# Supplementary material for: Single-Cell RNA Sequencing Reveals an Atlas of Hezuo Pig Testis Cells
Source: Int J Mol Sci. 2024 Sep 10;25(18):9786. doi: 10.3390/ijms25189786 (PMC11431743; doi:10.3390/ijms25189786)
Supplement: Supplementary file 1 [file ijms-25-09786-s001.zip › Table S1.xlsx]

## Sheet: a total of 18783 cells
Cells	pANN	classifications
Hb_AAACCCAAGATAGCTA	0.04	Singlet
Hb_AAACCCAAGTCACTCA	0.176	Singlet
Hb_AAACCCAAGTTCAACC	0.36	Doublet
Hb_AAACCCACAGCTCCTT	0	Singlet
Hb_AAACCCAGTGAATGTA	0.016	Singlet
Hb_AAACCCAGTTCCGCGA	0.008	Singlet
Hb_AAACCCATCCGTGGCA	0.104	Singlet
Hb_AAACCCATCGCTACGG	0.032	Singlet
Hb_AAACCCATCGGAAGGT	0	Singlet
Hb_AAACCCATCGTCGATA	0.032	Singlet
Hb_AAACGAAAGAAGCGGG	0	Singlet
Hb_AAACGAAAGACTGAGC	0.008	Singlet
Hb_AAACGAAAGGGCGAGA	0.016	Singlet
Hb_AAACGAACACCTGTCT	0.44	Doublet
Hb_AAACGAACACTATGTG	0.232	Singlet
Hb_AAACGAACAGATTTCG	0	Singlet
Hb_AAACGAACAGCACAGA	0	Singlet
Hb_AAACGAAGTAGTTCCA	0.048	Singlet
Hb_AAACGAAGTCACTGAT	0	Singlet
Hb_AAACGAAGTCGGTACC	0.024	Singlet
Hb_AAACGAAGTCGTGTTA	0.008	Singlet
Hb_AAACGAATCAGAGCAG	0	Singlet
Hb_AAACGAATCGATACTG	0.016	Singlet
Hb_AAACGCTAGAGTATAC	0.008	Singlet
Hb_AAACGCTAGGAAACGA	0	Singlet
Hb_AAACGCTAGGCACGAT	0.064	Singlet
Hb_AAACGCTAGGTCCTGC	0	Singlet
Hb_AAACGCTAGTAGGCCA	0.264	Doublet
Hb_AAACGCTCAACCGACC	0.136	Singlet
Hb_AAACGCTCAATTGCCA	0	Singlet
Hb_AAACGCTCACTTCAGA	0.008	Singlet
Hb_AAACGCTCAGCGTAGA	0	Singlet
Hb_AAACGCTCAGGATTCT	0	Singlet
Hb_AAACGCTCATATAGCC	0	Singlet
Hb_AAACGCTCATGTGACT	0	Singlet
Hb_AAACGCTGTCTCGACG	0	Singlet
Hb_AAACGCTTCAACACCA	0	Singlet
Hb_AAACGCTTCATACGGT	0.288	Doublet
Hb_AAACGCTTCATCGGGC	0	Singlet
Hb_AAACGCTTCCATAAGC	0.336	Doublet
Hb_AAACGCTTCCCGATCT	0.232	Singlet
Hb_AAACGCTTCCCGTTGT	0	Singlet
Hb_AAACGCTTCCGAGAAG	0	Singlet
Hb_AAACGCTTCCTGTACC	0.168	Singlet
Hb_AAACGCTTCTTGATTC	0.416	Doublet
Hb_AAAGAACAGATTAGCA	0.304	Doublet
Hb_AAAGAACAGCAGCAGT	0	Singlet
Hb_AAAGAACAGCATGCAG	0.072	Singlet
Hb_AAAGAACAGGTCGCCT	0.136	Singlet
Hb_AAAGAACAGTCACGCC	0.008	Singlet
Hb_AAAGAACCACATCATG	0.048	Singlet
Hb_AAAGAACCACGGTGCT	0	Singlet
Hb_AAAGAACCAGACACAG	0.24	Singlet
Hb_AAAGAACCAGATGCGA	0	Singlet
Hb_AAAGAACCAGCGTTGC	0.32	Doublet
Hb_AAAGAACCATACTGTG	0	Singlet
Hb_AAAGAACCATCCGATA	0	Singlet
Hb_AAAGAACCATGCCGGT	0	Singlet
Hb_AAAGAACGTAGCTGTT	0.384	Doublet
Hb_AAAGAACGTAGTAAGT	0.048	Singlet
Hb_AAAGAACGTCAAGCGA	0.584	Doublet
Hb_AAAGAACGTCCGATCG	0	Singlet
Hb_AAAGAACTCAAATAGG	0	Singlet
Hb_AAAGAACTCAAGAGGC	0.2	Singlet
Hb_AAAGAACTCACTTCTA	0	Singlet
Hb_AAAGAACTCCCTATTA	0.44	Doublet
Hb_AAAGAACTCCGGGACT	0	Singlet
Hb_AAAGAACTCCTCTCTT	0	Singlet
Hb_AAAGAACTCGAACGCC	0	Singlet
Hb_AAAGAACTCGCATTGA	0.272	Doublet
Hb_AAAGGATAGCTGACCC	0	Singlet
Hb_AAAGGATCACCCTGTT	0.008	Singlet
Hb_AAAGGATCAGCGTTTA	0.176	Singlet
Hb_AAAGGATCAGGAATCG	0	Singlet
Hb_AAAGGATCAGGACTAG	0	Singlet
Hb_AAAGGATCATCCTATT	0	Singlet
Hb_AAAGGATCATGTCAGT	0	Singlet
Hb_AAAGGATGTAGGAGGG	0	Singlet
Hb_AAAGGATGTCAAAGTA	0	Singlet
Hb_AAAGGATGTCATCCGG	0	Singlet
Hb_AAAGGATGTCGGTGTC	0	Singlet
Hb_AAAGGATGTCGTATGT	0	Singlet
Hb_AAAGGATGTGATTCAC	0.016	Singlet
Hb_AAAGGATGTGGAATGC	0.08	Singlet
Hb_AAAGGATGTGGCACTC	0.264	Doublet
Hb_AAAGGATGTGTATACC	0.16	Singlet
Hb_AAAGGATGTGTATCCA	0	Singlet
Hb_AAAGGATTCCATACAG	0	Singlet
Hb_AAAGGGCAGAGCTTTC	0	Singlet
Hb_AAAGGGCAGCACACCC	0.064	Singlet
Hb_AAAGGGCCAAGTTCCA	0	Singlet
Hb_AAAGGGCCACAACGAG	0.648	Doublet
Hb_AAAGGGCCACCGTGCA	0	Singlet
Hb_AAAGGGCCAGCGATTT	0	Singlet
Hb_AAAGGGCCATGCAGCC	0.088	Singlet
Hb_AAAGGGCGTAGGAAAG	0	Singlet
Hb_AAAGGGCGTCACCACG	0.008	Singlet
Hb_AAAGGGCGTCCGTTTC	0.024	Singlet
Hb_AAAGGGCGTGCATTAC	0.192	Singlet
Hb_AAAGGGCGTTGTACGT	0	Singlet
Hb_AAAGGGCTCACGGGCT	0	Singlet
Hb_AAAGGGCTCATGCATG	0	Singlet
Hb_AAAGGGCTCCTCACGT	0.016	Singlet
Hb_AAAGGGCTCGCTCATC	0.2	Singlet
Hb_AAAGGGCTCTCTCCGA	0	Singlet
Hb_AAAGGTAAGAATCCCT	0.048	Singlet
Hb_AAAGGTAAGAGAGCCT	0.024	Singlet
Hb_AAAGGTAAGAGGGTAA	0	Singlet
Hb_AAAGGTAAGAGTCAGC	0	Singlet
Hb_AAAGGTAAGCCTTTGA	0.008	Singlet
Hb_AAAGGTAAGCTAGAGC	0.016	Singlet
Hb_AAAGGTAAGTCATTGC	0	Singlet
Hb_AAAGGTACAGATCATC	0.008	Singlet
Hb_AAAGGTAGTACTGTTG	0.424	Doublet
Hb_AAAGGTAGTAGTATAG	0.144	Singlet
Hb_AAAGGTAGTCCCTGTT	0	Singlet
Hb_AAAGGTAGTCTAACTG	0	Singlet
Hb_AAAGGTAGTGCTGTCG	0	Singlet
Hb_AAAGGTAGTGGAGGTT	0.232	Singlet
Hb_AAAGGTAGTGTTCAGT	0	Singlet
Hb_AAAGGTAGTTATCTGG	0.256	Doublet
Hb_AAAGGTATCAGACCGC	0.016	Singlet
Hb_AAAGGTATCGAGTGAG	0.04	Singlet
Hb_AAAGGTATCGCTTGCT	0	Singlet
Hb_AAAGGTATCGGATTAC	0	Singlet
Hb_AAAGTCCAGACCCGCT	0.04	Singlet
Hb_AAAGTCCAGATCGACG	0.288	Doublet
Hb_AAAGTCCAGCATTGTC	0.36	Doublet
Hb_AAAGTCCAGCGAATGC	0	Singlet
Hb_AAAGTCCAGCTGTTAC	0.224	Singlet
Hb_AAAGTCCAGGACTAAT	0	Singlet
Hb_AAAGTCCAGTGCTCAT	0.016	Singlet
Hb_AAAGTCCCAAAGGAGA	0	Singlet
Hb_AAAGTCCCACCGGAAA	0	Singlet
Hb_AAAGTCCCACTACAGT	0.016	Singlet
Hb_AAAGTCCCAGGTCAGA	0.008	Singlet
Hb_AAAGTCCCATCCGTGG	0.232	Singlet
Hb_AAAGTCCCATTGAGCT	0.024	Singlet
Hb_AAAGTCCGTCAAGGCA	0.312	Doublet
Hb_AAAGTCCGTCCATCTC	0.016	Singlet
Hb_AAAGTCCGTCTTTATC	0	Singlet
Hb_AAAGTCCGTGGCTGCT	0.016	Singlet
Hb_AAAGTCCGTTTCGTAG	0	Singlet
Hb_AAAGTCCTCAGAATAG	0	Singlet
Hb_AAAGTCCTCCGATCTC	0.04	Singlet
Hb_AAAGTCCTCCTATGGA	0	Singlet
Hb_AAAGTCCTCGAGTACT	0	Singlet
Hb_AAAGTCCTCTTTCGAT	0.072	Singlet
Hb_AAAGTGAAGACTCAAA	0	Singlet
Hb_AAAGTGAAGCAACCAG	0	Singlet
Hb_AAAGTGAAGGCATCGA	0	Singlet
Hb_AAAGTGAAGGCGACAT	0.128	Singlet
Hb_AAAGTGACAAGTGGCA	0.016	Singlet
Hb_AAAGTGACACATTACG	0	Singlet
Hb_AAAGTGACACGAAAGC	0	Singlet
Hb_AAAGTGACACTACCCT	0	Singlet
Hb_AAAGTGACATACCATG	0.072	Singlet
Hb_AAAGTGACATTATGCG	0	Singlet
Hb_AAAGTGAGTCTACGAT	0	Singlet
Hb_AAAGTGAGTGCAACGA	0	Singlet
Hb_AAAGTGAGTGCCTACG	0.088	Singlet
Hb_AAAGTGAGTGTTCCTC	0	Singlet
Hb_AAAGTGATCAAGGAGC	0.008	Singlet
Hb_AAAGTGATCATGCGGC	0.48	Doublet
Hb_AAAGTGATCGACCATA	0.024	Singlet
Hb_AAAGTGATCGGTCTGG	0	Singlet
Hb_AAATGGAAGAAACTAC	0.032	Singlet
Hb_AAATGGAAGACATCCT	0	Singlet
Hb_AAATGGAAGCCGATCC	0.296	Doublet
Hb_AAATGGAAGCTGTTCA	0.416	Doublet
Hb_AAATGGAAGGGATCTG	0.536	Doublet
Hb_AAATGGAAGTTCCGGC	0.008	Singlet
Hb_AAATGGACAAATAGCA	0	Singlet
Hb_AAATGGACACACCGCA	0.008	Singlet
Hb_AAATGGACAGGCACTC	0.28	Doublet
Hb_AAATGGACATAATCCG	0.448	Doublet
Hb_AAATGGACATCGTTCC	0.008	Singlet
Hb_AAATGGACATGGGTCC	0	Singlet
Hb_AAATGGAGTAAGATTG	0.072	Singlet
Hb_AAATGGAGTATTCCGA	0	Singlet
Hb_AAATGGAGTCAAAGCG	0	Singlet
Hb_AAATGGAGTCATACCA	0.168	Singlet
Hb_AAATGGAGTGACTATC	0.016	Singlet
Hb_AAATGGAGTGATACTC	0	Singlet
Hb_AAATGGAGTGCCTATA	0.208	Singlet
Hb_AAATGGAGTGGGCTTC	0	Singlet
Hb_AAATGGAGTGTATACC	0	Singlet
Hb_AAATGGAGTGTTACTG	0	Singlet
Hb_AAATGGATCATGCCCT	0.136	Singlet
Hb_AAATGGATCATTTACC	0	Singlet
Hb_AAATGGATCCGTGGTG	0	Singlet
Hb_AAATGGATCCTGCTAC	0	Singlet
Hb_AAATGGATCGTACCTC	0.344	Doublet
Hb_AAATGGATCGTCGATA	0	Singlet
Hb_AACAAAGAGGCACCAA	0.096	Singlet
Hb_AACAAAGAGGTGGGTT	0.008	Singlet
Hb_AACAAAGAGTTGCGAG	0.184	Singlet
Hb_AACAAAGCAACCACAT	0	Singlet
Hb_AACAAAGCAACTCATG	0	Singlet
Hb_AACAAAGCACACTGGC	0	Singlet
Hb_AACAAAGCACAGACGA	0.056	Singlet
Hb_AACAAAGCACAGTCAT	0.16	Singlet
Hb_AACAAAGCAGAAGTGC	0.336	Doublet
Hb_AACAAAGGTAAGAACT	0.152	Singlet
Hb_AACAAAGGTACCATAC	0.336	Doublet
Hb_AACAAAGGTGTCCCTT	0	Singlet
Hb_AACAAAGGTTCAGCGC	0.008	Singlet
Hb_AACAAAGGTTGTTTGG	0	Singlet
Hb_AACAAAGTCAACCCGG	0.32	Doublet
Hb_AACAAAGTCATTTACC	0.04	Singlet
Hb_AACAAAGTCGAACTCA	0	Singlet
Hb_AACAAAGTCGTACCTC	0	Singlet
Hb_AACAAAGTCGTTCTCG	0	Singlet
Hb_AACAAAGTCTCAACCC	0.184	Singlet
Hb_AACAAAGTCTCCGCAT	0	Singlet
Hb_AACAAAGTCTGAGAGG	0	Singlet
Hb_AACAAAGTCTTGTGCC	0	Singlet
Hb_AACAACCAGAATACAC	0	Singlet
Hb_AACAACCAGACCTCAT	0.352	Doublet
Hb_AACAACCAGAGTGGCT	0.216	Singlet
Hb_AACAACCAGCCTAGGA	0	Singlet
Hb_AACAACCAGCGTCAGA	0.048	Singlet
Hb_AACAACCAGTCACTCA	0	Singlet
Hb_AACAACCCAACACAGG	0.112	Singlet
Hb_AACAACCCAGCCTACG	0.04	Singlet
Hb_AACAACCCAGCTCCTT	0	Singlet
Hb_AACAACCGTCTGTCCT	0.008	Singlet
Hb_AACAACCGTGGCGCTT	0.216	Singlet
Hb_AACAACCGTTGCATAC	0	Singlet
Hb_AACAACCTCGACGCGT	0	Singlet
Hb_AACAACCTCGCCTAGG	0	Singlet
Hb_AACAACCTCTTGAACG	0.048	Singlet
Hb_AACAAGAAGAACGCGT	0	Singlet
Hb_AACAAGAAGACCTGGA	0	Singlet
Hb_AACAAGAAGACGGAAA	0	Singlet
Hb_AACAAGAAGAGAACCC	0.136	Singlet
Hb_AACAAGAAGAGAGAAC	0	Singlet
Hb_AACAAGAAGAGGCGGA	0	Singlet
Hb_AACAAGAAGATCGCCC	0	Singlet
Hb_AACAAGAAGATTAGCA	0.08	Singlet
Hb_AACAAGAAGGACAGTC	0	Singlet
Hb_AACAAGAAGGTTCACT	0	Singlet
Hb_AACAAGAAGTGAACAT	0	Singlet
Hb_AACAAGACAAGAAACT	0.328	Doublet
Hb_AACAAGACAAGAGTGC	0.12	Singlet
Hb_AACAAGACAATTGAGA	0	Singlet
Hb_AACAAGACACCATATG	0.08	Singlet
Hb_AACAAGACAGAGTGTG	0	Singlet
Hb_AACAAGACATGGTGGA	0	Singlet
Hb_AACAAGACATTGTGCA	0	Singlet
Hb_AACAAGAGTAACGCGA	0.264	Doublet
Hb_AACAAGAGTACCTAAC	0.032	Singlet
Hb_AACAAGAGTATTTCCT	0	Singlet
Hb_AACAAGAGTCATACCA	0.184	Singlet
Hb_AACAAGAGTCATCAGT	0.04	Singlet
Hb_AACAAGAGTCCGCAGT	0	Singlet
Hb_AACAAGAGTTGTGGCC	0	Singlet
Hb_AACAAGATCAAGCTTG	0	Singlet
Hb_AACAAGATCCTCGATC	0	Singlet
Hb_AACAAGATCTTACACT	0.584	Doublet
Hb_AACACACAGAACTTCC	0	Singlet
Hb_AACACACAGGACATCG	0	Singlet
Hb_AACACACAGTATCCTG	0	Singlet
Hb_AACACACAGTTACTCG	0.04	Singlet
Hb_AACACACCAACGGGTA	0.232	Singlet
Hb_AACACACCAGAACTCT	0	Singlet
Hb_AACACACCATAGAAAC	0.064	Singlet
Hb_AACACACCATCACAGT	0	Singlet
Hb_AACACACGTCCCAAAT	0.064	Singlet
Hb_AACACACGTGACAGCA	0.168	Singlet
Hb_AACACACGTGAGAGGG	0.104	Singlet
Hb_AACACACGTGCCCTTT	0	Singlet
Hb_AACACACGTGGCTAGA	0	Singlet
Hb_AACACACGTGTCCATA	0.024	Singlet
Hb_AACACACGTGTTTGCA	0.008	Singlet
Hb_AACACACGTTATGTCG	0	Singlet
Hb_AACACACTCCATACAG	0.472	Doublet
Hb_AACACACTCGGACTTA	0	Singlet
Hb_AACACACTCGTCAAAC	0.208	Singlet
Hb_AACACACTCTCGCGTT	0	Singlet
Hb_AACAGGGAGAGCATCG	0.408	Doublet
Hb_AACAGGGAGGTCGTCC	0	Singlet
Hb_AACAGGGAGTGCACTT	0.448	Doublet
Hb_AACAGGGCAATTGAAG	0	Singlet
Hb_AACAGGGCACACTGGC	0.312	Doublet
Hb_AACAGGGGTAGATTAG	0	Singlet
Hb_AACAGGGTCACCGGTG	0.144	Singlet
Hb_AACAGGGTCATCGCCT	0	Singlet
Hb_AACAGGGTCCCAATAG	0.048	Singlet
Hb_AACAGGGTCCCGAGTG	0.096	Singlet
Hb_AACAGGGTCGATACGT	0	Singlet
Hb_AACAGGGTCTGAGTCA	0	Singlet
Hb_AACCAACAGACTAGAT	0	Singlet
Hb_AACCAACAGCTTTCCC	0.008	Singlet
Hb_AACCAACAGGTCGCCT	0	Singlet
Hb_AACCAACCAAATGATG	0.4	Doublet
Hb_AACCAACCAAGTCCAT	0	Singlet
Hb_AACCAACCAATACCCA	0.608	Doublet
Hb_AACCAACCACATACGT	0.048	Singlet
Hb_AACCAACCACATGGTT	0.144	Singlet
Hb_AACCAACCAGTTCTAG	0	Singlet
Hb_AACCAACCATGGGCAA	0.224	Singlet
Hb_AACCAACGTAACATAG	0.408	Doublet
Hb_AACCAACGTCGAAACG	0.104	Singlet
Hb_AACCAACGTCGAGTTT	0.056	Singlet
Hb_AACCAACGTCTGTGGC	0.248	Singlet
Hb_AACCAACGTGACATCT	0.032	Singlet
Hb_AACCAACGTGTGGACA	0.016	Singlet
Hb_AACCAACGTTATTCCT	0.264	Doublet
Hb_AACCAACTCAGACAAA	0	Singlet
Hb_AACCAACTCATGCAGT	0.328	Doublet
Hb_AACCAACTCATGTCTT	0	Singlet
Hb_AACCAACTCCACGGGT	0.28	Doublet
Hb_AACCAACTCGAGAAGC	0	Singlet
Hb_AACCACAAGCACCGTC	0	Singlet
Hb_AACCACAAGCACGGAT	0.16	Singlet
Hb_AACCACAAGCTACTGT	0.064	Singlet
Hb_AACCACAAGCTTCGTA	0	Singlet
Hb_AACCACAAGTTAACAG	0.048	Singlet
Hb_AACCACACAACCGTAT	0.136	Singlet
Hb_AACCACACAACGCATT	0.216	Singlet
Hb_AACCACACAAGCACCC	0.08	Singlet
Hb_AACCACACACCCTGTT	0.048	Singlet
Hb_AACCACACACGGTCTG	0	Singlet
Hb_AACCACACACTTGGGC	0.016	Singlet
Hb_AACCACACAGATCCTA	0.224	Singlet
Hb_AACCACACATTGTCGA	0.2	Singlet
Hb_AACCACAGTCTCGACG	0.024	Singlet
Hb_AACCACAGTGAGATCG	0.12	Singlet
Hb_AACCACAGTGATACCT	0	Singlet
Hb_AACCACAGTGGATTTC	0.016	Singlet
Hb_AACCACAGTGTTTCTT	0.112	Singlet
Hb_AACCACAGTTAATCGC	0.304	Doublet
Hb_AACCACATCCAGCACG	0.016	Singlet
Hb_AACCACATCGTAGCCG	0	Singlet
Hb_AACCACATCTTGAACG	0.008	Singlet
Hb_AACCATGAGACCATAA	0.416	Doublet
Hb_AACCATGAGACGGTTG	0	Singlet
Hb_AACCATGAGAGCTGCA	0	Singlet
Hb_AACCATGAGCATCTTG	0	Singlet
Hb_AACCATGAGGAGAGTA	0.064	Singlet
Hb_AACCATGAGGGACCAT	0.024	Singlet
Hb_AACCATGAGTACCGGA	0	Singlet
Hb_AACCATGCAACACTAC	0.008	Singlet
Hb_AACCATGCAATGTGGG	0	Singlet
Hb_AACCATGCACCACATA	0.096	Singlet
Hb_AACCATGCACCTGCGA	0.056	Singlet
Hb_AACCATGCACCTTCGT	0.512	Doublet
Hb_AACCATGCAGTGCGCT	0.4	Doublet
Hb_AACCATGCATCGCTCT	0.272	Doublet
Hb_AACCATGCATTCGATG	0.16	Singlet
Hb_AACCATGGTGCCTACG	0	Singlet
Hb_AACCATGGTTACGCCG	0.104	Singlet
Hb_AACCATGTCCAGTACA	0.448	Doublet
Hb_AACCATGTCCATGATG	0.4	Doublet
Hb_AACCATGTCGCGGTAC	0.184	Singlet
Hb_AACCATGTCTAGTTCT	0.368	Doublet
Hb_AACCCAAAGAGGTATT	0	Singlet
Hb_AACCCAAAGATAACGT	0.064	Singlet
Hb_AACCCAAAGATGTTCC	0.528	Doublet
Hb_AACCCAAAGCATTGAA	0	Singlet
Hb_AACCCAACAAGGTCTT	0	Singlet
Hb_AACCCAACACATTCTT	0.008	Singlet
Hb_AACCCAAGTCCTTAAG	0.008	Singlet
Hb_AACCCAAGTTGGAGGT	0.408	Doublet
Hb_AACCCAATCCGCAAAT	0.4	Doublet
Hb_AACCCAATCCGCAACG	0.008	Singlet
Hb_AACCCAATCCGCGGAT	0	Singlet
Hb_AACCCAATCCGGCAGT	0.184	Singlet
Hb_AACCCAATCCTGCCAT	0.032	Singlet
Hb_AACCCAATCGCGTTTC	0.192	Singlet
Hb_AACCCAATCGGAATTC	0.488	Doublet
Hb_AACCCAATCGTAATGC	0.312	Doublet
Hb_AACCCAATCTCGTTTA	0.08	Singlet
Hb_AACCTGAAGACATGCG	0.344	Doublet
Hb_AACCTGAAGCTACTGT	0.16	Singlet
Hb_AACCTGAAGGTGCATG	0.008	Singlet
Hb_AACCTGAAGGTTCATC	0	Singlet
Hb_AACCTGACAACAAGTA	0	Singlet
Hb_AACCTGACAACCACGC	0.384	Doublet
Hb_AACCTGACAATTTCTC	0.032	Singlet
Hb_AACCTGACACATCCCT	0.368	Doublet
Hb_AACCTGACACGTAGTT	0.136	Singlet
Hb_AACCTGACAGACCAAG	0	Singlet
Hb_AACCTGACAGAGGCTA	0.504	Doublet
Hb_AACCTGACAGAGGTTG	0	Singlet
Hb_AACCTGACAGTTCACA	0	Singlet
Hb_AACCTGAGTAGTGTGG	0.016	Singlet
Hb_AACCTGAGTGACTGAG	0.008	Singlet
Hb_AACCTGAGTGCCTGCA	0.296	Doublet
Hb_AACCTGAGTTATGACC	0	Singlet
Hb_AACCTGAGTTTCAGAC	0	Singlet
Hb_AACCTGATCAAACTGC	0	Singlet
Hb_AACCTGATCAAGCTTG	0	Singlet
Hb_AACCTGATCTGCTTTA	0.008	Singlet
Hb_AACCTTTAGATCACCT	0	Singlet
Hb_AACCTTTAGGAGCAAA	0.008	Singlet
Hb_AACCTTTAGGTTTACC	0	Singlet
Hb_AACCTTTCAATAGTCC	0.168	Singlet
Hb_AACCTTTCACAAATAG	0	Singlet
Hb_AACCTTTCACATTCGA	0	Singlet
Hb_AACCTTTCATAACGGG	0.168	Singlet
Hb_AACCTTTGTACGTAGG	0.056	Singlet
Hb_AACCTTTTCACCTACC	0.352	Doublet
Hb_AACCTTTTCAGGAACG	0	Singlet
Hb_AACCTTTTCCCTCGAT	0	Singlet
Hb_AACCTTTTCGCTAATG	0.368	Doublet
Hb_AACCTTTTCGGAAACG	0	Singlet
Hb_AACCTTTTCTAGTGAC	0.296	Doublet
Hb_AACCTTTTCTGCTGAA	0	Singlet
Hb_AACGAAAAGCCTGGAA	0	Singlet
Hb_AACGAAAAGCGTCTCG	0.152	Singlet
Hb_AACGAAAAGCTCGAAG	0.016	Singlet
Hb_AACGAAAAGTAGTCTC	0	Singlet
Hb_AACGAAAAGTCCCGAC	0.024	Singlet
Hb_AACGAAACAATCACGT	0	Singlet
Hb_AACGAAACACATATCG	0.512	Doublet
Hb_AACGAAACACGTATAC	0	Singlet
Hb_AACGAAACAGCACAGA	0	Singlet
Hb_AACGAAAGTATGGTTC	0	Singlet
Hb_AACGAAAGTCTTGAGT	0	Singlet
Hb_AACGAAAGTGGCATCC	0	Singlet
Hb_AACGAAAGTTACCCTC	0.016	Singlet
Hb_AACGAAAGTTCCGCTT	0.208	Singlet
Hb_AACGAAAGTTGGAGAC	0	Singlet
Hb_AACGAAATCAACTGGT	0	Singlet
Hb_AACGAAATCCTGCTAC	0	Singlet
Hb_AACGAAATCGGAATTC	0	Singlet
Hb_AACGAAATCTCCTGTG	0.08	Singlet
Hb_AACGGGAAGCATTTGC	0.104	Singlet
Hb_AACGGGAAGGGAGGGT	0.368	Doublet
Hb_AACGGGAAGTACAGCG	0	Singlet
Hb_AACGGGAAGTTGCCTA	0	Singlet
Hb_AACGGGACAAAGGCTG	0.128	Singlet
Hb_AACGGGACAAGCACCC	0.296	Doublet
Hb_AACGGGACAAGTCCCG	0.032	Singlet
Hb_AACGGGACACTTGTCC	0.152	Singlet
Hb_AACGGGACAGGAAGTC	0.016	Singlet
Hb_AACGGGACAGGATGAC	0	Singlet
Hb_AACGGGACATCGGAGA	0.008	Singlet
Hb_AACGGGAGTACGAGTG	0.008	Singlet
Hb_AACGGGAGTGAGATCG	0	Singlet
Hb_AACGGGAGTGAGTCAG	0	Singlet
Hb_AACGGGAGTGATACCT	0	Singlet
Hb_AACGGGAGTGATCATC	0.08	Singlet
Hb_AACGGGAGTGTCTTGA	0	Singlet
Hb_AACGGGAGTTTACCTT	0	Singlet
Hb_AACGGGATCCGGGACT	0.008	Singlet
Hb_AACGGGATCGGACTGC	0	Singlet
Hb_AACGGGATCGGCCTTT	0	Singlet
Hb_AACGGGATCGTTAGAC	0.168	Singlet
Hb_AACGGGATCGTTCTGC	0.064	Singlet
Hb_AACGGGATCTCCGATC	0	Singlet
Hb_AACGGGATCTTCGATT	0	Singlet
Hb_AACGTCAAGCACAAAT	0	Singlet
Hb_AACGTCAAGCATCAGG	0	Singlet
Hb_AACGTCAAGCCTCAGC	0	Singlet
Hb_AACGTCAAGGCAGGTT	0	Singlet
Hb_AACGTCAAGGCTCTCG	0	Singlet
Hb_AACGTCAAGTATAGAC	0.008	Singlet
Hb_AACGTCAAGTTACGGG	0.288	Doublet
Hb_AACGTCAAGTTGTACC	0.016	Singlet
Hb_AACGTCACAAACAGGC	0.232	Singlet
Hb_AACGTCACAAATACAG	0	Singlet
Hb_AACGTCACAACCTAAC	0	Singlet
Hb_AACGTCACAAGCGCTC	0.016	Singlet
Hb_AACGTCACACAACGTT	0	Singlet
Hb_AACGTCACACATGAAA	0.232	Singlet
Hb_AACGTCACACCCTCTA	0.008	Singlet
Hb_AACGTCACACGGCACT	0	Singlet
Hb_AACGTCACATCGCTAA	0	Singlet
Hb_AACGTCAGTACGAGCA	0.12	Singlet
Hb_AACGTCAGTATCGATC	0.104	Singlet
Hb_AACGTCAGTCGAGTTT	0	Singlet
Hb_AACGTCAGTGCGTGCT	0.304	Doublet
Hb_AACGTCATCAGCCCAG	0	Singlet
Hb_AACGTCATCGTGCATA	0.024	Singlet
Hb_AACGTCATCTTTCAGT	0	Singlet
Hb_AACGTCATCTTTGCGC	0.232	Singlet
Hb_AACTTCTAGCCATTTG	0	Singlet
Hb_AACTTCTAGCGTATGG	0.2	Singlet
Hb_AACTTCTAGTCGAAGC	0.024	Singlet
Hb_AACTTCTAGTGCAGGT	0.168	Singlet
Hb_AACTTCTCAGCGTTGC	0	Singlet
Hb_AACTTCTGTATACCCA	0.008	Singlet
Hb_AACTTCTGTATGGGAC	0.36	Doublet
Hb_AACTTCTGTATGTGTC	0.104	Singlet
Hb_AACTTCTGTCATCGGC	0.064	Singlet
Hb_AACTTCTGTCCCGTGA	0.12	Singlet
Hb_AACTTCTGTGAGTTGG	0.008	Singlet
Hb_AACTTCTTCATGACAC	0.184	Singlet
Hb_AACTTCTTCCCGAGAC	0	Singlet
Hb_AACTTCTTCCGTTGAA	0	Singlet
Hb_AACTTCTTCGAGAGAC	0.056	Singlet
Hb_AACTTCTTCGATCCCT	0.752	Doublet
Hb_AACTTCTTCGATTGAC	0.24	Singlet
Hb_AACTTCTTCTCCACTG	0.352	Doublet
Hb_AACTTCTTCTCCGAGG	0.008	Singlet
Hb_AACTTCTTCTCGGTCT	0.2	Singlet
Hb_AAGAACAAGCACGATG	0.072	Singlet
Hb_AAGAACAAGGAGAGTA	0	Singlet
Hb_AAGAACACAACTGCCG	0	Singlet
Hb_AAGAACACAACTTCTT	0.112	Singlet
Hb_AAGAACACAAGACCTT	0.152	Singlet
Hb_AAGAACACAATCCAGT	0.024	Singlet
Hb_AAGAACACAATTGCAC	0.4	Doublet
Hb_AAGAACACACCCTGTT	0.056	Singlet
Hb_AAGAACACACCGGAAA	0.024	Singlet
Hb_AAGAACACAGGCTCTG	0	Singlet
Hb_AAGAACACAGTAGGAC	0.048	Singlet
Hb_AAGAACACATAGGTAA	0.192	Singlet
Hb_AAGAACACATCGTTCC	0	Singlet
Hb_AAGAACACATGTGACT	0	Singlet
Hb_AAGAACAGTAGCTGTT	0	Singlet
Hb_AAGAACAGTATCCCAA	0.144	Singlet
Hb_AAGAACAGTGGTAACG	0	Singlet
Hb_AAGAACAGTTCCTTGC	0	Singlet
Hb_AAGAACATCACCTCGT	0.368	Doublet
Hb_AAGAACATCATTTGCT	0.072	Singlet
Hb_AAGAACATCCAGTTCC	0	Singlet
Hb_AAGAACATCGCTTACC	0.032	Singlet
Hb_AAGAACATCGTAACCA	0.464	Doublet
Hb_AAGAACATCGTGCAGC	0	Singlet
Hb_AAGAACATCTAAGCGT	0	Singlet
Hb_AAGACAAAGAGCAACC	0	Singlet
Hb_AAGACAAAGAGTCACG	0	Singlet
Hb_AAGACAAAGATAGCAT	0	Singlet
Hb_AAGACAAAGATGGCAC	0	Singlet
Hb_AAGACAAAGGAGTACC	0.496	Doublet
Hb_AAGACAAAGTACAACA	0.192	Singlet
Hb_AAGACAAAGTAGATCA	0.008	Singlet
Hb_AAGACAACAAACTAAG	0	Singlet
Hb_AAGACAACAAGGGTCA	0.008	Singlet
Hb_AAGACAACACATTCTT	0.384	Doublet
Hb_AAGACAACACCTGCTT	0.104	Singlet
Hb_AAGACAACACGACAAG	0	Singlet
Hb_AAGACAACATGGGTTT	0.24	Singlet
Hb_AAGACAAGTCTGTGTA	0	Singlet
Hb_AAGACAAGTGCCCAGT	0.28	Doublet
Hb_AAGACAAGTGGAACCA	0	Singlet
Hb_AAGACAAGTTAAAGTG	0.16	Singlet
Hb_AAGACAAGTTGTCTAG	0	Singlet
Hb_AAGACAATCACAGAGG	0	Singlet
Hb_AAGACTCAGCATGATA	0.016	Singlet
Hb_AAGACTCAGGTGCTAG	0.056	Singlet
Hb_AAGACTCAGTACTGTC	0.072	Singlet
Hb_AAGACTCAGTTAGAAC	0	Singlet
Hb_AAGACTCCAATACCCA	0.304	Doublet
Hb_AAGACTCCACACACGC	0.28	Doublet
Hb_AAGACTCCAGAGGGTT	0	Singlet
Hb_AAGACTCCAGTTGCGC	0.096	Singlet
Hb_AAGACTCCATTGTCGA	0	Singlet
Hb_AAGACTCGTAGTCGGA	0	Singlet
Hb_AAGACTCGTATACCCA	0	Singlet
Hb_AAGACTCGTGTCTTCC	0.152	Singlet
Hb_AAGACTCGTGTTGACT	0	Singlet
Hb_AAGACTCTCAGCATTG	0.064	Singlet
Hb_AAGACTCTCGAATCCA	0	Singlet
Hb_AAGACTCTCGCAATTG	0	Singlet
Hb_AAGATAGAGCCTGACC	0	Singlet
Hb_AAGATAGAGCGAGTCA	0.232	Singlet
Hb_AAGATAGCAAATGAGT	0	Singlet
Hb_AAGATAGCAGAAATCA	0.008	Singlet
Hb_AAGATAGCAGGAGGAG	0	Singlet
Hb_AAGATAGGTCTAATCG	0	Singlet
Hb_AAGATAGGTCTTACAG	0.024	Singlet
Hb_AAGATAGTCACGATCA	0	Singlet
Hb_AAGATAGTCTGTCCCA	0.008	Singlet
Hb_AAGCATCAGGGCCCTT	0.104	Singlet
Hb_AAGCATCAGGTGCAGT	0	Singlet
Hb_AAGCATCAGTCAACAA	0.064	Singlet
Hb_AAGCATCCAACCTAAC	0	Singlet
Hb_AAGCATCCACAGCTTA	0.008	Singlet
Hb_AAGCATCCACCCTAGG	0.32	Doublet
Hb_AAGCATCGTATCTCGA	0	Singlet
Hb_AAGCATCGTCCTCCTA	0	Singlet
Hb_AAGCATCGTCGCGTTG	0	Singlet
Hb_AAGCATCGTTATCTGG	0.224	Singlet
Hb_AAGCATCGTTTACTTC	0.48	Doublet
Hb_AAGCATCTCACTTCTA	0	Singlet
Hb_AAGCATCTCATGCCGG	0.232	Singlet
Hb_AAGCATCTCCACGGGT	0.008	Singlet
Hb_AAGCATCTCTTGGCTC	0	Singlet
Hb_AAGCCATAGAACCGCA	0.312	Doublet
Hb_AAGCCATAGATCGCCC	0.112	Singlet
Hb_AAGCCATAGCATGCAG	0	Singlet
Hb_AAGCCATAGCCGGATA	0	Singlet
Hb_AAGCCATAGCTGAAGC	0.016	Singlet
Hb_AAGCCATAGTACAGCG	0.048	Singlet
Hb_AAGCCATAGTAGAGTT	0.088	Singlet
Hb_AAGCCATAGTCCGCCA	0	Singlet
Hb_AAGCCATAGTGCGACA	0	Singlet
Hb_AAGCCATCAACACGTT	0.24	Singlet
Hb_AAGCCATCACCCAAGC	0.056	Singlet
Hb_AAGCCATGTATCGAGG	0.056	Singlet
Hb_AAGCCATGTCACAATC	0	Singlet
Hb_AAGCCATGTCTAACTG	0.048	Singlet
Hb_AAGCCATGTGCATCTA	0	Singlet
Hb_AAGCCATTCAAGTAAG	0	Singlet
Hb_AAGCCATTCAGGGATG	0	Singlet
Hb_AAGCCATTCCGTCACT	0.008	Singlet
Hb_AAGCCATTCGACACCG	0.512	Doublet
Hb_AAGCCATTCGACCAAT	0.016	Singlet
Hb_AAGCCATTCTCAAAGC	0.016	Singlet
Hb_AAGCCATTCTTCGGAA	0.016	Singlet
Hb_AAGCGAGAGACCCTTA	0	Singlet
Hb_AAGCGAGAGAGGCGTT	0.008	Singlet
Hb_AAGCGAGAGATCACCT	0.2	Singlet
Hb_AAGCGAGAGGAATCGC	0.44	Doublet
Hb_AAGCGAGAGGGTCTTT	0.008	Singlet
Hb_AAGCGAGAGTAGTCAA	0.168	Singlet
Hb_AAGCGAGCAAAGACTA	0	Singlet
Hb_AAGCGAGCAAGCGCAA	0.008	Singlet
Hb_AAGCGAGCACAGGATG	0.008	Singlet
Hb_AAGCGAGCAGAAACCG	0.496	Doublet
Hb_AAGCGAGCATGGCCAC	0	Singlet
Hb_AAGCGAGGTAGATTGA	0.216	Singlet
Hb_AAGCGAGGTATCACGT	0.016	Singlet
Hb_AAGCGAGGTTCCAAAC	0.008	Singlet
Hb_AAGCGAGTCCACATAG	0.256	Doublet
Hb_AAGCGAGTCGAAGTGG	0.192	Singlet
Hb_AAGCGAGTCGGCATAT	0	Singlet
Hb_AAGCGTTAGACTCTTG	0	Singlet
Hb_AAGCGTTAGCAAGTCG	0.048	Singlet
Hb_AAGCGTTAGCCGTTGC	0.072	Singlet
Hb_AAGCGTTAGGATGCGT	0.016	Singlet
Hb_AAGCGTTCAAATGGCG	0.032	Singlet
Hb_AAGCGTTCAATCAAGA	0.256	Doublet
Hb_AAGCGTTCAATTTCTC	0.024	Singlet
Hb_AAGCGTTCAGATACTC	0	Singlet
Hb_AAGCGTTCATTGCTTT	0.024	Singlet
Hb_AAGCGTTGTACCGTCG	0	Singlet
Hb_AAGCGTTGTCAGCTTA	0.224	Singlet
Hb_AAGCGTTGTGTTGAGG	0.136	Singlet
Hb_AAGCGTTGTTAGTCGT	0	Singlet
Hb_AAGCGTTTCAAACTGC	0.032	Singlet
Hb_AAGCGTTTCACAGAGG	0	Singlet
Hb_AAGCGTTTCGATACGT	0	Singlet
Hb_AAGCGTTTCGCCAACG	0	Singlet
Hb_AAGCGTTTCTCAATCT	0.008	Singlet
Hb_AAGCGTTTCTCCTGAC	0	Singlet
Hb_AAGCGTTTCTTCGTGC	0.248	Singlet
Hb_AAGGAATAGAATCCCT	0.232	Singlet
Hb_AAGGAATAGATAACAC	0	Singlet
Hb_AAGGAATAGCCTGAGA	0.08	Singlet
Hb_AAGGAATAGCCTGCCA	0	Singlet
Hb_AAGGAATAGTTCATCG	0.256	Doublet
Hb_AAGGAATAGTTCCGGC	0.2	Singlet
Hb_AAGGAATCACTCCTTG	0.056	Singlet
Hb_AAGGAATCAGTAGAAT	0	Singlet
Hb_AAGGAATCATCGATCA	0.4	Doublet
Hb_AAGGAATCATCGTGCG	0.04	Singlet
Hb_AAGGAATGTAAGATTG	0.008	Singlet
Hb_AAGGAATGTGTCTTCC	0.008	Singlet
Hb_AAGGAATTCAGTAGGG	0	Singlet
Hb_AAGGAATTCCTACTGC	0	Singlet
Hb_AAGGTAAAGAAACTGT	0.064	Singlet
Hb_AAGGTAAAGCAGTAAT	0	Singlet
Hb_AAGGTAAAGGTTCAGG	0	Singlet
Hb_AAGGTAAAGGTTCCGC	0	Singlet
Hb_AAGGTAACAATACGCT	0.008	Singlet
Hb_AAGGTAACACGTATAC	0.08	Singlet
Hb_AAGGTAACAGAGTTCT	0.04	Singlet
Hb_AAGGTAACAGATCCAT	0.032	Singlet
Hb_AAGGTAACAGCGACCT	0	Singlet
Hb_AAGGTAACAGCTGTTA	0	Singlet
Hb_AAGGTAACAGCTTTGA	0	Singlet
Hb_AAGGTAACAGTCAGAG	0	Singlet
Hb_AAGGTAACATGACTCA	0.368	Doublet
Hb_AAGGTAAGTAATGCTC	0.192	Singlet
Hb_AAGGTAAGTATCGAAA	0.088	Singlet
Hb_AAGGTAAGTATGACAA	0	Singlet
Hb_AAGGTAAGTGGCAACA	0	Singlet
Hb_AAGGTAAGTTAAACAG	0.496	Doublet
Hb_AAGGTAATCAAACTGC	0.336	Doublet
Hb_AAGGTAATCCAGGACC	0.008	Singlet
Hb_AAGGTAATCCCGAAAT	0.128	Singlet
Hb_AAGGTAATCCGCGAGT	0.08	Singlet
Hb_AAGGTAATCGGACTTA	0.144	Singlet
Hb_AAGGTAATCTGCACCT	0.216	Singlet
Hb_AAGTACCAGAATCGCG	0.04	Singlet
Hb_AAGTACCAGAGGACTC	0.224	Singlet
Hb_AAGTACCAGATTGGGC	0	Singlet
Hb_AAGTACCAGCAATAAC	0.624	Doublet
Hb_AAGTACCAGTCAAGCG	0	Singlet
Hb_AAGTACCAGTGGCGAT	0	Singlet
Hb_AAGTACCAGTTAGTGA	0.248	Singlet
Hb_AAGTACCCAAGATGTA	0.16	Singlet
Hb_AAGTACCCAATCCAGT	0	Singlet
Hb_AAGTACCCAATCGAAA	0	Singlet
Hb_AAGTACCCACATGAAA	0	Singlet
Hb_AAGTACCCAGAATTCC	0.048	Singlet
Hb_AAGTACCCAGACACAG	0.352	Doublet
Hb_AAGTACCCAGAGGCTA	0	Singlet
Hb_AAGTACCCAGCTCGGT	0	Singlet
Hb_AAGTACCCATCTGTTT	0.4	Doublet
Hb_AAGTACCGTAACTTCG	0.136	Singlet
Hb_AAGTACCGTAATGCTC	0.28	Doublet
Hb_AAGTACCGTCCCACGA	0	Singlet
Hb_AAGTACCGTCTACGTA	0.344	Doublet
Hb_AAGTACCGTGCCGTTG	0.016	Singlet
Hb_AAGTACCGTTCCGTTC	0.008	Singlet
Hb_AAGTACCTCAAGAAAC	0	Singlet
Hb_AAGTACCTCCTAAGTG	0	Singlet
Hb_AAGTACCTCGGTAGAG	0	Singlet
Hb_AAGTACCTCTGGCTGG	0	Singlet
Hb_AAGTCGTAGAGTGGCT	0.328	Doublet
Hb_AAGTCGTAGCCAGACA	0	Singlet
Hb_AAGTCGTCAACTGAAA	0	Singlet
Hb_AAGTCGTCAAGTGGTG	0	Singlet
Hb_AAGTCGTCAGAGTTCT	0	Singlet
Hb_AAGTCGTCAGCGACAA	0	Singlet
Hb_AAGTCGTCAGGACGAT	0.032	Singlet
Hb_AAGTCGTGTCCAGCGT	0	Singlet
Hb_AAGTCGTGTTCGAACT	0	Singlet
Hb_AAGTCGTGTTTACTTC	0	Singlet
Hb_AAGTCGTTCTGATTCT	0.056	Singlet
Hb_AAGTCGTTCTGCCCTA	0.208	Singlet
Hb_AAGTCGTTCTGGTTGA	0	Singlet
Hb_AAGTGAAAGGCACAAC	0.032	Singlet
Hb_AAGTGAAAGGTGAGAA	0	Singlet
Hb_AAGTGAAAGTCCCAGC	0.008	Singlet
Hb_AAGTGAACAGGCAATG	0	Singlet
Hb_AAGTGAACAGTTGGTT	0.12	Singlet
Hb_AAGTGAAGTAGCCAGA	0	Singlet
Hb_AAGTGAAGTATCTCGA	0.008	Singlet
Hb_AAGTGAAGTCGTGTTA	0	Singlet
Hb_AAGTGAAGTGAATATG	0	Singlet
Hb_AAGTGAAGTGACAACG	0.016	Singlet
Hb_AAGTGAAGTGCCTTCT	0.088	Singlet
Hb_AAGTGAAGTGTAAACA	0.208	Singlet
Hb_AAGTGAATCAATCTCT	0	Singlet
Hb_AAGTGAATCAATCTTC	0	Singlet
Hb_AAGTGAATCAGCCCAG	0.112	Singlet
Hb_AAGTGAATCCATCGTC	0.408	Doublet
Hb_AAGTGAATCCCGAGGT	0	Singlet
Hb_AAGTGAATCGACTCCT	0	Singlet
Hb_AAGTGAATCGCAAGAG	0.072	Singlet
Hb_AAGTGAATCGCTTGAA	0.016	Singlet
Hb_AAGTTCGAGATCACTC	0.136	Singlet
Hb_AAGTTCGAGATGTTAG	0	Singlet
Hb_AAGTTCGAGCCGCTTG	0	Singlet
Hb_AAGTTCGAGGCAGCTA	0	Singlet
Hb_AAGTTCGAGGGTCTTT	0.008	Singlet
Hb_AAGTTCGAGGTACAGC	0.008	Singlet
Hb_AAGTTCGAGGTTAGTA	0.704	Doublet
Hb_AAGTTCGCAAGCGATG	0.16	Singlet
Hb_AAGTTCGCAAGGTACG	0.112	Singlet
Hb_AAGTTCGCACGTACAT	0.24	Singlet
Hb_AAGTTCGCAGAAATTG	0	Singlet
Hb_AAGTTCGCAGAATCGG	0.056	Singlet
Hb_AAGTTCGCATTGCCGG	0	Singlet
Hb_AAGTTCGGTATAGGAT	0	Singlet
Hb_AAGTTCGGTGATACAA	0.032	Singlet
Hb_AAGTTCGGTGGACTGA	0.064	Singlet
Hb_AAGTTCGGTGTTAGCT	0.4	Doublet
Hb_AAGTTCGGTTCAGTAC	0	Singlet
Hb_AAGTTCGGTTTGTTGG	0.32	Doublet
Hb_AAGTTCGTCCCAACTC	0	Singlet
Hb_AAGTTCGTCGAAGGAC	0.624	Doublet
Hb_AAGTTCGTCGGTCACG	0.312	Doublet
Hb_AAGTTCGTCTTAAGGC	0	Singlet
Hb_AATAGAGAGAAACTAC	0	Singlet
Hb_AATAGAGAGATAGTCA	0	Singlet
Hb_AATAGAGAGATAGTGT	0	Singlet
Hb_AATAGAGAGCACACAG	0.424	Doublet
Hb_AATAGAGAGCCATCCG	0.352	Doublet
Hb_AATAGAGAGCTATCCA	0	Singlet
Hb_AATAGAGAGGATCACG	0.056	Singlet
Hb_AATAGAGAGGGTGAAA	0.168	Singlet
Hb_AATAGAGCAACGATCT	0	Singlet
Hb_AATAGAGCACCAAAGG	0	Singlet
Hb_AATAGAGGTCGGTGAA	0.512	Doublet
Hb_AATAGAGGTCGTTGCG	0	Singlet
Hb_AATAGAGGTCTCAGAT	0.12	Singlet
Hb_AATAGAGTCAAACCTG	0.584	Doublet
Hb_AATAGAGTCACTGAAC	0.152	Singlet
Hb_AATAGAGTCATGACAC	0	Singlet
Hb_AATAGAGTCCCAGTGG	0.048	Singlet
Hb_AATCACGAGCGTGCTC	0.056	Singlet
Hb_AATCACGAGGCAGGGA	0.168	Singlet
Hb_AATCACGAGGCCGCTT	0	Singlet
Hb_AATCACGAGGGTATAT	0	Singlet
Hb_AATCACGAGTACTCGT	0.112	Singlet
Hb_AATCACGAGTCTCCTC	0	Singlet
Hb_AATCACGCAAGCCCAC	0	Singlet
Hb_AATCACGCAGGTTCAT	0.008	Singlet
Hb_AATCACGGTCCTCAGG	0.416	Doublet
Hb_AATCACGGTCCTCCTA	0.12	Singlet
Hb_AATCACGGTCGACGCT	0.24	Singlet
Hb_AATCACGGTGGAAATT	0	Singlet
Hb_AATCACGTCACTTCTA	0.248	Singlet
Hb_AATCACGTCCTCTAGC	0	Singlet
Hb_AATCACGTCGAGCTGC	0	Singlet
Hb_AATCACGTCGATACGT	0	Singlet
Hb_AATCACGTCTCAGAAC	0.096	Singlet
Hb_AATCGACAGAAGCGAA	0.128	Singlet
Hb_AATCGACAGACGTCCC	0.136	Singlet
Hb_AATCGACAGATACAGT	0	Singlet
Hb_AATCGACAGATTGACA	0.008	Singlet
Hb_AATCGACAGCGACTGA	0	Singlet
Hb_AATCGACAGCGCACAA	0	Singlet
Hb_AATCGACAGGTCACAG	0.28	Doublet
Hb_AATCGACAGGTCCGAA	0.008	Singlet
Hb_AATCGACAGTCATACC	0.008	Singlet
Hb_AATCGACAGTCATGGG	0.096	Singlet
Hb_AATCGACAGTGACACG	0.016	Singlet
Hb_AATCGACAGTGCCTCG	0	Singlet
Hb_AATCGACAGTTCCTGA	0.008	Singlet
Hb_AATCGACCACCCTAGG	0	Singlet
Hb_AATCGACCAGAACATA	0.144	Singlet
Hb_AATCGACCATCATGAC	0.264	Doublet
Hb_AATCGACCATGATCTG	0.376	Doublet
Hb_AATCGACTCACCTTAT	0.216	Singlet
Hb_AATCGACTCATCACTT	0	Singlet
Hb_AATCGACTCCTCTAGC	0.288	Doublet
Hb_AATCGACTCCTGTACC	0.008	Singlet
Hb_AATCGACTCGCTTAAG	0.024	Singlet
Hb_AATCGTGAGAAGTCCG	0	Singlet
Hb_AATCGTGAGACATAGT	0	Singlet
Hb_AATCGTGAGACTACGG	0	Singlet
Hb_AATCGTGAGCAAGCCA	0.184	Singlet
Hb_AATCGTGAGCTACTGT	0.048	Singlet
Hb_AATCGTGAGGAAGAAC	0	Singlet
Hb_AATCGTGAGGACGGAG	0.2	Singlet
Hb_AATCGTGAGGTAGTAT	0	Singlet
Hb_AATCGTGAGGTTACCT	0	Singlet
Hb_AATCGTGCACTTGTGA	0.016	Singlet
Hb_AATCGTGGTACAACGG	0.2	Singlet
Hb_AATCGTGGTGTCACAT	0	Singlet
Hb_AATCGTGGTTCAAAGA	0.216	Singlet
Hb_AATCGTGTCAAAGGAT	0.016	Singlet
Hb_AATCGTGTCCAGCCTT	0.2	Singlet
Hb_AATCGTGTCTAGTTCT	0.056	Singlet
Hb_AATCGTGTCTGCAGCG	0.112	Singlet
Hb_AATCGTGTCTGGTGGC	0	Singlet
Hb_AATGAAGAGACCATTC	0.08	Singlet
Hb_AATGAAGAGCAACTTC	0.064	Singlet
Hb_AATGAAGAGGCTGAAC	0.168	Singlet
Hb_AATGAAGCAGCACCCA	0	Singlet
Hb_AATGAAGCAGCTTCCT	0.176	Singlet
Hb_AATGAAGCAGGTCTCG	0.28	Doublet
Hb_AATGAAGCATAGGTTC	0	Singlet
Hb_AATGAAGCATCCGTGG	0.048	Singlet
Hb_AATGAAGCATCGTCCT	0	Singlet
Hb_AATGAAGCATCTGTTT	0	Singlet
Hb_AATGAAGGTAGTCGGA	0.016	Singlet
Hb_AATGAAGGTAGTGTGG	0	Singlet
Hb_AATGAAGGTGCGAACA	0.096	Singlet
Hb_AATGAAGGTGTTTGCA	0.392	Doublet
Hb_AATGAAGGTTAGCTAC	0.008	Singlet
Hb_AATGAAGGTTGGGTTT	0	Singlet
Hb_AATGAAGTCAAACTGC	0.464	Doublet
Hb_AATGAAGTCGTAACTG	0.52	Doublet
Hb_AATGAAGTCGTTTACT	0.048	Singlet
Hb_AATGACCAGAGGATCC	0.032	Singlet
Hb_AATGACCAGCATCAGG	0	Singlet
Hb_AATGACCAGCTGACAG	0.528	Doublet
Hb_AATGACCAGGTACTGG	0.44	Doublet
Hb_AATGACCAGTGAGGTC	0	Singlet
Hb_AATGACCCAAACTAAG	0.064	Singlet
Hb_AATGACCCAACATCGT	0.16	Singlet
Hb_AATGACCCAATGCAGG	0	Singlet
Hb_AATGACCCACCAATTG	0	Singlet
Hb_AATGACCCACCATAAC	0.448	Doublet
Hb_AATGACCGTATCGCTA	0.032	Singlet
Hb_AATGACCGTCGTGTTA	0	Singlet
Hb_AATGACCGTTCTAAGC	0.336	Doublet
Hb_AATGACCTCAACCTCC	0.376	Doublet
Hb_AATGACCTCAGGAAGC	0.304	Doublet
Hb_AATGACCTCGCGTGCA	0.032	Singlet
Hb_AATGACCTCGCGTTTC	0.28	Doublet
Hb_AATGCCAAGAGCAGAA	0	Singlet
Hb_AATGCCAAGCGAATGC	0.008	Singlet
Hb_AATGCCAAGGAAGAAC	0	Singlet
Hb_AATGCCAAGGGTCACA	0	Singlet
Hb_AATGCCAAGTAGACCG	0.088	Singlet
Hb_AATGCCAAGTGCGACA	0.032	Singlet
Hb_AATGCCACAACGGCTC	0	Singlet
Hb_AATGCCACAGACAAAT	0	Singlet
Hb_AATGCCACAGGACAGT	0.048	Singlet
Hb_AATGCCACAGGACATG	0	Singlet
Hb_AATGCCACAGGTCCGT	0.152	Singlet
Hb_AATGCCACATCGATGT	0.016	Singlet
Hb_AATGCCAGTACCGGCT	0	Singlet
Hb_AATGCCAGTAGCCAGA	0.016	Singlet
Hb_AATGCCAGTCTAATCG	0.032	Singlet
Hb_AATGCCAGTCTAGGTT	0.056	Singlet
Hb_AATGCCATCCAGTGCG	0.08	Singlet
Hb_AATGCCATCGATTTCT	0.032	Singlet
Hb_AATGCCATCTAAGCCA	0	Singlet
Hb_AATGCCATCTCCACTG	0	Singlet
Hb_AATGGAAAGATGTTGA	0.04	Singlet
Hb_AATGGAAAGGGTATAT	0	Singlet
Hb_AATGGAACAAGCGCTC	0	Singlet
Hb_AATGGAACACCCTTAC	0.128	Singlet
Hb_AATGGAAGTATGAGGC	0.464	Doublet
Hb_AATGGAAGTATGGTTC	0.08	Singlet
Hb_AATGGAAGTTCAAACC	0.08	Singlet
Hb_AATGGAATCACCGACG	0	Singlet
Hb_AATGGAATCATTCGTT	0.152	Singlet
Hb_AATGGAATCCAAGCTA	0	Singlet
Hb_AATGGAATCCTTCGAC	0.344	Doublet
Hb_AATGGAATCGACGCTG	0.128	Singlet
Hb_AATGGAATCTGGGCCA	0.032	Singlet
Hb_AATGGAATCTGTAACG	0.104	Singlet
Hb_AATGGAATCTTAGCCC	0.216	Singlet
Hb_AATGGAATCTTCCCGA	0.112	Singlet
Hb_AATGGCTAGACATAAC	0	Singlet
Hb_AATGGCTAGATCGGTG	0	Singlet
Hb_AATGGCTAGGTTGGAC	0	Singlet
Hb_AATGGCTAGTATGATG	0.032	Singlet
Hb_AATGGCTCAACCCGCA	0	Singlet
Hb_AATGGCTCACTTCTCG	0	Singlet
Hb_AATGGCTCAGAGACTG	0	Singlet
Hb_AATGGCTCAGGGTCTC	0.024	Singlet
Hb_AATGGCTCAGGTCAGA	0.008	Singlet
Hb_AATGGCTGTCCCACGA	0.192	Singlet
Hb_AATGGCTGTGACTATC	0.48	Doublet
Hb_AATGGCTGTGGCAACA	0.024	Singlet
Hb_AATGGCTGTTGCGGCT	0	Singlet
Hb_AATGGCTTCATATGGC	0.16	Singlet
Hb_AATGGCTTCATTTACC	0	Singlet
Hb_AATGGCTTCCGAGATT	0.048	Singlet
Hb_AATGGCTTCCTTATCA	0	Singlet
Hb_AATGGCTTCGCCGTGA	0	Singlet
Hb_AATGGCTTCTAGACCA	0	Singlet
Hb_AATGGCTTCTGGGAGA	0	Singlet
Hb_AATTCCTAGAAACTAC	0	Singlet
Hb_AATTCCTAGACCCGCT	0.168	Singlet
Hb_AATTCCTAGAGGCGGA	0	Singlet
Hb_AATTCCTAGCGTCAAG	0.52	Doublet
Hb_AATTCCTAGCTCTATG	0.2	Singlet
Hb_AATTCCTAGCTTCTAG	0	Singlet
Hb_AATTCCTAGTCATGAA	0	Singlet
Hb_AATTCCTAGTCATTGC	0.344	Doublet
Hb_AATTCCTAGTTTCTTC	0.04	Singlet
Hb_AATTCCTCAAACCATC	0.016	Singlet
Hb_AATTCCTCAACGGTAG	0	Singlet
Hb_AATTCCTCAACTTGCA	0.376	Doublet
Hb_AATTCCTCAAGGCAAC	0.016	Singlet
Hb_AATTCCTCACTATCGA	0.048	Singlet
Hb_AATTCCTCACTGCGAC	0.384	Doublet
Hb_AATTCCTCACTTGGCG	0	Singlet
Hb_AATTCCTCAGGATCTT	0.016	Singlet
Hb_AATTCCTGTAAGTTGA	0	Singlet
Hb_AATTCCTGTACAAGCG	0.072	Singlet
Hb_AATTCCTGTCTACAGT	0.008	Singlet
Hb_AATTCCTGTGAACCGA	0	Singlet
Hb_AATTCCTGTGACAACG	0	Singlet
Hb_AATTCCTTCAGGGATG	0.048	Singlet
Hb_AATTCCTTCCCGATCT	0.296	Doublet
Hb_AATTCCTTCGATCCAA	0	Singlet
Hb_AATTCCTTCTTCGGTC	0.288	Doublet
Hb_AATTTCCAGACACACG	0.352	Doublet
Hb_AATTTCCAGAGAAGGT	0	Singlet
Hb_AATTTCCAGAGCATAT	0.08	Singlet
Hb_AATTTCCAGCCTGAGA	0	Singlet
Hb_AATTTCCAGTAGAATC	0.04	Singlet
Hb_AATTTCCCAACTTGCA	0.456	Doublet
Hb_AATTTCCCAAGCACAG	0	Singlet
Hb_AATTTCCCAATCGCAT	0	Singlet
Hb_AATTTCCCAATTTCTC	0	Singlet
Hb_AATTTCCCACGGATCC	0	Singlet
Hb_AATTTCCCACGGCCAT	0.064	Singlet
Hb_AATTTCCCACTCAGAT	0	Singlet
Hb_AATTTCCCAGCCTTCT	0.104	Singlet
Hb_AATTTCCCAGCGGTTC	0	Singlet
Hb_AATTTCCCAGCTCCTT	0.328	Doublet
Hb_AATTTCCCAGGCTTGC	0.24	Singlet
Hb_AATTTCCCATCAGCAT	0	Singlet
Hb_AATTTCCCATCCGTTC	0.384	Doublet
Hb_AATTTCCCATCCTAAG	0	Singlet
Hb_AATTTCCCATTAGGCT	0.28	Doublet
Hb_AATTTCCGTAGCGTTT	0.08	Singlet
Hb_AATTTCCGTCAATCTG	0	Singlet
Hb_AATTTCCGTCGCCACA	0	Singlet
Hb_AATTTCCGTGTTAAAG	0	Singlet
Hb_AATTTCCGTTAAGTCC	0	Singlet
Hb_AATTTCCGTTACAGCT	0.208	Singlet
Hb_AATTTCCGTTTGAACC	0.016	Singlet
Hb_AATTTCCTCAAAGACA	0	Singlet
Hb_AATTTCCTCCGAGGCT	0.064	Singlet
Hb_AATTTCCTCCGGACGT	0	Singlet
Hb_AATTTCCTCCTATTGT	0.008	Singlet
Hb_AATTTCCTCGACCCAG	0	Singlet
Hb_AATTTCCTCGAGAGAC	0.072	Singlet
Hb_AATTTCCTCTTCGGTC	0.208	Singlet
Hb_ACAAAGAAGCGCGTTC	0	Singlet
Hb_ACAAAGAAGCGCTGAA	0.016	Singlet
Hb_ACAAAGAAGGAAGTAG	0.528	Doublet
Hb_ACAAAGAAGGATTTAG	0	Singlet
Hb_ACAAAGAAGTGAGTGC	0	Singlet
Hb_ACAAAGAAGTTCGGTT	0.04	Singlet
Hb_ACAAAGACAATGACCT	0.104	Singlet
Hb_ACAAAGACACTACGGC	0	Singlet
Hb_ACAAAGACAGAATTCC	0.184	Singlet
Hb_ACAAAGACAGGAGGTT	0.024	Singlet
Hb_ACAAAGACATGGCCCA	0	Singlet
Hb_ACAAAGACATGTGCCG	0.608	Doublet
Hb_ACAAAGAGTCAAAGCG	0.112	Singlet
Hb_ACAAAGAGTGTATACC	0	Singlet
Hb_ACAAAGAGTTGAATCC	0.008	Singlet
Hb_ACAAAGATCATCACCC	0	Singlet
Hb_ACAAAGATCCATCTCG	0	Singlet
Hb_ACAAAGATCCGTGCGA	0.128	Singlet
Hb_ACAAAGATCCTGTAAG	0.4	Doublet
Hb_ACAAAGATCGACCAAT	0.208	Singlet
Hb_ACAAAGATCGACTCCT	0	Singlet
Hb_ACAAAGATCTCTGGTC	0	Singlet
Hb_ACAACCAAGAAGGGAT	0	Singlet
Hb_ACAACCAAGAGGATGA	0.056	Singlet
Hb_ACAACCAAGCACACCC	0	Singlet
Hb_ACAACCAAGCACGGAT	0.136	Singlet
Hb_ACAACCAAGCTTTCTT	0.064	Singlet
Hb_ACAACCAAGTCGTCTA	0	Singlet
Hb_ACAACCAAGTGCCTCG	0.008	Singlet
Hb_ACAACCACAACTGTGT	0.04	Singlet
Hb_ACAACCACACAGAGAC	0.256	Doublet
Hb_ACAACCACAGACAAGC	0.032	Singlet
Hb_ACAACCACATAACCCA	0.144	Singlet
Hb_ACAACCACATGAAGGC	0	Singlet
Hb_ACAACCAGTAACGCGA	0	Singlet
Hb_ACAACCAGTAATTAGG	0	Singlet
Hb_ACAACCAGTACGAGTG	0	Singlet
Hb_ACAACCAGTAGAATAC	0.192	Singlet
Hb_ACAACCAGTGTATTCG	0.056	Singlet
Hb_ACAACCAGTGTTTACG	0.008	Singlet
Hb_ACAACCAGTTACGATC	0	Singlet
Hb_ACAACCATCACTAGCA	0.336	Doublet
Hb_ACAACCATCCAGCAAT	0.16	Singlet
Hb_ACAACCATCGCCGATG	0.04	Singlet
Hb_ACAACCATCTCGTCGT	0.184	Singlet
Hb_ACAACCATCTCTCAAT	0.096	Singlet
Hb_ACAACCATCTGTGCTC	0.008	Singlet
Hb_ACAACCATCTTGCGCT	0	Singlet
Hb_ACAAGCTAGACTGAGC	0.112	Singlet
Hb_ACAAGCTAGATGGCGT	0.056	Singlet
Hb_ACAAGCTAGCGTTACT	0	Singlet
Hb_ACAAGCTAGGCACGAT	0	Singlet
Hb_ACAAGCTAGGCCTAGA	0.144	Singlet
Hb_ACAAGCTAGGTAGATT	0	Singlet
Hb_ACAAGCTAGGTGATCG	0.12	Singlet
Hb_ACAAGCTCAAGTGGCA	0.192	Singlet
Hb_ACAAGCTCATCCTGTC	0.096	Singlet
Hb_ACAAGCTGTCGCGGTT	0.032	Singlet
Hb_ACAAGCTGTCGGATTT	0	Singlet
Hb_ACAAGCTGTTTCGCTC	0.416	Doublet
Hb_ACAAGCTTCACTGGTA	0.064	Singlet
Hb_ACAAGCTTCCATGAGT	0.464	Doublet
Hb_ACAAGCTTCTCACGAA	0.008	Singlet
Hb_ACAAGCTTCTTAAGGC	0	Singlet
Hb_ACACAGTAGCCTCAGC	0.056	Singlet
Hb_ACACAGTAGCTTTCCC	0.016	Singlet
Hb_ACACAGTAGGTTGGTG	0	Singlet
Hb_ACACAGTAGTCACACT	0	Singlet
Hb_ACACAGTCAATATCCG	0	Singlet
Hb_ACACAGTCACACACGC	0.448	Doublet
Hb_ACACAGTCACTGTTCC	0.016	Singlet
Hb_ACACAGTCAGACCCGT	0	Singlet
Hb_ACACAGTCAGCATCTA	0	Singlet
Hb_ACACAGTCATCGATGT	0.32	Doublet
Hb_ACACAGTGTCAGTCCG	0.232	Singlet
Hb_ACACAGTGTGAGATTA	0	Singlet
Hb_ACACAGTGTGCAACAG	0.36	Doublet
Hb_ACACAGTGTTATAGAG	0.312	Doublet
Hb_ACACAGTGTTCCTAGA	0.44	Doublet
Hb_ACACAGTTCCCAAGTA	0.248	Singlet
Hb_ACACAGTTCCGGTTCT	0.08	Singlet
Hb_ACACCAAAGACCAGAC	0.16	Singlet
Hb_ACACCAAAGACGCATG	0	Singlet
Hb_ACACCAAAGAGGCGGA	0.632	Doublet
Hb_ACACCAAAGGTTCCGC	0.56	Doublet
Hb_ACACCAACAGAAGCTG	0	Singlet
Hb_ACACCAACAGACACAG	0	Singlet
Hb_ACACCAACAGGTCCGT	0	Singlet
Hb_ACACCAACATGGGTTT	0.112	Singlet
Hb_ACACCAACATGTCTAG	0	Singlet
Hb_ACACCAACATTCAGCA	0.04	Singlet
Hb_ACACCAAGTAAGACCG	0	Singlet
Hb_ACACCAAGTATGAGGC	0	Singlet
Hb_ACACCAAGTGAGCCAA	0.064	Singlet
Hb_ACACCAAGTTAAGAAC	0	Singlet
Hb_ACACCAAGTTCAATCG	0.008	Singlet
Hb_ACACCAAGTTCTCCTG	0	Singlet
Hb_ACACCAAGTTCTCGCT	0.488	Doublet
Hb_ACACCAAGTTCTGACA	0.08	Singlet
Hb_ACACCAATCATGCCCT	0.568	Doublet
Hb_ACACCAATCATTACGG	0.208	Singlet
Hb_ACACCAATCCCGGTAG	0.016	Singlet
Hb_ACACCAATCCGTAGTA	0.008	Singlet
Hb_ACACCAATCGACACTA	0.112	Singlet
Hb_ACACCAATCGACTCCT	0.136	Singlet
Hb_ACACCAATCTCTTGCG	0.08	Singlet
Hb_ACACCAATCTTGGAAC	0.168	Singlet
Hb_ACACGCGAGAAATTGC	0.016	Singlet
Hb_ACACGCGAGATCGCTT	0	Singlet
Hb_ACACGCGAGCATTTGC	0.488	Doublet
Hb_ACACGCGAGGCATGGT	0	Singlet
Hb_ACACGCGCAGAGTGAC	0	Singlet
Hb_ACACGCGCAGCCGGTT	0	Singlet
Hb_ACACGCGCAGTGAGCA	0	Singlet
Hb_ACACGCGCATATTCGG	0.048	Singlet
Hb_ACACGCGCATCATCTT	0.024	Singlet
Hb_ACACGCGCATTCACAG	0.208	Singlet
Hb_ACACGCGGTCATCAGT	0.056	Singlet
Hb_ACACGCGGTCATCGCG	0	Singlet
Hb_ACACGCGGTCGGTAAG	0.184	Singlet
Hb_ACACGCGGTCTGGTTA	0	Singlet
Hb_ACACGCGGTGCCTTTC	0	Singlet
Hb_ACACGCGGTGCGGATA	0.408	Doublet
Hb_ACACGCGGTTAACCTG	0	Singlet
Hb_ACACGCGGTTCACCGG	0	Singlet
Hb_ACACGCGTCAACCTCC	0.056	Singlet
Hb_ACACGCGTCATCACCC	0.208	Singlet
Hb_ACACGCGTCGGTCTAA	0	Singlet
Hb_ACACGCGTCTCTTGCG	0	Singlet
Hb_ACACTGAAGCCTAGGA	0	Singlet
Hb_ACACTGAAGCCTGAAG	0.064	Singlet
Hb_ACACTGAAGCGGGTTA	0.064	Singlet
Hb_ACACTGAAGGGTTTCT	0	Singlet
Hb_ACACTGAAGGTAAACT	0	Singlet
Hb_ACACTGAAGTTGGCTT	0.024	Singlet
Hb_ACACTGACAATTCTTC	0.192	Singlet
Hb_ACACTGACAGCAGTTT	0.008	Singlet
Hb_ACACTGACATTCTCTA	0.264	Doublet
Hb_ACACTGAGTAACGTTC	0	Singlet
Hb_ACACTGAGTAGTCGGA	0.192	Singlet
Hb_ACACTGAGTATTGGCT	0.056	Singlet
Hb_ACACTGAGTCAAGCCC	0.024	Singlet
Hb_ACACTGAGTCGAACAG	0.008	Singlet
Hb_ACACTGAGTGGAGAAA	0.176	Singlet
Hb_ACACTGAGTTGCAAGG	0.104	Singlet
Hb_ACACTGATCAAGCTGT	0.008	Singlet
Hb_ACACTGATCGTCAGAT	0.008	Singlet
Hb_ACACTGATCTGCTAGA	0.008	Singlet
Hb_ACACTGATCTTCTGTA	0	Singlet
Hb_ACAGAAAAGACGCCAA	0.016	Singlet
Hb_ACAGAAAAGAGCTTTC	0.352	Doublet
Hb_ACAGAAAAGCGATTCT	0.216	Singlet
Hb_ACAGAAAAGGTAGATT	0.2	Singlet
Hb_ACAGAAAAGTGAGTTA	0.04	Singlet
Hb_ACAGAAAAGTTTCTTC	0.016	Singlet
Hb_ACAGAAACAAGTGGAC	0	Singlet
Hb_ACAGAAACAGCGGTCT	0	Singlet
Hb_ACAGAAACAGTGTATC	0.088	Singlet
Hb_ACAGAAACATCCGATA	0.04	Singlet
Hb_ACAGAAACATTAGGAA	0	Singlet
Hb_ACAGAAACATTGCCTC	0.208	Singlet
Hb_ACAGAAAGTAATGATG	0	Singlet
Hb_ACAGAAAGTATGCAAA	0	Singlet
Hb_ACAGAAAGTGTAGTGG	0.024	Singlet
Hb_ACAGAAAGTTAGCGGA	0.192	Singlet
Hb_ACAGAAATCAGTGTTG	0	Singlet
Hb_ACAGAAATCCATTTAC	0	Singlet
Hb_ACAGAAATCCGTGTGG	0.032	Singlet
Hb_ACAGAAATCGGAAACG	0.032	Singlet
Hb_ACAGAAATCGTGAGAG	0	Singlet
Hb_ACAGCCGAGCCGATAG	0.208	Singlet
Hb_ACAGCCGAGCGCTGAA	0	Singlet
Hb_ACAGCCGAGGGAGGTG	0.096	Singlet
Hb_ACAGCCGAGGTCCGAA	0.056	Singlet
Hb_ACAGCCGCACCTTCCA	0.008	Singlet
Hb_ACAGCCGCAGAATTCC	0	Singlet
Hb_ACAGCCGCAGTCCCGA	0.064	Singlet
Hb_ACAGCCGCAGTCTCTC	0	Singlet
Hb_ACAGCCGCATAAGCGG	0.032	Singlet
Hb_ACAGCCGGTATTCCGA	0.408	Doublet
Hb_ACAGCCGGTTTCCCAC	0.016	Singlet
Hb_ACAGCCGTCATCACCC	0.28	Doublet
Hb_ACAGCCGTCATCGCCT	0	Singlet
Hb_ACAGCCGTCCGGTTCT	0.36	Doublet
Hb_ACAGCCGTCTGAGTCA	0.264	Doublet
Hb_ACAGGGAAGCAATTAG	0.176	Singlet
Hb_ACAGGGAAGCCAAGTG	0	Singlet
Hb_ACAGGGAAGCCTCAGC	0.112	Singlet
Hb_ACAGGGAAGGCTTTCA	0.008	Singlet
Hb_ACAGGGAAGGGTATAT	0.28	Doublet
Hb_ACAGGGAAGTTGCTCA	0.008	Singlet
Hb_ACAGGGACACAACCGC	0.288	Doublet
Hb_ACAGGGACACTCACTC	0	Singlet
Hb_ACAGGGACAGCTGTGC	0.208	Singlet
Hb_ACAGGGACATGGTACT	0	Singlet
Hb_ACAGGGAGTCGCTCGA	0	Singlet
Hb_ACAGGGAGTGCTCTCT	0.296	Doublet
Hb_ACAGGGAGTTGCAAGG	0.008	Singlet
Hb_ACAGGGAGTTTGATCG	0	Singlet
Hb_ACAGGGATCAACTGAC	0.488	Doublet
Hb_ACAGGGATCATTTACC	0	Singlet
Hb_ACAGGGATCCGAGAAG	0.2	Singlet
Hb_ACAGGGATCGTGGTAT	0.288	Doublet
Hb_ACATCCCAGAACCGCA	0.032	Singlet
Hb_ACATCCCAGAAGCCTG	0	Singlet
Hb_ACATCCCAGACTGTTC	0.056	Singlet
Hb_ACATCCCAGATGGGCT	0	Singlet
Hb_ACATCCCAGCGCCCAT	0	Singlet
Hb_ACATCCCAGTGACCTT	0	Singlet
Hb_ACATCCCAGTGTTCCA	0.016	Singlet
Hb_ACATCCCAGTGTTGTC	0.288	Doublet
Hb_ACATCCCCAAATGAAC	0.016	Singlet
Hb_ACATCCCCAACAGCCC	0	Singlet
Hb_ACATCCCCAACCACGC	0.016	Singlet
Hb_ACATCCCCACAAGCCC	0	Singlet
Hb_ACATCCCCACACCTAA	0.032	Singlet
Hb_ACATCCCCACTAGGTT	0.048	Singlet
Hb_ACATCCCCAGGGAATC	0.016	Singlet
Hb_ACATCCCCATAGGTTC	0.336	Doublet
Hb_ACATCCCCATAGTCGT	0.016	Singlet
Hb_ACATCCCGTACATTGC	0.032	Singlet
Hb_ACATCCCGTACCTGTA	0.328	Doublet
Hb_ACATCCCGTCCAAATC	0.2	Singlet
Hb_ACATCCCGTCTAGATC	0	Singlet
Hb_ACATCCCGTGATGAAT	0	Singlet
Hb_ACATCCCGTGCAGTGA	0.256	Doublet
Hb_ACATCCCGTGCGCTCA	0.296	Doublet
Hb_ACATCCCGTGCGGCTT	0.16	Singlet
Hb_ACATCCCGTGTTATCG	0.048	Singlet
Hb_ACATCCCGTGTTCATG	0	Singlet
Hb_ACATCCCGTTTGGCTA	0.048	Singlet
Hb_ACATCCCTCAAGCCAT	0.44	Doublet
Hb_ACATCCCTCAATCGGT	0.168	Singlet
Hb_ACATCCCTCACTTGTT	0.016	Singlet
Hb_ACATCCCTCATGCATG	0.08	Singlet
Hb_ACATCCCTCATTTCCA	0.32	Doublet
Hb_ACATCCCTCCTAGCCT	0	Singlet
Hb_ACATCCCTCGTTCATT	0.168	Singlet
Hb_ACATCCCTCTAGAGCT	0.464	Doublet
Hb_ACATCCCTCTCTAAGG	0	Singlet
Hb_ACATCCCTCTTACACT	0.312	Doublet
Hb_ACATCCCTCTTGGTCC	0.088	Singlet
Hb_ACATCGAAGACGCTCC	0.328	Doublet
Hb_ACATCGAAGAGACAAG	0.08	Singlet
Hb_ACATCGAAGGAATGTT	0.008	Singlet
Hb_ACATCGAAGTACCCTA	0	Singlet
Hb_ACATCGACAACTGCCG	0.096	Singlet
Hb_ACATCGACACGCGGTT	0.032	Singlet
Hb_ACATCGACAGTCGGTC	0.024	Singlet
Hb_ACATCGACATCTGCGG	0	Singlet
Hb_ACATCGACATTGACTG	0	Singlet
Hb_ACATCGAGTGACCTGC	0	Singlet
Hb_ACATCGAGTTCAATCG	0.208	Singlet
Hb_ACATCGATCGAAGTGG	0.192	Singlet
Hb_ACATCGATCGTCAGAT	0.04	Singlet
Hb_ACATCGATCGTCGACG	0.08	Singlet
Hb_ACATCGATCTGCCCTA	0.248	Singlet
Hb_ACATCGATCTTCCTAA	0	Singlet
Hb_ACATGCAAGAGCGACT	0	Singlet
Hb_ACATGCAAGGTCTGGA	0.072	Singlet
Hb_ACATGCACACAGCGCT	0.304	Doublet
Hb_ACATGCACACGGTGAA	0	Singlet
Hb_ACATGCACAGCCGTTG	0.008	Singlet
Hb_ACATGCACAGCTCCTT	0	Singlet
Hb_ACATGCACATGACTCA	0	Singlet
Hb_ACATGCACATGGCACC	0	Singlet
Hb_ACATGCAGTCCCGCAA	0	Singlet
Hb_ACATGCAGTCTGATAC	0	Singlet
Hb_ACATGCAGTGCTATTG	0.192	Singlet
Hb_ACATGCATCAAGGCTT	0	Singlet
Hb_ACATGCATCAGTCCGG	0.048	Singlet
Hb_ACATGCATCTCTATAC	0.288	Doublet
Hb_ACATGCATCTTCGCTG	0.184	Singlet
Hb_ACATTTCAGCTCCCTT	0	Singlet
Hb_ACATTTCAGGCGCTTC	0.264	Doublet
Hb_ACATTTCAGGTCACAG	0.368	Doublet
Hb_ACATTTCAGGTTCACT	0	Singlet
Hb_ACATTTCAGTCGAAAT	0.104	Singlet
Hb_ACATTTCCAAGGTCAG	0.112	Singlet
Hb_ACATTTCCACAGCTTA	0	Singlet
Hb_ACATTTCCACGTCATA	0.152	Singlet
Hb_ACATTTCCACTGCATA	0	Singlet
Hb_ACATTTCCAGCAAGAC	0.016	Singlet
Hb_ACATTTCCATGACAGG	0.352	Doublet
Hb_ACATTTCGTAGTGATA	0	Singlet
Hb_ACATTTCGTCCCGCAA	0.288	Doublet
Hb_ACATTTCGTCGTTCAA	0	Singlet
Hb_ACATTTCGTCTCTCAC	0	Singlet
Hb_ACATTTCTCCTACCGT	0.264	Doublet
Hb_ACATTTCTCCTTTAGT	0	Singlet
Hb_ACCAAACAGAATACAC	0	Singlet
Hb_ACCAAACAGAGATGCC	0.008	Singlet
Hb_ACCAAACAGAGTAACT	0	Singlet
Hb_ACCAAACAGCGCTTCG	0.064	Singlet
Hb_ACCAAACAGCGTACAG	0	Singlet
Hb_ACCAAACAGGACATCG	0	Singlet
Hb_ACCAAACAGTCACTAC	0	Singlet
Hb_ACCAAACCACTACCCT	0.152	Singlet
Hb_ACCAAACCAGAACATA	0.064	Singlet
Hb_ACCAAACCATGAATCC	0	Singlet
Hb_ACCAAACCATGGCGCT	0	Singlet
Hb_ACCAAACGTACAGTTC	0	Singlet
Hb_ACCAAACGTGGCCACT	0.008	Singlet
Hb_ACCAAACGTTCCAGGC	0	Singlet
Hb_ACCAAACTCATGCTAG	0.008	Singlet
Hb_ACCAAACTCCACGAAT	0	Singlet
Hb_ACCAAACTCGGAAACG	0.064	Singlet
Hb_ACCAAACTCGGCTTGG	0.024	Singlet
Hb_ACCAAACTCGGTCGGT	0	Singlet
Hb_ACCAAACTCTCATAGG	0.128	Singlet
Hb_ACCAAACTCTCGACGG	0.024	Singlet
Hb_ACCAACAAGAATGTTG	0	Singlet
Hb_ACCAACAAGACATGCG	0	Singlet
Hb_ACCAACAAGAGCCTGA	0	Singlet
Hb_ACCAACAAGAGTGGCT	0	Singlet
Hb_ACCAACAAGCGTTCCG	0.024	Singlet
Hb_ACCAACAAGGATTTAG	0	Singlet
Hb_ACCAACACATCCGAGC	0.008	Singlet
Hb_ACCAACACATCGGTTA	0.008	Singlet
Hb_ACCAACACATTCTCCG	0	Singlet
Hb_ACCAACAGTACAACGG	0.336	Doublet
Hb_ACCAACAGTCCAGAAG	0.392	Doublet
Hb_ACCAACAGTCGATTTG	0.12	Singlet
Hb_ACCAACAGTGAGATTA	0	Singlet
Hb_ACCAACAGTGTCCATA	0.032	Singlet
Hb_ACCAACAGTGTCCCTT	0	Singlet
Hb_ACCAACATCAACTGGT	0.16	Singlet
Hb_ACCAACATCCGATCTC	0.128	Singlet
Hb_ACCAACATCCTTATCA	0.536	Doublet
Hb_ACCAACATCGCAACAT	0	Singlet
Hb_ACCAACATCGCTTAAG	0.088	Singlet
Hb_ACCACAAAGCGACTAG	0.112	Singlet
Hb_ACCACAAAGGCTTTCA	0.008	Singlet
Hb_ACCACAAAGGGTAATT	0	Singlet
Hb_ACCACAAAGTCACGAG	0.096	Singlet
Hb_ACCACAACAAACTGCT	0.304	Doublet
Hb_ACCACAACAACGGTAG	0	Singlet
Hb_ACCACAACACCATATG	0.016	Singlet
Hb_ACCACAACACCCGTAG	0	Singlet
Hb_ACCACAACAGACAAAT	0.36	Doublet
Hb_ACCACAACATCATTTC	0.312	Doublet
Hb_ACCACAACATCGGAAG	0.112	Singlet
Hb_ACCACAACATGACCCG	0.352	Doublet
Hb_ACCACAAGTACCAATC	0.016	Singlet
Hb_ACCACAAGTACTCGTA	0	Singlet
Hb_ACCACAAGTAGTCGGA	0.448	Doublet
Hb_ACCACAAGTCCTATAG	0	Singlet
Hb_ACCACAAGTCGCAGTC	0.112	Singlet
Hb_ACCACAAGTGGATACG	0.04	Singlet
Hb_ACCACAAGTTCAAACC	0	Singlet
Hb_ACCACAATCACCCTCA	0.448	Doublet
Hb_ACCACAATCCATCTCG	0.104	Singlet
Hb_ACCACAATCCGGTAAT	0	Singlet
Hb_ACCACAATCGCGTGCA	0.096	Singlet
Hb_ACCACAATCGGATACT	0.32	Doublet
Hb_ACCACAATCGTAGCCG	0.008	Singlet
Hb_ACCACAATCTACCCAC	0.08	Singlet
Hb_ACCACAATCTGAGAGG	0.28	Doublet
Hb_ACCACAATCTTAATCC	0.216	Singlet
Hb_ACCATTTAGAAGCCAC	0.048	Singlet
Hb_ACCATTTAGCGTTAGG	0.016	Singlet
Hb_ACCATTTAGGTGCCTC	0.016	Singlet
Hb_ACCATTTAGTCAATCC	0	Singlet
Hb_ACCATTTCAATCAAGA	0	Singlet
Hb_ACCATTTCACGACCTG	0.008	Singlet
Hb_ACCATTTGTCAATGGG	0	Singlet
Hb_ACCATTTGTCTCGGGT	0	Singlet
Hb_ACCATTTGTTTAGACC	0.288	Doublet
Hb_ACCATTTGTTTCGTTT	0.024	Singlet
Hb_ACCATTTTCACGGGCT	0.016	Singlet
Hb_ACCCAAAAGGATGTTA	0.056	Singlet
Hb_ACCCAAACAATCAAGA	0.32	Doublet
Hb_ACCCAAACAGCGTAGA	0.04	Singlet
Hb_ACCCAAACAGTTGGTT	0	Singlet
Hb_ACCCAAAGTATACCCA	0.016	Singlet
Hb_ACCCAAAGTCCCTAAA	0	Singlet
Hb_ACCCAAAGTGGCTGCT	0.064	Singlet
Hb_ACCCAAAGTTCCACGG	0.456	Doublet
Hb_ACCCAAAGTTCTAAGC	0.336	Doublet
Hb_ACCCAAAGTTTCGACA	0.08	Singlet
Hb_ACCCAAATCAATGTCG	0.496	Doublet
Hb_ACCCAAATCCCAGCGA	0	Singlet
Hb_ACCCAAATCCGCTTAC	0.008	Singlet
Hb_ACCCTCAAGCAGAAAG	0	Singlet
Hb_ACCCTCAAGCAGGCTA	0	Singlet
Hb_ACCCTCAAGCGTCAGA	0.04	Singlet
Hb_ACCCTCAAGGGTAGCT	0.008	Singlet
Hb_ACCCTCAAGGTAAACT	0	Singlet
Hb_ACCCTCAAGTCCCAAT	0.256	Doublet
Hb_ACCCTCACAATTGGTC	0.344	Doublet
Hb_ACCCTCACACGTTCGG	0	Singlet
Hb_ACCCTCACATACTGAC	0	Singlet
Hb_ACCCTCACATGTGCTA	0	Singlet
Hb_ACCCTCAGTAGTGTGG	0	Singlet
Hb_ACCCTCAGTGCTATTG	0	Singlet
Hb_ACCCTCAGTTGGTGTT	0.184	Singlet
Hb_ACCCTCAGTTTAGACC	0.064	Singlet
Hb_ACCCTCAGTTTAGTCG	0.008	Singlet
Hb_ACCCTCATCACCCTTG	0.024	Singlet
Hb_ACCCTCATCATGCCGG	0.016	Singlet
Hb_ACCCTCATCATTGGTG	0.056	Singlet
Hb_ACCCTCATCGTGGAAG	0.672	Doublet
Hb_ACCCTCATCTGAATCG	0.184	Singlet
Hb_ACCCTTGAGAGAGGTA	0	Singlet
Hb_ACCCTTGAGATTGGGC	0	Singlet
Hb_ACCCTTGAGCATGCGA	0.008	Singlet
Hb_ACCCTTGAGCGGTAAC	0.064	Singlet
Hb_ACCCTTGAGCTAAATG	0	Singlet
Hb_ACCCTTGAGGCAGGGA	0	Singlet
Hb_ACCCTTGAGGGTGAGG	0.024	Singlet
Hb_ACCCTTGAGGTCTTTG	0.176	Singlet
Hb_ACCCTTGCAAGTTCGT	0.248	Singlet
Hb_ACCCTTGCAATTCGTG	0	Singlet
Hb_ACCCTTGCAGGTGACA	0.008	Singlet
Hb_ACCCTTGCATGCCGAC	0.008	Singlet
Hb_ACCCTTGGTAAGGCCA	0.048	Singlet
Hb_ACCCTTGGTCACTCTC	0	Singlet
Hb_ACCCTTGGTTTACCTT	0	Singlet
Hb_ACCCTTGTCATTACCT	0.248	Singlet
Hb_ACCCTTGTCCATAGGT	0.008	Singlet
Hb_ACCCTTGTCCGCTTAC	0.056	Singlet
Hb_ACCCTTGTCGCCTCTA	0.064	Singlet
Hb_ACCCTTGTCTAAGAAG	0.296	Doublet
Hb_ACCCTTGTCTCTGCCA	0.392	Doublet
Hb_ACCCTTGTCTGCTGAA	0.016	Singlet
Hb_ACCGTTCAGATGGTCG	0.008	Singlet
Hb_ACCGTTCAGCAGGCTA	0	Singlet
Hb_ACCGTTCAGGCTCAAG	0	Singlet
Hb_ACCGTTCAGGGTCAAC	0	Singlet
Hb_ACCGTTCAGTGCTCAT	0	Singlet
Hb_ACCGTTCCAACCAACT	0.296	Doublet
Hb_ACCGTTCCACTACCCT	0	Singlet
Hb_ACCGTTCCACTGGACC	0.016	Singlet
Hb_ACCGTTCCAGCAATTC	0.008	Singlet
Hb_ACCGTTCCAGGACATG	0.064	Singlet
Hb_ACCGTTCCAGGTTTAC	0	Singlet
Hb_ACCGTTCCATAGCACT	0.08	Singlet
Hb_ACCGTTCCATTGGCAT	0.016	Singlet
Hb_ACCGTTCGTATTGAGA	0.08	Singlet
Hb_ACCGTTCGTCAAGGCA	0.136	Singlet
Hb_ACCGTTCGTGCACAAG	0	Singlet
Hb_ACCGTTCGTTTCGTGA	0.072	Singlet
Hb_ACCGTTCTCACTCACC	0.312	Doublet
Hb_ACCGTTCTCGGTCGGT	0.312	Doublet
Hb_ACCGTTCTCTCAAAGC	0	Singlet
Hb_ACCTACCAGATACTGA	0.056	Singlet
Hb_ACCTACCAGCATGAAT	0.032	Singlet
Hb_ACCTACCAGCGAATGC	0.064	Singlet
Hb_ACCTACCAGTACAGAT	0.192	Singlet
Hb_ACCTACCCACGTCGGT	0.024	Singlet
Hb_ACCTACCCAGCGCTTG	0.296	Doublet
Hb_ACCTACCCAGGAAGTC	0	Singlet
Hb_ACCTACCCATGACAGG	0.048	Singlet
Hb_ACCTACCGTAACAGTA	0.176	Singlet
Hb_ACCTACCGTAGCGCCT	0	Singlet
Hb_ACCTACCGTATACCCA	0	Singlet
Hb_ACCTACCGTATAGCTC	0.048	Singlet
Hb_ACCTACCGTATGTCCA	0.248	Singlet
Hb_ACCTACCGTCTCTCAC	0.008	Singlet
Hb_ACCTACCGTTCCTAAG	0	Singlet
Hb_ACCTACCGTTCGGCTG	0	Singlet
Hb_ACCTACCGTTGGACCC	0	Singlet
Hb_ACCTACCTCATCACAG	0.008	Singlet
Hb_ACCTACCTCCTACGAA	0	Singlet
Hb_ACCTACCTCGATTGAC	0	Singlet
Hb_ACCTACCTCGGTGAAG	0	Singlet
Hb_ACCTACCTCTCTATGT	0.136	Singlet
Hb_ACCTACCTCTTACGTT	0.28	Doublet
Hb_ACCTGAAAGAGTCACG	0.032	Singlet
Hb_ACCTGAAAGCCGCACT	0	Singlet
Hb_ACCTGAAAGGACAAGA	0.104	Singlet
Hb_ACCTGAAAGGTAATCA	0.336	Doublet
Hb_ACCTGAAAGTTTGAGA	0	Singlet
Hb_ACCTGAACACGAGGAT	0	Singlet
Hb_ACCTGAACACGGTCTG	0	Singlet
Hb_ACCTGAACAGCTTCCT	0.12	Singlet
Hb_ACCTGAACATGACGAG	0	Singlet
Hb_ACCTGAAGTCCATCTC	0.016	Singlet
Hb_ACCTGAAGTCGGTAAG	0.12	Singlet
Hb_ACCTGAAGTGCAAGAC	0	Singlet
Hb_ACCTGAAGTGCCTTTC	0	Singlet
Hb_ACCTGAAGTGCGTGCT	0	Singlet
Hb_ACCTGAATCGAAGAAT	0.344	Doublet
Hb_ACCTGAATCGTTATCT	0.008	Singlet
Hb_ACCTGAATCTGCTCTG	0.432	Doublet
Hb_ACCTGAATCTTAGGAC	0.648	Doublet
Hb_ACCTGAATCTTCGGAA	0	Singlet
Hb_ACCTGTCAGAAATTGC	0	Singlet
Hb_ACCTGTCAGACCGCCT	0	Singlet
Hb_ACCTGTCAGCCTCTGG	0.416	Doublet
Hb_ACCTGTCAGGGAGAAT	0	Singlet
Hb_ACCTGTCAGGTTCAGG	0.272	Doublet
Hb_ACCTGTCAGTACAACA	0	Singlet
Hb_ACCTGTCAGTATAACG	0.152	Singlet
Hb_ACCTGTCCAAGGGCAT	0	Singlet
Hb_ACCTGTCCACGACTAT	0.152	Singlet
Hb_ACCTGTCCAGCCATTA	0.32	Doublet
Hb_ACCTGTCCAGGTGTTT	0	Singlet
Hb_ACCTGTCCAGTGCGCT	0.096	Singlet
Hb_ACCTGTCCATAGGTTC	0.024	Singlet
Hb_ACCTGTCCATATTCGG	0.016	Singlet
Hb_ACCTGTCCATTGAGGG	0.368	Doublet
Hb_ACCTGTCGTGAACGGT	0.248	Singlet
Hb_ACCTGTCGTTCTGAGT	0	Singlet
Hb_ACCTGTCTCATGTCAG	0	Singlet
Hb_ACCTGTCTCCCAACTC	0.376	Doublet
Hb_ACCTGTCTCCTTGGAA	0.056	Singlet
Hb_ACCTGTCTCGAACACT	0	Singlet
Hb_ACCTGTCTCGATTGAC	0.328	Doublet
Hb_ACGATCAAGCAGATAT	0	Singlet
Hb_ACGATCAAGCGACTGA	0.072	Singlet
Hb_ACGATCAAGTCATGGG	0	Singlet
Hb_ACGATCAAGTCGAAGC	0.2	Singlet
Hb_ACGATCAAGTCTTCGA	0.088	Singlet
Hb_ACGATCAAGTTGCCCG	0	Singlet
Hb_ACGATCACAAACTAAG	0.016	Singlet
Hb_ACGATCACAGTGAGCA	0	Singlet
Hb_ACGATCACATAACTCG	0	Singlet
Hb_ACGATCACATAGGCGA	0.064	Singlet
Hb_ACGATCACATATGCGT	0.168	Singlet
Hb_ACGATCACATCCTATT	0	Singlet
Hb_ACGATCACATTAAAGG	0	Singlet
Hb_ACGATCAGTCATGGCC	0.36	Doublet
Hb_ACGATCAGTCTGCATA	0	Singlet
Hb_ACGATCAGTCTGTCCT	0	Singlet
Hb_ACGATCAGTGGCTTGC	0.008	Singlet
Hb_ACGATCATCGAGAGAC	0	Singlet
Hb_ACGATGTAGCCTGAAG	0.024	Singlet
Hb_ACGATGTAGCCTGTCG	0.04	Singlet
Hb_ACGATGTAGCGTTAGG	0	Singlet
Hb_ACGATGTAGGTCATCT	0.04	Singlet
Hb_ACGATGTAGTAATTGG	0.016	Singlet
Hb_ACGATGTAGTATGACA	0	Singlet
Hb_ACGATGTAGTCAGGGT	0	Singlet
Hb_ACGATGTCAAGATTGA	0.048	Singlet
Hb_ACGATGTCAGAGGACT	0.392	Doublet
Hb_ACGATGTCATCGAGCC	0.288	Doublet
Hb_ACGATGTCATCTAGAC	0.232	Singlet
Hb_ACGATGTCATTGTAGC	0.184	Singlet
Hb_ACGATGTGTAGATGTA	0	Singlet
Hb_ACGATGTGTCATAAAG	0.024	Singlet
Hb_ACGATGTGTCTACGAT	0	Singlet
Hb_ACGATGTGTTTGCCGG	0	Singlet
Hb_ACGATGTTCAACACCA	0.192	Singlet
Hb_ACGATGTTCACCCTCA	0.096	Singlet
Hb_ACGATGTTCACCTTGC	0.392	Doublet
Hb_ACGATGTTCAGAATAG	0	Singlet
Hb_ACGATGTTCCTACCGT	0.288	Doublet
Hb_ACGATGTTCGAGCCTG	0	Singlet
Hb_ACGATGTTCGTGGCTG	0.12	Singlet
Hb_ACGCACGAGGACTTCT	0.016	Singlet
Hb_ACGCACGAGGTAAGAG	0	Singlet
Hb_ACGCACGAGTCCCGGT	0.064	Singlet
Hb_ACGCACGAGTCGAATA	0.264	Doublet
Hb_ACGCACGCAAGGGTCA	0.392	Doublet
Hb_ACGCACGCACAGTCGC	0	Singlet
Hb_ACGCACGCACGACTAT	0.056	Singlet
Hb_ACGCACGCAGAAACCG	0	Singlet
Hb_ACGCACGCAGACACAG	0	Singlet
Hb_ACGCACGCAGACCTGC	0.08	Singlet
Hb_ACGCACGCATGCGGTC	0.528	Doublet
Hb_ACGCACGGTATGTCAC	0	Singlet
Hb_ACGCACGGTCAAACGG	0.216	Singlet
Hb_ACGCACGGTCCATAGT	0.264	Doublet
Hb_ACGCACGGTGGTCCGT	0.248	Singlet
Hb_ACGCACGGTTCCGCGA	0.208	Singlet
Hb_ACGCACGGTTCGCGTG	0	Singlet
Hb_ACGCACGGTTGCCATA	0.016	Singlet
Hb_ACGCACGTCGAGAGAC	0.552	Doublet
Hb_ACGCACGTCGGATACT	0.016	Singlet
Hb_ACGCACGTCTGAGGTT	0.008	Singlet
Hb_ACGGAAGAGACTCCGC	0	Singlet
Hb_ACGGAAGAGGCAGGGA	0.008	Singlet
Hb_ACGGAAGAGGGCTGAT	0	Singlet
Hb_ACGGAAGAGGGTTGCA	0.056	Singlet
Hb_ACGGAAGCAAGACAAT	0	Singlet
Hb_ACGGAAGCACATACGT	0	Singlet
Hb_ACGGAAGCAGAAATTG	0	Singlet
Hb_ACGGAAGGTAGACAAT	0.64	Doublet
Hb_ACGGAAGGTATGCGGA	0	Singlet
Hb_ACGGAAGGTCCGGATC	0.072	Singlet
Hb_ACGGAAGGTGGGATTG	0.032	Singlet
Hb_ACGGAAGGTGTGGTCC	0	Singlet
Hb_ACGGAAGGTTGTAAAG	0.256	Doublet
Hb_ACGGAAGTCATCCTGC	0.304	Doublet
Hb_ACGGAAGTCATGGCCG	0.008	Singlet
Hb_ACGGAAGTCCCGAAAT	0.432	Doublet
Hb_ACGGAAGTCGAGAGCA	0.08	Singlet
Hb_ACGGAAGTCGGCGATC	0	Singlet
Hb_ACGGAAGTCTGCCTCA	0.016	Singlet
Hb_ACGGGTCAGAATCGAT	0	Singlet
Hb_ACGGGTCAGACACACG	0.008	Singlet
Hb_ACGGGTCAGATACGAT	0.016	Singlet
Hb_ACGGGTCAGATTGACA	0	Singlet
Hb_ACGGGTCAGCAGCCCT	0	Singlet
Hb_ACGGGTCAGCAGTACG	0.264	Doublet
Hb_ACGGGTCAGCCTCATA	0	Singlet
Hb_ACGGGTCAGGTCATTC	0.104	Singlet
Hb_ACGGGTCCAACGCCCA	0	Singlet
Hb_ACGGGTCCAAGAGGTC	0	Singlet
Hb_ACGGGTCCAATTTCTC	0.24	Singlet
Hb_ACGGGTCCACACCTGG	0.024	Singlet
Hb_ACGGGTCCACAGCCAC	0.2	Singlet
Hb_ACGGGTCCACCCAACG	0.288	Doublet
Hb_ACGGGTCCACGCTGCA	0.048	Singlet
Hb_ACGGGTCCATATACCG	0	Singlet
Hb_ACGGGTCCATTGACAC	0	Singlet
Hb_ACGGGTCGTACGATCT	0.008	Singlet
Hb_ACGGGTCGTCCAAAGG	0.048	Singlet
Hb_ACGGGTCGTCCTGAAT	0.216	Singlet
Hb_ACGGGTCGTCTCCTGT	0.08	Singlet
Hb_ACGGGTCGTGATAGTA	0	Singlet
Hb_ACGGGTCGTTCAGCTA	0.024	Singlet
Hb_ACGGGTCTCAACCGAT	0.392	Doublet
Hb_ACGGGTCTCAGAATAG	0	Singlet
Hb_ACGGGTCTCATCACAG	0.08	Singlet
Hb_ACGGGTCTCATTATCC	0.496	Doublet
Hb_ACGGTCGAGAAACTCA	0.016	Singlet
Hb_ACGGTCGAGAATAGTC	0	Singlet
Hb_ACGGTCGAGAGAGCAA	0.512	Doublet
Hb_ACGGTCGAGCAAATGT	0	Singlet
Hb_ACGGTCGAGCTAGAAT	0.592	Doublet
Hb_ACGGTCGAGCTGTGCC	0	Singlet
Hb_ACGGTCGAGGAGTCTG	0.032	Singlet
Hb_ACGGTCGAGTCCGTCG	0.104	Singlet
Hb_ACGGTCGAGTCTAGCT	0.008	Singlet
Hb_ACGGTCGAGTTTGCTG	0.448	Doublet
Hb_ACGGTCGCAAAGGATT	0.024	Singlet
Hb_ACGGTCGCAAGATGTA	0.008	Singlet
Hb_ACGGTCGCACAAAGTA	0	Singlet
Hb_ACGGTCGCACACTGGC	0.368	Doublet
Hb_ACGGTCGCACATGGTT	0	Singlet
Hb_ACGGTCGCACATTGTG	0.08	Singlet
Hb_ACGGTCGCACTGGCCA	0.04	Singlet
Hb_ACGGTCGCATTCAGGT	0	Singlet
Hb_ACGGTCGGTACTGCCG	0.496	Doublet
Hb_ACGGTCGGTCATGACT	0.192	Singlet
Hb_ACGGTCGGTGACTATC	0	Singlet
Hb_ACGGTCGGTGAGTAAT	0.096	Singlet
Hb_ACGGTCGGTGATTCTG	0	Singlet
Hb_ACGGTCGGTGGATCAG	0.016	Singlet
Hb_ACGGTCGGTTGCTCGG	0	Singlet
Hb_ACGGTCGTCAAGAGGC	0	Singlet
Hb_ACGGTCGTCCACCTCA	0.184	Singlet
Hb_ACGGTTAAGCACTCCG	0.064	Singlet
Hb_ACGGTTAAGTCCGCGT	0.544	Doublet
Hb_ACGGTTACACTGAATC	0.392	Doublet
Hb_ACGGTTAGTACAGCGA	0	Singlet
Hb_ACGGTTAGTCCAGAAG	0.192	Singlet
Hb_ACGGTTAGTCTGTAAC	0	Singlet
Hb_ACGGTTAGTGGCTAGA	0.024	Singlet
Hb_ACGGTTAGTTACACAC	0.592	Doublet
Hb_ACGGTTATCAAAGGAT	0.056	Singlet
Hb_ACGGTTATCCACAGCG	0.344	Doublet
Hb_ACGGTTATCGAGAAAT	0.072	Singlet
Hb_ACGGTTATCGTTCGCT	0.384	Doublet
Hb_ACGGTTATCTGCATAG	0	Singlet
Hb_ACGTAACAGAGGCGGA	0	Singlet
Hb_ACGTAACAGCACGGAT	0.112	Singlet
Hb_ACGTAACAGCCGAATG	0.256	Doublet
Hb_ACGTAACAGGAACGTC	0.224	Singlet
Hb_ACGTAACAGGTTAGTA	0.824	Doublet
Hb_ACGTAACAGTCGAAGC	0	Singlet
Hb_ACGTAACCACAGAAGC	0.008	Singlet
Hb_ACGTAACCAGACATCT	0.024	Singlet
Hb_ACGTAACCAGCAGTCC	0.08	Singlet
Hb_ACGTAACCAGCATGCC	0.368	Doublet
Hb_ACGTAACGTATTCTCT	0.072	Singlet
Hb_ACGTAACGTCACATTG	0.408	Doublet
Hb_ACGTAACGTCTCCTGT	0.248	Singlet
Hb_ACGTAACGTGTAACGG	0.056	Singlet
Hb_ACGTAACGTGTTTCTT	0	Singlet
Hb_ACGTAACGTTCTTCAT	0	Singlet
Hb_ACGTAACTCACTACGA	0	Singlet
Hb_ACGTAACTCCATTGCC	0.16	Singlet
Hb_ACGTAACTCCGGGACT	0	Singlet
Hb_ACGTAACTCCTATTGT	0.232	Singlet
Hb_ACGTAACTCGGTCAGC	0	Singlet
Hb_ACGTAACTCTTTGCGC	0	Singlet
Hb_ACGTACAAGAACCCGA	0	Singlet
Hb_ACGTACAAGATCACTC	0.04	Singlet
Hb_ACGTACAAGTATAACG	0	Singlet
Hb_ACGTACACAACCGCTG	0	Singlet
Hb_ACGTACACAACCGTAT	0.544	Doublet
Hb_ACGTACACAAGCAATA	0.288	Doublet
Hb_ACGTACACACACTGGC	0.04	Singlet
Hb_ACGTACACATAATCCG	0	Singlet
Hb_ACGTACAGTGGGAGAG	0.288	Doublet
Hb_ACGTACAGTTCCCACT	0	Singlet
Hb_ACGTACAGTTGGGTAG	0	Singlet
Hb_ACGTACAGTTGGTAGG	0	Singlet
Hb_ACGTACAGTTTCACTT	0	Singlet
Hb_ACGTACATCCAGTTCC	0	Singlet
Hb_ACGTACATCTCGTGAA	0	Singlet
Hb_ACGTACATCTCTCCGA	0	Singlet
Hb_ACGTACATCTGCTGAA	0	Singlet
Hb_ACGTAGTAGACGACGT	0.008	Singlet
Hb_ACGTAGTAGAGGCTGT	0	Singlet
Hb_ACGTAGTAGCACTCCG	0	Singlet
Hb_ACGTAGTAGCCGAACA	0	Singlet
Hb_ACGTAGTAGCCTGAAG	0	Singlet
Hb_ACGTAGTAGGCCTTGC	0.496	Doublet
Hb_ACGTAGTAGTGAGGTC	0	Singlet
Hb_ACGTAGTCAGAGATGC	0.016	Singlet
Hb_ACGTAGTCAGCGTATT	0.36	Doublet
Hb_ACGTAGTCAGTCAGCC	0	Singlet
Hb_ACGTAGTCATCCGCGA	0.208	Singlet
Hb_ACGTAGTGTACTCGCG	0	Singlet
Hb_ACGTAGTGTCACGCTG	0.088	Singlet
Hb_ACGTAGTGTCGTCTCT	0.072	Singlet
Hb_ACGTAGTGTCTACGAT	0.304	Doublet
Hb_ACGTAGTGTGAACGGT	0	Singlet
Hb_ACGTAGTTCACAAGGG	0.264	Doublet
Hb_ACGTAGTTCCCAATAG	0	Singlet
Hb_ACGTAGTTCTTCGATT	0	Singlet
Hb_ACGTCCTAGAAACCAT	0.16	Singlet
Hb_ACGTCCTAGAGGATCC	0.152	Singlet
Hb_ACGTCCTAGAGTCCGA	0	Singlet
Hb_ACGTCCTAGCAAGTCG	0	Singlet
Hb_ACGTCCTAGCACCGTC	0.04	Singlet
Hb_ACGTCCTAGCCACCGT	0.32	Doublet
Hb_ACGTCCTAGTCTAACC	0.416	Doublet
Hb_ACGTCCTAGTGCGCTC	0.152	Singlet
Hb_ACGTCCTCAAGTCGTT	0	Singlet
Hb_ACGTCCTCACAAGTTC	0.008	Singlet
Hb_ACGTCCTCACATCCCT	0.128	Singlet
Hb_ACGTCCTCACGACGAA	0.008	Singlet
Hb_ACGTCCTCACTCTGCT	0	Singlet
Hb_ACGTCCTCACTGAGGA	0	Singlet
Hb_ACGTCCTCAGAAGCGT	0.128	Singlet
Hb_ACGTCCTCAGCCTATA	0.088	Singlet
Hb_ACGTCCTCATGAATAG	0	Singlet
Hb_ACGTCCTGTAAGATAC	0.048	Singlet
Hb_ACGTCCTGTCGAGCTC	0.216	Singlet
Hb_ACGTCCTGTCTGATAC	0	Singlet
Hb_ACGTCCTGTTCAAACC	0.216	Singlet
Hb_ACGTCCTGTTGACGGA	0.024	Singlet
Hb_ACGTCCTTCCGTCCTA	0.008	Singlet
Hb_ACGTTCCAGGCAGGGA	0.064	Singlet
Hb_ACGTTCCAGGGAGTGG	0.04	Singlet
Hb_ACGTTCCAGGTACATA	0.016	Singlet
Hb_ACGTTCCAGTTGTACC	0	Singlet
Hb_ACGTTCCCAAAGGATT	0	Singlet
Hb_ACGTTCCCAACCGATT	0	Singlet
Hb_ACGTTCCCACAAATCC	0.024	Singlet
Hb_ACGTTCCCACGGCGTT	0.016	Singlet
Hb_ACGTTCCCAGATCCAT	0.184	Singlet
Hb_ACGTTCCCAGGACGAT	0.064	Singlet
Hb_ACGTTCCGTAACCCTA	0.016	Singlet
Hb_ACGTTCCGTAAGTAGT	0.144	Singlet
Hb_ACGTTCCGTACATTGC	0.064	Singlet
Hb_ACGTTCCGTACGCTTA	0.448	Doublet
Hb_ACGTTCCGTATGCGGA	0.24	Singlet
Hb_ACGTTCCGTCATATGC	0.184	Singlet
Hb_ACGTTCCGTCCCTGTT	0.296	Doublet
Hb_ACGTTCCGTGCGGATA	0.04	Singlet
Hb_ACGTTCCTCAATCTTC	0	Singlet
Hb_ACGTTCCTCACCCTGT	0.12	Singlet
Hb_ACGTTCCTCCTCGATC	0.152	Singlet
Hb_ACGTTCCTCGAATGCT	0.152	Singlet
Hb_ACGTTCCTCGAGATAA	0	Singlet
Hb_ACGTTCCTCGTTGTAG	0	Singlet
Hb_ACTACGAAGAGAACCC	0.208	Singlet
Hb_ACTACGAAGCCATTGT	0	Singlet
Hb_ACTACGAAGCGGACAT	0	Singlet
Hb_ACTACGAAGGACAACC	0	Singlet
Hb_ACTACGAAGGGCCCTT	0	Singlet
Hb_ACTACGACAGCAAGAC	0.016	Singlet
Hb_ACTACGAGTTAGAAGT	0.352	Doublet
Hb_ACTACGAGTTCATCTT	0.296	Doublet
Hb_ACTACGATCAACGAGG	0.088	Singlet
Hb_ACTACGATCAACTGGT	0	Singlet
Hb_ACTACGATCAAGCGTT	0.392	Doublet
Hb_ACTACGATCACCTGTC	0.016	Singlet
Hb_ACTACGATCAGCCCAG	0.016	Singlet
Hb_ACTACGATCCAATCCC	0	Singlet
Hb_ACTACGATCGCACTCT	0.128	Singlet
Hb_ACTACGATCGGACCAC	0.04	Singlet
Hb_ACTACGATCTCATTTG	0.056	Singlet
Hb_ACTATCTAGCAGCACA	0	Singlet
Hb_ACTATCTAGGCTATCT	0.28	Doublet
Hb_ACTATCTCAAATCCCA	0.032	Singlet
Hb_ACTATCTCAACGATTC	0	Singlet
Hb_ACTATCTCAGTTGGTT	0.464	Doublet
Hb_ACTATCTCATATCGGT	0.184	Singlet
Hb_ACTATCTCATGCACTA	0	Singlet
Hb_ACTATCTCATTGCCGG	0.08	Singlet
Hb_ACTATCTGTATGCGTT	0.032	Singlet
Hb_ACTATCTGTGCAGATG	0	Singlet
Hb_ACTATCTGTGGCACTC	0.008	Singlet
Hb_ACTATCTGTGGTAATA	0.04	Singlet
Hb_ACTATCTGTTCAGCGC	0.376	Doublet
Hb_ACTATCTGTTCTTAGG	0.16	Singlet
Hb_ACTATCTTCAAGGACG	0	Singlet
Hb_ACTATCTTCACCTGGG	0.008	Singlet
Hb_ACTATCTTCACGGACC	0.456	Doublet
Hb_ACTATCTTCAGGGTAG	0.048	Singlet
Hb_ACTATCTTCCATCTGC	0	Singlet
Hb_ACTATCTTCGCCAATA	0	Singlet
Hb_ACTATCTTCGGCTGAC	0	Singlet
Hb_ACTATCTTCTGCAGCG	0.024	Singlet
Hb_ACTATGGAGAACGTGC	0.096	Singlet
Hb_ACTATGGAGATGGCAC	0.008	Singlet
Hb_ACTATGGAGCACCGAA	0	Singlet
Hb_ACTATGGAGCAGGCAT	0.016	Singlet
Hb_ACTATGGAGGCACAAC	0	Singlet
Hb_ACTATGGAGGCGTCCT	0.016	Singlet
Hb_ACTATGGAGGTCCAGA	0.36	Doublet
Hb_ACTATGGAGTTGGGAC	0	Singlet
Hb_ACTATGGCAACCCTCT	0.36	Doublet
Hb_ACTATGGCAACCGCCA	0.192	Singlet
Hb_ACTATGGCAAGGCGTA	0.016	Singlet
Hb_ACTATGGCAATCACGT	0	Singlet
Hb_ACTATGGCACCAGCTG	0.336	Doublet
Hb_ACTATGGCACCCTATC	0	Singlet
Hb_ACTATGGCACGCACCA	0.304	Doublet
Hb_ACTATGGCACGGCCAT	0	Singlet
Hb_ACTATGGCAGCGACAA	0	Singlet
Hb_ACTATGGCAGCTACTA	0.512	Doublet
Hb_ACTATGGCATTGGCAT	0	Singlet
Hb_ACTATGGGTACCCGCA	0.232	Singlet
Hb_ACTATGGGTACTCAAC	0	Singlet
Hb_ACTATGGGTAGAGCTG	0	Singlet
Hb_ACTATGGGTTCGGGTC	0	Singlet
Hb_ACTATGGGTTCTCTAT	0.128	Singlet
Hb_ACTATGGGTTTGGAGG	0	Singlet
Hb_ACTATGGTCAGGAACG	0	Singlet
Hb_ACTATGGTCATACGGT	0.192	Singlet
Hb_ACTATGGTCCATAGAC	0.008	Singlet
Hb_ACTATGGTCTTCGACC	0.008	Singlet
Hb_ACTATTCAGACATATG	0	Singlet
Hb_ACTATTCAGAGTGAAG	0	Singlet
Hb_ACTATTCAGCACCTGC	0	Singlet
Hb_ACTATTCAGCGGCTCT	0.032	Singlet
Hb_ACTATTCAGCTAGATA	0	Singlet
Hb_ACTATTCAGGAGAGGC	0.36	Doublet
Hb_ACTATTCAGTTAACAG	0	Singlet
Hb_ACTATTCCACAATTCG	0.032	Singlet
Hb_ACTATTCCACAGCGCT	0	Singlet
Hb_ACTATTCCAGAGGCAT	0	Singlet
Hb_ACTATTCCAGCACACC	0.296	Doublet
Hb_ACTATTCCAGTGTGCC	0.088	Singlet
Hb_ACTATTCCATACAGGG	0.008	Singlet
Hb_ACTATTCCATTAGGCT	0	Singlet
Hb_ACTATTCGTCGCTCGA	0.016	Singlet
Hb_ACTATTCGTCTTGCGG	0.016	Singlet
Hb_ACTATTCGTTACGCCG	0	Singlet
Hb_ACTATTCGTTTAGAGA	0.304	Doublet
Hb_ACTATTCTCAAGTCGT	0	Singlet
Hb_ACTATTCTCTAGACAC	0.032	Singlet
Hb_ACTATTCTCTCCGAAA	0.384	Doublet
Hb_ACTATTCTCTGCACCT	0.024	Singlet
Hb_ACTCCCAAGACTTCGT	0.064	Singlet
Hb_ACTCCCAAGATGACAT	0.088	Singlet
Hb_ACTCCCACACAATGAA	0	Singlet
Hb_ACTCCCACAGTCAACT	0	Singlet
Hb_ACTCCCACATCTGGGC	0.008	Singlet
Hb_ACTCCCAGTATCGAAA	0.096	Singlet
Hb_ACTCCCAGTCATCAGT	0	Singlet
Hb_ACTCCCAGTCCGTACG	0	Singlet
Hb_ACTCCCAGTCGCTCGA	0	Singlet
Hb_ACTCCCAGTGAACCGA	0.032	Singlet
Hb_ACTCCCAGTGAATATG	0.008	Singlet
Hb_ACTCCCAGTTGGCCTG	0	Singlet
Hb_ACTCCCATCACATACG	0	Singlet
Hb_ACTCCCATCACCTCTG	0.28	Doublet
Hb_ACTCCCATCCCGAGAC	0	Singlet
Hb_ACTCCCATCCTGTACC	0	Singlet
Hb_ACTCCCATCGTCAACA	0	Singlet
Hb_ACTCCCATCTGCGGAC	0	Singlet
Hb_ACTCTCGAGAAGGTAG	0.192	Singlet
Hb_ACTCTCGAGACCTCAT	0	Singlet
Hb_ACTCTCGAGCACTCTA	0.024	Singlet
Hb_ACTCTCGAGGACGCAT	0	Singlet
Hb_ACTCTCGAGGGAGGCA	0.224	Singlet
Hb_ACTCTCGAGTACTGTC	0	Singlet
Hb_ACTCTCGCAAGAGTGC	0.256	Doublet
Hb_ACTCTCGCAATAACCC	0	Singlet
Hb_ACTCTCGCACTGGAAG	0	Singlet
Hb_ACTCTCGCACTTTAGG	0.016	Singlet
Hb_ACTCTCGCAGGACTAG	0.328	Doublet
Hb_ACTCTCGCATGGAGAC	0	Singlet
Hb_ACTCTCGGTTAGTTCG	0.136	Singlet
Hb_ACTCTCGGTTCGAACT	0.008	Singlet
Hb_ACTCTCGGTTGTGTTG	0.008	Singlet
Hb_ACTCTCGTCCTAAACG	0.056	Singlet
Hb_ACTCTCGTCGCAGATT	0	Singlet
Hb_ACTGATGAGATAGCTA	0	Singlet
Hb_ACTGATGAGCATCCCG	0.272	Doublet
Hb_ACTGATGAGGATACGC	0.008	Singlet
Hb_ACTGATGAGTCTCGTA	0	Singlet
Hb_ACTGATGAGTTTCGGT	0.056	Singlet
Hb_ACTGATGCAACACACT	0	Singlet
Hb_ACTGATGCATGATCTG	0	Singlet
Hb_ACTGATGCATGGTACT	0.008	Singlet
Hb_ACTGATGGTAACATAG	0.008	Singlet
Hb_ACTGATGGTAACTTCG	0	Singlet
Hb_ACTGATGGTACACTCA	0	Singlet
Hb_ACTGATGGTGTGAGCA	0	Singlet
Hb_ACTGATGGTTTACTTC	0.008	Singlet
Hb_ACTGATGTCAAGCCAT	0.256	Doublet
Hb_ACTGATGTCCATAGGT	0.28	Doublet
Hb_ACTGATGTCGTGGCTG	0.208	Singlet
Hb_ACTGATGTCGTGGTAT	0	Singlet
Hb_ACTGATGTCTAGTCAG	0.072	Singlet
Hb_ACTGATGTCTGGGCGT	0.032	Singlet
Hb_ACTGCAAAGAAATTGC	0	Singlet
Hb_ACTGCAAAGAGGGTGG	0	Singlet
Hb_ACTGCAAAGATGAACT	0.024	Singlet
Hb_ACTGCAAAGCACTAAA	0	Singlet
Hb_ACTGCAAAGCCGATCC	0	Singlet
Hb_ACTGCAAAGCTTCTAG	0	Singlet
Hb_ACTGCAAAGGTAGGCT	0.104	Singlet
Hb_ACTGCAACACGTGAGA	0	Singlet
Hb_ACTGCAACACTGATTG	0.008	Singlet
Hb_ACTGCAACACTGGCCA	0.216	Singlet
Hb_ACTGCAACAGTTGAAA	0	Singlet
Hb_ACTGCAAGTACGACAG	0.04	Singlet
Hb_ACTGCAAGTACTTCCC	0.592	Doublet
Hb_ACTGCAAGTATTCCTT	0	Singlet
Hb_ACTGCAAGTGCAATGG	0.168	Singlet
Hb_ACTGCAAGTTTCAGAC	0.096	Singlet
Hb_ACTGCAATCAACTTTC	0.264	Doublet
Hb_ACTGCAATCATTCACT	0.216	Singlet
Hb_ACTGCAATCGAACGGA	0	Singlet
Hb_ACTGCAATCGTAGGAG	0.008	Singlet
Hb_ACTGCAATCTAGCAAC	0	Singlet
Hb_ACTGCAATCTCTGAGA	0.064	Singlet
Hb_ACTGCAATCTGCTTAT	0	Singlet
Hb_ACTGCAATCTGGTTGA	0.096	Singlet
Hb_ACTGTCCAGACTCTTG	0.008	Singlet
Hb_ACTGTCCAGATGCTGG	0.064	Singlet
Hb_ACTGTCCAGCAGCAGT	0.056	Singlet
Hb_ACTGTCCAGGCACTCC	0	Singlet
Hb_ACTGTCCAGGGTTGCA	0.152	Singlet
Hb_ACTGTCCAGTAGCCAG	0.472	Doublet
Hb_ACTGTCCCAACCCGCA	0.16	Singlet
Hb_ACTGTCCCAACTGGTT	0.216	Singlet
Hb_ACTGTCCCAAGAAACT	0	Singlet
Hb_ACTGTCCCAAGTATAG	0.008	Singlet
Hb_ACTGTCCCACAGAAGC	0.16	Singlet
Hb_ACTGTCCCAGACCTGC	0	Singlet
Hb_ACTGTCCCAGCTGTGC	0.008	Singlet
Hb_ACTGTCCCAGGTGAGT	0.152	Singlet
Hb_ACTGTCCCAGTTTCAG	0.016	Singlet
Hb_ACTGTCCCATCTAACG	0	Singlet
Hb_ACTGTCCCATTCACAG	0	Singlet
Hb_ACTGTCCCATTGAAAG	0.184	Singlet
Hb_ACTGTCCGTACAAAGT	0.32	Doublet
Hb_ACTGTCCGTAGTGCGA	0.112	Singlet
Hb_ACTGTCCGTCAGTTTG	0.08	Singlet
Hb_ACTGTCCGTCTCCCTA	0.584	Doublet
Hb_ACTGTCCGTTGCCTAA	0	Singlet
Hb_ACTGTCCGTTGGAGGT	0.296	Doublet
Hb_ACTGTCCTCATACAGC	0.432	Doublet
Hb_ACTGTCCTCTCATGCC	0	Singlet
Hb_ACTGTCCTCTGGGTCG	0	Singlet
Hb_ACTGTCCTCTTCGTGC	0	Singlet
Hb_ACTGTGAAGCGAACTG	0.04	Singlet
Hb_ACTGTGAAGGTTTGAA	0.32	Doublet
Hb_ACTGTGACAAGCTGTT	0.176	Singlet
Hb_ACTGTGACACAGCGCT	0	Singlet
Hb_ACTGTGACACTACTTT	0.248	Singlet
Hb_ACTGTGACAGACACAG	0.4	Doublet
Hb_ACTGTGACAGGAGGTT	0	Singlet
Hb_ACTGTGACAGGCTTGC	0.168	Singlet
Hb_ACTGTGACATGCACTA	0.44	Doublet
Hb_ACTGTGACATGCGGTC	0.024	Singlet
Hb_ACTGTGATCACCACAA	0.08	Singlet
Hb_ACTGTGATCCGGCTTT	0.4	Doublet
Hb_ACTGTGATCCGTACGG	0	Singlet
Hb_ACTGTGATCCTTGACC	0.016	Singlet
Hb_ACTGTGATCGAGGCAA	0	Singlet
Hb_ACTGTGATCTAGAGCT	0	Singlet
Hb_ACTTAGGAGGCCATAG	0	Singlet
Hb_ACTTAGGAGGGTCAAC	0.072	Singlet
Hb_ACTTAGGAGTCCCTAA	0.288	Doublet
Hb_ACTTAGGAGTCGTTAC	0	Singlet
Hb_ACTTAGGAGTTCCATG	0.44	Doublet
Hb_ACTTAGGCACAGTACT	0.008	Singlet
Hb_ACTTAGGGTAGAGACC	0	Singlet
Hb_ACTTAGGGTATGTCCA	0.472	Doublet
Hb_ACTTAGGGTCCCACGA	0.136	Singlet
Hb_ACTTAGGGTGGTCCCA	0.176	Singlet
Hb_ACTTAGGGTTAGGCCC	0.016	Singlet
Hb_ACTTAGGTCGCAATGT	0	Singlet
Hb_ACTTAGGTCTCTCGAC	0.008	Singlet
Hb_ACTTAGGTCTTGTTAC	0.4	Doublet
Hb_ACTTATCAGACCTCCG	0	Singlet
Hb_ACTTATCAGCCTAGGA	0.344	Doublet
Hb_ACTTATCAGGCCCGTT	0	Singlet
Hb_ACTTATCAGGCTGGAT	0.456	Doublet
Hb_ACTTATCAGGGCTAAC	0	Singlet
Hb_ACTTATCAGGGTCTTT	0.04	Singlet
Hb_ACTTATCAGGTACCTT	0	Singlet
Hb_ACTTATCAGTCTGGAG	0.104	Singlet
Hb_ACTTATCCACTCCACT	0.024	Singlet
Hb_ACTTATCGTCCTTTGC	0	Singlet
Hb_ACTTATCGTGAACCGA	0.024	Singlet
Hb_ACTTATCGTGGGAGAG	0.2	Singlet
Hb_ACTTATCGTGTGGACA	0	Singlet
Hb_ACTTATCGTGTTACTG	0.24	Singlet
Hb_ACTTATCGTTGCATCA	0	Singlet
Hb_ACTTATCTCAAACTGC	0.2	Singlet
Hb_ACTTATCTCATCCTAT	0.2	Singlet
Hb_ACTTATCTCATTATCC	0.008	Singlet
Hb_ACTTATCTCCACTTTA	0	Singlet
Hb_ACTTATCTCCGAAATC	0	Singlet
Hb_ACTTATCTCGCTTACC	0.072	Singlet
Hb_ACTTATCTCTCTTCAA	0	Singlet
Hb_ACTTATCTCTGGCCGA	0.032	Singlet
[truncated: 16,784 more rows]
