# Supplementary material for: Single-Cell RNA Sequencing Reveals an Atlas of Hezuo Pig Testis Cells
Source: Int J Mol Sci. 2024 Sep 10;25(18):9786. doi: 10.3390/ijms25189786 (PMC11431743; doi:10.3390/ijms25189786)
Supplement: Supplementary file 1 [file ijms-25-09786-s001.zip › Table S10.xlsx]

## Sheet: cluster3--GO
ID	Descrption	fg_num	bg_num	ratio	class	Pvalue	Qvalue
GO:0044424	intracellular part	508	12449	0.041	Cellular Component	9.92e-17	8.56e-14
GO:0005622	intracellular	510	12608	0.04	Cellular Component	8.22e-16	3.55e-13
GO:0043226	organelle	462	11065	0.042	Cellular Component	2.13e-14	6.12e-12
GO:0005737	cytoplasm	437	10282	0.043	Cellular Component	4.75e-14	1.03e-11
GO:0043229	intracellular organelle	455	10904	0.042	Cellular Component	1.02e-13	1.76e-11
GO:0043228	non-membrane-bounded organelle	216	4249	0.051	Cellular Component	3.33e-11	4.79e-09
GO:0043232	intracellular non-membrane-bounded organelle	214	4219	0.051	Cellular Component	5.49e-11	6.77e-09
GO:0044464	cell part	539	14199	0.038	Cellular Component	8.43e-11	9.09e-09
GO:0005623	cell	539	14226	0.038	Cellular Component	1.56e-10	1.5e-08
GO:1902589	single-organism organelle organization	180	3412	0.053	Biological Process	3.97e-11	2.34e-07
GO:0006996	organelle organization	215	4367	0.049	Biological Process	1.34e-10	3.94e-07
GO:0044444	cytoplasmic part	357	8503	0.042	Cellular Component	1.89e-08	1.64e-06
GO:0044422	organelle part	352	8408	0.042	Cellular Component	4.44e-08	3.48e-06
GO:0001669	acrosomal vesicle	17	103	0.165	Cellular Component	7.33e-08	5.27e-06
GO:0043231	intracellular membrane-bounded organelle	401	9927	0.04	Cellular Component	8.84e-08	5.87e-06
GO:0043227	membrane-bounded organelle	403	10042	0.04	Cellular Component	2.01e-07	1.24e-05
GO:0005515	protein binding	347	8275	0.042	Molecular Function	1.01e-08	1.35e-05
GO:0005929	cilium	44	561	0.078	Cellular Component	2.91e-07	1.68e-05
GO:0005488	binding	483	12677	0.038	Molecular Function	3.37e-08	2.25e-05
GO:0005856	cytoskeleton	108	1978	0.055	Cellular Component	5.03e-07	2.71e-05
GO:0015630	microtubule cytoskeleton	71	1138	0.062	Cellular Component	6.26e-07	3.18e-05
GO:0097223	sperm part	21	183	0.115	Cellular Component	1.3e-06	6.23e-05
GO:0016043	cellular component organization	293	6840	0.043	Biological Process	4.8e-08	9.45e-05
GO:0044446	intracellular organelle part	335	8185	0.041	Cellular Component	2.68e-06	0.000121801
GO:0005874	microtubule	32	390	0.082	Cellular Component	4.94e-06	0.00021317
GO:0007059	chromosome segregation	65	990	0.066	Biological Process	1.69e-07	0.000249652
GO:0044441	ciliary part	32	398	0.08	Cellular Component	7.52e-06	0.000308946
GO:0005829	cytosol	196	4364	0.045	Cellular Component	8.01e-06	0.000314048
GO:0019953	sexual reproduction	71	1150	0.062	Biological Process	4.59e-07	0.000419074
GO:0051276	chromosome organization	105	1940	0.054	Biological Process	4.63e-07	0.000419074
GO:0048232	male gamete generation	44	583	0.075	Biological Process	5.03e-07	0.000419074
GO:0060271	cilium morphogenesis	30	324	0.093	Biological Process	5.68e-07	0.000419074
GO:0005634	nucleus	266	6320	0.042	Cellular Component	1.26e-05	0.000473234
GO:0044430	cytoskeletal part	83	1523	0.054	Cellular Component	1.43e-05	0.000512602
GO:0002079	inner acrosomal membrane	4	6	0.667	Cellular Component	1.94e-05	0.000662966
GO:0002080	acrosomal membrane	7	26	0.269	Cellular Component	2e-05	0.000662966
GO:0071840	cellular component organization or biogenesis	297	7175	0.041	Biological Process	1.34e-06	0.00081424
GO:0044782	cilium organization	30	338	0.089	Biological Process	1.38e-06	0.00081424
GO:0007283	spermatogenesis	41	548	0.075	Biological Process	1.55e-06	0.000833046
GO:0070647	protein modification by small protein conjugation or removal	67	1102	0.061	Biological Process	1.71e-06	0.000839234
GO:0043632	modification-dependent macromolecule catabolic process	51	761	0.067	Biological Process	2.19e-06	0.000935782
GO:0019941	modification-dependent protein catabolic process	50	742	0.067	Biological Process	2.37e-06	0.000935782
GO:0044703	multi-organism reproductive process	78	1364	0.057	Biological Process	2.38e-06	0.000935782
GO:0032504	multicellular organism reproduction	70	1191	0.059	Biological Process	3.25e-06	0.00114916
GO:0030261	chromosome condensation	46	667	0.069	Biological Process	3.31e-06	0.00114916
GO:0006513	protein monoubiquitination	12	72	0.167	Biological Process	4.55e-06	0.00147532
GO:0030031	cell projection assembly	38	514	0.074	Biological Process	4.98e-06	0.00147532
GO:0030163	protein catabolic process	60	980	0.061	Biological Process	5e-06	0.00147532
GO:0032446	protein modification by small protein conjugation	57	916	0.062	Biological Process	5.39e-06	0.00151624
GO:0099512	supramolecular fiber	50	818	0.061	Cellular Component	5.38e-05	0.0017202
GO:0048609	multicellular organismal reproductive process	68	1171	0.058	Biological Process	6.81e-06	0.0018282
GO:0051128	regulation of cellular component organization	128	2643	0.048	Biological Process	7.77e-06	0.00199376
GO:0007017	microtubule-based process	52	821	0.063	Biological Process	8.73e-06	0.00214736
GO:0007276	gamete generation	58	955	0.061	Biological Process	9.24e-06	0.00218148
GO:0009057	macromolecule catabolic process	84	1561	0.054	Biological Process	9.94e-06	0.00219689
GO:0016567	protein ubiquitination	54	869	0.062	Biological Process	1.01e-05	0.00219689
GO:0097440	apical dendrite	6	22	0.273	Cellular Component	7.37e-05	0.00227239
GO:0000226	microtubule cytoskeleton organization	41	597	0.069	Biological Process	1.26e-05	0.00260075
GO:0071103	DNA conformation change	59	988	0.06	Biological Process	1.28e-05	0.00260075
GO:0006511	ubiquitin-dependent protein catabolic process	46	708	0.065	Biological Process	1.55e-05	0.00305613
GO:0006323	DNA packaging	52	840	0.062	Biological Process	1.64e-05	0.00309861
GO:0000902	cell morphogenesis	82	1535	0.053	Biological Process	1.68e-05	0.00309861
GO:0044767	single-organism developmental process	261	6341	0.041	Biological Process	2.16e-05	0.0038117
GO:0051603	proteolysis involved in cellular protein catabolic process	50	805	0.062	Biological Process	2.2e-05	0.0038117
GO:0032502	developmental process	263	6416	0.041	Biological Process	2.71e-05	0.00457333
GO:0042995	cell projection	102	2101	0.049	Cellular Component	0.000153898	0.00457979
GO:0005813	centrosome	33	488	0.068	Cellular Component	0.000168511	0.00484751
GO:0042384	cilium assembly	15	130	0.115	Biological Process	3.17e-05	0.00519799
GO:0000209	protein polyubiquitination	22	247	0.089	Biological Process	3.31e-05	0.00528307
GO:0044257	cellular protein catabolic process	51	845	0.06	Biological Process	3.86e-05	0.00599572
GO:0048869	cellular developmental process	191	4425	0.043	Biological Process	4.18e-05	0.00633149
GO:0000003	reproduction	104	2125	0.049	Biological Process	4.51e-05	0.00664955
GO:0044702	single organism reproductive process	89	1758	0.051	Biological Process	5.32e-05	0.00765274
GO:0007010	cytoskeleton organization	72	1346	0.053	Biological Process	5.58e-05	0.00784091
GO:0008092	cytoskeletal protein binding	56	924	0.061	Molecular Function	1.78e-05	0.00792778
GO:0010638	positive regulation of organelle organization	41	638	0.064	Biological Process	5.79e-05	0.0079468
GO:0099513	polymeric cytoskeletal fiber	38	610	0.062	Cellular Component	0.000293944	0.00818301
GO:0022414	reproductive process	97	1975	0.049	Biological Process	7.49e-05	0.00997734
GO:0030030	cell projection organization	81	1578	0.051	Biological Process	7.61e-05	0.00997734
GO:0015631	tubulin binding	29	375	0.077	Molecular Function	3.39e-05	0.0104194
GO:0061630	ubiquitin protein ligase activity	28	362	0.077	Molecular Function	4.6e-05	0.0104194
GO:0032182	ubiquitin-like protein binding	16	149	0.107	Molecular Function	4.71e-05	0.0104194
GO:0043168	anion binding	153	3386	0.045	Molecular Function	5.47e-05	0.0104194
GO:0061659	ubiquitin-like protein ligase activity	28	371	0.075	Molecular Function	7.07e-05	0.0109237
GO:0032559	adenyl ribonucleotide binding	110	2289	0.048	Molecular Function	7.79e-05	0.0109237
GO:0030554	adenyl nucleotide binding	110	2296	0.048	Molecular Function	8.83e-05	0.0109237
GO:0036094	small molecule binding	147	3264	0.045	Molecular Function	9.61e-05	0.0109237
GO:0008017	microtubule binding	23	282	0.082	Molecular Function	9.83e-05	0.0109237
GO:0043412	macromolecule modification	186	4343	0.043	Biological Process	8.94e-05	0.011469
GO:0048858	cell projection morphogenesis	60	1084	0.055	Biological Process	9.64e-05	0.0121095
GO:0033043	regulation of organelle organization	70	1326	0.053	Biological Process	0.000106779	0.0129971
GO:0032989	cellular component morphogenesis	84	1669	0.05	Biological Process	0.000108419	0.0129971
GO:0016574	histone ubiquitination	9	57	0.158	Biological Process	0.000110108	0.0129971
GO:0004842	ubiquitin-protein transferase activity	33	487	0.068	Molecular Function	0.000133606	0.01371
GO:0043167	ion binding	263	6504	0.04	Molecular Function	0.000143969	0.0137182
GO:0005815	microtubule organizing center	40	672	0.06	Cellular Component	0.000511556	0.013796
GO:0010498	proteasomal protein catabolic process	39	617	0.063	Biological Process	0.000124007	0.0143507
GO:0006464	cellular protein modification process	172	3987	0.043	Biological Process	0.000129995	0.0144761
GO:0036211	protein modification process	172	3987	0.043	Biological Process	0.000129995	0.0144761
GO:0008104	protein localization	133	2940	0.045	Biological Process	0.000133885	0.0146331
GO:0005524	ATP binding	106	2234	0.047	Molecular Function	0.000177537	0.015789
GO:0016234	inclusion body	9	70	0.129	Cellular Component	0.000619077	0.0161898
GO:0033036	macromolecule localization	147	3321	0.044	Biological Process	0.000151004	0.0162041
GO:0034613	cellular protein localization	94	1943	0.048	Biological Process	0.000169754	0.0178909
GO:0032990	cell part morphogenesis	60	1108	0.054	Biological Process	0.000174724	0.0180916
GO:0032555	purine ribonucleotide binding	117	2534	0.046	Molecular Function	0.000233082	0.0191496
GO:0019899	enzyme binding	101	2127	0.047	Molecular Function	0.000253055	0.0191496
GO:0017076	purine nucleotide binding	117	2544	0.046	Molecular Function	0.000272913	0.0191496
GO:0019787	ubiquitin-like protein transferase activity	33	510	0.065	Molecular Function	0.000310827	0.0191496
GO:0000166	nucleotide binding	129	2867	0.045	Molecular Function	0.000311196	0.0191496
GO:0032553	ribonucleotide binding	117	2553	0.046	Molecular Function	0.000314001	0.0191496
GO:1901265	nucleoside phosphate binding	129	2868	0.045	Molecular Function	0.00031581	0.0191496
GO:0042405	nuclear inclusion body	4	13	0.308	Cellular Component	0.000762815	0.019362
GO:0070727	cellular macromolecule localization	95	1977	0.048	Biological Process	0.000198389	0.0201878
GO:1901564	organonitrogen compound metabolic process	233	5727	0.041	Biological Process	0.000208575	0.0208646
GO:0032279	asymmetric synapse	19	248	0.077	Cellular Component	0.000942026	0.0232277
GO:0014069	postsynaptic density	19	250	0.076	Cellular Component	0.00103623	0.0240878
GO:0044428	nuclear part	176	4184	0.042	Cellular Component	0.00103844	0.0240878
GO:0060076	excitatory synapse	20	270	0.074	Cellular Component	0.00106065	0.0240878
GO:0044265	cellular macromolecule catabolic process	65	1243	0.052	Biological Process	0.000248823	0.0244759
GO:0099572	postsynaptic specialization	19	252	0.075	Cellular Component	0.00113838	0.0251903
GO:0097418	neurofibrillary tangle	2	2	1	Cellular Component	0.00117279	0.0253029
GO:0035639	purine ribonucleoside triphosphate binding	113	2473	0.046	Molecular Function	0.000455986	0.0264472
GO:0031625	ubiquitin protein ligase binding	21	277	0.076	Molecular Function	0.000520761	0.0286936
GO:0032550	purine ribonucleoside binding	113	2486	0.045	Molecular Function	0.000555228	0.0286936
GO:0001883	purine nucleoside binding	113	2487	0.045	Molecular Function	0.000563622	0.0286936
GO:0032549	ribonucleoside binding	113	2489	0.045	Molecular Function	0.000580755	0.0286936
GO:0036064	ciliary basal body	11	110	0.1	Cellular Component	0.0013844	0.02914
GO:0012505	endomembrane system	165	3913	0.042	Cellular Component	0.00144149	0.0296192
GO:0001882	nucleoside binding	113	2494	0.045	Molecular Function	0.000625677	0.029809
GO:0043161	proteasome-mediated ubiquitin-dependent protein catabolic process	34	536	0.063	Biological Process	0.000312844	0.0302689
GO:0000151	ubiquitin ligase complex	26	402	0.065	Cellular Component	0.00152794	0.0306654
GO:0032838	cell projection cytoplasm	15	183	0.082	Cellular Component	0.00162244	0.0318219
GO:0051130	positive regulation of cellular component organization	67	1306	0.051	Biological Process	0.000339906	0.0323569
GO:0051179	localization	260	6550	0.04	Biological Process	0.000359291	0.0336593
GO:0097367	carbohydrate derivative binding	127	2878	0.044	Molecular Function	0.00077218	0.0355203
GO:0044389	ubiquitin-like protein ligase binding	21	287	0.073	Molecular Function	0.000824115	0.036102
GO:0043130	ubiquitin binding	12	121	0.099	Molecular Function	0.000838953	0.036102
GO:0097441	basilar dendrite	3	8	0.375	Cellular Component	0.00197182	0.0378151
GO:0005930	axoneme	11	116	0.095	Cellular Component	0.00212438	0.0398552
GO:0051010	microtubule plus-end binding	4	14	0.286	Molecular Function	0.000999695	0.0416748
GO:0097014	ciliary plasm	11	117	0.094	Cellular Component	0.00227425	0.0417591
GO:0044089	positive regulation of cellular component biogenesis	33	528	0.062	Biological Process	0.000495471	0.0456918
GO:0032403	protein complex binding	49	919	0.053	Molecular Function	0.00115602	0.0467313
GO:0003824	catalytic activity	270	6922	0.039	Molecular Function	0.00142849	0.0560474
GO:0097442	CA3 pyramidal cell dendrite	2	3	0.667	Cellular Component	0.00343823	0.0611042
GO:0098794	postsynapse	28	471	0.059	Cellular Component	0.00346942	0.0611042
GO:0007018	microtubule-based movement	22	305	0.072	Biological Process	0.000677495	0.0614729
GO:0001578	microtubule bundle formation	11	103	0.107	Biological Process	0.00068743	0.0614729
GO:0002318	myeloid progenitor cell differentiation	3	6	0.5	Biological Process	0.000701454	0.0617907
GO:0033365	protein localization to organelle	52	980	0.053	Biological Process	0.000759108	0.0652976
GO:0044267	cellular protein metabolic process	212	5247	0.04	Biological Process	0.000763391	0.0652976
GO:0035371	microtubule plus-end	4	20	0.2	Cellular Component	0.00427206	0.0737357
GO:1902936	phosphatidylinositol bisphosphate binding	10	99	0.101	Molecular Function	0.00193745	0.0738446
GO:0031346	positive regulation of cell projection organization	26	394	0.066	Biological Process	0.000877035	0.0739466
GO:0042176	regulation of protein catabolic process	27	417	0.065	Biological Process	0.000934524	0.0776839
GO:0031519	PcG protein complex	6	46	0.13	Cellular Component	0.00461447	0.078084
GO:0035861	site of double-strand break	7	61	0.115	Cellular Component	0.00470831	0.0781398
GO:0006259	DNA metabolic process	83	1764	0.047	Biological Process	0.000995234	0.0815816
GO:0030371	translation repressor activity	5	28	0.179	Molecular Function	0.00227026	0.0841256
GO:1903322	positive regulation of protein modification by small protein conjugation or removal	16	198	0.081	Biological Process	0.00109999	0.0889337
GO:1904527	negative regulation of microtubule binding	2	2	1	Biological Process	0.00112913	0.0900555
GO:0097546	ciliary base	5	34	0.147	Cellular Component	0.00568135	0.0925095
GO:0035212	cell competition in a multicellular organism	3	7	0.429	Biological Process	0.00119689	0.0929481
GO:1904526	regulation of microtubule binding	3	7	0.429	Biological Process	0.00119689	0.0929481
GO:0031398	positive regulation of protein ubiquitination	15	182	0.082	Biological Process	0.00127648	0.0978412
GO:0099503	secretory vesicle	38	724	0.052	Cellular Component	0.00615735	0.0984036
GO:0016647	oxidoreductase activity, acting on the CH-NH group of donors, oxygen as acceptor	4	18	0.222	Molecular Function	0.0027436	0.0989179
GO:0048856	anatomical structure development	236	5984	0.039	Biological Process	0.00131609	0.0995838
GO:2000058	regulation of protein ubiquitination involved in ubiquitin-dependent protein catabolic process	13	147	0.088	Biological Process	0.00139869	0.104351
GO:0022604	regulation of cell morphogenesis	36	630	0.057	Biological Process	0.00141445	0.104351
GO:0004702	receptor signaling protein serine/threonine kinase activity	7	57	0.123	Molecular Function	0.00302873	0.106324
GO:0042787	protein ubiquitination involved in ubiquitin-dependent protein catabolic process	13	148	0.088	Biological Process	0.00148754	0.108388
GO:0004103	choline kinase activity	2	3	0.667	Molecular Function	0.00336849	0.109204
GO:0008113	peptide-methionine (S)-S-oxide reductase activity	2	3	0.667	Molecular Function	0.00336849	0.109204
GO:0050509	N-acetylglucosaminyl-proteoglycan 4-beta-glucuronosyltransferase activity	2	3	0.667	Molecular Function	0.00336849	0.109204
GO:0016740	transferase activity	132	3131	0.042	Molecular Function	0.0034382	0.109204
GO:0033522	histone H2A ubiquitination	5	26	0.192	Biological Process	0.00154717	0.111359
GO:0008144	drug binding	68	1447	0.047	Molecular Function	0.00365141	0.113279
GO:0033182	regulation of histone ubiquitination	4	16	0.25	Biological Process	0.00166865	0.115863
GO:0035058	nonmotile primary cilium assembly	4	16	0.25	Biological Process	0.00166865	0.115863
GO:1902855	regulation of nonmotile primary cilium assembly	4	16	0.25	Biological Process	0.00166865	0.115863
GO:0016604	nuclear body	36	687	0.052	Cellular Component	0.00774219	0.121482
GO:2000060	positive regulation of protein ubiquitination involved in ubiquitin-dependent protein catabolic process	10	99	0.101	Biological Process	0.00182034	0.124926
GO:0051013	microtubule severing	3	8	0.375	Biological Process	0.00186729	0.126124
GO:0043623	cellular protein complex assembly	42	781	0.054	Biological Process	0.00188054	0.126124
GO:0061631	ubiquitin conjugating enzyme activity	5	32	0.156	Molecular Function	0.00416153	0.12617
GO:0031109	microtubule polymerization or depolymerization	11	118	0.093	Biological Process	0.00210114	0.139336
GO:0051721	protein phosphatase 2A binding	5	33	0.152	Molecular Function	0.0047703	0.141413
GO:0005871	kinesin complex	6	53	0.113	Cellular Component	0.00925296	0.141617
GO:0044463	cell projection part	65	1416	0.046	Cellular Component	0.00935359	0.141617
GO:0030141	secretory granule	31	579	0.054	Cellular Component	0.00970616	0.142534
GO:1990752	microtubule end	4	25	0.16	Cellular Component	0.00974449	0.142534
GO:0044456	synapse part	39	772	0.051	Cellular Component	0.0101491	0.145815
GO:0030016	myofibril	15	224	0.067	Cellular Component	0.0105275	0.145815
GO:0099568	cytoplasmic region	28	513	0.055	Cellular Component	0.0106839	0.145815
GO:0030667	secretory granule membrane	15	225	0.067	Cellular Component	0.0109363	0.145815
GO:0071547	piP-body	2	5	0.4	Cellular Component	0.0109469	0.145815
GO:0005875	microtubule associated complex	12	164	0.073	Cellular Component	0.0109826	0.145815
GO:0000221	vacuolar proton-transporting V-type ATPase, V1 domain	5	40	0.125	Cellular Component	0.0113613	0.148558
GO:0043014	alpha-tubulin binding	5	34	0.147	Molecular Function	0.0054397	0.157751
GO:0048285	organelle fission	36	652	0.055	Biological Process	0.00252418	0.16553
GO:0007340	acrosome reaction	5	29	0.172	Biological Process	0.00257067	0.166726
GO:0005057	receptor signaling protein activity	11	134	0.082	Molecular Function	0.00595173	0.167171
GO:0051018	protein kinase A binding	6	49	0.122	Molecular Function	0.00601516	0.167171
GO:0003779	actin binding	24	407	0.059	Molecular Function	0.00635198	0.168945
GO:0004305	ethanolamine kinase activity	2	4	0.5	Molecular Function	0.00658557	0.168945
GO:0004677	DNA-dependent protein kinase activity	2	4	0.5	Molecular Function	0.00658557	0.168945
GO:0050508	glucuronosyl-N-acetylglucosaminyl-proteoglycan 4-alpha-N-acetylglucosaminyltransferase activity	2	4	0.5	Molecular Function	0.00658557	0.168945
GO:0031514	motile cilium	14	209	0.067	Cellular Component	0.0131515	0.169399
GO:0035518	histone H2A monoubiquitination	4	18	0.222	Biological Process	0.00265966	0.170623
GO:0006657	CDP-choline pathway	3	9	0.333	Biological Process	0.00273123	0.171487
GO:0015014	heparan sulfate proteoglycan biosynthetic process, polysaccharide chain biosynthetic process	3	9	0.333	Biological Process	0.00273123	0.171487
GO:0045202	synapse	45	935	0.048	Cellular Component	0.0135648	0.172153
GO:0031981	nuclear lumen	149	3695	0.04	Cellular Component	0.0138859	0.173675
GO:0019005	SCF ubiquitin ligase complex	6	58	0.103	Cellular Component	0.0141441	0.174377
GO:0031344	regulation of cell projection organization	37	680	0.054	Biological Process	0.00282962	0.175794
GO:0044877	macromolecular complex binding	87	1985	0.044	Molecular Function	0.00704538	0.177331
GO:0007286	spermatid development	13	160	0.081	Biological Process	0.00297061	0.180719
GO:0010761	fibroblast migration	6	43	0.14	Biological Process	0.00298184	0.180719
GO:0007026	negative regulation of microtubule depolymerization	5	30	0.167	Biological Process	0.00300076	0.180719
GO:0010927	cellular component assembly involved in morphogenesis	19	280	0.068	Biological Process	0.00305534	0.182148
GO:1901575	organic substance catabolic process	105	2419	0.043	Biological Process	0.00314706	0.185739
GO:0061650	ubiquitin-like protein conjugating enzyme activity	5	37	0.135	Molecular Function	0.00784205	0.191497
GO:0004729	oxygen-dependent protoporphyrinogen oxidase activity	4	24	0.167	Molecular Function	0.00811246	0.191497
GO:0070818	protoporphyrinogen oxidase activity	4	24	0.167	Molecular Function	0.00811246	0.191497
GO:0004652	polynucleotide adenylyltransferase activity	3	13	0.231	Molecular Function	0.00861212	0.191497
GO:0005545	1-phosphatidylinositol binding	3	13	0.231	Molecular Function	0.00861212	0.191497
GO:0016615	malate dehydrogenase activity	3	13	0.231	Molecular Function	0.00861212	0.191497
GO:0003697	single-stranded DNA binding	10	122	0.082	Molecular Function	0.00861307	0.191497
GO:1903756	regulation of transcription from RNA polymerase II promoter by histone modification	2	3	0.667	Biological Process	0.00331169	0.191623
GO:1903758	negative regulation of transcription from RNA polymerase II promoter by histone modification	2	3	0.667	Biological Process	0.00331169	0.191623
GO:0046907	intracellular transport	95	2158	0.044	Biological Process	0.00336921	0.19192
GO:0051641	cellular localization	155	3789	0.041	Biological Process	0.00338184	0.19192
GO:0035686	sperm fibrous sheath	2	6	0.333	Cellular Component	0.0160496	0.192373
GO:1990246	uniplex complex	2	6	0.333	Cellular Component	0.0160496	0.192373
GO:0010737	protein kinase A signaling	5	31	0.161	Biological Process	0.00348045	0.194092
GO:1903827	regulation of cellular protein localization	29	503	0.058	Biological Process	0.00350728	0.194092
GO:0019538	protein metabolic process	235	6062	0.039	Biological Process	0.00361864	0.194092
GO:0000726	non-recombinational repair	8	75	0.107	Biological Process	0.00363431	0.194092
GO:0048468	cell development	108	2512	0.043	Biological Process	0.00369313	0.194092
GO:1903320	regulation of protein modification by small protein conjugation or removal	23	371	0.062	Biological Process	0.00372907	0.194092
GO:0009566	fertilization	14	184	0.076	Biological Process	0.00380435	0.194092
GO:0051561	positive regulation of mitochondrial calcium ion concentration	3	10	0.3	Biological Process	0.00380483	0.194092
GO:1904491	protein localization to ciliary transition zone	3	10	0.3	Biological Process	0.00380483	0.194092
GO:2000574	regulation of microtubule motor activity	3	10	0.3	Biological Process	0.00380483	0.194092
GO:2000766	negative regulation of cytoplasmic translation	3	10	0.3	Biological Process	0.00380483	0.194092
GO:0010976	positive regulation of neuron projection development	20	307	0.065	Biological Process	0.00382676	0.194092
GO:0044087	regulation of cellular component biogenesis	48	959	0.05	Biological Process	0.00384764	0.194092
GO:0043197	dendritic spine	12	174	0.069	Cellular Component	0.01689	0.199672
GO:0017056	structural constituent of nuclear pore	4	25	0.16	Molecular Function	0.00940348	0.199683
GO:0032183	SUMO binding	4	25	0.16	Molecular Function	0.00940348	0.199683
GO:0005546	phosphatidylinositol-4,5-bisphosphate binding	7	70	0.1	Molecular Function	0.00943032	0.199683
GO:1903077	negative regulation of protein localization to plasma membrane	4	20	0.2	Biological Process	0.00399268	0.199702
GO:0045182	translation regulator activity	6	54	0.111	Molecular Function	0.00964194	0.200974
GO:0006302	double-strand break repair	17	246	0.069	Biological Process	0.00410972	0.203828
GO:0044309	neuron spine	12	175	0.069	Cellular Component	0.0175913	0.204382
GO:0030017	sarcomere	13	196	0.066	Cellular Component	0.0177621	0.204382
GO:0008270	zinc ion binding	55	1179	0.047	Molecular Function	0.00997925	0.204805
GO:0043292	contractile fiber	15	239	0.063	Cellular Component	0.0180722	0.205215
GO:0044763	single-organism cellular process	502	14222	0.035	Biological Process	0.00417424	0.205303
GO:0039679	viral occlusion body	4	30	0.133	Cellular Component	0.018459	0.206885
GO:0008589	regulation of smoothened signaling pathway	9	94	0.096	Biological Process	0.00434945	0.212152
GO:0042328	heparan sulfate N-acetylglucosaminyltransferase activity	2	5	0.4	Molecular Function	0.01073	0.216876
GO:0032880	regulation of protein localization	45	894	0.05	Biological Process	0.00457568	0.219735
GO:0003341	cilium movement	8	78	0.103	Biological Process	0.00462847	0.219735
GO:0048515	spermatid differentiation	13	169	0.077	Biological Process	0.00473753	0.219735
GO:0007338	single fertilization	12	150	0.08	Biological Process	0.00478846	0.219735
GO:0070925	organelle assembly	42	823	0.051	Biological Process	0.00479407	0.219735
GO:0000712	resolution of meiotic recombination intermediates	4	21	0.19	Biological Process	0.00480274	0.219735
GO:0016259	selenocysteine metabolic process	4	21	0.19	Biological Process	0.00480274	0.219735
GO:1904376	negative regulation of protein localization to cell periphery	4	21	0.19	Biological Process	0.00480274	0.219735
GO:0005635	nuclear envelope	24	446	0.054	Cellular Component	0.0200802	0.22139
GO:0005654	nucleoplasm	126	3105	0.041	Cellular Component	0.0202663	0.22139
GO:0009056	catabolic process	117	2779	0.042	Biological Process	0.00491577	0.223176
GO:0008152	metabolic process	421	11663	0.036	Biological Process	0.00497944	0.224341
GO:0021860	pyramidal neuron development	3	11	0.273	Biological Process	0.00510191	0.228117
GO:0007019	microtubule depolymerization	6	48	0.125	Biological Process	0.00521201	0.231025
GO:0031114	regulation of microtubule depolymerization	5	34	0.147	Biological Process	0.00524775	0.231025
GO:1902582	single-organism intracellular transport	83	1874	0.044	Biological Process	0.00528438	0.231025
GO:0031597	cytosolic proteasome complex	5	47	0.106	Cellular Component	0.0218081	0.234008
GO:0043203	axon hillock	2	7	0.286	Cellular Component	0.0219637	0.234008
GO:0016469	proton-transporting two-sector ATPase complex	10	140	0.071	Cellular Component	0.02239	0.235641
GO:0033178	proton-transporting two-sector ATPase complex, catalytic domain	6	65	0.092	Cellular Component	0.0236608	0.246015
GO:0008066	glutamate receptor activity	4	27	0.148	Molecular Function	0.0123695	0.246282
GO:0045732	positive regulation of protein catabolic process	16	234	0.068	Biological Process	0.0058358	0.253257
GO:0000793	condensed chromosome	16	271	0.059	Cellular Component	0.0249044	0.253889
GO:0036126	sperm flagellum	7	84	0.083	Cellular Component	0.0250657	0.253889
GO:0035869	ciliary transition zone	6	66	0.091	Cellular Component	0.0253006	0.253889
GO:0033180	proton-transporting V-type ATPase, V1 domain	5	49	0.102	Cellular Component	0.025653	0.254466
GO:0000900	translation repressor activity, nucleic acid binding	3	15	0.2	Molecular Function	0.0130286	0.25559
GO:0031396	regulation of protein ubiquitination	21	343	0.061	Biological Process	0.00625249	0.259941
GO:0051704	multi-organism process	120	2883	0.042	Biological Process	0.00632326	0.259941
GO:0046368	GDP-L-fucose metabolic process	2	4	0.5	Biological Process	0.00647579	0.259941
GO:0070535	histone H2A K63-linked ubiquitination	2	4	0.5	Biological Process	0.00647579	0.259941
GO:0090258	negative regulation of mitochondrial fission	2	4	0.5	Biological Process	0.00647579	0.259941
GO:1901621	negative regulation of smoothened signaling pathway involved in dorsal/ventral neural tube patterning	2	4	0.5	Biological Process	0.00647579	0.259941
GO:1902856	negative regulation of nonmotile primary cilium assembly	2	4	0.5	Biological Process	0.00647579	0.259941
GO:0021859	pyramidal neuron differentiation	3	12	0.25	Biological Process	0.00663416	0.259941
GO:0030202	heparin metabolic process	3	12	0.25	Biological Process	0.00663416	0.259941
GO:0048312	intracellular distribution of mitochondria	3	12	0.25	Biological Process	0.00663416	0.259941
GO:0051292	nuclear pore complex assembly	3	12	0.25	Biological Process	0.00663416	0.259941
GO:1902857	positive regulation of nonmotile primary cilium assembly	3	12	0.25	Biological Process	0.00663416	0.259941
GO:0021954	central nervous system neuron development	8	83	0.096	Biological Process	0.00673351	0.259941
GO:0010738	regulation of protein kinase A signaling	4	23	0.174	Biological Process	0.00673855	0.259941
GO:0044458	motile cilium assembly	4	23	0.174	Biological Process	0.00673855	0.259941
GO:0045724	positive regulation of cilium assembly	4	23	0.174	Biological Process	0.00673855	0.259941
GO:1903861	positive regulation of dendrite extension	4	23	0.174	Biological Process	0.00673855	0.259941
GO:0098805	whole membrane	95	2293	0.041	Cellular Component	0.0270018	0.26057
GO:0014701	junctional sarcoplasmic reticulum membrane	2	8	0.25	Cellular Component	0.0286276	0.26057
GO:0031080	nuclear pore outer ring	2	8	0.25	Cellular Component	0.0286276	0.26057
GO:0035363	histone locus body	2	8	0.25	Cellular Component	0.0286276	0.26057
GO:0044613	nuclear pore central transport channel	2	8	0.25	Cellular Component	0.0286276	0.26057
GO:0044615	nuclear pore nuclear basket	2	8	0.25	Cellular Component	0.0286276	0.26057
GO:0009331	glycerol-3-phosphate dehydrogenase complex	3	20	0.15	Cellular Component	0.0295852	0.26057
GO:0032592	integral component of mitochondrial membrane	7	87	0.08	Cellular Component	0.0296625	0.26057
GO:0043186	P granule	4	35	0.114	Cellular Component	0.0308663	0.26057
GO:0098573	intrinsic component of mitochondrial membrane	7	88	0.08	Cellular Component	0.031313	0.26057
GO:0016471	vacuolar proton-transporting V-type ATPase complex	5	52	0.096	Cellular Component	0.0321895	0.26057
GO:0031300	intrinsic component of organelle membrane	20	373	0.054	Cellular Component	0.032874	0.26057
GO:0005814	centriole	8	109	0.073	Cellular Component	0.0337494	0.26057
GO:0060293	germ plasm	4	36	0.111	Cellular Component	0.0338149	0.26057
GO:0044450	microtubule organizing center part	10	150	0.067	Cellular Component	0.0338893	0.26057
GO:0000935	barrier septum	1	1	1	Cellular Component	0.0342743	0.26057
GO:0005607	laminin-2 complex	1	1	1	Cellular Component	0.0342743	0.26057
GO:0031592	centrosomal corona	1	1	1	Cellular Component	0.0342743	0.26057
GO:0043257	laminin-8 complex	1	1	1	Cellular Component	0.0342743	0.26057
GO:0061671	Cbp3p-Cbp6 complex	1	1	1	Cellular Component	0.0342743	0.26057
GO:0070992	translation initiation complex	1	1	1	Cellular Component	0.0342743	0.26057
GO:0097229	sperm end piece	1	1	1	Cellular Component	0.0342743	0.26057
GO:0097362	MCM8-MCM9 complex	1	1	1	Cellular Component	0.0342743	0.26057
GO:0097505	Rad6-Rad18 complex	1	1	1	Cellular Component	0.0342743	0.26057
GO:1990718	axonemal central pair projection	1	1	1	Cellular Component	0.0342743	0.26057
GO:1990875	nucleoplasmic side of nuclear pore	1	1	1	Cellular Component	0.0342743	0.26057
GO:0044449	contractile fiber part	13	215	0.06	Cellular Component	0.0344206	0.26057
GO:0033176	proton-transporting V-type ATPase complex	7	90	0.078	Cellular Component	0.0347963	0.261123
GO:0032886	regulation of microtubule-based process	16	238	0.067	Biological Process	0.00683615	0.261993
GO:0000280	nuclear division	32	599	0.053	Biological Process	0.00688789	0.262273
GO:1903510	mucopolysaccharide metabolic process	9	101	0.089	Biological Process	0.00695268	0.263043
GO:0004843	thiol-dependent ubiquitin-specific protease activity	8	93	0.086	Molecular Function	0.0136456	0.263145
GO:0097159	organic cyclic compound binding	235	6173	0.038	Molecular Function	0.0138082	0.263145
GO:0031301	integral component of organelle membrane	19	353	0.054	Cellular Component	0.0356991	0.264621
GO:0098588	bounding membrane of organelle	101	2485	0.041	Cellular Component	0.0358756	0.264621
GO:0006310	DNA recombination	26	460	0.057	Biological Process	0.00710395	0.266336
GO:0006997	nucleus organization	12	158	0.076	Biological Process	0.00719355	0.266336
GO:0035303	regulation of dephosphorylation	14	198	0.071	Biological Process	0.00720815	0.266336
GO:0010171	body morphogenesis	8	84	0.095	Biological Process	0.00722953	0.266336
GO:0072594	establishment of protein localization to organelle	34	649	0.052	Biological Process	0.00726535	0.266336
GO:0030145	manganese ion binding	6	59	0.102	Molecular Function	0.0146071	0.271934
GO:0031593	polyubiquitin binding	5	43	0.116	Molecular Function	0.0146771	0.271934
GO:0005694	chromosome	52	1181	0.044	Cellular Component	0.0373775	0.273362
GO:0043393	regulation of protein binding	14	199	0.07	Biological Process	0.00752259	0.273399
GO:1903052	positive regulation of proteolysis involved in cellular protein catabolic process	12	159	0.075	Biological Process	0.00755114	0.273399
GO:0006303	double-strand break repair via nonhomologous end joining	7	68	0.103	Biological Process	0.00772508	0.273399
GO:1902017	regulation of cilium assembly	6	52	0.115	Biological Process	0.00772643	0.273399
GO:0031110	regulation of microtubule polymerization or depolymerization	8	85	0.094	Biological Process	0.00775261	0.273399
GO:0022412	cellular process involved in reproduction in multicellular organism	35	676	0.052	Biological Process	0.00775662	0.273399
GO:0070507	regulation of microtubule cytoskeleton organization	14	200	0.07	Biological Process	0.00784784	0.273399
GO:0051640	organelle localization	37	725	0.051	Biological Process	0.00785256	0.273399
GO:0000729	DNA double-strand break processing	4	24	0.167	Biological Process	0.00787491	0.273399
GO:0050839	cell adhesion molecule binding	13	194	0.067	Molecular Function	0.0152264	0.275485
GO:0008568	microtubule-severing ATPase activity	2	6	0.333	Molecular Function	0.0157353	0.275485
GO:0019902	phosphatase binding	13	195	0.067	Molecular Function	0.0158284	0.275485
GO:0045550	geranylgeranyl reductase activity	4	29	0.138	Molecular Function	0.0158743	0.275485
GO:0004674	protein serine/threonine kinase activity	26	488	0.053	Molecular Function	0.0159013	0.275485
GO:0071949	FAD binding	5	44	0.114	Molecular Function	0.01611	0.275522
GO:0005516	calmodulin binding	13	196	0.066	Molecular Function	0.0164484	0.277749
GO:0016605	PML body	7	92	0.076	Cellular Component	0.0385272	0.278744
GO:0031090	organelle membrane	127	3207	0.04	Cellular Component	0.0387592	0.278744
GO:0008360	regulation of cell shape	12	161	0.075	Biological Process	0.00830808	0.285177
GO:1902117	positive regulation of organelle assembly	7	69	0.101	Biological Process	0.008355	0.285177
GO:0007342	fusion of sperm to egg plasma membrane	3	13	0.231	Biological Process	0.00841129	0.285177
GO:0046597	negative regulation of viral entry into host cell	3	13	0.231	Biological Process	0.00841129	0.285177
GO:0022607	cellular component assembly	131	3213	0.041	Biological Process	0.00848582	0.285177
GO:0030154	cell differentiation	162	4078	0.04	Biological Process	0.008555	0.285177
GO:0043170	macromolecule metabolic process	348	9500	0.037	Biological Process	0.00856774	0.285177
GO:1903828	negative regulation of cellular protein localization	10	123	0.081	Biological Process	0.00860074	0.285177
GO:0019208	phosphatase regulator activity	8	97	0.082	Molecular Function	0.0172391	0.287461
GO:0048523	negative regulation of cellular process	177	4505	0.039	Biological Process	0.00885986	0.29128
GO:0032091	negative regulation of protein binding	8	87	0.092	Biological Process	0.00888349	0.29128
GO:0006508	proteolysis	86	1994	0.043	Biological Process	0.00897295	0.292588
GO:0045296	cadherin binding	4	30	0.133	Molecular Function	0.0178375	0.293189
GO:1901981	phosphatidylinositol phosphate binding	11	157	0.07	Molecular Function	0.0181828	0.293189
GO:0022890	inorganic cation transmembrane transporter activity	44	938	0.047	Molecular Function	0.0184267	0.293189
GO:0015193	L-proline transmembrane transporter activity	3	17	0.176	Molecular Function	0.018519	0.293189
GO:0072341	modified amino acid binding	7	80	0.087	Molecular Function	0.0187556	0.293189
GO:0019783	ubiquitin-like protein-specific protease activity	9	118	0.076	Molecular Function	0.0190368	0.293189
GO:0001786	phosphatidylserine binding	5	46	0.109	Molecular Function	0.0192483	0.293189
GO:0016634	oxidoreductase activity, acting on the CH-CH group of donors, oxygen as acceptor	4	31	0.129	Molecular Function	0.0199452	0.293189
GO:0043566	structure-specific DNA binding	10	139	0.072	Molecular Function	0.0200997	0.293189
GO:1901363	heterocyclic compound binding	231	6111	0.038	Molecular Function	0.0205955	0.293189
GO:0060589	nucleoside-triphosphatase regulator activity	20	359	0.056	Molecular Function	0.0210224	0.293189
GO:0019888	protein phosphatase regulator activity	7	82	0.085	Molecular Function	0.0211987	0.293189
GO:0002162	dystroglycan binding	2	7	0.286	Molecular Function	0.0215386	0.293189
GO:0004972	NMDA glutamate receptor activity	2	7	0.286	Molecular Function	0.0215386	0.293189
GO:0015180	L-alanine transmembrane transporter activity	2	7	0.286	Molecular Function	0.0215386	0.293189
GO:0019165	thiamine kinase activity	2	7	0.286	Molecular Function	0.0215386	0.293189
GO:0022858	alanine transmembrane transporter activity	2	7	0.286	Molecular Function	0.0215386	0.293189
GO:0030060	L-malate dehydrogenase activity	2	7	0.286	Molecular Function	0.0215386	0.293189
GO:1990391	DNA repair complex	16	289	0.055	Cellular Component	0.0412341	0.294091
GO:0000989	transcription factor activity, transcription factor binding	32	648	0.049	Molecular Function	0.0218896	0.294957
GO:0006607	NLS-bearing protein import into nucleus	4	25	0.16	Biological Process	0.00913018	0.296079
GO:1903050	regulation of proteolysis involved in cellular protein catabolic process	18	289	0.062	Biological Process	0.00920306	0.296594
GO:0051100	negative regulation of binding	11	144	0.076	Biological Process	0.00944601	0.296594
GO:0034622	cellular macromolecular complex assembly	57	1237	0.046	Biological Process	0.00948175	0.296594
GO:0007399	nervous system development	105	2511	0.042	Biological Process	0.00951679	0.296594
GO:1902905	positive regulation of fibril organization	12	164	0.073	Biological Process	0.00955328	0.296594
GO:1902580	single-organism cellular localization	64	1419	0.045	Biological Process	0.00962322	0.296594
GO:1902600	hydrogen ion transmembrane transport	15	226	0.066	Biological Process	0.00967461	0.296594
GO:0035082	axoneme assembly	7	71	0.099	Biological Process	0.00972698	0.296594
GO:1903901	negative regulation of viral life cycle	7	71	0.099	Biological Process	0.00972698	0.296594
GO:0098727	maintenance of cell number	13	185	0.07	Biological Process	0.00988841	0.296594
GO:0051304	chromosome separation	11	145	0.076	Biological Process	0.00992212	0.296594
GO:0050769	positive regulation of neurogenesis	27	497	0.054	Biological Process	0.0101354	0.296594
GO:0071871	response to epinephrine	3	14	0.214	Biological Process	0.0104412	0.296594
GO:0007163	establishment or maintenance of cell polarity	17	271	0.063	Biological Process	0.0104591	0.296594
GO:0048525	negative regulation of viral process	7	72	0.097	Biological Process	0.0104715	0.296594
GO:0007176	regulation of epidermal growth factor-activated receptor activity	4	26	0.154	Biological Process	0.0105089	0.296594
GO:0006499	N-terminal protein myristoylation	2	5	0.4	Biological Process	0.0105532	0.296594
GO:0018377	protein myristoylation	2	5	0.4	Biological Process	0.0105532	0.296594
GO:0031081	nuclear pore distribution	2	5	0.4	Biological Process	0.0105532	0.296594
GO:0034093	positive regulation of maintenance of sister chromatid cohesion	2	5	0.4	Biological Process	0.0105532	0.296594
GO:0034184	positive regulation of maintenance of mitotic sister chromatid cohesion	2	5	0.4	Biological Process	0.0105532	0.296594
GO:0051664	nuclear pore localization	2	5	0.4	Biological Process	0.0105532	0.296594
GO:0061511	centriole elongation	2	5	0.4	Biological Process	0.0105532	0.296594
GO:0090098	positive regulation of decapentaplegic signaling pathway	2	5	0.4	Biological Process	0.0105532	0.296594
GO:1901897	regulation of relaxation of cardiac muscle	2	5	0.4	Biological Process	0.0105532	0.296594
GO:1902083	negative regulation of peptidyl-cysteine S-nitrosylation	2	5	0.4	Biological Process	0.0105532	0.296594
GO:1904428	negative regulation of tubulin deacetylation	2	5	0.4	Biological Process	0.0105532	0.296594
GO:1990164	histone H2A phosphorylation	2	5	0.4	Biological Process	0.0105532	0.296594
GO:0006282	regulation of DNA repair	9	108	0.083	Biological Process	0.0106096	0.296768
GO:0010975	regulation of neuron projection development	28	523	0.054	Biological Process	0.0107479	0.299218
GO:0004368	glycerol-3-phosphate dehydrogenase activity	3	19	0.158	Molecular Function	0.0251036	0.299676
GO:0004970	ionotropic glutamate receptor activity	3	19	0.158	Molecular Function	0.0251036	0.299676
GO:0043495	protein anchor	3	19	0.158	Molecular Function	0.0251036	0.299676
GO:0036459	thiol-dependent ubiquitinyl hydrolase activity	8	105	0.076	Molecular Function	0.0263812	0.299676
GO:0070615	nucleosome-dependent ATPase activity	4	34	0.118	Molecular Function	0.0271594	0.299676
GO:0046914	transition metal ion binding	66	1538	0.043	Molecular Function	0.0273401	0.299676
GO:0101005	ubiquitinyl hydrolase activity	8	106	0.075	Molecular Function	0.0277225	0.299676
GO:0015187	glycine transmembrane transporter activity	2	8	0.25	Molecular Function	0.0280802	0.299676
GO:0005543	phospholipid binding	21	394	0.053	Molecular Function	0.0281389	0.299676
GO:0008139	nuclear localization sequence binding	3	20	0.15	Molecular Function	0.0288071	0.299676
GO:0016901	oxidoreductase activity, acting on the CH-OH group of donors, quinone or similar compound as acceptor	3	20	0.15	Molecular Function	0.0288071	0.299676
GO:0030983	mismatched DNA binding	3	20	0.15	Molecular Function	0.0288071	0.299676
GO:0070566	adenylyltransferase activity	7	88	0.08	Molecular Function	0.0298344	0.299676
GO:0030695	GTPase regulator activity	17	303	0.056	Molecular Function	0.0298682	0.299676
GO:0015078	hydrogen ion transmembrane transporter activity	15	258	0.058	Molecular Function	0.0303887	0.299676
GO:0097602	cullin family protein binding	8	108	0.074	Molecular Function	0.0305451	0.299676
GO:0035091	phosphatidylinositol binding	14	236	0.059	Molecular Function	0.0308249	0.299676
GO:0019903	protein phosphatase binding	10	150	0.067	Molecular Function	0.0319031	0.299676
GO:0051082	unfolded protein binding	13	215	0.06	Molecular Function	0.0320595	0.299676
GO:0000823	inositol-1,4,5-trisphosphate 6-kinase activity	1	1	1	Molecular Function	0.0339214	0.299676
GO:0000824	inositol tetrakisphosphate 3-kinase activity	1	1	1	Molecular Function	0.0339214	0.299676
GO:0000825	inositol tetrakisphosphate 6-kinase activity	1	1	1	Molecular Function	0.0339214	0.299676
GO:0004394	heparan sulfate 2-O-sulfotransferase activity	1	1	1	Molecular Function	0.0339214	0.299676
GO:0004503	monophenol monooxygenase activity	1	1	1	Molecular Function	0.0339214	0.299676
GO:0004597	peptide-aspartate beta-dioxygenase activity	1	1	1	Molecular Function	0.0339214	0.299676
GO:0004744	retinal isomerase activity	1	1	1	Molecular Function	0.0339214	0.299676
GO:0004989	octopamine receptor activity	1	1	1	Molecular Function	0.0339214	0.299676
GO:0004996	thyroid-stimulating hormone receptor activity	1	1	1	Molecular Function	0.0339214	0.299676
GO:0005477	pyruvate secondary active transmembrane transporter activity	1	1	1	Molecular Function	0.0339214	0.299676
GO:0008267	poly-glutamine tract binding	1	1	1	Molecular Function	0.0339214	0.299676
GO:0008424	glycoprotein 6-alpha-L-fucosyltransferase activity	1	1	1	Molecular Function	0.0339214	0.299676
GO:0008824	cyanate hydratase activity	1	1	1	Molecular Function	0.0339214	0.299676
GO:0008852	exodeoxyribonuclease I activity	1	1	1	Molecular Function	0.0339214	0.299676
GO:0009000	selenocysteine lyase activity	1	1	1	Molecular Function	0.0339214	0.299676
GO:0015161	capsular polysaccharide transmembrane transporter activity	1	1	1	Molecular Function	0.0339214	0.299676
GO:0016989	sigma factor antagonist activity	1	1	1	Molecular Function	0.0339214	0.299676
GO:0034602	oxoglutarate dehydrogenase (NAD+) activity	1	1	1	Molecular Function	0.0339214	0.299676
GO:0045183	translation factor activity, non-nucleic acid binding	1	1	1	Molecular Function	0.0339214	0.299676
GO:0046921	alpha-(1->6)-fucosyltransferase activity	1	1	1	Molecular Function	0.0339214	0.299676
GO:0047326	inositol tetrakisphosphate 5-kinase activity	1	1	1	Molecular Function	0.0339214	0.299676
GO:0050062	long-chain-fatty-acyl-CoA reductase activity	1	1	1	Molecular Function	0.0339214	0.299676
GO:0051722	protein C-terminal methylesterase activity	1	1	1	Molecular Function	0.0339214	0.299676
GO:0051723	protein methylesterase activity	1	1	1	Molecular Function	0.0339214	0.299676
GO:0052381	tRNA dimethylallyltransferase activity	1	1	1	Molecular Function	0.0339214	0.299676
GO:0052590	sn-glycerol-3-phosphate:ubiquinone oxidoreductase activity	1	1	1	Molecular Function	0.0339214	0.299676
GO:0052591	sn-glycerol-3-phosphate:ubiquinone-8 oxidoreductase activity	1	1	1	Molecular Function	0.0339214	0.299676
GO:0052884	all-trans-retinyl-palmitate hydrolase, 11-cis retinol forming activity	1	1	1	Molecular Function	0.0339214	0.299676
GO:0052885	all-trans-retinyl-ester hydrolase, 11-cis retinol forming activity	1	1	1	Molecular Function	0.0339214	0.299676
GO:0070012	oligopeptidase activity	1	1	1	Molecular Function	0.0339214	0.299676
GO:0071795	K11-linked polyubiquitin binding	1	1	1	Molecular Function	0.0339214	0.299676
GO:0097621	monoamine oxidase activity	1	1	1	Molecular Function	0.0339214	0.299676
GO:1990244	histone kinase activity (H2A-T120 specific)	1	1	1	Molecular Function	0.0339214	0.299676
GO:0045727	positive regulation of translation	11	147	0.075	Biological Process	0.0109295	0.299785
GO:0033044	regulation of chromosome organization	24	430	0.056	Biological Process	0.0109336	0.299785
GO:0007127	meiosis I	12	167	0.072	Biological Process	0.0109388	0.299785
GO:0007275	multicellular organism development	209	5443	0.038	Biological Process	0.0109715	0.299785
GO:0019028	viral capsid	7	94	0.074	Cellular Component	0.0425112	0.300714
GO:0051962	positive regulation of nervous system development	30	572	0.052	Biological Process	0.0110993	0.301881
GO:0035304	regulation of protein dephosphorylation	13	188	0.069	Biological Process	0.0112166	0.301981
GO:0032273	positive regulation of protein polymerization	10	128	0.078	Biological Process	0.0112219	0.301981
GO:0072350	tricarboxylic acid metabolic process	7	73	0.096	Biological Process	0.0112565	0.301981
GO:0016597	amino acid binding	9	131	0.069	Molecular Function	0.0344275	0.302147
GO:0015556	C4-dicarboxylate transmembrane transporter activity	2	9	0.222	Molecular Function	0.0353035	0.303838
GO:0035252	UDP-xylosyltransferase activity	2	9	0.222	Molecular Function	0.0353035	0.303838
GO:0042285	xylosyltransferase activity	2	9	0.222	Molecular Function	0.0353035	0.303838
GO:0000988	transcription factor activity, protein binding	32	675	0.047	Molecular Function	0.0357513	0.30572
GO:0016787	hydrolase activity	130	3316	0.039	Molecular Function	0.0359842	0.305751
GO:0000803	sex chromosome	4	39	0.103	Cellular Component	0.0436119	0.305993
GO:0031092	platelet alpha granule membrane	2	10	0.2	Cellular Component	0.0439756	0.306056
GO:0017015	regulation of transforming growth factor beta receptor signaling pathway	8	91	0.088	Biological Process	0.0115089	0.307355
GO:0045211	postsynaptic membrane	14	246	0.057	Cellular Component	0.044525	0.307401
GO:0070013	intracellular organelle lumen	174	4540	0.038	Cellular Component	0.0453101	0.310043
GO:0043233	organelle lumen	174	4541	0.038	Cellular Component	0.0456262	0.310043
GO:0010720	positive regulation of cell development	32	623	0.051	Biological Process	0.0118194	0.311029
GO:0051258	protein polymerization	19	319	0.06	Biological Process	0.0118608	0.311029
GO:0034243	regulation of transcription elongation from RNA polymerase II promoter	6	57	0.105	Biological Process	0.0119706	0.311029
GO:0048488	synaptic vesicle endocytosis	6	57	0.105	Biological Process	0.0119706	0.311029
GO:0032958	inositol phosphate biosynthetic process	4	27	0.148	Biological Process	0.0120153	0.311029
GO:0035235	ionotropic glutamate receptor signaling pathway	4	27	0.148	Biological Process	0.0120153	0.311029
GO:0051307	meiotic chromosome separation	4	27	0.148	Biological Process	0.0120153	0.311029
GO:0031974	membrane-enclosed lumen	174	4543	0.038	Cellular Component	0.0462635	0.311917
GO:0045495	pole plasm	4	40	0.1	Cellular Component	0.0471953	0.314303
GO:0005819	spindle	20	389	0.051	Cellular Component	0.0473457	0.314303
GO:0046332	SMAD binding	6	73	0.082	Molecular Function	0.0372877	0.314822
GO:0007098	centrosome cycle	10	130	0.077	Biological Process	0.0124246	0.318827
GO:0051297	centrosome organization	10	130	0.077	Biological Process	0.0124246	0.318827
GO:0070491	repressing transcription factor binding	5	55	0.091	Molecular Function	0.038216	0.320566
GO:0043178	alcohol binding	8	113	0.071	Molecular Function	0.0384487	0.320566
GO:0044092	negative regulation of molecular function	49	1050	0.047	Biological Process	0.0125912	0.321702
GO:0031624	ubiquitin conjugating enzyme binding	4	38	0.105	Molecular Function	0.0389178	0.322462
GO:0016887	ATPase activity	34	731	0.047	Molecular Function	0.0391792	0.322468
GO:0008289	lipid binding	33	706	0.047	Molecular Function	0.039402	0.322468
GO:2000479	regulation of cAMP-dependent protein kinase activity	3	15	0.2	Biological Process	0.0127302	0.323851
GO:0031111	negative regulation of microtubule polymerization or depolymerization	5	42	0.119	Biological Process	0.0128854	0.325548
GO:0051966	regulation of synaptic transmission, glutamatergic	6	58	0.103	Biological Process	0.0129836	0.325548
GO:2000779	regulation of double-strand break repair	6	58	0.103	Biological Process	0.0129836	0.325548
GO:1903844	regulation of cellular response to transforming growth factor beta stimulus	8	93	0.086	Biological Process	0.0130175	0.325548
GO:0007179	transforming growth factor beta receptor signaling pathway	11	151	0.073	Biological Process	0.0131774	0.328157
GO:0000152	nuclear ubiquitin ligase complex	9	139	0.065	Cellular Component	0.0499029	0.32875
GO:0015248	sterol transporter activity	3	23	0.13	Molecular Function	0.0415421	0.333839
GO:0070034	telomerase RNA binding	3	23	0.13	Molecular Function	0.0415421	0.333839
GO:0090079	translation regulator activity, nucleic acid binding	3	23	0.13	Molecular Function	0.0415421	0.333839
GO:1903859	regulation of dendrite extension	4	28	0.143	Biological Process	0.0136534	0.338581
GO:0032436	positive regulation of proteasomal ubiquitin-dependent protein catabolic process	10	132	0.076	Biological Process	0.0137221	0.33886
GO:0030018	Z disc	8	119	0.067	Cellular Component	0.0521241	0.340151
GO:0000109	nucleotide-excision repair complex	11	184	0.06	Cellular Component	0.0524219	0.340151
GO:0051098	regulation of binding	20	347	0.058	Biological Process	0.0139338	0.340863
GO:1901565	organonitrogen compound catabolic process	50	1082	0.046	Biological Process	0.0139593	0.340863
GO:0006998	nuclear envelope organization	6	59	0.102	Biological Process	0.014055	0.340863
GO:0009235	cobalamin metabolic process	6	59	0.102	Biological Process	0.014055	0.340863
GO:0005976	polysaccharide metabolic process	16	258	0.062	Biological Process	0.0140919	0.340863
GO:0032330	regulation of chondrocyte differentiation	5	43	0.116	Biological Process	0.0141885	0.341798
GO:0006470	protein dephosphorylation	21	371	0.057	Biological Process	0.014383	0.344032
GO:0007224	smoothened signaling pathway	11	153	0.072	Biological Process	0.014425	0.344032
GO:0006886	intracellular protein transport	57	1265	0.045	Biological Process	0.0144561	0.344032
GO:0008324	cation transmembrane transporter activity	45	1021	0.044	Molecular Function	0.0431375	0.344299
GO:0046872	metal ion binding	154	4015	0.038	Molecular Function	0.04336	0.344299
GO:0002062	chondrocyte differentiation	8	95	0.084	Biological Process	0.014666	0.345995
GO:0006476	protein deacetylation	9	114	0.079	Biological Process	0.0147578	0.345995
GO:0034250	positive regulation of cellular amide metabolic process	12	174	0.069	Biological Process	0.0147731	0.345995
GO:1903055	positive regulation of extracellular matrix organization	12	174	0.069	Biological Process	0.0147731	0.345995
GO:0051493	regulation of cytoskeleton organization	27	513	0.053	Biological Process	0.014839	0.34605
GO:0051960	regulation of nervous system development	45	959	0.047	Biological Process	0.0150401	0.34605
GO:1903364	positive regulation of cellular protein catabolic process	12	175	0.069	Biological Process	0.015395	0.34605
GO:0019556	histidine catabolic process to glutamate and formamide	2	6	0.333	Biological Process	0.015479	0.34605
GO:0021942	radial glia guided migration of Purkinje cell	2	6	0.333	Biological Process	0.015479	0.34605
GO:0030579	ubiquitin-dependent SMAD protein catabolic process	2	6	0.333	Biological Process	0.015479	0.34605
GO:0035524	proline transmembrane transport	2	6	0.333	Biological Process	0.015479	0.34605
GO:0036098	male germ-line stem cell population maintenance	2	6	0.333	Biological Process	0.015479	0.34605
GO:0043606	formamide metabolic process	2	6	0.333	Biological Process	0.015479	0.34605
GO:0045041	protein import into mitochondrial intermembrane space	2	6	0.333	Biological Process	0.015479	0.34605
GO:0071139	resolution of recombination intermediates	2	6	0.333	Biological Process	0.015479	0.34605
GO:1901620	regulation of smoothened signaling pathway involved in dorsal/ventral neural tube patterning	2	6	0.333	Biological Process	0.015479	0.34605
GO:0000266	mitochondrial fission	5	44	0.114	Biological Process	0.0155772	0.346931
GO:0034704	calcium channel complex	5	60	0.083	Cellular Component	0.0543354	0.34866
GO:0097542	ciliary tip	4	42	0.095	Cellular Component	0.0548365	0.34866
GO:0097060	synaptic membrane	17	325	0.052	Cellular Component	0.0561261	0.34866
GO:0032839	dendrite cytoplasm	3	26	0.115	Cellular Component	0.0580798	0.34866
GO:0016023	cytoplasmic, membrane-bounded vesicle	54	1270	0.043	Cellular Component	0.0582502	0.34866
GO:0044451	nucleoplasm part	51	1195	0.043	Cellular Component	0.06119	0.34866
GO:0000815	ESCRT III complex	2	12	0.167	Cellular Component	0.0616646	0.34866
GO:0016442	RISC complex	2	12	0.167	Cellular Component	0.0616646	0.34866
GO:0017146	NMDA selective glutamate receptor complex	2	12	0.167	Cellular Component	0.0616646	0.34866
GO:0098589	membrane region	54	1277	0.042	Cellular Component	0.0630311	0.34866
GO:0044447	axoneme part	4	44	0.091	Cellular Component	0.0631041	0.34866
GO:0031252	cell leading edge	19	379	0.05	Cellular Component	0.0638183	0.34866
GO:0031461	cullin-RING ubiquitin ligase complex	15	284	0.053	Cellular Component	0.0652453	0.34866
GO:0000328	fungal-type vacuole lumen	1	2	0.5	Cellular Component	0.0673758	0.34866
GO:0005873	plus-end kinesin complex	1	2	0.5	Cellular Component	0.0673758	0.34866
GO:0009289	pilus	1	2	0.5	Cellular Component	0.0673758	0.34866
GO:0016590	ACF complex	1	2	0.5	Cellular Component	0.0673758	0.34866
GO:0030993	axonemal heterotrimeric kinesin-II complex	1	2	0.5	Cellular Component	0.0673758	0.34866
GO:0031372	UBC13-MMS2 complex	1	2	0.5	Cellular Component	0.0673758	0.34866
GO:0031518	CBF3 complex	1	2	0.5	Cellular Component	0.0673758	0.34866
GO:0044284	mitochondrial crista junction	1	2	0.5	Cellular Component	0.0673758	0.34866
GO:0045298	tubulin complex	1	2	0.5	Cellular Component	0.0673758	0.34866
GO:0060200	clathrin-sculpted acetylcholine transport vesicle	1	2	0.5	Cellular Component	0.0673758	0.34866
GO:0060201	clathrin-sculpted acetylcholine transport vesicle membrane	1	2	0.5	Cellular Component	0.0673758	0.34866
GO:0070381	endosome to plasma membrane transport vesicle	1	2	0.5	Cellular Component	0.0673758	0.34866
GO:0071148	TEAD-1-YAP complex	1	2	0.5	Cellular Component	0.0673758	0.34866
GO:0071914	prominosome	1	2	0.5	Cellular Component	0.0673758	0.34866
GO:0072534	perineuronal net	1	2	0.5	Cellular Component	0.0673758	0.34866
GO:0097196	Shu complex	1	2	0.5	Cellular Component	0.0673758	0.34866
GO:0097545	axonemal outer doublet	1	2	0.5	Cellular Component	0.0673758	0.34866
GO:1902712	G-protein coupled GABA receptor complex	1	2	0.5	Cellular Component	0.0673758	0.34866
GO:1990533	Dom34-Hbs1 complex	1	2	0.5	Cellular Component	0.0673758	0.34866
GO:1990622	CHOP-ATF3 complex	1	2	0.5	Cellular Component	0.0673758	0.34866
GO:0000791	euchromatin	4	45	0.089	Cellular Component	0.0674695	0.34866
GO:0030010	establishment of cell polarity	11	155	0.071	Biological Process	0.0157596	0.349674
GO:0046785	microtubule polymerization	7	78	0.09	Biological Process	0.0158314	0.34995
GO:0044248	cellular catabolic process	98	2368	0.041	Biological Process	0.0159931	0.352205
GO:0031279	regulation of cyclase activity	6	61	0.098	Biological Process	0.0163799	0.358052
GO:0061035	regulation of cartilage development	6	61	0.098	Biological Process	0.0163799	0.358052
GO:0048699	generation of neurons	73	1696	0.043	Biological Process	0.0164416	0.358075
GO:0000724	double-strand break repair via homologous recombination	10	136	0.074	Biological Process	0.0166179	0.358997
GO:0006928	movement of cell or subcellular component	84	1992	0.042	Biological Process	0.0166553	0.358997
GO:0032501	multicellular organismal process	267	7183	0.037	Biological Process	0.0166664	0.358997
GO:0098590	plasma membrane region	46	1075	0.043	Cellular Component	0.0703122	0.359661
GO:0030659	cytoplasmic vesicle membrane	29	634	0.046	Cellular Component	0.0704779	0.359661
GO:0031332	RNAi effector complex	2	13	0.154	Cellular Component	0.0712653	0.359661
GO:0045260	plasma membrane proton-transporting ATP synthase complex	2	13	0.154	Cellular Component	0.0712653	0.359661
GO:0019222	regulation of metabolic process	250	6687	0.037	Biological Process	0.0168783	0.359749
GO:0007131	reciprocal meiotic recombination	7	79	0.089	Biological Process	0.0168842	0.359749
GO:0035825	reciprocal DNA recombination	7	79	0.089	Biological Process	0.0168842	0.359749
GO:0042805	actinin binding	4	40	0.1	Molecular Function	0.0457286	0.360369
GO:0003712	transcription cofactor activity	28	589	0.048	Molecular Function	0.0459241	0.360369
GO:0008328	ionotropic glutamate receptor complex	4	46	0.087	Cellular Component	0.0719871	0.361191
GO:0004148	dihydrolipoyl dehydrogenase activity	3	24	0.125	Molecular Function	0.0463178	0.361333
GO:0060323	head morphogenesis	5	45	0.111	Biological Process	0.0170538	0.362055
GO:0009060	aerobic respiration	9	117	0.077	Biological Process	0.0172311	0.363957
GO:0010390	histone monoubiquitination	4	30	0.133	Biological Process	0.0173383	0.363957
GO:0031116	positive regulation of microtubule polymerization	4	30	0.133	Biological Process	0.0173383	0.363957
GO:0050804	modulation of synaptic transmission	23	425	0.054	Biological Process	0.017474	0.363957
GO:0048518	positive regulation of biological process	213	5618	0.038	Biological Process	0.0175507	0.363957
GO:0006099	tricarboxylic acid cycle	6	62	0.097	Biological Process	0.0176362	0.363957
GO:0006101	citrate metabolic process	6	62	0.097	Biological Process	0.0176362	0.363957
GO:0051054	positive regulation of DNA metabolic process	14	221	0.063	Biological Process	0.0176367	0.363957
GO:0006999	nuclear pore organization	3	17	0.176	Biological Process	0.0181024	0.369691
GO:0009877	nodulation	3	17	0.176	Biological Process	0.0181024	0.369691
GO:0035020	regulation of Rac protein signal transduction	3	17	0.176	Biological Process	0.0181024	0.369691
GO:0000725	recombinational repair	10	138	0.072	Biological Process	0.0182248	0.370472
GO:0032434	regulation of proteasomal ubiquitin-dependent protein catabolic process	14	222	0.063	Biological Process	0.0182662	0.370472
GO:0043169	cation binding	156	4093	0.038	Molecular Function	0.0505263	0.372259
GO:0003774	motor activity	9	141	0.064	Molecular Function	0.0509519	0.372259
GO:0016667	oxidoreductase activity, acting on a sulfur group of donors	9	141	0.064	Molecular Function	0.0509519	0.372259
GO:0004709	MAP kinase kinase kinase activity	3	25	0.12	Molecular Function	0.0513516	0.372259
GO:0004779	sulfate adenylyltransferase activity	3	25	0.12	Molecular Function	0.0513516	0.372259
GO:0004781	sulfate adenylyltransferase (ATP) activity	3	25	0.12	Molecular Function	0.0513516	0.372259
GO:0030552	cAMP binding	3	25	0.12	Molecular Function	0.0513516	0.372259
GO:0000286	alanine dehydrogenase activity	2	11	0.182	Molecular Function	0.0515834	0.372259
GO:0008190	eukaryotic initiation factor 4E binding	2	11	0.182	Molecular Function	0.0515834	0.372259
GO:0008349	MAP kinase kinase kinase kinase activity	2	11	0.182	Molecular Function	0.0515834	0.372259
GO:0016773	phosphotransferase activity, alcohol group as acceptor	41	931	0.044	Molecular Function	0.0523929	0.372259
GO:0032934	sterol binding	4	42	0.095	Molecular Function	0.0531602	0.372259
GO:0033558	protein deacetylase activity	4	42	0.095	Molecular Function	0.0531602	0.372259
GO:0019900	kinase binding	32	701	0.046	Molecular Function	0.0546153	0.372259
GO:0003777	microtubule motor activity	7	101	0.069	Molecular Function	0.0559478	0.372259
GO:0016641	oxidoreductase activity, acting on the CH-NH2 group of donors, oxygen as acceptor	3	26	0.115	Molecular Function	0.0566382	0.372259
GO:0004712	protein serine/threonine/tyrosine kinase activity	4	43	0.093	Molecular Function	0.0571072	0.372259
GO:0044390	ubiquitin-like protein conjugating enzyme binding	4	43	0.093	Molecular Function	0.0571072	0.372259
GO:0001716	L-amino-acid oxidase activity	2	12	0.167	Molecular Function	0.0605413	0.372259
GO:0008734	L-aspartate oxidase activity	2	12	0.167	Molecular Function	0.0605413	0.372259
GO:0015922	aspartate oxidase activity	2	12	0.167	Molecular Function	0.0605413	0.372259
GO:0045504	dynein heavy chain binding	2	12	0.167	Molecular Function	0.0605413	0.372259
GO:0046608	carotenoid isomerase activity	2	12	0.167	Molecular Function	0.0605413	0.372259
GO:0071933	Arp2/3 complex binding	2	12	0.167	Molecular Function	0.0605413	0.372259
GO:0003714	transcription corepressor activity	12	214	0.056	Molecular Function	0.0613778	0.372259
GO:0016701	oxidoreductase activity, acting on single donors with incorporation of molecular oxygen	5	63	0.079	Molecular Function	0.0622048	0.372259
GO:0016798	hydrolase activity, acting on glycosyl bonds	11	192	0.057	Molecular Function	0.0630936	0.372259
GO:0001018	mitochondrial RNA polymerase regulatory region DNA binding	1	2	0.5	Molecular Function	0.066694	0.372259
GO:0001641	group II metabotropic glutamate receptor activity	1	2	0.5	Molecular Function	0.066694	0.372259
GO:0001888	glucuronyl-galactosyl-proteoglycan 4-alpha-N-acetylglucosaminyltransferase activity	1	2	0.5	Molecular Function	0.066694	0.372259
GO:0003830	beta-1,4-mannosylglycoprotein 4-beta-N-acetylglucosaminyltransferase activity	1	2	0.5	Molecular Function	0.066694	0.372259
GO:0004040	amidase activity	1	2	0.5	Molecular Function	0.066694	0.372259
GO:0004104	cholinesterase activity	1	2	0.5	Molecular Function	0.066694	0.372259
GO:0004962	endothelin receptor activity	1	2	0.5	Molecular Function	0.066694	0.372259
GO:0004963	follicle-stimulating hormone receptor activity	1	2	0.5	Molecular Function	0.066694	0.372259
GO:0005462	UDP-N-acetylglucosamine transmembrane transporter activity	1	2	0.5	Molecular Function	0.066694	0.372259
GO:0008118	N-acetyllactosaminide alpha-2,3-sialyltransferase activity	1	2	0.5	Molecular Function	0.066694	0.372259
GO:0008430	selenium binding	1	2	0.5	Molecular Function	0.066694	0.372259
GO:0008670	2,4-dienoyl-CoA reductase (NADPH) activity	1	2	0.5	Molecular Function	0.066694	0.372259
GO:0008746	NAD(P)+ transhydrogenase activity	1	2	0.5	Molecular Function	0.066694	0.372259
GO:0008750	NAD(P)+ transhydrogenase (AB-specific) activity	1	2	0.5	Molecular Function	0.066694	0.372259
GO:0008783	agmatinase activity	1	2	0.5	Molecular Function	0.066694	0.372259
GO:0015410	manganese-transporting ATPase activity	1	2	0.5	Molecular Function	0.066694	0.372259
GO:0016652	oxidoreductase activity, acting on NAD(P)H, NAD(P) as acceptor	1	2	0.5	Molecular Function	0.066694	0.372259
GO:0016716	oxidoreductase activity, acting on paired donors, with incorporation or reduction of molecular oxygen, another compound as one donor, and incorporation of one atom of oxygen	1	2	0.5	Molecular Function	0.066694	0.372259
GO:0023025	MHC class Ib protein complex binding	1	2	0.5	Molecular Function	0.066694	0.372259
GO:0023029	MHC class Ib protein binding	1	2	0.5	Molecular Function	0.066694	0.372259
GO:0023030	MHC class Ib protein binding, via antigen binding groove	1	2	0.5	Molecular Function	0.066694	0.372259
GO:0030348	syntaxin-3 binding	1	2	0.5	Molecular Function	0.066694	0.372259
GO:0030407	formimidoyltransferase activity	1	2	0.5	Molecular Function	0.066694	0.372259
GO:0030409	glutamate formimidoyltransferase activity	1	2	0.5	Molecular Function	0.066694	0.372259
GO:0030412	formimidoyltetrahydrofolate cyclodeaminase activity	1	2	0.5	Molecular Function	0.066694	0.372259
GO:0031752	D5 dopamine receptor binding	1	2	0.5	Molecular Function	0.066694	0.372259
GO:0035501	MH1 domain binding	1	2	0.5	Molecular Function	0.066694	0.372259
GO:0043752	adenosylcobinamide kinase activity	1	2	0.5	Molecular Function	0.066694	0.372259
GO:0047545	2-hydroxyglutarate dehydrogenase activity	1	2	0.5	Molecular Function	0.066694	0.372259
GO:0050415	formimidoylglutamase activity	1	2	0.5	Molecular Function	0.066694	0.372259
GO:0051765	inositol tetrakisphosphate kinase activity	1	2	0.5	Molecular Function	0.066694	0.372259
GO:0061628	H3K27me3 modified histone binding	1	2	0.5	Molecular Function	0.066694	0.372259
GO:0061752	telomeric repeat-containing RNA binding	1	2	0.5	Molecular Function	0.066694	0.372259
GO:0070401	NADP+ binding	1	2	0.5	Molecular Function	0.066694	0.372259
GO:0070736	protein-glycine ligase activity, initiating	1	2	0.5	Molecular Function	0.066694	0.372259
GO:0070738	tubulin-glycine ligase activity	1	2	0.5	Molecular Function	0.066694	0.372259
GO:0071796	K6-linked polyubiquitin binding	1	2	0.5	Molecular Function	0.066694	0.372259
GO:0071885	N-terminal protein N-methyltransferase activity	1	2	0.5	Molecular Function	0.066694	0.372259
GO:0080019	fatty-acyl-CoA reductase (alcohol-forming) activity	1	2	0.5	Molecular Function	0.066694	0.372259
GO:0099609	microtubule lateral binding	1	2	0.5	Molecular Function	0.066694	0.372259
GO:1904455	ubiquitin-specific protease activity involved in negative regulation of ERAD pathway	1	2	0.5	Molecular Function	0.066694	0.372259
GO:0000155	phosphorelay sensor kinase activity	3	28	0.107	Molecular Function	0.067946	0.374545
GO:0001671	ATPase activator activity	3	28	0.107	Molecular Function	0.067946	0.374545
GO:0008157	protein phosphatase 1 binding	3	28	0.107	Molecular Function	0.067946	0.374545
GO:0009376	HslUV protease complex	3	29	0.103	Cellular Component	0.0757805	0.375854
GO:0030990	intraciliary transport particle	3	29	0.103	Cellular Component	0.0757805	0.375854
GO:0070534	protein K63-linked ubiquitination	5	46	0.109	Biological Process	0.0186202	0.376067
GO:0048666	neuron development	57	1283	0.044	Biological Process	0.0186695	0.376067
GO:0034399	nuclear periphery	10	174	0.057	Cellular Component	0.0768292	0.378878
GO:0031122	cytoplasmic microtubule organization	6	63	0.095	Biological Process	0.0189571	0.380561
GO:0005095	GTPase inhibitor activity	2	13	0.154	Molecular Function	0.069983	0.382612
GO:1901611	phosphatidylglycerol binding	2	13	0.154	Molecular Function	0.069983	0.382612
GO:0004672	protein kinase activity	32	718	0.045	Molecular Function	0.0703513	0.383056
GO:0071704	organic substance metabolic process	393	10973	0.036	Biological Process	0.0191798	0.383726
GO:0016568	chromatin modification	32	647	0.049	Biological Process	0.0193174	0.384052
GO:1903362	regulation of cellular protein catabolic process	18	313	0.058	Biological Process	0.0193872	0.384052
GO:0001887	selenium compound metabolic process	4	31	0.129	Biological Process	0.0193913	0.384052
GO:0031023	microtubule organizing center organization	11	160	0.069	Biological Process	0.0195	0.384618
GO:0045666	positive regulation of neuron differentiation	22	406	0.054	Biological Process	0.0195502	0.384618
GO:0051171	regulation of nitrogen compound metabolic process	209	5519	0.038	Biological Process	0.0198544	0.386032
GO:0022008	neurogenesis	76	1793	0.042	Biological Process	0.0201088	0.386032
GO:0009236	cobalamin biosynthetic process	5	47	0.106	Biological Process	0.0202784	0.386032
GO:0044238	primary metabolic process	380	10588	0.036	Biological Process	0.0206873	0.386032
GO:0015992	proton transport	15	248	0.06	Biological Process	0.0209185	0.386032
GO:0098813	nuclear chromosome segregation	20	362	0.055	Biological Process	0.0209981	0.386032
GO:0019827	stem cell population maintenance	12	183	0.066	Biological Process	0.0211072	0.386032
GO:0015824	proline transport	3	18	0.167	Biological Process	0.021191	0.386032
GO:0030953	astral microtubule organization	3	18	0.167	Biological Process	0.021191	0.386032
GO:0046931	pore complex assembly	3	18	0.167	Biological Process	0.021191	0.386032
GO:0050951	sensory perception of temperature stimulus	3	18	0.167	Biological Process	0.021191	0.386032
GO:2000781	positive regulation of double-strand break repair	3	18	0.167	Biological Process	0.021191	0.386032
GO:0000973	posttranscriptional tethering of RNA polymerase II gene DNA at nuclear periphery	2	7	0.286	Biological Process	0.0211919	0.386032
GO:0006498	N-terminal protein lipidation	2	7	0.286	Biological Process	0.0211919	0.386032
GO:0015808	L-alanine transport	2	7	0.286	Biological Process	0.0211919	0.386032
GO:0034091	regulation of maintenance of sister chromatid cohesion	2	7	0.286	Biological Process	0.0211919	0.386032
GO:0034182	regulation of maintenance of mitotic sister chromatid cohesion	2	7	0.286	Biological Process	0.0211919	0.386032
GO:0035332	positive regulation of hippo signaling	2	7	0.286	Biological Process	0.0211919	0.386032
GO:0042167	heme catabolic process	2	7	0.286	Biological Process	0.0211919	0.386032
GO:0060316	positive regulation of ryanodine-sensitive calcium-release channel activity	2	7	0.286	Biological Process	0.0211919	0.386032
GO:0070676	intralumenal vesicle formation	2	7	0.286	Biological Process	0.0211919	0.386032
GO:0090097	regulation of decapentaplegic signaling pathway	2	7	0.286	Biological Process	0.0211919	0.386032
GO:2000301	negative regulation of synaptic vesicle exocytosis	2	7	0.286	Biological Process	0.0211919	0.386032
GO:2000480	negative regulation of cAMP-dependent protein kinase activity	2	7	0.286	Biological Process	0.0211919	0.386032
GO:0009653	anatomical structure morphogenesis	124	3115	0.04	Biological Process	0.0214294	0.386452
GO:0010762	regulation of fibroblast migration	4	32	0.125	Biological Process	0.0215882	0.386452
GO:0071867	response to monoamine	4	32	0.125	Biological Process	0.0215882	0.386452
GO:0071869	response to catecholamine	4	32	0.125	Biological Process	0.0215882	0.386452
GO:0048519	negative regulation of biological process	187	4898	0.038	Biological Process	0.0216465	0.386452
GO:0000070	mitotic sister chromatid segregation	14	227	0.062	Biological Process	0.0216733	0.386452
GO:0042364	water-soluble vitamin biosynthetic process	14	227	0.062	Biological Process	0.0216733	0.386452
GO:0015075	ion transmembrane transporter activity	52	1248	0.042	Molecular Function	0.0712843	0.386558
GO:0008375	acetylglucosaminyltransferase activity	6	86	0.07	Molecular Function	0.0718716	0.388165
GO:0005730	nucleolus	38	876	0.043	Cellular Component	0.0804612	0.389839
GO:0019012	virion	9	153	0.059	Cellular Component	0.0806631	0.389839
GO:0031045	dense core granule	2	14	0.143	Cellular Component	0.0813105	0.389839
GO:0031371	ubiquitin conjugating enzyme complex	2	14	0.143	Cellular Component	0.0813105	0.389839
GO:0033391	chromatoid body	2	14	0.143	Cellular Component	0.0813105	0.389839
GO:0031988	membrane-bounded vesicle	55	1328	0.041	Cellular Component	0.0817911	0.389976
GO:0070936	protein K48-linked ubiquitination	5	48	0.104	Biological Process	0.0220303	0.391132
GO:0051656	establishment of organelle localization	27	531	0.051	Biological Process	0.0220683	0.391132
GO:0031674	I band	8	134	0.06	Cellular Component	0.0899549	0.394169
GO:0012506	vesicle membrane	29	651	0.045	Cellular Component	0.0906065	0.394169
GO:0015030	Cajal body	4	50	0.08	Cellular Component	0.0915371	0.394169
GO:0000164	protein phosphatase type 1 complex	2	15	0.133	Cellular Component	0.0917587	0.394169
GO:0035098	ESC/E(Z) complex	2	15	0.133	Cellular Component	0.0917587	0.394169
GO:0035102	PRC1 complex	2	15	0.133	Cellular Component	0.0917587	0.394169
GO:0031410	cytoplasmic vesicle	76	1911	0.04	Cellular Component	0.0928567	0.394169
GO:0005773	vacuole	30	680	0.044	Cellular Component	0.0946613	0.394169
GO:0044423	virion part	8	136	0.059	Cellular Component	0.0959515	0.394169
GO:0031672	A band	4	51	0.078	Cellular Component	0.0967823	0.394169
GO:0005606	laminin-1 complex	1	3	0.333	Cellular Component	0.0993446	0.394169
GO:0005713	recombination nodule	1	3	0.333	Cellular Component	0.0993446	0.394169
GO:0005863	striated muscle myosin thick filament	1	3	0.333	Cellular Component	0.0993446	0.394169
GO:0005914	spot adherens junction	1	3	0.333	Cellular Component	0.0993446	0.394169
GO:0005958	DNA-dependent protein kinase-DNA ligase 4 complex	1	3	0.333	Cellular Component	0.0993446	0.394169
GO:0009340	DNA topoisomerase IV complex	1	3	0.333	Cellular Component	0.0993446	0.394169
GO:0016939	kinesin II complex	1	3	0.333	Cellular Component	0.0993446	0.394169
GO:0017117	single-stranded DNA-dependent ATP-dependent DNA helicase complex	1	3	0.333	Cellular Component	0.0993446	0.394169
GO:0019185	snRNA-activating protein complex	1	3	0.333	Cellular Component	0.0993446	0.394169
GO:0031499	TRAMP complex	1	3	0.333	Cellular Component	0.0993446	0.394169
GO:0033011	perinuclear theca	1	3	0.333	Cellular Component	0.0993446	0.394169
GO:0033106	cis-Golgi network membrane	1	3	0.333	Cellular Component	0.0993446	0.394169
GO:0033150	cytoskeletal calyx	1	3	0.333	Cellular Component	0.0993446	0.394169
GO:0038039	G-protein coupled receptor heterodimeric complex	1	3	0.333	Cellular Component	0.0993446	0.394169
GO:0043159	acrosomal matrix	1	3	0.333	Cellular Component	0.0993446	0.394169
GO:0043224	nuclear SCF ubiquitin ligase complex	1	3	0.333	Cellular Component	0.0993446	0.394169
GO:0043259	laminin-10 complex	1	3	0.333	Cellular Component	0.0993446	0.394169
GO:0043291	RAVE complex	1	3	0.333	Cellular Component	0.0993446	0.394169
GO:0044307	dendritic branch	1	3	0.333	Cellular Component	0.0993446	0.394169
GO:0060053	neurofilament cytoskeleton	1	3	0.333	Cellular Component	0.0993446	0.394169
GO:0060199	clathrin-sculpted glutamate transport vesicle	1	3	0.333	Cellular Component	0.0993446	0.394169
GO:0060203	clathrin-sculpted glutamate transport vesicle membrane	1	3	0.333	Cellular Component	0.0993446	0.394169
GO:0070081	clathrin-sculpted monoamine transport vesicle	1	3	0.333	Cellular Component	0.0993446	0.394169
GO:0070083	clathrin-sculpted monoamine transport vesicle membrane	1	3	0.333	Cellular Component	0.0993446	0.394169
GO:0098826	endoplasmic reticulum tubular network membrane	1	3	0.333	Cellular Component	0.0993446	0.394169
GO:1902737	dendritic filopodium	1	3	0.333	Cellular Component	0.0993446	0.394169
GO:0001726	ruffle	9	160	0.056	Cellular Component	0.09957	0.394169
GO:0000217	DNA secondary structure binding	3	29	0.103	Molecular Function	0.0739543	0.396205
GO:0016833	oxo-acid-lyase activity	3	29	0.103	Molecular Function	0.0739543	0.396205
GO:0005643	nuclear pore	5	72	0.069	Cellular Component	0.100596	0.396413
GO:0031227	intrinsic component of endoplasmic reticulum membrane	9	161	0.056	Cellular Component	0.102463	0.396943
GO:0000795	synaptonemal complex	3	33	0.091	Cellular Component	0.102556	0.396943
GO:0005672	transcription factor TFIIA complex	2	16	0.125	Cellular Component	0.10257	0.396943
GO:1990124	messenger ribonucleoprotein complex	2	16	0.125	Cellular Component	0.10257	0.396943
GO:0051028	mRNA transport	12	185	0.065	Biological Process	0.0227533	0.396974
GO:0006818	hydrogen transport	15	251	0.06	Biological Process	0.0230078	0.396974
GO:0051172	negative regulation of nitrogen compound metabolic process	95	2322	0.041	Biological Process	0.0232549	0.396974
GO:0060491	regulation of cell projection assembly	11	165	0.067	Biological Process	0.0238599	0.396974
GO:0030814	regulation of cAMP metabolic process	5	49	0.102	Biological Process	0.0238776	0.396974
GO:0030817	regulation of cAMP biosynthetic process	5	49	0.102	Biological Process	0.0238776	0.396974
GO:0045761	regulation of adenylate cyclase activity	5	49	0.102	Biological Process	0.0238776	0.396974
GO:0016109	tetraterpenoid biosynthetic process	4	33	0.121	Biological Process	0.0239313	0.396974
GO:0016117	carotenoid biosynthetic process	4	33	0.121	Biological Process	0.0239313	0.396974
GO:0051443	positive regulation of ubiquitin-protein transferase activity	4	33	0.121	Biological Process	0.0239313	0.396974
GO:0035601	protein deacylation	9	124	0.073	Biological Process	0.0241576	0.396974
GO:0050000	chromosome localization	7	85	0.082	Biological Process	0.0242555	0.396974
GO:0016260	selenocysteine biosynthetic process	3	19	0.158	Biological Process	0.0245493	0.396974
GO:0021535	cell migration in hindbrain	3	19	0.158	Biological Process	0.0245493	0.396974
GO:0051231	spindle elongation	3	19	0.158	Biological Process	0.0245493	0.396974
GO:0030182	neuron differentiation	66	1543	0.043	Biological Process	0.0248424	0.396974
GO:0032386	regulation of intracellular transport	26	513	0.051	Biological Process	0.0252286	0.396974
GO:0034502	protein localization to chromosome	7	86	0.081	Biological Process	0.0256689	0.396974
GO:0060322	head development	39	839	0.046	Biological Process	0.0257539	0.396974
GO:0030307	positive regulation of cell growth	11	167	0.066	Biological Process	0.025789	0.396974
GO:0051983	regulation of chromosome segregation	11	167	0.066	Biological Process	0.025789	0.396974
GO:0045739	positive regulation of DNA repair	5	50	0.1	Biological Process	0.0258218	0.396974
GO:0051052	regulation of DNA metabolic process	24	466	0.052	Biological Process	0.0260711	0.396974
GO:0006281	DNA repair	49	1098	0.045	Biological Process	0.0261269	0.396974
GO:0031175	neuron projection development	49	1098	0.045	Biological Process	0.0261269	0.396974
GO:0033013	tetrapyrrole metabolic process	17	301	0.056	Biological Process	0.0263631	0.396974
GO:0098732	macromolecule deacylation	9	126	0.071	Biological Process	0.0264558	0.396974
GO:2001252	positive regulation of chromosome organization	13	211	0.062	Biological Process	0.0264886	0.396974
GO:0071559	response to transforming growth factor beta	13	212	0.061	Biological Process	0.0273902	0.396974
GO:0002829	negative regulation of type 2 immune response	2	8	0.25	Biological Process	0.0276334	0.396974
GO:0010764	negative regulation of fibroblast migration	2	8	0.25	Biological Process	0.0276334	0.396974
GO:0032328	alanine transport	2	8	0.25	Biological Process	0.0276334	0.396974
GO:0042340	keratan sulfate catabolic process	2	8	0.25	Biological Process	0.0276334	0.396974
GO:0042796	snRNA transcription from RNA polymerase III promoter	2	8	0.25	Biological Process	0.0276334	0.396974
GO:0045876	positive regulation of sister chromatid cohesion	2	8	0.25	Biological Process	0.0276334	0.396974
GO:0046642	negative regulation of alpha-beta T cell proliferation	2	8	0.25	Biological Process	0.0276334	0.396974
GO:0061484	hematopoietic stem cell homeostasis	2	8	0.25	Biological Process	0.0276334	0.396974
GO:0071763	nuclear membrane organization	2	8	0.25	Biological Process	0.0276334	0.396974
GO:2000169	regulation of peptidyl-cysteine S-nitrosylation	2	8	0.25	Biological Process	0.0276334	0.396974
GO:0031113	regulation of microtubule polymerization	5	51	0.098	Biological Process	0.0278644	0.396974
GO:0030436	asexual sporulation	10	148	0.068	Biological Process	0.0280124	0.396974
GO:1901800	positive regulation of proteasomal protein catabolic process	10	148	0.068	Biological Process	0.0280124	0.396974
GO:0045664	regulation of neuron differentiation	33	692	0.048	Biological Process	0.0280476	0.396974
GO:0006044	N-acetylglucosamine metabolic process	3	20	0.15	Biological Process	0.0281769	0.396974
GO:0035330	regulation of hippo signaling	3	20	0.15	Biological Process	0.0281769	0.396974
GO:1903204	negative regulation of oxidative stress-induced neuron death	3	20	0.15	Biological Process	0.0281769	0.396974
GO:0046470	phosphatidylcholine metabolic process	6	69	0.087	Biological Process	0.028312	0.396974
GO:0051298	centrosome duplication	6	69	0.087	Biological Process	0.028312	0.396974
GO:0034504	protein localization to nucleus	20	374	0.053	Biological Process	0.0284214	0.396974
GO:0010921	regulation of phosphatase activity	11	170	0.065	Biological Process	0.0288908	0.396974
GO:0016108	tetraterpenoid metabolic process	4	35	0.114	Biological Process	0.0290632	0.396974
GO:0016116	carotenoid metabolic process	4	35	0.114	Biological Process	0.0290632	0.396974
GO:0021591	ventricular system development	4	35	0.114	Biological Process	0.0290632	0.396974
GO:0031112	positive regulation of microtubule polymerization or depolymerization	4	35	0.114	Biological Process	0.0290632	0.396974
GO:0086009	membrane repolarization	4	35	0.114	Biological Process	0.0290632	0.396974
GO:1901071	glucosamine-containing compound metabolic process	4	35	0.114	Biological Process	0.0290632	0.396974
GO:0043934	sporulation	12	192	0.062	Biological Process	0.0292637	0.396974
GO:0030029	actin filament-based process	34	721	0.047	Biological Process	0.0299463	0.396974
GO:0086003	cardiac muscle cell contraction	5	52	0.096	Biological Process	0.0300068	0.396974
GO:0036465	synaptic vesicle recycling	6	70	0.086	Biological Process	0.0301205	0.396974
GO:0000819	sister chromatid segregation	15	260	0.058	Biological Process	0.0302193	0.396974
GO:0060255	regulation of macromolecule metabolic process	220	5897	0.037	Biological Process	0.0304021	0.396974
GO:0098662	inorganic cation transmembrane transport	39	850	0.046	Biological Process	0.0306973	0.396974
GO:0044260	cellular macromolecule metabolic process	316	8723	0.036	Biological Process	0.0307493	0.396974
GO:0009110	vitamin biosynthetic process	14	239	0.059	Biological Process	0.0317737	0.396974
GO:0006656	phosphatidylcholine biosynthetic process	4	36	0.111	Biological Process	0.0318549	0.396974
GO:0034629	cellular protein complex localization	4	36	0.111	Biological Process	0.0318549	0.396974
GO:0010880	regulation of release of sequestered calcium ion into cytosol by sarcoplasmic reticulum	3	21	0.143	Biological Process	0.0320726	0.396974
GO:0018146	keratan sulfate biosynthetic process	3	21	0.143	Biological Process	0.0320726	0.396974
GO:0032897	negative regulation of viral transcription	3	21	0.143	Biological Process	0.0320726	0.396974
GO:0060314	regulation of ryanodine-sensitive calcium-release channel activity	3	21	0.143	Biological Process	0.0320726	0.396974
GO:0051129	negative regulation of cellular component organization	36	776	0.046	Biological Process	0.0321014	0.396974
GO:0051248	negative regulation of protein metabolic process	52	1192	0.044	Biological Process	0.0321952	0.396974
GO:0016444	somatic cell DNA recombination	5	53	0.094	Biological Process	0.03225	0.396974
GO:0043087	regulation of GTPase activity	23	452	0.051	Biological Process	0.0325653	0.396974
GO:0006974	cellular response to DNA damage stimulus	59	1380	0.043	Biological Process	0.0331454	0.396974
GO:0051495	positive regulation of cytoskeleton organization	13	218	0.06	Biological Process	0.0332773	0.396974
GO:0006211	5-methylcytosine catabolic process	1	1	1	Biological Process	0.0336305	0.396974
GO:0006593	ornithine catabolic process	1	1	1	Biological Process	0.0336305	0.396974
GO:0007117	budding cell bud growth	1	1	1	Biological Process	0.0336305	0.396974
GO:0008618	7-methylguanosine metabolic process	1	1	1	Biological Process	0.0336305	0.396974
GO:0009413	response to flooding	1	1	1	Biological Process	0.0336305	0.396974
GO:0010121	arginine catabolic process to proline via ornithine	1	1	1	Biological Process	0.0336305	0.396974
GO:0014006	regulation of microglia differentiation	1	1	1	Biological Process	0.0336305	0.396974
GO:0014008	positive regulation of microglia differentiation	1	1	1	Biological Process	0.0336305	0.396974
GO:0015776	capsular polysaccharide transport	1	1	1	Biological Process	0.0336305	0.396974
GO:0016123	xanthophyll biosynthetic process	1	1	1	Biological Process	0.0336305	0.396974
GO:0016261	selenocysteine catabolic process	1	1	1	Biological Process	0.0336305	0.396974
GO:0018109	peptidyl-arginine phosphorylation	1	1	1	Biological Process	0.0336305	0.396974
GO:0019493	arginine catabolic process to proline	1	1	1	Biological Process	0.0336305	0.396974
GO:0019544	arginine catabolic process to glutamate	1	1	1	Biological Process	0.0336305	0.396974
GO:0019857	5-methylcytosine metabolic process	1	1	1	Biological Process	0.0336305	0.396974
GO:0021956	central nervous system interneuron axonogenesis	1	1	1	Biological Process	0.0336305	0.396974
GO:0021993	initiation of neural tube closure	1	1	1	Biological Process	0.0336305	0.396974
GO:0022001	negative regulation of anterior neural cell fate commitment of the neural plate	1	1	1	Biological Process	0.0336305	0.396974
GO:0022002	negative regulation of anterior neural cell fate commitment of the neural plate by Wnt signaling pathway	1	1	1	Biological Process	0.0336305	0.396974
GO:0031144	proteasome localization	1	1	1	Biological Process	0.0336305	0.396974
GO:0031631	negative regulation of synaptic vesicle fusion to presynaptic membrane	1	1	1	Biological Process	0.0336305	0.396974
GO:0035660	MyD88-dependent toll-like receptor 4 signaling pathway	1	1	1	Biological Process	0.0336305	0.396974
GO:0035695	mitophagy by induced vacuole formation	1	1	1	Biological Process	0.0336305	0.396974
GO:0035709	memory T cell activation	1	1	1	Biological Process	0.0336305	0.396974
GO:0035736	cell proliferation involved in compound eye morphogenesis	1	1	1	Biological Process	0.0336305	0.396974
GO:0036351	histone H2A-K13 ubiquitination	1	1	1	Biological Process	0.0336305	0.396974
GO:0036352	histone H2A-K15 ubiquitination	1	1	1	Biological Process	0.0336305	0.396974
GO:0038194	thyroid-stimulating hormone signaling pathway	1	1	1	Biological Process	0.0336305	0.396974
GO:0042264	peptidyl-aspartic acid hydroxylation	1	1	1	Biological Process	0.0336305	0.396974
GO:0045501	regulation of sevenless signaling pathway	1	1	1	Biological Process	0.0336305	0.396974
GO:0045677	negative regulation of R7 cell differentiation	1	1	1	Biological Process	0.0336305	0.396974
GO:0045873	negative regulation of sevenless signaling pathway	1	1	1	Biological Process	0.0336305	0.396974
GO:0046118	7-methylguanosine biosynthetic process	1	1	1	Biological Process	0.0336305	0.396974
GO:0046587	positive regulation of calcium-dependent cell-cell adhesion	1	1	1	Biological Process	0.0336305	0.396974
GO:0046967	cytosol to ER transport	1	1	1	Biological Process	0.0336305	0.396974
GO:0048692	negative regulation of axon extension involved in regeneration	1	1	1	Biological Process	0.0336305	0.396974
GO:0050955	thermoception	1	1	1	Biological Process	0.0336305	0.396974
GO:0051758	homologous chromosome movement towards spindle pole involved in homologous chromosome segregation	1	1	1	Biological Process	0.0336305	0.396974
GO:0060382	regulation of DNA strand elongation	1	1	1	Biological Process	0.0336305	0.396974
GO:0060383	positive regulation of DNA strand elongation	1	1	1	Biological Process	0.0336305	0.396974
GO:0060816	random inactivation of X chromosome	1	1	1	Biological Process	0.0336305	0.396974
GO:0061541	rhabdomere morphogenesis	1	1	1	Biological Process	0.0336305	0.396974
GO:0070060	'de novo' actin filament nucleation	1	1	1	Biological Process	0.0336305	0.396974
GO:0070196	eukaryotic translation initiation factor 3 complex assembly	1	1	1	Biological Process	0.0336305	0.396974
GO:0070413	trehalose metabolism in response to stress	1	1	1	Biological Process	0.0336305	0.396974
GO:0071050	snoRNA polyadenylation	1	1	1	Biological Process	0.0336305	0.396974
GO:0071606	chemokine (C-C motif) ligand 4 production	1	1	1	Biological Process	0.0336305	0.396974
GO:0071641	negative regulation of macrophage inflammatory protein 1 alpha production	1	1	1	Biological Process	0.0336305	0.396974
GO:0071643	regulation of chemokine (C-C motif) ligand 4 production	1	1	1	Biological Process	0.0336305	0.396974
GO:0071644	negative regulation of chemokine (C-C motif) ligand 4 production	1	1	1	Biological Process	0.0336305	0.396974
GO:0071788	endoplasmic reticulum tubular network maintenance	1	1	1	Biological Process	0.0336305	0.396974
GO:0086024	adrenergic receptor signaling pathway involved in positive regulation of heart rate	1	1	1	Biological Process	0.0336305	0.396974
GO:0090173	regulation of synaptonemal complex assembly	1	1	1	Biological Process	0.0336305	0.396974
GO:0090390	phagosome acidification involved in apoptotic cell clearance	1	1	1	Biological Process	0.0336305	0.396974
GO:0097699	vascular endothelial cell response to fluid shear stress	1	1	1	Biological Process	0.0336305	0.396974
GO:0098746	fast, calcium ion-dependent exocytosis of neurotransmitter	1	1	1	Biological Process	0.0336305	0.396974
GO:0099533	positive regulation of presynaptic cytosolic calcium concentration	1	1	1	Biological Process	0.0336305	0.396974
GO:0099574	regulation of protein catabolic process at synapse, modulating synaptic transmission	1	1	1	Biological Process	0.0336305	0.396974
GO:0099576	regulation of protein catabolic process at postsynapse, modulating synaptic transmission	1	1	1	Biological Process	0.0336305	0.396974
GO:1900050	negative regulation of histone exchange	1	1	1	Biological Process	0.0336305	0.396974
GO:1901193	regulation of formation of translation preinitiation complex	1	1	1	Biological Process	0.0336305	0.396974
GO:1901194	negative regulation of formation of translation preinitiation complex	1	1	1	Biological Process	0.0336305	0.396974
GO:1901675	negative regulation of histone H3-K27 acetylation	1	1	1	Biological Process	0.0336305	0.396974
GO:1901825	zeaxanthin metabolic process	1	1	1	Biological Process	0.0336305	0.396974
GO:1901827	zeaxanthin biosynthetic process	1	1	1	Biological Process	0.0336305	0.396974
GO:1902119	regulation of meiotic spindle elongation	1	1	1	Biological Process	0.0336305	0.396974
GO:1902120	negative regulation of meiotic spindle elongation	1	1	1	Biological Process	0.0336305	0.396974
GO:1902906	proteasome storage granule assembly	1	1	1	Biological Process	0.0336305	0.396974
GO:1902962	regulation of metalloendopeptidase activity involved in amyloid precursor protein catabolic process	1	1	1	Biological Process	0.0336305	0.396974
GO:1902963	negative regulation of metalloendopeptidase activity involved in amyloid precursor protein catabolic process	1	1	1	Biological Process	0.0336305	0.396974
GO:1902988	neurofibrillary tangle assembly	1	1	1	Biological Process	0.0336305	0.396974
GO:1903097	regulation of CENP-A containing nucleosome assembly	1	1	1	Biological Process	0.0336305	0.396974
GO:1903098	negative regulation of CENP-A containing nucleosome assembly	1	1	1	Biological Process	0.0336305	0.396974
GO:1903165	response to polycyclic arene	1	1	1	Biological Process	0.0336305	0.396974
GO:1903621	protein localization to photoreceptor connecting cilium	1	1	1	Biological Process	0.0336305	0.396974
GO:1903744	positive regulation of anterograde synaptic vesicle transport	1	1	1	Biological Process	0.0336305	0.396974
GO:1904235	regulation of substrate-dependent cell migration, cell attachment to substrate	1	1	1	Biological Process	0.0336305	0.396974
GO:1904237	positive regulation of substrate-dependent cell migration, cell attachment to substrate	1	1	1	Biological Process	0.0336305	0.396974
GO:1904681	response to 3-methylcholanthrene	1	1	1	Biological Process	0.0336305	0.396974
GO:1904987	regulation of endothelial cell activation	1	1	1	Biological Process	0.0336305	0.396974
GO:1904988	negative regulation of endothelial cell activation	1	1	1	Biological Process	0.0336305	0.396974
GO:1990139	protein localization to nuclear periphery	1	1	1	Biological Process	0.0336305	0.396974
GO:1990245	histone H2A-T120 phosphorylation	1	1	1	Biological Process	0.0336305	0.396974
GO:1990577	C-terminal protein demethylation	1	1	1	Biological Process	0.0336305	0.396974
GO:1990920	proteasome localization to nuclear periphery	1	1	1	Biological Process	0.0336305	0.396974
GO:2000537	regulation of B cell chemotaxis	1	1	1	Biological Process	0.0336305	0.396974
GO:2000538	positive regulation of B cell chemotaxis	1	1	1	Biological Process	0.0336305	0.396974
GO:2000567	regulation of memory T cell activation	1	1	1	Biological Process	0.0336305	0.396974
GO:2000568	positive regulation of memory T cell activation	1	1	1	Biological Process	0.0336305	0.396974
GO:2000575	negative regulation of microtubule motor activity	1	1	1	Biological Process	0.0336305	0.396974
GO:0061136	regulation of proteasomal protein catabolic process	15	264	0.057	Biological Process	0.0339094	0.398025
GO:0007173	epidermal growth factor receptor signaling pathway	9	132	0.068	Biological Process	0.034269	0.398025
GO:0060324	face development	5	54	0.093	Biological Process	0.0345953	0.398025
GO:0000972	transcription-dependent tethering of RNA polymerase II gene DNA at nuclear periphery	2	9	0.222	Biological Process	0.0347483	0.398025
GO:0001731	formation of translation preinitiation complex	2	9	0.222	Biological Process	0.0347483	0.398025
GO:0006616	SRP-dependent cotranslational protein targeting to membrane, translocation	2	9	0.222	Biological Process	0.0347483	0.398025
GO:0010994	free ubiquitin chain polymerization	2	9	0.222	Biological Process	0.0347483	0.398025
GO:0031953	negative regulation of protein autophosphorylation	2	9	0.222	Biological Process	0.0347483	0.398025
GO:0034398	telomere tethering at nuclear periphery	2	9	0.222	Biological Process	0.0347483	0.398025
GO:0051256	mitotic spindle midzone assembly	2	9	0.222	Biological Process	0.0347483	0.398025
GO:0051683	establishment of Golgi localization	2	9	0.222	Biological Process	0.0347483	0.398025
GO:0071390	cellular response to ecdysone	2	9	0.222	Biological Process	0.0347483	0.398025
GO:0098532	histone H3-K27 trimethylation	2	9	0.222	Biological Process	0.0347483	0.398025
GO:1900221	regulation of beta-amyloid clearance	2	9	0.222	Biological Process	0.0347483	0.398025
GO:1902018	negative regulation of cilium assembly	2	9	0.222	Biological Process	0.0347483	0.398025
GO:0045026	plasma membrane fusion	4	37	0.108	Biological Process	0.0347985	0.398025
GO:0098858	actin-based cell projection	10	185	0.054	Cellular Component	0.104456	0.402333
GO:0031513	nonmotile primary cilium	8	139	0.058	Cellular Component	0.105362	0.402333
GO:0072372	primary cilium	8	139	0.058	Cellular Component	0.105362	0.402333
GO:0051336	regulation of hydrolase activity	50	1148	0.044	Biological Process	0.0361142	0.40734
GO:0007194	negative regulation of adenylate cyclase activity	3	22	0.136	Biological Process	0.0362341	0.40734
GO:0007221	positive regulation of transcription of Notch receptor target	3	22	0.136	Biological Process	0.0362341	0.40734
GO:0030815	negative regulation of cAMP metabolic process	3	22	0.136	Biological Process	0.0362341	0.40734
GO:0030818	negative regulation of cAMP biosynthetic process	3	22	0.136	Biological Process	0.0362341	0.40734
GO:0046596	regulation of viral entry into host cell	3	22	0.136	Biological Process	0.0362341	0.40734
GO:0048240	sperm capacitation	3	22	0.136	Biological Process	0.0362341	0.40734
GO:0051560	mitochondrial calcium ion homeostasis	3	22	0.136	Biological Process	0.0362341	0.40734
GO:0070734	histone H3-K27 methylation	3	22	0.136	Biological Process	0.0362341	0.40734
GO:0044237	cellular metabolic process	376	10552	0.036	Biological Process	0.0364889	0.409425
GO:0042734	presynaptic membrane	6	95	0.063	Cellular Component	0.107718	0.409519
GO:0016358	dendrite development	16	290	0.055	Biological Process	0.036674	0.410606
GO:0080090	regulation of primary metabolic process	217	5838	0.037	Biological Process	0.0367333	0.410606
GO:0006171	cAMP biosynthetic process	5	55	0.091	Biological Process	0.0370434	0.41251
GO:0021695	cerebellar cortex development	5	55	0.091	Biological Process	0.0370434	0.41251
GO:0005719	nuclear euchromatin	3	34	0.088	Cellular Component	0.109763	0.413662
GO:0005902	microvillus	5	74	0.068	Cellular Component	0.109767	0.413662
GO:0005096	GTPase activator activity	14	271	0.052	Molecular Function	0.07872	0.416174
GO:0019894	kinesin binding	4	48	0.083	Molecular Function	0.0791029	0.416174
GO:0016301	kinase activity	46	1097	0.042	Molecular Function	0.079513	0.416174
GO:0008460	dTDP-glucose 4,6-dehydratase activity	2	14	0.143	Molecular Function	0.0798654	0.416174
GO:0016500	protein-hormone receptor activity	2	14	0.143	Molecular Function	0.0798654	0.416174
GO:0035497	cAMP response element binding	2	14	0.143	Molecular Function	0.0798654	0.416174
GO:0035613	RNA stem-loop binding	2	14	0.143	Molecular Function	0.0798654	0.416174
GO:0004791	thioredoxin-disulfide reductase activity	3	30	0.1	Molecular Function	0.0801895	0.416237
GO:0002931	response to ischemia	4	38	0.105	Biological Process	0.0378946	0.418044
GO:0010824	regulation of centrosome duplication	4	38	0.105	Biological Process	0.0378946	0.418044
GO:0021955	central nervous system neuron axonogenesis	4	38	0.105	Biological Process	0.0378946	0.418044
GO:0045879	negative regulation of smoothened signaling pathway	4	38	0.105	Biological Process	0.0378946	0.418044
GO:0097484	dendrite extension	4	38	0.105	Biological Process	0.0378946	0.418044
GO:0046058	cAMP metabolic process	6	74	0.081	Biological Process	0.0381033	0.419492
GO:1903046	meiotic cell cycle process	17	315	0.054	Biological Process	0.038168	0.419492
GO:0000138	Golgi trans cisterna	2	17	0.118	Cellular Component	0.113709	0.420553
GO:0001741	XY body	2	17	0.118	Cellular Component	0.113709	0.420553
GO:0031237	intrinsic component of periplasmic side of plasma membrane	2	17	0.118	Cellular Component	0.113709	0.420553
GO:0098567	periplasmic side of plasma membrane	2	17	0.118	Cellular Component	0.113709	0.420553
GO:0033202	DNA helicase complex	5	75	0.067	Cellular Component	0.114499	0.420553
GO:0044427	chromosomal part	43	1039	0.041	Cellular Component	0.114519	0.420553
GO:0008194	UDP-glycosyltransferase activity	9	155	0.058	Molecular Function	0.0817098	0.42136
GO:0050660	flavin adenine dinucleotide binding	6	89	0.067	Molecular Function	0.0818083	0.42136
GO:0050767	regulation of neurogenesis	38	839	0.045	Biological Process	0.0385178	0.421773
GO:0051261	protein depolymerization	8	114	0.07	Biological Process	0.0385184	0.421773
GO:1900006	positive regulation of dendrite development	7	94	0.074	Biological Process	0.0390328	0.422476
GO:0006325	chromatin organization	38	840	0.045	Biological Process	0.0391026	0.422476
GO:0007281	germ cell development	26	535	0.049	Biological Process	0.0391526	0.422476
GO:0031400	negative regulation of protein modification process	33	712	0.046	Biological Process	0.0394032	0.422476
GO:0030512	negative regulation of transforming growth factor beta receptor signaling pathway	5	56	0.089	Biological Process	0.0395952	0.422476
GO:0046605	regulation of centrosome cycle	5	56	0.089	Biological Process	0.0395952	0.422476
GO:0070988	demethylation	5	56	0.089	Biological Process	0.0395952	0.422476
GO:0006807	nitrogen compound metabolic process	348	9721	0.036	Biological Process	0.0396572	0.422476
GO:0016569	covalent chromatin modification	25	511	0.049	Biological Process	0.0398033	0.422476
GO:0006605	protein targeting	31	662	0.047	Biological Process	0.0400103	0.422476
GO:0006606	protein import into nucleus	15	270	0.056	Biological Process	0.0400443	0.422476
GO:0044744	protein targeting to nucleus	15	270	0.056	Biological Process	0.0400443	0.422476
GO:1902593	single-organism nuclear import	15	270	0.056	Biological Process	0.0400443	0.422476
GO:1901214	regulation of neuron death	17	317	0.054	Biological Process	0.0401254	0.422476
GO:0001539	cilium or flagellum-dependent cell motility	6	75	0.08	Biological Process	0.0402903	0.422476
GO:0017038	protein import	18	341	0.053	Biological Process	0.0403544	0.422476
GO:0014808	release of sequestered calcium ion into cytosol by sarcoplasmic reticulum	3	23	0.13	Biological Process	0.0406585	0.422476
GO:0030800	negative regulation of cyclic nucleotide metabolic process	3	23	0.13	Biological Process	0.0406585	0.422476
GO:0030803	negative regulation of cyclic nucleotide biosynthetic process	3	23	0.13	Biological Process	0.0406585	0.422476
GO:0031280	negative regulation of cyclase activity	3	23	0.13	Biological Process	0.0406585	0.422476
GO:0045138	nematode male tail tip morphogenesis	3	23	0.13	Biological Process	0.0406585	0.422476
GO:0045947	negative regulation of translational initiation	3	23	0.13	Biological Process	0.0406585	0.422476
GO:0051068	dihydrolipoamide metabolic process	3	23	0.13	Biological Process	0.0406585	0.422476
GO:0060992	response to fungicide	3	23	0.13	Biological Process	0.0406585	0.422476
GO:0070050	neuron cellular homeostasis	3	23	0.13	Biological Process	0.0406585	0.422476
GO:0070168	negative regulation of biomineral tissue development	3	23	0.13	Biological Process	0.0406585	0.422476
GO:0070841	inclusion body assembly	3	23	0.13	Biological Process	0.0406585	0.422476
GO:0090140	regulation of mitochondrial fission	3	23	0.13	Biological Process	0.0406585	0.422476
GO:1903514	calcium ion transport from endoplasmic reticulum to cytosol	3	23	0.13	Biological Process	0.0406585	0.422476
GO:1903649	regulation of cytoplasmic transport	17	318	0.053	Biological Process	0.041131	0.423542
GO:0050806	positive regulation of synaptic transmission	11	180	0.061	Biological Process	0.0411544	0.423542
GO:1904950	negative regulation of establishment of protein localization	11	180	0.061	Biological Process	0.0411544	0.423542
GO:0044707	single-multicellular organism process	233	6322	0.037	Biological Process	0.0413136	0.423542
GO:0043666	regulation of phosphoprotein phosphatase activity	8	116	0.069	Biological Process	0.0420031	0.423542
GO:0009893	positive regulation of metabolic process	141	3675	0.038	Biological Process	0.0421508	0.423542
GO:0030799	regulation of cyclic nucleotide metabolic process	5	57	0.088	Biological Process	0.0422515	0.423542
GO:0030802	regulation of cyclic nucleotide biosynthetic process	5	57	0.088	Biological Process	0.0422515	0.423542
GO:0008101	decapentaplegic signaling pathway	2	10	0.2	Biological Process	0.0424842	0.423542
GO:0010993	regulation of ubiquitin homeostasis	2	10	0.2	Biological Process	0.0424842	0.423542
GO:0015816	glycine transport	2	10	0.2	Biological Process	0.0424842	0.423542
GO:0031937	positive regulation of chromatin silencing	2	10	0.2	Biological Process	0.0424842	0.423542
GO:0034350	regulation of glial cell apoptotic process	2	10	0.2	Biological Process	0.0424842	0.423542
GO:0036444	calcium ion transmembrane import into mitochondrion	2	10	0.2	Biological Process	0.0424842	0.423542
GO:0042428	serotonin metabolic process	2	10	0.2	Biological Process	0.0424842	0.423542
GO:0045591	positive regulation of regulatory T cell differentiation	2	10	0.2	Biological Process	0.0424842	0.423542
GO:0046149	pigment catabolic process	2	10	0.2	Biological Process	0.0424842	0.423542
GO:0051305	chromosome movement towards spindle pole	2	10	0.2	Biological Process	0.0424842	0.423542
GO:0072386	plus-end-directed organelle transport along microtubule	2	10	0.2	Biological Process	0.0424842	0.423542
GO:0090043	regulation of tubulin deacetylation	2	10	0.2	Biological Process	0.0424842	0.423542
GO:1901077	regulation of relaxation of muscle	2	10	0.2	Biological Process	0.0424842	0.423542
GO:1903909	regulation of receptor clustering	2	10	0.2	Biological Process	0.0424842	0.423542
GO:2000774	positive regulation of cellular senescence	2	10	0.2	Biological Process	0.0424842	0.423542
GO:0008356	asymmetric cell division	6	76	0.079	Biological Process	0.0425551	0.423542
GO:0032784	regulation of DNA-templated transcription, elongation	6	76	0.079	Biological Process	0.0425551	0.423542
GO:0000407	pre-autophagosomal structure	3	35	0.086	Cellular Component	0.11716	0.424828
GO:0031430	M band	3	35	0.086	Cellular Component	0.11716	0.424828
GO:0044295	axonal growth cone	3	35	0.086	Cellular Component	0.11716	0.424828
GO:0016668	oxidoreductase activity, acting on a sulfur group of donors, NAD(P) as acceptor	4	49	0.082	Molecular Function	0.0839417	0.426294
GO:0004623	phospholipase A2 activity	3	31	0.097	Molecular Function	0.0866443	0.426294
GO:0043425	bHLH transcription factor binding	3	31	0.097	Molecular Function	0.0866443	0.426294
GO:0008234	cysteine-type peptidase activity	11	204	0.054	Molecular Function	0.0880145	0.426294
GO:0004362	glutathione-disulfide reductase activity	2	15	0.133	Molecular Function	0.090148	0.426294
GO:0008712	ADP-glyceromanno-heptose 6-epimerase activity	2	15	0.133	Molecular Function	0.090148	0.426294
GO:0008831	dTDP-4-dehydrorhamnose reductase activity	2	15	0.133	Molecular Function	0.090148	0.426294
GO:0016813	hydrolase activity, acting on carbon-nitrogen (but not peptide) bonds, in linear amidines	2	15	0.133	Molecular Function	0.090148	0.426294
GO:0035925	mRNA 3'-UTR AU-rich region binding	2	15	0.133	Molecular Function	0.090148	0.426294
GO:0047733	CDP-glucose 4,6-dehydratase activity	2	15	0.133	Molecular Function	0.090148	0.426294
GO:0051393	alpha-actinin binding	3	32	0.094	Molecular Function	0.0933109	0.426294
GO:0070122	isopeptidase activity	3	32	0.094	Molecular Function	0.0933109	0.426294
GO:0008135	translation factor activity, RNA binding	8	137	0.058	Molecular Function	0.0947243	0.426294
GO:0004553	hydrolase activity, hydrolyzing O-glycosyl compounds	9	160	0.056	Molecular Function	0.0949278	0.426294
GO:0022891	substrate-specific transmembrane transporter activity	54	1331	0.041	Molecular Function	0.0961024	0.426294
GO:0016645	oxidoreductase activity, acting on the CH-NH group of donors	5	72	0.069	Molecular Function	0.0973273	0.426294
GO:0001011	transcription factor activity, sequence-specific DNA binding, RNA polymerase recruiting	1	3	0.333	Molecular Function	0.0983568	0.426294
GO:0003976	UDP-N-acetylglucosamine-lysosomal-enzyme N-acetylglucosaminephosphotransferase activity	1	3	0.333	Molecular Function	0.0983568	0.426294
GO:0004053	arginase activity	1	3	0.333	Molecular Function	0.0983568	0.426294
GO:0004074	biliverdin reductase activity	1	3	0.333	Molecular Function	0.0983568	0.426294
GO:0004142	diacylglycerol cholinephosphotransferase activity	1	3	0.333	Molecular Function	0.0983568	0.426294
GO:0004367	glycerol-3-phosphate dehydrogenase [NAD+] activity	1	3	0.333	Molecular Function	0.0983568	0.426294
GO:0004515	nicotinate-nucleotide adenylyltransferase activity	1	3	0.333	Molecular Function	0.0983568	0.426294
GO:0004558	alpha-1,4-glucosidase activity	1	3	0.333	Molecular Function	0.0983568	0.426294
GO:0004699	calcium-independent protein kinase C activity	1	3	0.333	Molecular Function	0.0983568	0.426294
GO:0004705	JUN kinase activity	1	3	0.333	Molecular Function	0.0983568	0.426294
GO:0004965	G-protein coupled GABA receptor activity	1	3	0.333	Molecular Function	0.0983568	0.426294
GO:0005006	epidermal growth factor-activated receptor activity	1	3	0.333	Molecular Function	0.0983568	0.426294
GO:0008675	2-dehydro-3-deoxy-phosphogluconate aldolase activity	1	3	0.333	Molecular Function	0.0983568	0.426294
GO:0008815	citrate (pro-3S)-lyase activity	1	3	0.333	Molecular Function	0.0983568	0.426294
GO:0008924	malate dehydrogenase (quinone) activity	1	3	0.333	Molecular Function	0.0983568	0.426294
GO:0015235	cobalamin transporter activity	1	3	0.333	Molecular Function	0.0983568	0.426294
GO:0015247	aminophospholipid transporter activity	1	3	0.333	Molecular Function	0.0983568	0.426294
GO:0015420	cobalamin-transporting ATPase activity	1	3	0.333	Molecular Function	0.0983568	0.426294
GO:0016807	cysteine-type carboxypeptidase activity	1	3	0.333	Molecular Function	0.0983568	0.426294
GO:0016971	flavin-linked sulfhydryl oxidase activity	1	3	0.333	Molecular Function	0.0983568	0.426294
GO:0030942	endoplasmic reticulum signal peptide binding	1	3	0.333	Molecular Function	0.0983568	0.426294
GO:0032184	SUMO polymer binding	1	3	0.333	Molecular Function	0.0983568	0.426294
GO:0032450	maltose alpha-glucosidase activity	1	3	0.333	Molecular Function	0.0983568	0.426294
GO:0034714	type III transforming growth factor beta receptor binding	1	3	0.333	Molecular Function	0.0983568	0.426294
GO:0035500	MH2 domain binding	1	3	0.333	Molecular Function	0.0983568	0.426294
GO:0043423	3-phosphoinositide-dependent protein kinase binding	1	3	0.333	Molecular Function	0.0983568	0.426294
GO:0043822	ribonuclease M5 activity	1	3	0.333	Molecular Function	0.0983568	0.426294
GO:0047652	allantoate deiminase activity	1	3	0.333	Molecular Function	0.0983568	0.426294
GO:0052836	inositol 5-diphosphate pentakisphosphate 5-kinase activity	1	3	0.333	Molecular Function	0.0983568	0.426294
GO:0052839	inositol diphosphate tetrakisphosphate kinase activity	1	3	0.333	Molecular Function	0.0983568	0.426294
GO:0061649	ubiquitinated histone binding	1	3	0.333	Molecular Function	0.0983568	0.426294
GO:0070404	NADH binding	1	3	0.333	Molecular Function	0.0983568	0.426294
GO:0016616	oxidoreductase activity, acting on the CH-OH group of donors, NAD or NADP as acceptor	11	209	0.053	Molecular Function	0.0999549	0.426294
GO:0004673	protein histidine kinase activity	3	33	0.091	Molecular Function	0.100182	0.426294
GO:0008536	Ran GTPase binding	3	33	0.091	Molecular Function	0.100182	0.426294
GO:0003810	protein-glutamine gamma-glutamyltransferase activity	2	16	0.125	Molecular Function	0.100792	0.426294
GO:0004707	MAP kinase activity	2	16	0.125	Molecular Function	0.100792	0.426294
GO:0008574	ATP-dependent microtubule motor activity, plus-end-directed	2	16	0.125	Molecular Function	0.100792	0.426294
GO:0051371	muscle alpha-actinin binding	2	16	0.125	Molecular Function	0.100792	0.426294
GO:0070530	K63-linked polyubiquitin binding	2	16	0.125	Molecular Function	0.100792	0.426294
GO:0017111	nucleoside-triphosphatase activity	47	1146	0.041	Molecular Function	0.100981	0.426294
GO:0016607	nuclear speck	17	363	0.047	Cellular Component	0.120756	0.427858
GO:0044437	vacuolar part	21	465	0.045	Cellular Component	0.121354	0.427858
GO:0000776	kinetochore	10	192	0.052	Cellular Component	0.124669	0.427858
GO:0008287	protein serine/threonine phosphatase complex	4	56	0.071	Cellular Component	0.125009	0.427858
GO:0016581	NuRD complex	2	18	0.111	Cellular Component	0.125138	0.427858
GO:0090545	CHD-type complex	2	18	0.111	Cellular Component	0.125138	0.427858
GO:0031982	vesicle	78	2005	0.039	Cellular Component	0.126489	0.427858
GO:0070603	SWI/SNF superfamily-type complex	5	78	0.064	Cellular Component	0.129266	0.427858
GO:0005704	polytene chromosome band	1	4	0.25	Cellular Component	0.130219	0.427858
GO:0008275	gamma-tubulin small complex	1	4	0.25	Cellular Component	0.130219	0.427858
GO:0008623	CHRAC	1	4	0.25	Cellular Component	0.130219	0.427858
GO:0009346	citrate lyase complex	1	4	0.25	Cellular Component	0.130219	0.427858
GO:0031207	Sec62/Sec63 complex	1	4	0.25	Cellular Component	0.130219	0.427858
GO:0031467	Cul7-RING ubiquitin ligase complex	1	4	0.25	Cellular Component	0.130219	0.427858
GO:0035061	interchromatin granule	1	4	0.25	Cellular Component	0.130219	0.427858
GO:0035370	UBC13-UEV1A complex	1	4	0.25	Cellular Component	0.130219	0.427858
GO:0044194	cytolytic granule	1	4	0.25	Cellular Component	0.130219	0.427858
GO:0044352	pinosome	1	4	0.25	Cellular Component	0.130219	0.427858
GO:0044354	macropinosome	1	4	0.25	Cellular Component	0.130219	0.427858
GO:0097224	sperm connecting piece	1	4	0.25	Cellular Component	0.130219	0.427858
GO:0097452	GAIT complex	1	4	0.25	Cellular Component	0.130219	0.427858
GO:1990112	RQC complex	1	4	0.25	Cellular Component	0.130219	0.427858
GO:1990716	axonemal central apparatus	1	4	0.25	Cellular Component	0.130219	0.427858
GO:1990769	proximal neuron projection	1	4	0.25	Cellular Component	0.130219	0.427858
GO:0031965	nuclear membrane	14	292	0.048	Cellular Component	0.13039	0.427858
GO:0004722	protein serine/threonine phosphatase activity	5	73	0.068	Molecular Function	0.101742	0.428151
GO:1903293	phosphatase complex	4	57	0.07	Cellular Component	0.131031	0.428332
GO:0071560	cellular response to transforming growth factor beta stimulus	12	204	0.059	Biological Process	0.043392	0.431144
GO:0000794	condensed nuclear chromosome	8	147	0.054	Cellular Component	0.132836	0.432595
GO:0022892	substrate-specific transporter activity	61	1530	0.04	Molecular Function	0.103237	0.433075
GO:0016482	cytoplasmic transport	56	1323	0.042	Biological Process	0.0437251	0.433724
GO:0003743	translation initiation factor activity	6	95	0.063	Molecular Function	0.103845	0.43426
GO:0005975	carbohydrate metabolic process	45	1031	0.044	Biological Process	0.04391	0.434826
GO:0016592	mediator complex	5	79	0.063	Cellular Component	0.134372	0.43595
GO:0030285	integral component of synaptic vesicle membrane	2	19	0.105	Cellular Component	0.136827	0.437338
GO:0030673	axolemma	2	19	0.105	Cellular Component	0.136827	0.437338
GO:0061617	MICOS complex	2	19	0.105	Cellular Component	0.136827	0.437338
GO:0097386	glial cell projection	2	19	0.105	Cellular Component	0.136827	0.437338
GO:0060284	regulation of cell development	46	1058	0.043	Biological Process	0.0442741	0.437698
GO:0032271	regulation of protein polymerization	12	205	0.059	Biological Process	0.0447512	0.441675
GO:0006446	regulation of translational initiation	6	77	0.078	Biological Process	0.0448984	0.442037
GO:1902803	regulation of synaptic vesicle transport	5	58	0.086	Biological Process	0.0450126	0.442037
GO:1903845	negative regulation of cellular response to transforming growth factor beta stimulus	5	58	0.086	Biological Process	0.0450126	0.442037
GO:0017124	SH3 domain binding	7	118	0.059	Molecular Function	0.106605	0.44441
GO:0042339	keratan sulfate metabolic process	3	24	0.125	Biological Process	0.0453418	0.444531
GO:0042752	regulation of circadian rhythm	8	118	0.068	Biological Process	0.0456904	0.446884
GO:0007126	meiotic nuclear division	15	275	0.055	Biological Process	0.0457333	0.446884
GO:1902578	single-organism localization	189	5061	0.037	Biological Process	0.0458825	0.447601
GO:0006812	cation transport	61	1462	0.042	Biological Process	0.0460556	0.448548
GO:0030234	enzyme regulator activity	43	1045	0.041	Molecular Function	0.108777	0.452051
GO:0045597	positive regulation of cell differentiation	42	957	0.044	Biological Process	0.0469044	0.456062
GO:0015095	magnesium ion transmembrane transporter activity	4	54	0.074	Molecular Function	0.110204	0.456328
GO:0003680	AT DNA binding	2	17	0.118	Molecular Function	0.111762	0.456328
GO:0004020	adenylylsulfate kinase activity	2	17	0.118	Molecular Function	0.111762	0.456328
GO:0008767	UDP-galactopyranose mutase activity	2	17	0.118	Molecular Function	0.111762	0.456328
GO:0015020	glucuronosyltransferase activity	2	17	0.118	Molecular Function	0.111762	0.456328
GO:0015077	monovalent inorganic cation transmembrane transporter activity	28	647	0.043	Molecular Function	0.111859	0.456328
GO:0070382	exocytic vesicle	10	198	0.051	Cellular Component	0.143572	0.457206
GO:0004129	cytochrome-c oxidase activity	3	35	0.086	Molecular Function	0.114503	0.457325
GO:0008307	structural constituent of muscle	3	35	0.086	Molecular Function	0.114503	0.457325
GO:0016675	oxidoreductase activity, acting on a heme group of donors	3	35	0.086	Molecular Function	0.114503	0.457325
GO:0016676	oxidoreductase activity, acting on a heme group of donors, oxygen as acceptor	3	35	0.086	Molecular Function	0.114503	0.457325
GO:0042169	SH2 domain binding	3	35	0.086	Molecular Function	0.114503	0.457325
GO:0043015	gamma-tubulin binding	3	35	0.086	Molecular Function	0.114503	0.457325
GO:0016614	oxidoreductase activity, acting on CH-OH group of donors	12	239	0.05	Molecular Function	0.114503	0.457325
GO:0016570	histone modification	24	495	0.048	Biological Process	0.0471796	0.457983
GO:0051246	regulation of protein metabolic process	107	2733	0.039	Biological Process	0.0478327	0.463561
GO:0051351	positive regulation of ligase activity	4	41	0.098	Biological Process	0.0480999	0.464455
GO:0090311	regulation of protein deacetylation	4	41	0.098	Biological Process	0.0480999	0.464455
GO:0051783	regulation of nuclear division	15	277	0.054	Biological Process	0.0481611	0.464455
GO:0016323	basolateral plasma membrane	11	224	0.049	Cellular Component	0.148316	0.465089
GO:0009342	glutamate synthase complex (NADPH)	2	20	0.1	Cellular Component	0.148742	0.465089
GO:0031026	glutamate synthase complex	2	20	0.1	Cellular Component	0.148742	0.465089
GO:0071203	WASH complex	2	20	0.1	Cellular Component	0.148742	0.465089
GO:0097228	sperm principal piece	2	20	0.1	Cellular Component	0.148742	0.465089
GO:0019901	protein kinase binding	27	627	0.043	Molecular Function	0.12169	0.468707
GO:0030551	cyclic nucleotide binding	3	36	0.083	Molecular Function	0.121937	0.468707
GO:0003906	DNA-(apurinic or apyrimidinic site) lyase activity	2	18	0.111	Molecular Function	0.123023	0.468707
GO:0003993	acid phosphatase activity	6	100	0.06	Molecular Function	0.124332	0.468707
GO:0003681	bent DNA binding	1	4	0.25	Molecular Function	0.128947	0.468707
GO:0003882	CDP-diacylglycerol-serine O-phosphatidyltransferase activity	1	4	0.25	Molecular Function	0.128947	0.468707
GO:0004015	adenosylmethionine-8-amino-7-oxononanoate transaminase activity	1	4	0.25	Molecular Function	0.128947	0.468707
GO:0004392	heme oxygenase (decyclizing) activity	1	4	0.25	Molecular Function	0.128947	0.468707
GO:0004591	oxoglutarate dehydrogenase (succinyl-transferring) activity	1	4	0.25	Molecular Function	0.128947	0.468707
GO:0004605	phosphatidate cytidylyltransferase activity	1	4	0.25	Molecular Function	0.128947	0.468707
GO:0004971	AMPA glutamate receptor activity	1	4	0.25	Molecular Function	0.128947	0.468707
GO:0005137	interleukin-5 receptor binding	1	4	0.25	Molecular Function	0.128947	0.468707
GO:0008700	4-hydroxy-2-oxoglutarate aldolase activity	1	4	0.25	Molecular Function	0.128947	0.468707
GO:0010521	telomerase inhibitor activity	1	4	0.25	Molecular Function	0.128947	0.468707
GO:0016909	SAP kinase activity	1	4	0.25	Molecular Function	0.128947	0.468707
GO:0019166	trans-2-enoyl-CoA reductase (NADPH) activity	1	4	0.25	Molecular Function	0.128947	0.468707
GO:0031370	eukaryotic initiation factor 4G binding	1	4	0.25	Molecular Function	0.128947	0.468707
GO:0033094	butane-1,4-diamine:2-oxoglutarate aminotransferase activity	1	4	0.25	Molecular Function	0.128947	0.468707
GO:0034648	histone demethylase activity (H3-dimethyl-K4 specific)	1	4	0.25	Molecular Function	0.128947	0.468707
GO:0035033	histone deacetylase regulator activity	1	4	0.25	Molecular Function	0.128947	0.468707
GO:0035614	snRNA stem-loop binding	1	4	0.25	Molecular Function	0.128947	0.468707
GO:0042608	T cell receptor binding	1	4	0.25	Molecular Function	0.128947	0.468707
GO:0042835	BRE binding	1	4	0.25	Molecular Function	0.128947	0.468707
GO:0042907	xanthine transmembrane transporter activity	1	4	0.25	Molecular Function	0.128947	0.468707
GO:0045303	diaminobutyrate-2-oxoglutarate transaminase activity	1	4	0.25	Molecular Function	0.128947	0.468707
GO:0048408	epidermal growth factor binding	1	4	0.25	Molecular Function	0.128947	0.468707
GO:0050151	oleate hydratase activity	1	4	0.25	Molecular Function	0.128947	0.468707
GO:0050501	hyaluronan synthase activity	1	4	0.25	Molecular Function	0.128947	0.468707
GO:0050833	pyruvate transmembrane transporter activity	1	4	0.25	Molecular Function	0.128947	0.468707
GO:0070052	collagen V binding	1	4	0.25	Molecular Function	0.128947	0.468707
GO:0070579	methylcytosine dioxygenase activity	1	4	0.25	Molecular Function	0.128947	0.468707
GO:0070735	protein-glycine ligase activity	1	4	0.25	Molecular Function	0.128947	0.468707
GO:0097109	neuroligin family protein binding	1	4	0.25	Molecular Function	0.128947	0.468707
GO:0015485	cholesterol binding	3	37	0.081	Molecular Function	0.129542	0.469589
GO:0007613	memory	10	163	0.061	Biological Process	0.0489399	0.471196
GO:0016575	histone deacetylation	7	99	0.071	Biological Process	0.0493444	0.471782
GO:1901216	positive regulation of neuron death	7	99	0.071	Biological Process	0.0493444	0.471782
GO:0000271	polysaccharide biosynthetic process	8	120	0.067	Biological Process	0.0495839	0.471782
GO:0032387	negative regulation of intracellular transport	8	120	0.067	Biological Process	0.0495839	0.471782
GO:0055072	iron ion homeostasis	6	79	0.076	Biological Process	0.0498223	0.471782
GO:0051350	negative regulation of lyase activity	3	25	0.12	Biological Process	0.0502798	0.471782
GO:0051968	positive regulation of synaptic transmission, glutamatergic	3	25	0.12	Biological Process	0.0502798	0.471782
GO:0043433	negative regulation of sequence-specific DNA binding transcription factor activity	9	142	0.063	Biological Process	0.0505823	0.471782
GO:0006787	porphyrin-containing compound catabolic process	2	11	0.182	Biological Process	0.0507913	0.471782
GO:0010649	regulation of cell communication by electrical coupling	2	11	0.182	Biological Process	0.0507913	0.471782
GO:0021932	hindbrain radial glia guided cell migration	2	11	0.182	Biological Process	0.0507913	0.471782
GO:0030210	heparin biosynthetic process	2	11	0.182	Biological Process	0.0507913	0.471782
GO:0032700	negative regulation of interleukin-17 production	2	11	0.182	Biological Process	0.0507913	0.471782
GO:0042148	strand invasion	2	11	0.182	Biological Process	0.0507913	0.471782
GO:0043922	negative regulation by host of viral transcription	2	11	0.182	Biological Process	0.0507913	0.471782
GO:0051026	chiasma assembly	2	11	0.182	Biological Process	0.0507913	0.471782
GO:0055119	relaxation of cardiac muscle	2	11	0.182	Biological Process	0.0507913	0.471782
GO:0071872	cellular response to epinephrine stimulus	2	11	0.182	Biological Process	0.0507913	0.471782
GO:0090343	positive regulation of cell aging	2	11	0.182	Biological Process	0.0507913	0.471782
GO:0097050	type B pancreatic cell apoptotic process	2	11	0.182	Biological Process	0.0507913	0.471782
GO:0097286	iron ion import	2	11	0.182	Biological Process	0.0507913	0.471782
GO:1902459	positive regulation of stem cell population maintenance	2	11	0.182	Biological Process	0.0507913	0.471782
GO:0070997	neuron death	18	351	0.051	Biological Process	0.0508392	0.471782
GO:0008047	enzyme activator activity	22	501	0.044	Molecular Function	0.130962	0.473452
GO:0003857	3-hydroxyacyl-CoA dehydrogenase activity	2	19	0.105	Molecular Function	0.134543	0.476076
GO:0005086	ARF guanyl-nucleotide exchange factor activity	2	19	0.105	Molecular Function	0.134543	0.476076
GO:0005234	extracellular-glutamate-gated ion channel activity	2	19	0.105	Molecular Function	0.134543	0.476076
GO:0015038	glutathione disulfide oxidoreductase activity	2	19	0.105	Molecular Function	0.134543	0.476076
GO:0015269	calcium-activated potassium channel activity	2	19	0.105	Molecular Function	0.134543	0.476076
GO:0031210	phosphatidylcholine binding	2	19	0.105	Molecular Function	0.134543	0.476076
GO:0070138	ubiquitin-like protein-specific isopeptidase activity	2	19	0.105	Molecular Function	0.134543	0.476076
GO:0070140	SUMO-specific isopeptidase activity	2	19	0.105	Molecular Function	0.134543	0.476076
GO:0005801	cis-Golgi network	4	61	0.066	Cellular Component	0.156257	0.478034
GO:0031233	intrinsic component of external side of plasma membrane	3	40	0.075	Cellular Component	0.156673	0.478034
GO:0080008	Cul4-RING E3 ubiquitin ligase complex	3	40	0.075	Cellular Component	0.156673	0.478034
GO:0005770	late endosome	11	227	0.048	Cellular Component	0.157849	0.478034
GO:0008021	synaptic vesicle	9	178	0.051	Cellular Component	0.158698	0.478034
GO:0005701	polytene chromosome chromocenter	1	5	0.2	Cellular Component	0.160038	0.478034
GO:0009332	glutamate-tRNA ligase complex	1	5	0.2	Cellular Component	0.160038	0.478034
GO:0032983	kainate selective glutamate receptor complex	1	5	0.2	Cellular Component	0.160038	0.478034
GO:0033063	Rad51B-Rad51C-Rad51D-XRCC2 complex	1	5	0.2	Cellular Component	0.160038	0.478034
GO:0038037	G-protein coupled receptor dimeric complex	1	5	0.2	Cellular Component	0.160038	0.478034
GO:0061200	clathrin-sculpted gamma-aminobutyric acid transport vesicle	1	5	0.2	Cellular Component	0.160038	0.478034
GO:0061202	clathrin-sculpted gamma-aminobutyric acid transport vesicle membrane	1	5	0.2	Cellular Component	0.160038	0.478034
GO:0071782	endoplasmic reticulum tubular network	2	21	0.095	Cellular Component	0.160856	0.478034
GO:0030672	synaptic vesicle membrane	5	84	0.06	Cellular Component	0.161191	0.478034
GO:0099501	exocytic vesicle membrane	5	84	0.06	Cellular Component	0.161191	0.478034
GO:0050790	regulation of catalytic activity	85	2130	0.04	Biological Process	0.0517519	0.478503
GO:0023051	regulation of signaling	124	3221	0.038	Biological Process	0.0517756	0.478503
GO:0032968	positive regulation of transcription elongation from RNA polymerase II promoter	4	42	0.095	Biological Process	0.0518067	0.478503
GO:0045862	positive regulation of proteolysis	18	352	0.051	Biological Process	0.0519845	0.479395
GO:1902749	regulation of cell cycle G2/M phase transition	10	165	0.061	Biological Process	0.0523554	0.482062
GO:0050997	quaternary ammonium group binding	3	38	0.079	Molecular Function	0.137309	0.483978
GO:0051087	chaperone binding	6	103	0.058	Molecular Function	0.137502	0.483978
GO:0031334	positive regulation of protein complex assembly	14	257	0.054	Biological Process	0.0527769	0.484431
GO:0031503	protein complex localization	14	257	0.054	Biological Process	0.0527769	0.484431
GO:0030427	site of polarized growth	11	229	0.048	Cellular Component	0.164372	0.485799
GO:0035577	azurophil granule membrane	3	41	0.073	Cellular Component	0.16502	0.48605
GO:0048522	positive regulation of cellular process	184	4939	0.037	Biological Process	0.0530899	0.486547
GO:0048489	synaptic vesicle transport	11	188	0.059	Biological Process	0.0532597	0.486592
GO:0097480	establishment of synaptic vesicle localization	11	188	0.059	Biological Process	0.0532597	0.486592
GO:1903053	regulation of extracellular matrix organization	17	329	0.052	Biological Process	0.0534152	0.486663
GO:1902903	regulation of fibril organization	16	305	0.052	Biological Process	0.0534772	0.486663
GO:0034333	adherens junction assembly	6	81	0.074	Biological Process	0.055065	0.486663
GO:0035249	synaptic transmission, glutamatergic	6	81	0.074	Biological Process	0.055065	0.486663
GO:0030091	protein repair	3	26	0.115	Biological Process	0.0554673	0.486663
GO:0030718	germ-line stem cell population maintenance	3	26	0.115	Biological Process	0.0554673	0.486663
GO:0042481	regulation of odontogenesis	3	26	0.115	Biological Process	0.0554673	0.486663
GO:0046633	alpha-beta T cell proliferation	3	26	0.115	Biological Process	0.0554673	0.486663
GO:0048311	mitochondrion distribution	3	26	0.115	Biological Process	0.0554673	0.486663
GO:0061099	negative regulation of protein tyrosine kinase activity	3	26	0.115	Biological Process	0.0554673	0.486663
GO:0097499	protein localization to nonmotile primary cilium	3	26	0.115	Biological Process	0.0554673	0.486663
GO:0010458	exit from mitosis	4	43	0.093	Biological Process	0.055665	0.486663
GO:0035329	hippo signaling	4	43	0.093	Biological Process	0.055665	0.486663
GO:1900408	negative regulation of cellular response to oxidative stress	4	43	0.093	Biological Process	0.055665	0.486663
GO:0003382	epithelial cell morphogenesis	5	62	0.081	Biological Process	0.0571124	0.486663
GO:0006378	mRNA polyadenylation	5	62	0.081	Biological Process	0.0571124	0.486663
GO:0009988	cell-cell recognition	5	62	0.081	Biological Process	0.0571124	0.486663
GO:0051339	regulation of lyase activity	5	62	0.081	Biological Process	0.0571124	0.486663
GO:0048583	regulation of response to stimulus	143	3774	0.038	Biological Process	0.0572341	0.486663
GO:0006767	water-soluble vitamin metabolic process	15	284	0.053	Biological Process	0.0573672	0.486663
GO:0051170	nuclear import	15	284	0.053	Biological Process	0.0573672	0.486663
GO:0072665	protein localization to vacuole	6	82	0.073	Biological Process	0.0578067	0.486663
GO:0010646	regulation of cell communication	125	3265	0.038	Biological Process	0.0582446	0.486663
GO:0044839	cell cycle G2/M phase transition	12	214	0.056	Biological Process	0.0583246	0.486663
GO:0006023	aminoglycan biosynthetic process	9	146	0.062	Biological Process	0.0583318	0.486663
GO:0043933	macromolecular complex subunit organization	119	3096	0.038	Biological Process	0.0585433	0.486663
GO:0043547	positive regulation of GTPase activity	19	382	0.05	Biological Process	0.0585558	0.486663
GO:0006424	glutamyl-tRNA aminoacylation	2	12	0.167	Biological Process	0.0596228	0.486663
GO:0006432	phenylalanyl-tRNA aminoacylation	2	12	0.167	Biological Process	0.0596228	0.486663
GO:0007016	cytoskeletal anchoring at plasma membrane	2	12	0.167	Biological Process	0.0596228	0.486663
GO:0007172	signal complex assembly	2	12	0.167	Biological Process	0.0596228	0.486663
GO:0010992	ubiquitin homeostasis	2	12	0.167	Biological Process	0.0596228	0.486663
GO:0030213	hyaluronan biosynthetic process	2	12	0.167	Biological Process	0.0596228	0.486663
GO:0034086	maintenance of sister chromatid cohesion	2	12	0.167	Biological Process	0.0596228	0.486663
GO:0034088	maintenance of mitotic sister chromatid cohesion	2	12	0.167	Biological Process	0.0596228	0.486663
GO:0034244	negative regulation of transcription elongation from RNA polymerase II promoter	2	12	0.167	Biological Process	0.0596228	0.486663
GO:0048263	determination of dorsal identity	2	12	0.167	Biological Process	0.0596228	0.486663
GO:0051974	negative regulation of telomerase activity	2	12	0.167	Biological Process	0.0596228	0.486663
GO:0060831	smoothened signaling pathway involved in dorsal/ventral neural tube patterning	2	12	0.167	Biological Process	0.0596228	0.486663
GO:1902804	negative regulation of synaptic vesicle transport	2	12	0.167	Biological Process	0.0596228	0.486663
GO:1904809	regulation of dense core granule transport	2	12	0.167	Biological Process	0.0596228	0.486663
GO:1904811	positive regulation of dense core granule transport	2	12	0.167	Biological Process	0.0596228	0.486663
GO:0051301	cell division	45	1055	0.043	Biological Process	0.0596488	0.486663
GO:0014074	response to purine-containing compound	10	169	0.059	Biological Process	0.0596525	0.486663
GO:1903651	positive regulation of cytoplasmic transport	10	169	0.059	Biological Process	0.0596525	0.486663
GO:0014009	glial cell proliferation	4	44	0.091	Biological Process	0.0596738	0.486663
GO:0035987	endodermal cell differentiation	4	44	0.091	Biological Process	0.0596738	0.486663
GO:0046621	negative regulation of organ growth	4	44	0.091	Biological Process	0.0596738	0.486663
GO:0009894	regulation of catabolic process	38	870	0.044	Biological Process	0.0599668	0.486663
GO:0022029	telencephalon cell migration	5	63	0.079	Biological Process	0.0604016	0.486663
GO:0051293	establishment of spindle localization	5	63	0.079	Biological Process	0.0604016	0.486663
GO:0065002	intracellular protein transmembrane transport	6	83	0.072	Biological Process	0.0606287	0.486663
GO:1901879	regulation of protein depolymerization	6	83	0.072	Biological Process	0.0606287	0.486663
GO:0003351	epithelial cilium movement	3	27	0.111	Biological Process	0.0608988	0.486663
GO:0021904	dorsal/ventral neural tube patterning	3	27	0.111	Biological Process	0.0608988	0.486663
GO:0042092	type 2 immune response	3	27	0.111	Biological Process	0.0608988	0.486663
GO:0070296	sarcoplasmic reticulum calcium ion transport	3	27	0.111	Biological Process	0.0608988	0.486663
GO:1903203	regulation of oxidative stress-induced neuron death	3	27	0.111	Biological Process	0.0608988	0.486663
GO:0050793	regulation of developmental process	101	2597	0.039	Biological Process	0.0620795	0.486663
GO:0050803	regulation of synapse structure or activity	19	385	0.049	Biological Process	0.0622696	0.486663
GO:0046683	response to organophosphorus	9	148	0.061	Biological Process	0.0624779	0.486663
GO:0061097	regulation of protein tyrosine kinase activity	6	84	0.071	Biological Process	0.0635312	0.486663
GO:0002244	hematopoietic progenitor cell differentiation	11	194	0.057	Biological Process	0.0637652	0.486663
GO:0030493	bacteriochlorophyll metabolic process	4	45	0.089	Biological Process	0.0638318	0.486663
GO:0030494	bacteriochlorophyll biosynthetic process	4	45	0.089	Biological Process	0.0638318	0.486663
GO:0071702	organic substance transport	119	3108	0.038	Biological Process	0.0640158	0.486663
GO:0010389	regulation of G2/M transition of mitotic cell cycle	9	149	0.06	Biological Process	0.0646196	0.486663
GO:0032269	negative regulation of cellular protein metabolic process	48	1142	0.042	Biological Process	0.06465	0.486663
GO:0040008	regulation of growth	35	797	0.044	Biological Process	0.0649389	0.486663
GO:0080135	regulation of cellular response to stress	34	771	0.044	Biological Process	0.0651296	0.486663
GO:0034329	cell junction assembly	11	195	0.056	Biological Process	0.0656385	0.486663
GO:0002669	positive regulation of T cell anergy	1	2	0.5	Biological Process	0.0661318	0.486663
GO:0002913	positive regulation of lymphocyte anergy	1	2	0.5	Biological Process	0.0661318	0.486663
GO:0003131	mesodermal-endodermal cell signaling	1	2	0.5	Biological Process	0.0661318	0.486663
GO:0006038	cell wall chitin biosynthetic process	1	2	0.5	Biological Process	0.0661318	0.486663
GO:0009626	plant-type hypersensitive response	1	2	0.5	Biological Process	0.0661318	0.486663
GO:0009741	response to brassinosteroid	1	2	0.5	Biological Process	0.0661318	0.486663
GO:0014018	neuroblast fate specification	1	2	0.5	Biological Process	0.0661318	0.486663
GO:0016122	xanthophyll metabolic process	1	2	0.5	Biological Process	0.0661318	0.486663
GO:0016256	N-glycan processing to lysosome	1	2	0.5	Biological Process	0.0661318	0.486663
GO:0018335	protein succinylation	1	2	0.5	Biological Process	0.0661318	0.486663
GO:0019355	nicotinamide nucleotide biosynthetic process from aspartate	1	2	0.5	Biological Process	0.0661318	0.486663
GO:0019547	arginine catabolic process to ornithine	1	2	0.5	Biological Process	0.0661318	0.486663
GO:0021691	cerebellar Purkinje cell layer maturation	1	2	0.5	Biological Process	0.0661318	0.486663
GO:0021699	cerebellar cortex maturation	1	2	0.5	Biological Process	0.0661318	0.486663
GO:0021775	smoothened signaling pathway involved in ventral spinal cord interneuron specification	1	2	0.5	Biological Process	0.0661318	0.486663
GO:0021776	smoothened signaling pathway involved in spinal cord motor neuron cell fate specification	1	2	0.5	Biological Process	0.0661318	0.486663
GO:0021812	neuronal-glial interaction involved in cerebral cortex radial glia guided migration	1	2	0.5	Biological Process	0.0661318	0.486663
GO:0021852	pyramidal neuron migration	1	2	0.5	Biological Process	0.0661318	0.486663
GO:0021935	cerebellar granule cell precursor tangential migration	1	2	0.5	Biological Process	0.0661318	0.486663
GO:0021997	neural plate axis specification	1	2	0.5	Biological Process	0.0661318	0.486663
GO:0031049	programmed DNA elimination	1	2	0.5	Biological Process	0.0661318	0.486663
GO:0031052	chromosome breakage	1	2	0.5	Biological Process	0.0661318	0.486663
GO:0032240	negative regulation of nucleobase-containing compound transport	1	2	0.5	Biological Process	0.0661318	0.486663
GO:0032468	Golgi calcium ion homeostasis	1	2	0.5	Biological Process	0.0661318	0.486663
GO:0032472	Golgi calcium ion transport	1	2	0.5	Biological Process	0.0661318	0.486663
GO:0034050	host programmed cell death induced by symbiont	1	2	0.5	Biological Process	0.0661318	0.486663
GO:0034221	fungal-type cell wall chitin biosynthetic process	1	2	0.5	Biological Process	0.0661318	0.486663
GO:0034352	positive regulation of glial cell apoptotic process	1	2	0.5	Biological Process	0.0661318	0.486663
GO:0034628	'de novo' NAD biosynthetic process from aspartate	1	2	0.5	Biological Process	0.0661318	0.486663
GO:0035063	nuclear speck organization	1	2	0.5	Biological Process	0.0661318	0.486663
GO:0035080	heat shock-mediated polytene chromosome puffing	1	2	0.5	Biological Process	0.0661318	0.486663
GO:0035392	maintenance of chromatin silencing at telomere	1	2	0.5	Biological Process	0.0661318	0.486663
GO:0035978	histone H2A-S139 phosphorylation	1	2	0.5	Biological Process	0.0661318	0.486663
GO:0036205	histone catabolic process	1	2	0.5	Biological Process	0.0661318	0.486663
GO:0036333	hepatocyte homeostasis	1	2	0.5	Biological Process	0.0661318	0.486663
GO:0038016	insulin receptor internalization	1	2	0.5	Biological Process	0.0661318	0.486663
GO:0042351	'de novo' GDP-L-fucose biosynthetic process	1	2	0.5	Biological Process	0.0661318	0.486663
GO:0043630	ncRNA polyadenylation involved in polyadenylation-dependent ncRNA catabolic process	1	2	0.5	Biological Process	0.0661318	0.486663
GO:0044861	protein transport into plasma membrane raft	1	2	0.5	Biological Process	0.0661318	0.486663
GO:0045035	sensory organ precursor cell division	1	2	0.5	Biological Process	0.0661318	0.486663
GO:0046586	regulation of calcium-dependent cell-cell adhesion	1	2	0.5	Biological Process	0.0661318	0.486663
GO:0046664	dorsal closure, amnioserosa morphology change	1	2	0.5	Biological Process	0.0661318	0.486663
GO:0046832	negative regulation of RNA export from nucleus	1	2	0.5	Biological Process	0.0661318	0.486663
GO:0048036	central complex development	1	2	0.5	Biological Process	0.0661318	0.486663
GO:0048688	negative regulation of sprouting of injured axon	1	2	0.5	Biological Process	0.0661318	0.486663
GO:0051232	meiotic spindle elongation	1	2	0.5	Biological Process	0.0661318	0.486663
GO:0051278	fungal-type cell wall polysaccharide biosynthetic process	1	2	0.5	Biological Process	0.0661318	0.486663
GO:0060188	regulation of protein desumoylation	1	2	0.5	Biological Process	0.0661318	0.486663
GO:0060898	eye field cell fate commitment involved in camera-type eye formation	1	2	0.5	Biological Process	0.0661318	0.486663
GO:0061394	regulation of transcription from RNA polymerase II promoter in response to arsenic-containing substance	1	2	0.5	Biological Process	0.0661318	0.486663
GO:0061554	ganglion formation	1	2	0.5	Biological Process	0.0661318	0.486663
GO:0061556	trigeminal ganglion morphogenesis	1	2	0.5	Biological Process	0.0661318	0.486663
GO:0061559	cranial ganglion morphogenesis	1	2	0.5	Biological Process	0.0661318	0.486663
GO:0061560	cranial ganglion formation	1	2	0.5	Biological Process	0.0661318	0.486663
GO:0061561	trigeminal ganglion formation	1	2	0.5	Biological Process	0.0661318	0.486663
GO:0070592	cell wall polysaccharide biosynthetic process	1	2	0.5	Biological Process	0.0661318	0.486663
GO:0071640	regulation of macrophage inflammatory protein 1 alpha production	1	2	0.5	Biological Process	0.0661318	0.486663
GO:0071966	fungal-type cell wall polysaccharide metabolic process	1	2	0.5	Biological Process	0.0661318	0.486663
GO:0072139	glomerular parietal epithelial cell differentiation	1	2	0.5	Biological Process	0.0661318	0.486663
GO:0072560	type B pancreatic cell maturation	1	2	0.5	Biological Process	0.0661318	0.486663
GO:0075732	viral penetration into host nucleus	1	2	0.5	Biological Process	0.0661318	0.486663
GO:0086100	endothelin receptor signaling pathway	1	2	0.5	Biological Process	0.0661318	0.486663
GO:0099509	regulation of presynaptic cytosolic calcium ion concentration	1	2	0.5	Biological Process	0.0661318	0.486663
GO:1900049	regulation of histone exchange	1	2	0.5	Biological Process	0.0661318	0.486663
GO:1900248	negative regulation of cytoplasmic translational elongation	1	2	0.5	Biological Process	0.0661318	0.486663
GO:1901898	negative regulation of relaxation of cardiac muscle	1	2	0.5	Biological Process	0.0661318	0.486663
GO:1902594	multi-organism nuclear import	1	2	0.5	Biological Process	0.0661318	0.486663
GO:1903031	regulation of microtubule plus-end binding	1	2	0.5	Biological Process	0.0661318	0.486663
GO:1903033	positive regulation of microtubule plus-end binding	1	2	0.5	Biological Process	0.0661318	0.486663
GO:1903644	regulation of chaperone-mediated protein folding	1	2	0.5	Biological Process	0.0661318	0.486663
GO:1904588	cellular response to glycoprotein	1	2	0.5	Biological Process	0.0661318	0.486663
GO:1904772	obsolete response to tetrachloromethane	1	2	0.5	Biological Process	0.0661318	0.486663
GO:1990613	mitochondrial membrane fusion	1	2	0.5	Biological Process	0.0661318	0.486663
GO:2000436	positive regulation of protein neddylation	1	2	0.5	Biological Process	0.0661318	0.486663
GO:2000583	regulation of platelet-derived growth factor receptor-alpha signaling pathway	1	2	0.5	Biological Process	0.0661318	0.486663
GO:2000584	negative regulation of platelet-derived growth factor receptor-alpha signaling pathway	1	2	0.5	Biological Process	0.0661318	0.486663
GO:2000642	negative regulation of early endosome to late endosome transport	1	2	0.5	Biological Process	0.0661318	0.486663
GO:2000666	negative regulation of interleukin-13 secretion	1	2	0.5	Biological Process	0.0661318	0.486663
GO:2000685	positive regulation of cellular response to X-ray	1	2	0.5	Biological Process	0.0661318	0.486663
GO:2000768	positive regulation of nephron tubule epithelial cell differentiation	1	2	0.5	Biological Process	0.0661318	0.486663
GO:2000790	regulation of mesenchymal cell proliferation involved in lung development	1	2	0.5	Biological Process	0.0661318	0.486663
GO:2000791	negative regulation of mesenchymal cell proliferation involved in lung development	1	2	0.5	Biological Process	0.0661318	0.486663
GO:2001288	positive regulation of caveolin-mediated endocytosis	1	2	0.5	Biological Process	0.0661318	0.486663
GO:0006289	nucleotide-excision repair	19	388	0.049	Biological Process	0.0661431	0.486663
GO:0050848	regulation of calcium-mediated signaling	6	85	0.071	Biological Process	0.0665141	0.486663
GO:2001022	positive regulation of response to DNA damage stimulus	6	85	0.071	Biological Process	0.0665141	0.486663
GO:0036475	neuron death in response to oxidative stress	3	28	0.107	Biological Process	0.0665682	0.486663
GO:0045184	establishment of protein localization	91	2326	0.039	Biological Process	0.0666725	0.486663
GO:0010608	posttranscriptional regulation of gene expression	27	591	0.046	Biological Process	0.066818	0.486663
GO:0042733	embryonic digit morphogenesis	5	65	0.077	Biological Process	0.0672962	0.486663
GO:0051984	positive regulation of chromosome segregation	5	65	0.077	Biological Process	0.0672962	0.486663
GO:0000086	G2/M transition of mitotic cell cycle	11	196	0.056	Biological Process	0.0675471	0.486663
GO:0097479	synaptic vesicle localization	11	196	0.056	Biological Process	0.0675471	0.486663
GO:0097164	ammonium ion metabolic process	13	243	0.053	Biological Process	0.0676347	0.486663
GO:1902883	negative regulation of response to oxidative stress	4	46	0.087	Biological Process	0.0681377	0.486663
GO:0032268	regulation of cellular protein metabolic process	100	2581	0.039	Biological Process	0.0682995	0.486663
GO:0065009	regulation of molecular function	115	3004	0.038	Biological Process	0.0684669	0.486663
GO:0016311	dephosphorylation	22	465	0.047	Biological Process	0.0685076	0.486663
GO:0001886	endothelial cell morphogenesis	2	13	0.154	Biological Process	0.068934	0.486663
GO:0007183	SMAD protein complex assembly	2	13	0.154	Biological Process	0.068934	0.486663
GO:0009629	response to gravity	2	13	0.154	Biological Process	0.068934	0.486663
GO:0009786	regulation of asymmetric cell division	2	13	0.154	Biological Process	0.068934	0.486663
GO:0018119	peptidyl-cysteine S-nitrosylation	2	13	0.154	Biological Process	0.068934	0.486663
GO:0022615	protein to membrane docking	2	13	0.154	Biological Process	0.068934	0.486663
GO:0032785	negative regulation of DNA-templated transcription, elongation	2	13	0.154	Biological Process	0.068934	0.486663
GO:0032930	positive regulation of superoxide anion generation	2	13	0.154	Biological Process	0.068934	0.486663
GO:0033015	tetrapyrrole catabolic process	2	13	0.154	Biological Process	0.068934	0.486663
GO:0035075	response to ecdysone	2	13	0.154	Biological Process	0.068934	0.486663
GO:0035372	protein localization to microtubule	2	13	0.154	Biological Process	0.068934	0.486663
GO:0035641	locomotory exploration behavior	2	13	0.154	Biological Process	0.068934	0.486663
GO:0042052	rhabdomere development	2	13	0.154	Biological Process	0.068934	0.486663
GO:0045955	negative regulation of calcium ion-dependent exocytosis	2	13	0.154	Biological Process	0.068934	0.486663
GO:0051255	spindle midzone assembly	2	13	0.154	Biological Process	0.068934	0.486663
GO:0060396	growth hormone receptor signaling pathway	2	13	0.154	Biological Process	0.068934	0.486663
GO:0086013	membrane repolarization during cardiac muscle cell action potential	2	13	0.154	Biological Process	0.068934	0.486663
GO:0090042	tubulin deacetylation	2	13	0.154	Biological Process	0.068934	0.486663
GO:1902237	positive regulation of endoplasmic reticulum stress-induced intrinsic apoptotic signaling pathway	2	13	0.154	Biological Process	0.068934	0.486663
GO:2000009	negative regulation of protein localization to cell surface	2	13	0.154	Biological Process	0.068934	0.486663
GO:0044765	single-organism transport	179	4836	0.037	Biological Process	0.0689343	0.486663
GO:0038127	ERBB signaling pathway	9	151	0.06	Biological Process	0.0690408	0.486833
GO:0010822	positive regulation of mitochondrion organization	7	107	0.065	Biological Process	0.0691447	0.486983
GO:0005783	endoplasmic reticulum	65	1682	0.039	Cellular Component	0.166363	0.488338
GO:0033554	cellular response to stress	97	2499	0.039	Biological Process	0.069481	0.488768
GO:0045454	cell redox homeostasis	6	86	0.07	Biological Process	0.0695775	0.488865
GO:1902115	regulation of organelle assembly	10	174	0.057	Biological Process	0.0696642	0.488892
GO:0008013	beta-catenin binding	5	81	0.062	Molecular Function	0.140463	0.489899
GO:0042623	ATPase activity, coupled	24	559	0.043	Molecular Function	0.141193	0.489899
GO:0016772	transferase activity, transferring phosphorus-containing groups	59	1513	0.039	Molecular Function	0.143157	0.489899
GO:0031267	small GTPase binding	22	508	0.043	Molecular Function	0.144595	0.489899
GO:0016775	phosphotransferase activity, nitrogenous group as acceptor	3	39	0.077	Molecular Function	0.145231	0.489899
GO:0050681	androgen receptor binding	3	39	0.077	Molecular Function	0.145231	0.489899
GO:0016818	hydrolase activity, acting on acid anhydrides, in phosphorus-containing anhydrides	48	1211	0.04	Molecular Function	0.145434	0.489899
GO:0003841	1-acylglycerol-3-phosphate O-acyltransferase activity	2	20	0.1	Molecular Function	0.146292	0.489899
GO:0016671	oxidoreductase activity, acting on a sulfur group of donors, disulfide as acceptor	2	20	0.1	Molecular Function	0.146292	0.489899
GO:0016929	SUMO-specific protease activity	2	20	0.1	Molecular Function	0.146292	0.489899
GO:0042287	MHC protein binding	2	20	0.1	Molecular Function	0.146292	0.489899
GO:0016817	hydrolase activity, acting on acid anhydrides	48	1215	0.04	Molecular Function	0.150731	0.489899
GO:0016462	pyrophosphatase activity	47	1188	0.04	Molecular Function	0.151448	0.489899
GO:0004407	histone deacetylase activity	3	40	0.075	Molecular Function	0.153299	0.489899
GO:0004355	glutamate synthase (NADPH) activity	2	21	0.095	Molecular Function	0.15824	0.489899
GO:0042171	lysophosphatidic acid acyltransferase activity	2	21	0.095	Molecular Function	0.15824	0.489899
GO:0046625	sphingolipid binding	2	21	0.095	Molecular Function	0.15824	0.489899
GO:0071617	lysophospholipid acyltransferase activity	2	21	0.095	Molecular Function	0.15824	0.489899
GO:0000827	inositol-1,3,4,5,6-pentakisphosphate kinase activity	1	5	0.2	Molecular Function	0.158502	0.489899
GO:0000828	inositol hexakisphosphate kinase activity	1	5	0.2	Molecular Function	0.158502	0.489899
GO:0000829	inositol heptakisphosphate kinase activity	1	5	0.2	Molecular Function	0.158502	0.489899
GO:0000832	inositol hexakisphosphate 5-kinase activity	1	5	0.2	Molecular Function	0.158502	0.489899
GO:0003867	4-aminobutyrate transaminase activity	1	5	0.2	Molecular Function	0.158502	0.489899
GO:0004587	ornithine-oxo-acid transaminase activity	1	5	0.2	Molecular Function	0.158502	0.489899
GO:0004595	pantetheine-phosphate adenylyltransferase activity	1	5	0.2	Molecular Function	0.158502	0.489899
GO:0004649	poly(ADP-ribose) glycohydrolase activity	1	5	0.2	Molecular Function	0.158502	0.489899
GO:0004797	thymidine kinase activity	1	5	0.2	Molecular Function	0.158502	0.489899
GO:0004802	transketolase activity	1	5	0.2	Molecular Function	0.158502	0.489899
GO:0004818	glutamate-tRNA ligase activity	1	5	0.2	Molecular Function	0.158502	0.489899
GO:0004862	cAMP-dependent protein kinase inhibitor activity	1	5	0.2	Molecular Function	0.158502	0.489899
GO:0005519	cytoskeletal regulatory protein binding	1	5	0.2	Molecular Function	0.158502	0.489899
GO:0008410	CoA-transferase activity	1	5	0.2	Molecular Function	0.158502	0.489899
GO:0008444	CDP-diacylglycerol-glycerol-3-phosphate 3-phosphatidyltransferase activity	1	5	0.2	Molecular Function	0.158502	0.489899
GO:0008446	GDP-mannose 4,6-dehydratase activity	1	5	0.2	Molecular Function	0.158502	0.489899
GO:0008597	calcium-dependent protein serine/threonine phosphatase regulator activity	1	5	0.2	Molecular Function	0.158502	0.489899
GO:0008836	diaminopimelate decarboxylase activity	1	5	0.2	Molecular Function	0.158502	0.489899
GO:0015159	polysaccharide transmembrane transporter activity	1	5	0.2	Molecular Function	0.158502	0.489899
GO:0016286	small conductance calcium-activated potassium channel activity	1	5	0.2	Molecular Function	0.158502	0.489899
GO:0016862	intramolecular oxidoreductase activity, interconverting keto- and enol-groups	1	5	0.2	Molecular Function	0.158502	0.489899
GO:0019871	sodium channel inhibitor activity	1	5	0.2	Molecular Function	0.158502	0.489899
GO:0022849	glutamate-gated calcium ion channel activity	1	5	0.2	Molecular Function	0.158502	0.489899
GO:0023023	MHC protein complex binding	1	5	0.2	Molecular Function	0.158502	0.489899
GO:0035596	methylthiotransferase activity	1	5	0.2	Molecular Function	0.158502	0.489899
GO:0042286	glutamate-1-semialdehyde 2,1-aminomutase activity	1	5	0.2	Molecular Function	0.158502	0.489899
GO:0042289	MHC class II protein binding	1	5	0.2	Molecular Function	0.158502	0.489899
GO:0042806	fucose binding	1	5	0.2	Molecular Function	0.158502	0.489899
GO:0043426	MRF binding	1	5	0.2	Molecular Function	0.158502	0.489899
GO:0043515	kinetochore binding	1	5	0.2	Molecular Function	0.158502	0.489899
GO:0052723	inositol hexakisphosphate 1-kinase activity	1	5	0.2	Molecular Function	0.158502	0.489899
GO:0052724	inositol hexakisphosphate 3-kinase activity	1	5	0.2	Molecular Function	0.158502	0.489899
GO:0071535	RING-like zinc finger domain binding	1	5	0.2	Molecular Function	0.158502	0.489899
GO:1990817	RNA adenylyltransferase activity	1	5	0.2	Molecular Function	0.158502	0.489899
GO:0019213	deacetylase activity	4	62	0.065	Molecular Function	0.158648	0.489899
GO:0030176	integral component of endoplasmic reticulum membrane	8	156	0.051	Cellular Component	0.16765	0.490447
GO:0051020	GTPase binding	25	595	0.042	Molecular Function	0.159339	0.490897
GO:0031369	translation initiation factor binding	3	41	0.073	Molecular Function	0.161504	0.496422
GO:0030594	neurotransmitter receptor activity	5	85	0.059	Molecular Function	0.161911	0.496528
GO:0021885	forebrain cell migration	5	66	0.076	Biological Process	0.0709008	0.496979
GO:0040013	negative regulation of locomotion	14	269	0.052	Biological Process	0.0711834	0.498369
GO:0045595	regulation of cell differentiation	69	1724	0.04	Biological Process	0.0717823	0.501966
GO:0007417	central nervous system development	44	1044	0.042	Biological Process	0.072073	0.5026
GO:0006777	Mo-molybdopterin cofactor biosynthetic process	3	29	0.103	Biological Process	0.0724692	0.5026
GO:0019720	Mo-molybdopterin cofactor metabolic process	3	29	0.103	Biological Process	0.0724692	0.5026
GO:0060631	regulation of meiosis I	3	29	0.103	Biological Process	0.0724692	0.5026
GO:0071868	cellular response to monoamine stimulus	3	29	0.103	Biological Process	0.0724692	0.5026
GO:0071870	cellular response to catecholamine stimulus	3	29	0.103	Biological Process	0.0724692	0.5026
GO:0085029	extracellular matrix assembly	3	29	0.103	Biological Process	0.0724692	0.5026
GO:0005774	vacuolar membrane	16	359	0.045	Cellular Component	0.172495	0.502917
GO:0005048	signal sequence binding	4	63	0.063	Molecular Function	0.165187	0.50541
GO:0034703	cation channel complex	10	207	0.048	Cellular Component	0.174513	0.507087
GO:0000987	core promoter proximal region sequence-specific DNA binding	20	466	0.043	Molecular Function	0.167744	0.510891
GO:0001159	core promoter proximal region DNA binding	20	466	0.043	Molecular Function	0.167744	0.510891
GO:0051224	negative regulation of protein transport	10	176	0.057	Biological Process	0.0739498	0.511772
GO:0044085	cellular component biogenesis	140	3726	0.038	Biological Process	0.073965	0.511772
GO:0045216	cell-cell junction organization	12	223	0.054	Biological Process	0.0744055	0.513222
GO:0006040	amino sugar metabolic process	5	67	0.075	Biological Process	0.0746094	0.513222
GO:0043631	RNA polyadenylation	5	67	0.075	Biological Process	0.0746094	0.513222
GO:0071230	cellular response to amino acid stimulus	5	67	0.075	Biological Process	0.0746094	0.513222
GO:0071260	cellular response to mechanical stimulus	5	67	0.075	Biological Process	0.0746094	0.513222
GO:0098687	chromosomal region	19	439	0.043	Cellular Component	0.177326	0.51353
GO:0015002	heme-copper terminal oxidase activity	3	42	0.071	Molecular Function	0.169839	0.516093
GO:0046933	proton-transporting ATP synthase activity, rotational mechanism	2	22	0.091	Molecular Function	0.170361	0.516503
GO:0044769	ATPase activity, coupled to transmembrane movement of ions, rotational mechanism	4	64	0.062	Molecular Function	0.17182	0.519745
GO:0010639	negative regulation of organelle organization	20	420	0.048	Biological Process	0.0756468	0.519753
GO:0016791	phosphatase activity	18	416	0.043	Molecular Function	0.174488	0.520942
GO:0016757	transferase activity, transferring glycosyl groups	15	338	0.044	Molecular Function	0.17618	0.520942
GO:0004715	non-membrane spanning protein tyrosine kinase activity	3	43	0.07	Molecular Function	0.178293	0.520942
GO:0005544	calcium-dependent phospholipid binding	3	43	0.07	Molecular Function	0.178293	0.520942
GO:0042162	telomeric DNA binding	3	43	0.07	Molecular Function	0.178293	0.520942
GO:0008301	DNA binding, bending	2	23	0.087	Molecular Function	0.182629	0.520942
GO:0019706	protein-cysteine S-palmitoyltransferase activity	2	23	0.087	Molecular Function	0.182629	0.520942
GO:0019707	protein-cysteine S-acyltransferase activity	2	23	0.087	Molecular Function	0.182629	0.520942
GO:0032452	histone demethylase activity	2	23	0.087	Molecular Function	0.182629	0.520942
GO:0070628	proteasome binding	2	23	0.087	Molecular Function	0.182629	0.520942
GO:0080025	phosphatidylinositol-3,5-bisphosphate binding	2	23	0.087	Molecular Function	0.182629	0.520942
GO:0001733	galactosylceramide sulfotransferase activity	1	6	0.167	Molecular Function	0.187055	0.520942
GO:0003836	beta-galactoside (CMP) alpha-2,3-sialyltransferase activity	1	6	0.167	Molecular Function	0.187055	0.520942
GO:0004351	glutamate decarboxylase activity	1	6	0.167	Molecular Function	0.187055	0.520942
GO:0004459	L-lactate dehydrogenase activity	1	6	0.167	Molecular Function	0.187055	0.520942
GO:0005087	Ran guanyl-nucleotide exchange factor activity	1	6	0.167	Molecular Function	0.187055	0.520942
GO:0005114	type II transforming growth factor beta receptor binding	1	6	0.167	Molecular Function	0.187055	0.520942
GO:0005225	volume-sensitive anion channel activity	1	6	0.167	Molecular Function	0.187055	0.520942
GO:0008046	axon guidance receptor activity	1	6	0.167	Molecular Function	0.187055	0.520942
GO:0008310	single-stranded DNA 3'-5' exodeoxyribonuclease activity	1	6	0.167	Molecular Function	0.187055	0.520942
GO:0008381	mechanically-gated ion channel activity	1	6	0.167	Molecular Function	0.187055	0.520942
GO:0008440	inositol-1,4,5-trisphosphate 3-kinase activity	1	6	0.167	Molecular Function	0.187055	0.520942
GO:0008677	2-dehydropantoate 2-reductase activity	1	6	0.167	Molecular Function	0.187055	0.520942
GO:0015129	lactate transmembrane transporter activity	1	6	0.167	Molecular Function	0.187055	0.520942
GO:0016869	intramolecular transferase activity, transferring amino groups	1	6	0.167	Molecular Function	0.187055	0.520942
GO:0031698	beta-2 adrenergic receptor binding	1	6	0.167	Molecular Function	0.187055	0.520942
GO:0032453	histone demethylase activity (H3-K4 specific)	1	6	0.167	Molecular Function	0.187055	0.520942
GO:0033192	calmodulin-dependent protein phosphatase activity	1	6	0.167	Molecular Function	0.187055	0.520942
GO:0033265	choline binding	1	6	0.167	Molecular Function	0.187055	0.520942
GO:0034190	apolipoprotein receptor binding	1	6	0.167	Molecular Function	0.187055	0.520942
GO:0047499	calcium-independent phospholipase A2 activity	1	6	0.167	Molecular Function	0.187055	0.520942
GO:0050497	transferase activity, transferring alkylthio groups	1	6	0.167	Molecular Function	0.187055	0.520942
GO:0050694	galactose 3-O-sulfotransferase activity	1	6	0.167	Molecular Function	0.187055	0.520942
GO:0051379	epinephrine binding	1	6	0.167	Molecular Function	0.187055	0.520942
GO:0070004	cysteine-type exopeptidase activity	1	6	0.167	Molecular Function	0.187055	0.520942
GO:0070739	protein-glutamic acid ligase activity	1	6	0.167	Molecular Function	0.187055	0.520942
GO:0070740	tubulin-glutamic acid ligase activity	1	6	0.167	Molecular Function	0.187055	0.520942
GO:1990269	RNA polymerase II C-terminal domain phosphoserine binding	1	6	0.167	Molecular Function	0.187055	0.520942
GO:0006778	porphyrin-containing compound metabolic process	12	224	0.054	Biological Process	0.0763516	0.521014
GO:0033014	tetrapyrrole biosynthetic process	14	272	0.051	Biological Process	0.0763718	0.521014
GO:0051094	positive regulation of developmental process	56	1374	0.041	Biological Process	0.0764358	0.521014
GO:0010604	positive regulation of macromolecule metabolic process	117	3077	0.038	Biological Process	0.0770464	0.521014
GO:0031057	negative regulation of histone modification	4	48	0.083	Biological Process	0.077186	0.521014
GO:0033692	cellular polysaccharide biosynthetic process	7	110	0.064	Biological Process	0.0776356	0.521014
GO:0006536	glutamate metabolic process	5	68	0.074	Biological Process	0.0784216	0.521014
GO:0051653	spindle localization	5	68	0.074	Biological Process	0.0784216	0.521014
GO:1902850	microtubule cytoskeleton organization involved in mitosis	9	155	0.058	Biological Process	0.078438	0.521014
GO:0006482	protein demethylation	3	30	0.1	Biological Process	0.0785948	0.521014
GO:0008214	protein dealkylation	3	30	0.1	Biological Process	0.0785948	0.521014
GO:0043335	protein unfolding	3	30	0.1	Biological Process	0.0785948	0.521014
GO:0043552	positive regulation of phosphatidylinositol 3-kinase activity	3	30	0.1	Biological Process	0.0785948	0.521014
GO:0046636	negative regulation of alpha-beta T cell activation	3	30	0.1	Biological Process	0.0785948	0.521014
GO:0046716	muscle cell cellular homeostasis	3	30	0.1	Biological Process	0.0785948	0.521014
GO:0001771	immunological synapse formation	2	14	0.143	Biological Process	0.0786827	0.521014
GO:0006103	2-oxoglutarate metabolic process	2	14	0.143	Biological Process	0.0786827	0.521014
GO:0007158	neuron cell-cell adhesion	2	14	0.143	Biological Process	0.0786827	0.521014
GO:0007175	negative regulation of epidermal growth factor-activated receptor activity	2	14	0.143	Biological Process	0.0786827	0.521014
GO:0007474	imaginal disc-derived wing vein specification	2	14	0.143	Biological Process	0.0786827	0.521014
GO:0008295	spermidine biosynthetic process	2	14	0.143	Biological Process	0.0786827	0.521014
GO:0017014	protein nitrosylation	2	14	0.143	Biological Process	0.0786827	0.521014
GO:0030951	establishment or maintenance of microtubule cytoskeleton polarity	2	14	0.143	Biological Process	0.0786827	0.521014
GO:0036158	outer dynein arm assembly	2	14	0.143	Biological Process	0.0786827	0.521014
GO:0048642	negative regulation of skeletal muscle tissue development	2	14	0.143	Biological Process	0.0786827	0.521014
GO:0048680	positive regulation of axon regeneration	2	14	0.143	Biological Process	0.0786827	0.521014
GO:0060896	neural plate pattern specification	2	14	0.143	Biological Process	0.0786827	0.521014
GO:0071378	cellular response to growth hormone stimulus	2	14	0.143	Biological Process	0.0786827	0.521014
GO:0090083	regulation of inclusion body assembly	2	14	0.143	Biological Process	0.0786827	0.521014
GO:0097242	beta-amyloid clearance	2	14	0.143	Biological Process	0.0786827	0.521014
GO:1901626	regulation of postsynaptic membrane organization	2	14	0.143	Biological Process	0.0786827	0.521014
GO:1902187	negative regulation of viral release from host cell	2	14	0.143	Biological Process	0.0786827	0.521014
GO:0007067	mitotic nuclear division	19	397	0.048	Biological Process	0.0787435	0.521014
GO:0005884	actin filament	5	88	0.057	Cellular Component	0.184066	0.522323
GO:0036464	cytoplasmic ribonucleoprotein granule	10	210	0.048	Cellular Component	0.185474	0.522323
GO:0009547	plastid ribosome	2	23	0.087	Cellular Component	0.18557	0.522323
GO:0014731	spectrin-associated cytoskeleton	1	6	0.167	Cellular Component	0.188835	0.522323
GO:0030428	cell septum	1	6	0.167	Cellular Component	0.188835	0.522323
GO:0031205	endoplasmic reticulum Sec complex	1	6	0.167	Cellular Component	0.188835	0.522323
GO:0033061	DNA recombinase mediator complex	1	6	0.167	Cellular Component	0.188835	0.522323
GO:0034992	microtubule organizing center attachment site	1	6	0.167	Cellular Component	0.188835	0.522323
GO:0034993	LINC complex	1	6	0.167	Cellular Component	0.188835	0.522323
GO:0035985	senescence-associated heterochromatin focus	1	6	0.167	Cellular Component	0.188835	0.522323
GO:0044614	nuclear pore cytoplasmic filaments	1	6	0.167	Cellular Component	0.188835	0.522323
GO:0045264	plasma membrane proton-transporting ATP synthase complex, coupling factor F(o)	1	6	0.167	Cellular Component	0.188835	0.522323
GO:0071546	pi-body	1	6	0.167	Cellular Component	0.188835	0.522323
GO:0098723	skeletal muscle myofibril	1	6	0.167	Cellular Component	0.188835	0.522323
GO:0031463	Cul3-RING ubiquitin ligase complex	4	66	0.061	Cellular Component	0.190058	0.523397
GO:0009368	endopeptidase Clp complex	3	44	0.068	Cellular Component	0.190798	0.523397
GO:0097447	dendritic tree	25	604	0.041	Cellular Component	0.191043	0.523397
GO:0070252	actin-mediated cell contraction	6	89	0.067	Biological Process	0.0792487	0.523769
GO:0051173	positive regulation of nitrogen compound metabolic process	110	2883	0.038	Biological Process	0.0794549	0.524544
GO:0003724	RNA helicase activity	7	138	0.051	Molecular Function	0.188958	0.525147
GO:0046483	heterocycle metabolic process	242	6697	0.036	Biological Process	0.0796922	0.525523
GO:0004386	helicase activity	13	291	0.045	Molecular Function	0.19122	0.530326
GO:0000775	chromosome, centromeric region	13	289	0.045	Cellular Component	0.194417	0.530956
GO:2000736	regulation of stem cell differentiation	10	179	0.056	Biological Process	0.0806817	0.531427
GO:0018193	peptidyl-amino acid modification	49	1189	0.041	Biological Process	0.0808442	0.531427
GO:1901566	organonitrogen compound biosynthetic process	100	2603	0.038	Biological Process	0.0808575	0.531427
GO:0098772	molecular function regulator	62	1636	0.038	Molecular Function	0.192768	0.533111
GO:0005280	hydrogen:amino acid symporter activity	2	24	0.083	Molecular Function	0.195021	0.533111
GO:0016530	metallochaperone activity	2	24	0.083	Molecular Function	0.195021	0.533111
GO:0016840	carbon-nitrogen lyase activity	2	24	0.083	Molecular Function	0.195021	0.533111
GO:0017134	fibroblast growth factor binding	2	24	0.083	Molecular Function	0.195021	0.533111
GO:0034237	protein kinase A regulatory subunit binding	2	24	0.083	Molecular Function	0.195021	0.533111
GO:0045181	glutamate synthase activity, NAD(P)H as acceptor	2	24	0.083	Molecular Function	0.195021	0.533111
GO:0007178	transmembrane receptor protein serine/threonine kinase signaling pathway	16	324	0.049	Biological Process	0.081602	0.534866
GO:0031935	regulation of chromatin silencing	4	49	0.082	Biological Process	0.0819245	0.534866
GO:0045010	actin nucleation	4	49	0.082	Biological Process	0.0819245	0.534866
GO:0046173	polyol biosynthetic process	4	49	0.082	Biological Process	0.0819245	0.534866
GO:0060999	positive regulation of dendritic spine development	4	49	0.082	Biological Process	0.0819245	0.534866
GO:0098840	protein transport along microtubule	4	49	0.082	Biological Process	0.0819245	0.534866
GO:0044325	ion channel binding	6	115	0.052	Molecular Function	0.196068	0.534876
GO:0034508	centromere complex assembly	5	69	0.072	Biological Process	0.0823364	0.535417
GO:0051148	negative regulation of muscle cell differentiation	5	69	0.072	Biological Process	0.0823364	0.535417
GO:1901880	negative regulation of protein depolymerization	5	69	0.072	Biological Process	0.0823364	0.535417
GO:0072583	clathrin-mediated endocytosis	6	90	0.067	Biological Process	0.0826319	0.535417
GO:0019722	calcium-mediated signaling	10	180	0.056	Biological Process	0.0830069	0.535417
GO:0031324	negative regulation of cellular metabolic process	99	2579	0.038	Biological Process	0.0834281	0.535417
GO:0051591	response to cAMP	7	112	0.062	Biological Process	0.0836194	0.535417
GO:0021953	central nervous system neuron differentiation	11	204	0.054	Biological Process	0.0841022	0.535417
GO:0015031	protein transport	86	2216	0.039	Biological Process	0.0848839	0.535417
GO:0001964	startle response	3	31	0.097	Biological Process	0.084938	0.535417
GO:0006595	polyamine metabolic process	3	31	0.097	Biological Process	0.084938	0.535417
GO:0010454	negative regulation of cell fate commitment	3	31	0.097	Biological Process	0.084938	0.535417
GO:0032324	molybdopterin cofactor biosynthetic process	3	31	0.097	Biological Process	0.084938	0.535417
GO:0043545	molybdopterin cofactor metabolic process	3	31	0.097	Biological Process	0.084938	0.535417
GO:0048384	retinoic acid receptor signaling pathway	3	31	0.097	Biological Process	0.084938	0.535417
GO:0048679	regulation of axon regeneration	3	31	0.097	Biological Process	0.084938	0.535417
GO:0051491	positive regulation of filopodium assembly	3	31	0.097	Biological Process	0.084938	0.535417
GO:0070286	axonemal dynein complex assembly	3	31	0.097	Biological Process	0.084938	0.535417
GO:0090598	male anatomical structure morphogenesis	3	31	0.097	Biological Process	0.084938	0.535417
GO:0009228	thiamine biosynthetic process	5	70	0.071	Biological Process	0.086353	0.535417
GO:0042724	thiamine-containing compound biosynthetic process	5	70	0.071	Biological Process	0.086353	0.535417
GO:1900407	regulation of cellular response to oxidative stress	5	70	0.071	Biological Process	0.086353	0.535417
GO:0007420	brain development	34	792	0.043	Biological Process	0.0864306	0.535417
GO:0007219	Notch signaling pathway	12	229	0.052	Biological Process	0.0865663	0.535417
GO:0021549	cerebellum development	7	113	0.062	Biological Process	0.0867079	0.535417
GO:0035307	positive regulation of protein dephosphorylation	4	50	0.08	Biological Process	0.086803	0.535417
GO:0098655	cation transmembrane transport	40	953	0.042	Biological Process	0.0873024	0.535417
GO:0031323	regulation of cellular metabolic process	215	5923	0.036	Biological Process	0.0873138	0.535417
GO:0008593	regulation of Notch signaling pathway	8	136	0.059	Biological Process	0.0883965	0.535417
GO:0043901	negative regulation of multi-organism process	9	159	0.057	Biological Process	0.0885776	0.535417
GO:0006417	regulation of translation	22	480	0.046	Biological Process	0.0887281	0.535417
GO:0005513	detection of calcium ion	2	15	0.133	Biological Process	0.0888293	0.535417
GO:0009048	dosage compensation by inactivation of X chromosome	2	15	0.133	Biological Process	0.0888293	0.535417
GO:0009401	phosphoenolpyruvate-dependent sugar phosphotransferase system	2	15	0.133	Biological Process	0.0888293	0.535417
GO:0020027	hemoglobin metabolic process	2	15	0.133	Biological Process	0.0888293	0.535417
GO:0021554	optic nerve development	2	15	0.133	Biological Process	0.0888293	0.535417
GO:0031034	myosin filament assembly	2	15	0.133	Biological Process	0.0888293	0.535417
GO:0070572	positive regulation of neuron projection regeneration	2	15	0.133	Biological Process	0.0888293	0.535417
GO:1900363	regulation of mRNA polyadenylation	2	15	0.133	Biological Process	0.0888293	0.535417
GO:1902414	protein localization to cell junction	2	15	0.133	Biological Process	0.0888293	0.535417
GO:1903830	magnesium ion transmembrane transport	2	15	0.133	Biological Process	0.0888293	0.535417
GO:0051302	regulation of cell division	20	429	0.047	Biological Process	0.0889398	0.535417
GO:0098660	inorganic ion transmembrane transport	39	928	0.042	Biological Process	0.0892124	0.535417
GO:0006811	ion transport	76	1943	0.039	Biological Process	0.0894029	0.535417
GO:0060341	regulation of cellular localization	51	1253	0.041	Biological Process	0.0894101	0.535417
GO:0043244	regulation of protein complex disassembly	7	114	0.061	Biological Process	0.0898605	0.535417
GO:0009892	negative regulation of metabolic process	111	2929	0.038	Biological Process	0.0900363	0.535417
GO:0006766	vitamin metabolic process	16	329	0.049	Biological Process	0.0903542	0.535417
GO:0017148	negative regulation of translation	11	207	0.053	Biological Process	0.0909042	0.535417
GO:0055076	transition metal ion homeostasis	8	137	0.058	Biological Process	0.0912805	0.535417
GO:0007096	regulation of exit from mitosis	3	32	0.094	Biological Process	0.0914915	0.535417
GO:0015012	heparan sulfate proteoglycan biosynthetic process	3	32	0.094	Biological Process	0.0914915	0.535417
GO:0021799	cerebral cortex radially oriented cell migration	3	32	0.094	Biological Process	0.0914915	0.535417
GO:0060251	regulation of glial cell proliferation	3	32	0.094	Biological Process	0.0914915	0.535417
GO:0090218	positive regulation of lipid kinase activity	3	32	0.094	Biological Process	0.0914915	0.535417
GO:0097178	ruffle assembly	3	32	0.094	Biological Process	0.0914915	0.535417
GO:0009225	nucleotide-sugar metabolic process	4	51	0.078	Biological Process	0.0918191	0.535417
GO:0032786	positive regulation of DNA-templated transcription, elongation	4	51	0.078	Biological Process	0.0918191	0.535417
GO:0035306	positive regulation of dephosphorylation	4	51	0.078	Biological Process	0.0918191	0.535417
GO:0048048	embryonic eye morphogenesis	4	51	0.078	Biological Process	0.0918191	0.535417
GO:0090398	cellular senescence	4	51	0.078	Biological Process	0.0918191	0.535417
GO:0034330	cell junction organization	13	257	0.051	Biological Process	0.0945321	0.535417
GO:0008088	axo-dendritic transport	5	72	0.069	Biological Process	0.0946876	0.535417
GO:2000738	positive regulation of stem cell differentiation	5	72	0.069	Biological Process	0.0946876	0.535417
GO:0001558	regulation of cell growth	20	433	0.046	Biological Process	0.0953088	0.535417
GO:1903308	regulation of chromatin modification	11	209	0.053	Biological Process	0.0956194	0.535417
GO:0051093	negative regulation of developmental process	39	934	0.042	Biological Process	0.0956983	0.535417
GO:0015931	nucleobase-containing compound transport	15	307	0.049	Biological Process	0.0958257	0.535417
GO:0051345	positive regulation of hydrolase activity	30	694	0.043	Biological Process	0.0959675	0.535417
GO:0000018	regulation of DNA recombination	6	94	0.064	Biological Process	0.0969516	0.535417
GO:0050805	negative regulation of synaptic transmission	6	94	0.064	Biological Process	0.0969516	0.535417
GO:0000186	activation of MAPKK activity	4	52	0.077	Biological Process	0.0969701	0.535417
GO:0043550	regulation of lipid kinase activity	4	52	0.077	Biological Process	0.0969701	0.535417
GO:0072698	protein localization to microtubule cytoskeleton	4	52	0.077	Biological Process	0.0969701	0.535417
GO:0010605	negative regulation of macromolecule metabolic process	102	2685	0.038	Biological Process	0.0973374	0.535417
GO:0001015	snoRNA transcription from an RNA polymerase II promoter	1	3	0.333	Biological Process	0.0975419	0.535417
GO:0002071	glandular epithelial cell maturation	1	3	0.333	Biological Process	0.0975419	0.535417
GO:0002277	myeloid dendritic cell activation involved in immune response	1	3	0.333	Biological Process	0.0975419	0.535417
GO:0002357	defense response to tumor cell	1	3	0.333	Biological Process	0.0975419	0.535417
GO:0002666	positive regulation of T cell tolerance induction	1	3	0.333	Biological Process	0.0975419	0.535417
GO:0006127	glycerophosphate shuttle	1	3	0.333	Biological Process	0.0975419	0.535417
GO:0006391	transcription initiation from mitochondrial promoter	1	3	0.333	Biological Process	0.0975419	0.535417
GO:0006583	melanin biosynthetic process from tyrosine	1	3	0.333	Biological Process	0.0975419	0.535417
GO:0006931	substrate-dependent cell migration, cell attachment to substrate	1	3	0.333	Biological Process	0.0975419	0.535417
GO:0007114	cell budding	1	3	0.333	Biological Process	0.0975419	0.535417
GO:0007211	octopamine or tyramine signaling pathway	1	3	0.333	Biological Process	0.0975419	0.535417
GO:0009442	allantoin assimilation pathway	1	3	0.333	Biological Process	0.0975419	0.535417
GO:0010025	wax biosynthetic process	1	3	0.333	Biological Process	0.0975419	0.535417
GO:0010166	wax metabolic process	1	3	0.333	Biological Process	0.0975419	0.535417
GO:0010725	regulation of primitive erythrocyte differentiation	1	3	0.333	Biological Process	0.0975419	0.535417
GO:0010792	DNA double-strand break processing involved in repair via single-strand annealing	1	3	0.333	Biological Process	0.0975419	0.535417
GO:0010963	regulation of L-arginine import	1	3	0.333	Biological Process	0.0975419	0.535417
GO:0014834	skeletal muscle satellite cell maintenance involved in skeletal muscle regeneration	1	3	0.333	Biological Process	0.0975419	0.535417
GO:0015788	UDP-N-acetylglucosamine transport	1	3	0.333	Biological Process	0.0975419	0.535417
GO:0018197	peptidyl-aspartic acid modification	1	3	0.333	Biological Process	0.0975419	0.535417
GO:0019858	cytosine metabolic process	1	3	0.333	Biological Process	0.0975419	0.535417
GO:0021590	cerebellum maturation	1	3	0.333	Biological Process	0.0975419	0.535417
GO:0021678	third ventricle development	1	3	0.333	Biological Process	0.0975419	0.535417
GO:0021934	hindbrain tangential cell migration	1	3	0.333	Biological Process	0.0975419	0.535417
GO:0030035	microspike assembly	1	3	0.333	Biological Process	0.0975419	0.535417
GO:0030954	astral microtubule nucleation	1	3	0.333	Biological Process	0.0975419	0.535417
GO:0032696	negative regulation of interleukin-13 production	1	3	0.333	Biological Process	0.0975419	0.535417
GO:0033183	negative regulation of histone ubiquitination	1	3	0.333	Biological Process	0.0975419	0.535417
GO:0034402	recruitment of 3'-end processing factors to RNA polymerase II holoenzyme complex	1	3	0.333	Biological Process	0.0975419	0.535417
GO:0035079	polytene chromosome puffing	1	3	0.333	Biological Process	0.0975419	0.535417
GO:0035616	histone H2B conserved C-terminal lysine deubiquitination	1	3	0.333	Biological Process	0.0975419	0.535417
GO:0035790	platelet-derived growth factor receptor-alpha signaling pathway	1	3	0.333	Biological Process	0.0975419	0.535417
GO:0035879	plasma membrane lactate transport	1	3	0.333	Biological Process	0.0975419	0.535417
GO:0042275	error-free postreplication DNA repair	1	3	0.333	Biological Process	0.0975419	0.535417
GO:0042350	GDP-L-fucose biosynthetic process	1	3	0.333	Biological Process	0.0975419	0.535417
GO:0043629	ncRNA polyadenylation	1	3	0.333	Biological Process	0.0975419	0.535417
GO:0043974	histone H3-K27 acetylation	1	3	0.333	Biological Process	0.0975419	0.535417
GO:0044860	protein localization to plasma membrane raft	1	3	0.333	Biological Process	0.0975419	0.535417
GO:0045629	negative regulation of T-helper 2 cell differentiation	1	3	0.333	Biological Process	0.0975419	0.535417
GO:0045900	negative regulation of translational elongation	1	3	0.333	Biological Process	0.0975419	0.535417
GO:0045918	negative regulation of cytolysis	1	3	0.333	Biological Process	0.0975419	0.535417
GO:0046909	intermembrane transport	1	3	0.333	Biological Process	0.0975419	0.535417
GO:0048250	mitochondrial iron ion transport	1	3	0.333	Biological Process	0.0975419	0.535417
GO:0048802	notum morphogenesis	1	3	0.333	Biological Process	0.0975419	0.535417
GO:0051562	negative regulation of mitochondrial calcium ion concentration	1	3	0.333	Biological Process	0.0975419	0.535417
GO:0051595	response to methylglyoxal	1	3	0.333	Biological Process	0.0975419	0.535417
GO:0051684	maintenance of Golgi location	1	3	0.333	Biological Process	0.0975419	0.535417
GO:0060629	regulation of homologous chromosome segregation	1	3	0.333	Biological Process	0.0975419	0.535417
GO:0061034	olfactory bulb mitral cell layer development	1	3	0.333	Biological Process	0.0975419	0.535417
GO:0070171	negative regulation of tooth mineralization	1	3	0.333	Biological Process	0.0975419	0.535417
GO:0070649	formin-nucleated actin cable assembly	1	3	0.333	Biological Process	0.0975419	0.535417
GO:0071406	cellular response to methylmercury	1	3	0.333	Biological Process	0.0975419	0.535417
GO:0071608	macrophage inflammatory protein-1 alpha production	1	3	0.333	Biological Process	0.0975419	0.535417
GO:0071650	negative regulation of chemokine (C-C motif) ligand 5 production	1	3	0.333	Biological Process	0.0975419	0.535417
GO:0071873	response to norepinephrine	1	3	0.333	Biological Process	0.0975419	0.535417
GO:0072554	blood vessel lumenization	1	3	0.333	Biological Process	0.0975419	0.535417
GO:0086023	adrenergic receptor signaling pathway involved in heart process	1	3	0.333	Biological Process	0.0975419	0.535417
GO:0090034	regulation of chaperone-mediated protein complex assembly	1	3	0.333	Biological Process	0.0975419	0.535417
GO:0090035	positive regulation of chaperone-mediated protein complex assembly	1	3	0.333	Biological Process	0.0975419	0.535417
GO:0090402	oncogene-induced cell senescence	1	3	0.333	Biological Process	0.0975419	0.535417
GO:0097298	regulation of nucleus size	1	3	0.333	Biological Process	0.0975419	0.535417
GO:1900126	negative regulation of hyaluronan biosynthetic process	1	3	0.333	Biological Process	0.0975419	0.535417
GO:1900186	negative regulation of clathrin-mediated endocytosis	1	3	0.333	Biological Process	0.0975419	0.535417
GO:1900365	positive regulation of mRNA polyadenylation	1	3	0.333	Biological Process	0.0975419	0.535417
GO:1901078	negative regulation of relaxation of muscle	1	3	0.333	Biological Process	0.0975419	0.535417
GO:1901314	regulation of histone H2A K63-linked ubiquitination	1	3	0.333	Biological Process	0.0975419	0.535417
GO:1901315	negative regulation of histone H2A K63-linked ubiquitination	1	3	0.333	Biological Process	0.0975419	0.535417
GO:1901483	regulation of transcription factor catabolic process	1	3	0.333	Biological Process	0.0975419	0.535417
GO:1901485	positive regulation of transcription factor catabolic process	1	3	0.333	Biological Process	0.0975419	0.535417
GO:1901610	positive regulation of vesicle transport along microtubule	1	3	0.333	Biological Process	0.0975419	0.535417
GO:1901664	regulation of NAD+ ADP-ribosyltransferase activity	1	3	0.333	Biological Process	0.0975419	0.535417
GO:1901666	positive regulation of NAD+ ADP-ribosyltransferase activity	1	3	0.333	Biological Process	0.0975419	0.535417
GO:1901674	regulation of histone H3-K27 acetylation	1	3	0.333	Biological Process	0.0975419	0.535417
GO:1901951	regulation of anterograde dense core granule transport	1	3	0.333	Biological Process	0.0975419	0.535417
GO:1901953	positive regulation of anterograde dense core granule transport	1	3	0.333	Biological Process	0.0975419	0.535417
GO:1902261	positive regulation of delayed rectifier potassium channel activity	1	3	0.333	Biological Process	0.0975419	0.535417
GO:1902595	regulation of DNA replication origin binding	1	3	0.333	Biological Process	0.0975419	0.535417
GO:1903087	mitotic spindle pole body duplication	1	3	0.333	Biological Process	0.0975419	0.535417
GO:1903373	positive regulation of endoplasmic reticulum tubular network organization	1	3	0.333	Biological Process	0.0975419	0.535417
GO:1903445	protein transport from ciliary membrane to plasma membrane	1	3	0.333	Biological Process	0.0975419	0.535417
GO:1903742	regulation of anterograde synaptic vesicle transport	1	3	0.333	Biological Process	0.0975419	0.535417
GO:1903984	positive regulation of TRAIL-activated apoptotic signaling pathway	1	3	0.333	Biological Process	0.0975419	0.535417
GO:1904158	axonemal central apparatus assembly	1	3	0.333	Biological Process	0.0975419	0.535417
GO:1904259	regulation of basement membrane assembly involved in embryonic body morphogenesis	1	3	0.333	Biological Process	0.0975419	0.535417
GO:1904261	positive regulation of basement membrane assembly involved in embryonic body morphogenesis	1	3	0.333	Biological Process	0.0975419	0.535417
GO:1904528	positive regulation of microtubule binding	1	3	0.333	Biological Process	0.0975419	0.535417
GO:1904684	negative regulation of metalloendopeptidase activity	1	3	0.333	Biological Process	0.0975419	0.535417
GO:1990166	protein localization to site of double-strand break	1	3	0.333	Biological Process	0.0975419	0.535417
GO:1990402	embryonic liver development	1	3	0.333	Biological Process	0.0975419	0.535417
GO:1990569	UDP-N-acetylglucosamine transmembrane transport	1	3	0.333	Biological Process	0.0975419	0.535417
GO:1990893	mitotic chromosome centromere condensation	1	3	0.333	Biological Process	0.0975419	0.535417
GO:2000017	positive regulation of determination of dorsal identity	1	3	0.333	Biological Process	0.0975419	0.535417
GO:2000078	positive regulation of type B pancreatic cell development	1	3	0.333	Biological Process	0.0975419	0.535417
GO:2000683	regulation of cellular response to X-ray	1	3	0.333	Biological Process	0.0975419	0.535417
GO:2001197	basement membrane assembly involved in embryonic body morphogenesis	1	3	0.333	Biological Process	0.0975419	0.535417
GO:0006611	protein export from nucleus	10	186	0.054	Biological Process	0.0978105	0.535417
GO:0007020	microtubule nucleation	3	33	0.091	Biological Process	0.0982475	0.535417
GO:0007099	centriole replication	3	33	0.091	Biological Process	0.0982475	0.535417
GO:0018198	peptidyl-cysteine modification	3	33	0.091	Biological Process	0.0982475	0.535417
GO:0030212	hyaluronan metabolic process	3	33	0.091	Biological Process	0.0982475	0.535417
GO:0030809	negative regulation of nucleotide biosynthetic process	3	33	0.091	Biological Process	0.0982475	0.535417
GO:0044319	wound healing, spreading of cells	3	33	0.091	Biological Process	0.0982475	0.535417
GO:0090505	epiboly involved in wound healing	3	33	0.091	Biological Process	0.0982475	0.535417
GO:1900372	negative regulation of purine nucleotide biosynthetic process	3	33	0.091	Biological Process	0.0982475	0.535417
GO:0030162	regulation of proteolysis	32	749	0.043	Biological Process	0.0984579	0.535906
GO:0006772	thiamine metabolic process	5	73	0.068	Biological Process	0.0990033	0.535906
GO:0030279	negative regulation of ossification	5	73	0.068	Biological Process	0.0990033	0.535906
GO:1903309	negative regulation of chromatin modification	5	73	0.068	Biological Process	0.0990033	0.535906
GO:0000022	mitotic spindle elongation	2	16	0.125	Biological Process	0.0993359	0.535906
GO:0008216	spermidine metabolic process	2	16	0.125	Biological Process	0.0993359	0.535906
GO:0032682	negative regulation of chemokine production	2	16	0.125	Biological Process	0.0993359	0.535906
GO:0035970	peptidyl-threonine dephosphorylation	2	16	0.125	Biological Process	0.0993359	0.535906
GO:0086014	atrial cardiac muscle cell action potential	2	16	0.125	Biological Process	0.0993359	0.535906
GO:0086026	atrial cardiac muscle cell to AV node cell signaling	2	16	0.125	Biological Process	0.0993359	0.535906
GO:0086066	atrial cardiac muscle cell to AV node cell communication	2	16	0.125	Biological Process	0.0993359	0.535906
GO:0030036	actin cytoskeleton organization	28	644	0.043	Biological Process	0.0996983	0.536371
GO:0006406	mRNA export from nucleus	7	117	0.06	Biological Process	0.0997	0.536371
GO:0071427	mRNA-containing ribonucleoprotein complex export from nucleus	7	117	0.06	Biological Process	0.0997	0.536371
GO:0007611	learning or memory	15	309	0.049	Biological Process	0.0997858	0.536371
GO:0070201	regulation of establishment of protein localization	27	618	0.044	Biological Process	0.100162	0.537904
GO:0016835	carbon-oxygen lyase activity	9	190	0.047	Molecular Function	0.197697	0.53822
GO:0031528	microvillus membrane	2	24	0.083	Cellular Component	0.19812	0.539362
GO:0009288	bacterial-type flagellum	3	45	0.067	Cellular Component	0.199607	0.540002
GO:0031091	platelet alpha granule	3	45	0.067	Cellular Component	0.199607	0.540002
GO:0005215	transporter activity	67	1782	0.038	Molecular Function	0.199727	0.542639
GO:0046873	metal ion transmembrane transporter activity	27	669	0.04	Molecular Function	0.200485	0.543322
GO:0005262	calcium channel activity	6	116	0.052	Molecular Function	0.201326	0.543322
GO:0015085	calcium ion transmembrane transporter activity	8	166	0.048	Molecular Function	0.203016	0.543322
GO:0022857	transmembrane transporter activity	56	1475	0.038	Molecular Function	0.203449	0.543322
GO:0005326	neurotransmitter transporter activity	3	46	0.065	Molecular Function	0.2043	0.543322
GO:0045502	dynein binding	3	46	0.065	Molecular Function	0.2043	0.543322
GO:0016859	cis-trans isomerase activity	4	69	0.058	Molecular Function	0.206271	0.543322
GO:0004675	transmembrane receptor protein serine/threonine kinase activity	2	25	0.08	Molecular Function	0.207514	0.543322
GO:0050750	low-density lipoprotein particle receptor binding	2	25	0.08	Molecular Function	0.207514	0.543322
GO:0005261	cation channel activity	14	323	0.043	Molecular Function	0.209574	0.543322
GO:0004713	protein tyrosine kinase activity	8	168	0.048	Molecular Function	0.211871	0.543322
GO:0003684	damaged DNA binding	4	70	0.057	Molecular Function	0.213391	0.543322
GO:0030276	clathrin binding	4	70	0.057	Molecular Function	0.213391	0.543322
GO:0015036	disulfide oxidoreductase activity	5	94	0.053	Molecular Function	0.214411	0.543322
GO:0031490	chromatin DNA binding	5	94	0.053	Molecular Function	0.214411	0.543322
GO:0001006	RNA polymerase III type 3 promoter sequence-specific DNA binding	1	7	0.143	Molecular Function	0.214641	0.543322
GO:0001609	G-protein coupled adenosine receptor activity	1	7	0.143	Molecular Function	0.214641	0.543322
GO:0001640	adenylate cyclase inhibiting G-protein coupled glutamate receptor activity	1	7	0.143	Molecular Function	0.214641	0.543322
GO:0004366	glycerol-3-phosphate O-acyltransferase activity	1	7	0.143	Molecular Function	0.214641	0.543322
GO:0004865	protein serine/threonine phosphatase inhibitor activity	1	7	0.143	Molecular Function	0.214641	0.543322
GO:0005345	purine nucleobase transmembrane transporter activity	1	7	0.143	Molecular Function	0.214641	0.543322
GO:0008312	7S RNA binding	1	7	0.143	Molecular Function	0.214641	0.543322
GO:0008534	oxidized purine nucleobase lesion DNA N-glycosylase activity	1	7	0.143	Molecular Function	0.214641	0.543322
GO:0008792	arginine decarboxylase activity	1	7	0.143	Molecular Function	0.214641	0.543322
GO:0019136	deoxynucleoside kinase activity	1	7	0.143	Molecular Function	0.214641	0.543322
GO:0019237	centromeric DNA binding	1	7	0.143	Molecular Function	0.214641	0.543322
GO:0019870	potassium channel inhibitor activity	1	7	0.143	Molecular Function	0.214641	0.543322
GO:0022833	mechanically gated channel activity	1	7	0.143	Molecular Function	0.214641	0.543322
GO:0035184	histone threonine kinase activity	1	7	0.143	Molecular Function	0.214641	0.543322
GO:0046976	histone methyltransferase activity (H3-K27 specific)	1	7	0.143	Molecular Function	0.214641	0.543322
GO:0050567	glutaminyl-tRNA synthase (glutamine-hydrolyzing) activity	1	7	0.143	Molecular Function	0.214641	0.543322
GO:0050627	mycothione reductase activity	1	7	0.143	Molecular Function	0.214641	0.543322
GO:0051575	5'-deoxyribose-5-phosphate lyase activity	1	7	0.143	Molecular Function	0.214641	0.543322
GO:0051766	inositol trisphosphate kinase activity	1	7	0.143	Molecular Function	0.214641	0.543322
GO:0061133	endopeptidase activator activity	1	7	0.143	Molecular Function	0.214641	0.543322
GO:0070097	delta-catenin binding	1	7	0.143	Molecular Function	0.214641	0.543322
GO:0045333	cellular respiration	12	236	0.051	Biological Process	0.102229	0.546863
GO:0009651	response to salt stress	4	53	0.075	Biological Process	0.102253	0.546863
GO:0021532	neural tube patterning	4	53	0.075	Biological Process	0.102253	0.546863
GO:0061045	negative regulation of wound healing	4	53	0.075	Biological Process	0.102253	0.546863
GO:0042177	negative regulation of protein catabolic process	9	164	0.055	Biological Process	0.102294	0.546863
GO:0043234	protein complex	171	4718	0.036	Cellular Component	0.203388	0.547232
GO:0000118	histone deacetylase complex	4	68	0.059	Cellular Component	0.204181	0.547232
GO:0033177	proton-transporting two-sector ATPase complex, proton-transporting domain	4	68	0.059	Cellular Component	0.204181	0.547232
GO:0000779	condensed chromosome, centromeric region	8	165	0.048	Cellular Component	0.206156	0.548289
GO:0048471	perinuclear region of cytoplasm	29	720	0.04	Cellular Component	0.208613	0.548289
GO:0000781	chromosome, telomeric region	7	141	0.05	Cellular Component	0.210165	0.548289
GO:0034451	centriolar satellite	2	25	0.08	Cellular Component	0.210768	0.548289
GO:0000801	central element	1	7	0.143	Cellular Component	0.216647	0.548289
GO:0002177	manchette	1	7	0.143	Cellular Component	0.216647	0.548289
GO:0005642	annulate lamellae	1	7	0.143	Cellular Component	0.216647	0.548289
GO:0005724	nuclear telomeric heterochromatin	1	7	0.143	Cellular Component	0.216647	0.548289
GO:0030915	Smc5-Smc6 complex	1	7	0.143	Cellular Component	0.216647	0.548289
GO:0031933	telomeric heterochromatin	1	7	0.143	Cellular Component	0.216647	0.548289
GO:0033644	host cell membrane	1	7	0.143	Cellular Component	0.216647	0.548289
GO:0042406	extrinsic component of endoplasmic reticulum membrane	1	7	0.143	Cellular Component	0.216647	0.548289
GO:0043256	laminin complex	1	7	0.143	Cellular Component	0.216647	0.548289
GO:0045250	cytosolic pyruvate dehydrogenase complex	1	7	0.143	Cellular Component	0.216647	0.548289
GO:0045262	plasma membrane proton-transporting ATP synthase complex, catalytic core F(1)	1	7	0.143	Cellular Component	0.216647	0.548289
GO:0070187	telosome	1	7	0.143	Cellular Component	0.216647	0.548289
GO:0071540	eukaryotic translation initiation factor 3 complex, eIF3e	1	7	0.143	Cellular Component	0.216647	0.548289
GO:0097413	Lewy body	1	7	0.143	Cellular Component	0.216647	0.548289
GO:0097648	G-protein coupled receptor complex	1	7	0.143	Cellular Component	0.216647	0.548289
GO:0043021	ribonucleoprotein complex binding	15	352	0.043	Molecular Function	0.217388	0.549235
GO:0005680	anaphase-promoting complex	6	118	0.051	Cellular Component	0.21862	0.549724
GO:0032991	macromolecular complex	207	5771	0.036	Cellular Component	0.218849	0.549724
GO:0019031	viral envelope	5	94	0.053	Cellular Component	0.220399	0.549724
GO:0030175	filopodium	5	94	0.053	Cellular Component	0.220399	0.549724
GO:0036338	viral membrane	5	94	0.053	Cellular Component	0.220399	0.549724
GO:0005047	signal recognition particle binding	2	26	0.077	Molecular Function	0.220087	0.549806
GO:0008143	poly(A) binding	2	26	0.077	Molecular Function	0.220087	0.549806
GO:0015037	peptide disulfide oxidoreductase activity	2	26	0.077	Molecular Function	0.220087	0.549806
GO:0016166	phytoene dehydrogenase activity	2	26	0.077	Molecular Function	0.220087	0.549806
GO:0070273	phosphatidylinositol-4-phosphate binding	2	26	0.077	Molecular Function	0.220087	0.549806
GO:0099604	ligand-gated calcium channel activity	2	26	0.077	Molecular Function	0.220087	0.549806
GO:0005912	adherens junction	12	271	0.044	Cellular Component	0.221266	0.550296
GO:0031124	mRNA 3'-end processing	7	118	0.059	Biological Process	0.103106	0.550708
GO:0005416	cation:amino acid symporter activity	3	48	0.062	Molecular Function	0.222094	0.551719
GO:0022824	transmitter-gated ion channel activity	3	48	0.062	Molecular Function	0.222094	0.551719
GO:0022835	transmitter-gated channel activity	3	48	0.062	Molecular Function	0.222094	0.551719
GO:0043507	positive regulation of JUN kinase activity	5	74	0.068	Biological Process	0.103416	0.551865
GO:0005685	U1 snRNP	2	26	0.077	Cellular Component	0.223492	0.552343
GO:0098563	intrinsic component of synaptic vesicle membrane	2	26	0.077	Cellular Component	0.223492	0.552343
GO:0005794	Golgi apparatus	53	1390	0.038	Cellular Component	0.224715	0.552343
GO:0030425	dendrite	25	619	0.04	Cellular Component	0.225385	0.552343
GO:0031304	intrinsic component of mitochondrial inner membrane	3	48	0.062	Cellular Component	0.226569	0.552343
GO:0031305	integral component of mitochondrial inner membrane	3	48	0.062	Cellular Component	0.226569	0.552343
GO:0032421	stereocilium bundle	3	48	0.062	Cellular Component	0.226569	0.552343
GO:0001085	RNA polymerase II transcription factor binding	6	120	0.05	Molecular Function	0.222853	0.552577
GO:0030054	cell junction	40	1031	0.039	Cellular Component	0.227691	0.553514
[truncated: 6,100 more rows]

## Sheet: cluster5--GO
ID	Descrption	fg_num	bg_num	ratio	class	Pvalue	Qvalue
GO:0097223	sperm part	30	183	0.164	Cellular Component	5.41025e-15	3.46122e-12
GO:0001669	acrosomal vesicle	23	103	0.223	Cellular Component	8.74046e-15	3.46122e-12
GO:0005929	cilium	48	561	0.086	Cellular Component	6.8446e-12	1.80698e-09
GO:0042995	cell projection	108	2101	0.051	Cellular Component	2.17721e-10	4.31087e-08
GO:0002080	acrosomal membrane	10	26	0.385	Cellular Component	1.01628e-09	1.6098e-07
GO:0005737	cytoplasm	350	10282	0.034	Cellular Component	3.3464e-09	4.41724e-07
GO:0031514	motile cilium	24	209	0.115	Cellular Component	5.58539e-09	6.31947e-07
GO:0007018	microtubule-based movement	32	305	0.105	Biological Process	1.50716e-10	7.95931e-07
GO:0044424	intracellular part	401	12449	0.032	Cellular Component	2.53507e-08	2.29477e-06
GO:0005856	cytoskeleton	97	1978	0.049	Cellular Component	2.6077e-08	2.29477e-06
GO:0044441	ciliary part	33	398	0.083	Cellular Component	3.26748e-08	2.58785e-06
GO:0032838	cell projection cytoplasm	21	183	0.115	Cellular Component	5.11954e-08	3.68607e-06
GO:0005874	microtubule	32	390	0.082	Cellular Component	6.76569e-08	4.24384e-06
GO:0043228	non-membrane-bounded organelle	171	4249	0.04	Cellular Component	7.98952e-08	4.24384e-06
GO:0005622	intracellular	403	12608	0.032	Cellular Component	8.19899e-08	4.24384e-06
GO:0043232	intracellular non-membrane-bounded organelle	170	4219	0.04	Cellular Component	8.22312e-08	4.24384e-06
GO:0036126	sperm flagellum	14	84	0.167	Cellular Component	8.57341e-08	4.24384e-06
GO:0044430	cytoskeletal part	78	1523	0.051	Cellular Component	1.41951e-07	6.61326e-06
GO:0005930	axoneme	16	116	0.138	Cellular Component	1.59926e-07	7.03676e-06
GO:0097014	ciliary plasm	16	117	0.137	Cellular Component	1.80533e-07	7.52536e-06
GO:0044463	cell projection part	73	1416	0.052	Cellular Component	2.97196e-07	1.17689e-05
GO:0015630	microtubule cytoskeleton	62	1138	0.054	Cellular Component	4.14459e-07	1.5631e-05
GO:0043226	organelle	361	11065	0.033	Cellular Component	5.93518e-07	2.13666e-05
GO:0032504	multicellular organism reproduction	68	1191	0.057	Biological Process	1.53331e-08	2.52737e-05
GO:0019953	sexual reproduction	66	1150	0.057	Biological Process	2.10827e-08	2.52737e-05
GO:0048232	male gamete generation	42	583	0.072	Biological Process	2.35085e-08	2.52737e-05
GO:0000003	reproduction	102	2125	0.048	Biological Process	2.6735e-08	2.52737e-05
GO:0044782	cilium organization	30	338	0.089	Biological Process	2.87147e-08	2.52737e-05
GO:0007283	spermatogenesis	40	548	0.073	Biological Process	3.60835e-08	2.72224e-05
GO:0030261	chromosome condensation	45	667	0.067	Biological Process	5.1211e-08	3.38057e-05
GO:0099512	supramolecular fiber	48	818	0.059	Cellular Component	1.23928e-06	4.26743e-05
GO:0048609	multicellular organismal reproductive process	65	1171	0.056	Biological Process	9.50956e-08	5.58e-05
GO:0006928	movement of cell or subcellular component	95	1992	0.048	Biological Process	1.24535e-07	6.24775e-05
GO:0044703	multi-organism reproductive process	72	1364	0.053	Biological Process	1.30137e-07	6.24775e-05
GO:0060271	cilium morphogenesis	28	324	0.086	Biological Process	1.46513e-07	6.44781e-05
GO:0032989	cellular component morphogenesis	83	1669	0.05	Biological Process	1.63093e-07	6.53376e-05
GO:0000902	cell morphogenesis	78	1535	0.051	Biological Process	1.73211e-07	6.53376e-05
GO:0032279	asymmetric synapse	22	248	0.089	Cellular Component	2.19214e-06	7.23406e-05
GO:0014069	postsynaptic density	22	250	0.088	Cellular Component	2.50291e-06	7.86647e-05
GO:0060076	excitatory synapse	23	270	0.085	Cellular Component	2.58243e-06	7.86647e-05
GO:0099572	postsynaptic specialization	22	252	0.087	Cellular Component	2.85335e-06	8.36982e-05
GO:0044464	cell part	434	14199	0.031	Cellular Component	4.69797e-06	0.000132885
GO:0006323	DNA packaging	50	840	0.06	Biological Process	4.37971e-07	0.000154195
GO:0043229	intracellular organelle	352	10904	0.032	Cellular Component	6.30632e-06	0.000172228
GO:0007017	microtubule-based process	49	821	0.06	Biological Process	5.32595e-07	0.000174271
GO:0007286	spermatid development	18	160	0.113	Biological Process	5.92505e-07	0.000174271
GO:0022414	reproductive process	92	1975	0.047	Biological Process	5.93992e-07	0.000174271
GO:0005623	cell	434	14226	0.031	Cellular Component	7.05071e-06	0.000186139
GO:0048869	cellular developmental process	172	4425	0.039	Biological Process	6.87322e-07	0.000191039
GO:0042384	cilium assembly	16	130	0.123	Biological Process	7.45817e-07	0.000196933
GO:0002079	inner acrosomal membrane	4	6	0.667	Cellular Component	8.91996e-06	0.000227891
GO:0044767	single-organism developmental process	229	6341	0.036	Biological Process	9.91181e-07	0.000249259
GO:0099513	polymeric cytoskeletal fiber	37	610	0.061	Cellular Component	1.04707e-05	0.000259149
GO:0032502	developmental process	231	6416	0.036	Biological Process	1.08535e-06	0.000260534
GO:0048515	spermatid differentiation	18	169	0.107	Biological Process	1.32839e-06	0.000305011
GO:0048858	cell projection morphogenesis	58	1084	0.054	Biological Process	1.64362e-06	0.000348014
GO:0007276	gamete generation	53	955	0.055	Biological Process	1.64748e-06	0.000348014
GO:0030030	cell projection organization	76	1578	0.048	Biological Process	2.02868e-06	0.000403986
GO:0071103	DNA conformation change	54	988	0.055	Biological Process	2.06545e-06	0.000403986
GO:0044422	organelle part	282	8408	0.034	Cellular Component	1.7209e-05	0.000413015
GO:0099568	cytoplasmic region	32	513	0.062	Cellular Component	2.42311e-05	0.000564443
GO:0032990	cell part morphogenesis	58	1108	0.052	Biological Process	3.25613e-06	0.000614129
GO:0030031	cell projection assembly	34	514	0.066	Biological Process	3.61048e-06	0.000657481
GO:0005515	protein binding	286	8275	0.035	Molecular Function	5.36431e-07	0.000657665
GO:0007338	single fertilization	16	150	0.107	Biological Process	5.02695e-06	0.000884911
GO:0044702	single organism reproductive process	80	1758	0.046	Biological Process	9.0139e-06	0.00153556
GO:0003341	cilium movement	11	78	0.141	Biological Process	1.086e-05	0.00176842
GO:0016043	cellular component organization	238	6840	0.035	Biological Process	1.10505e-05	0.00176842
GO:0045202	synapse	47	935	0.05	Cellular Component	8.60568e-05	0.00194734
GO:0030705	cytoskeleton-dependent intracellular transport	16	162	0.099	Biological Process	1.34821e-05	0.00204767
GO:1902589	single-organism organelle organization	134	3412	0.039	Biological Process	1.3571e-05	0.00204767
GO:0010927	cellular component assembly involved in morphogenesis	22	280	0.079	Biological Process	1.46563e-05	0.00215
GO:0044444	cytoplasmic part	280	8503	0.033	Cellular Component	0.00010437	0.00229615
GO:0009566	fertilization	17	184	0.092	Biological Process	1.7617e-05	0.00251447
GO:0010970	establishment of localization by movement along microtubule	15	148	0.101	Biological Process	1.83476e-05	0.00254983
GO:0008017	microtubule binding	23	282	0.082	Molecular Function	5.37289e-06	0.0025945
GO:0015631	tubulin binding	27	375	0.072	Molecular Function	8.62204e-06	0.0025945
GO:0032559	adenyl ribonucleotide binding	98	2289	0.043	Molecular Function	1.11828e-05	0.0025945
GO:0005524	ATP binding	96	2234	0.043	Molecular Function	1.21168e-05	0.0025945
GO:0030554	adenyl nucleotide binding	98	2296	0.043	Molecular Function	1.26974e-05	0.0025945
GO:0012505	endomembrane system	145	3913	0.037	Cellular Component	0.000123374	0.00264087
GO:0007059	chromosome segregation	51	990	0.052	Biological Process	2.05463e-05	0.00278218
GO:0048240	sperm capacitation	6	22	0.273	Biological Process	2.41492e-05	0.0031883
GO:0048856	anatomical structure development	211	5984	0.035	Biological Process	2.52475e-05	0.003252
GO:0005095	GTPase inhibitor activity	5	13	0.385	Molecular Function	1.8569e-05	0.00325224
GO:0098794	postsynapse	28	471	0.059	Cellular Component	0.000175523	0.00365827
GO:0030054	cell junction	49	1031	0.048	Cellular Component	0.000232736	0.00472632
GO:0044446	intracellular organelle part	268	8185	0.033	Cellular Component	0.000311236	0.00616247
GO:0035639	purine ribonucleoside triphosphate binding	101	2473	0.041	Molecular Function	5.56655e-05	0.00635091
GO:0032555	purine ribonucleotide binding	103	2534	0.041	Molecular Function	5.5697e-05	0.00635091
GO:0017076	purine nucleotide binding	103	2544	0.04	Molecular Function	6.52344e-05	0.00635091
GO:0032550	purine ribonucleoside binding	101	2486	0.041	Molecular Function	6.84966e-05	0.00635091
GO:0001883	purine nucleoside binding	101	2487	0.041	Molecular Function	6.95893e-05	0.00635091
GO:0032549	ribonucleoside binding	101	2489	0.041	Molecular Function	7.18234e-05	0.00635091
GO:0032553	ribonucleotide binding	103	2553	0.04	Molecular Function	7.50919e-05	0.00635091
GO:0001882	nucleoside binding	101	2494	0.04	Molecular Function	7.77028e-05	0.00635091
GO:0097367	carbohydrate derivative binding	113	2878	0.039	Molecular Function	9.56184e-05	0.00732676
GO:0003796	lysozyme activity	4	10	0.4	Molecular Function	0.000114236	0.0082384
GO:0071840	cellular component organization or biogenesis	243	7175	0.034	Biological Process	6.84609e-05	0.0083467
GO:0097119	postsynaptic density protein 95 clustering	4	9	0.444	Biological Process	6.91026e-05	0.0083467
GO:0006996	organelle organization	160	4367	0.037	Biological Process	6.95427e-05	0.0083467
GO:0008092	cytoskeletal protein binding	46	924	0.05	Molecular Function	0.000128673	0.00876404
GO:0003712	transcription cofactor activity	33	589	0.056	Molecular Function	0.000145604	0.0093953
GO:0043168	anion binding	128	3386	0.038	Molecular Function	0.000155865	0.00955451
GO:1902017	regulation of cilium assembly	8	52	0.154	Biological Process	9.25291e-05	0.0108588
GO:0051276	chromosome organization	82	1940	0.042	Biological Process	9.52896e-05	0.0109397
GO:1990752	microtubule end	5	25	0.2	Cellular Component	0.000578838	0.0111815
GO:0044456	synapse part	38	772	0.049	Cellular Component	0.000617442	0.0116432
GO:0005871	kinesin complex	7	53	0.132	Cellular Component	0.000677107	0.0124714
GO:0016998	cell wall macromolecule catabolic process	4	10	0.4	Biological Process	0.000112617	0.0126538
GO:0043005	neuron projection	56	1287	0.044	Cellular Component	0.000750509	0.0135092
GO:0005875	microtubule associated complex	13	164	0.079	Cellular Component	0.000769892	0.0135501
GO:0005605	basal lamina	4	16	0.25	Cellular Component	0.000864478	0.0148841
GO:0005635	nuclear envelope	25	446	0.056	Cellular Component	0.000904268	0.0152379
GO:0051704	multi-organism process	112	2883	0.039	Biological Process	0.000142021	0.0156253
GO:0032501	multicellular organismal process	241	7183	0.034	Biological Process	0.000154425	0.0166432
GO:0030141	secretory granule	30	579	0.052	Cellular Component	0.00103427	0.0170654
GO:0008088	axo-dendritic transport	9	72	0.125	Biological Process	0.000178104	0.0188113
GO:0022412	cellular process involved in reproduction in multicellular organism	36	676	0.053	Biological Process	0.000186427	0.0189655
GO:0008090	retrograde axonal transport	5	20	0.25	Biological Process	0.000186746	0.0189655
GO:1990164	histone H2A phosphorylation	3	5	0.6	Biological Process	0.000210825	0.0210069
GO:0000989	transcription factor activity, transcription factor binding	34	648	0.052	Molecular Function	0.000390675	0.0222748
GO:0000988	transcription factor activity, protein binding	35	675	0.052	Molecular Function	0.000399711	0.0222748
GO:0051010	microtubule plus-end binding	4	14	0.286	Molecular Function	0.000497746	0.026532
GO:0060091	kinocilium	3	9	0.333	Cellular Component	0.00164407	0.0265735
GO:0016592	mediator complex	8	79	0.101	Cellular Component	0.00169449	0.0268407
GO:0060589	nucleoside-triphosphatase regulator activity	22	359	0.061	Molecular Function	0.000570207	0.0291281
GO:0044291	cell-cell contact zone	7	64	0.109	Cellular Component	0.00209331	0.0312974
GO:0035371	microtubule plus-end	4	20	0.2	Cellular Component	0.00210477	0.0312974
GO:0097228	sperm principal piece	4	20	0.2	Cellular Component	0.00210477	0.0312974
GO:0014704	intercalated disc	6	48	0.125	Cellular Component	0.00218059	0.0312974
GO:0097458	neuron part	64	1590	0.04	Cellular Component	0.00223502	0.0312974
GO:0097060	synaptic membrane	19	325	0.058	Cellular Component	0.0022626	0.0312974
GO:0009574	preprophase band	2	3	0.667	Cellular Component	0.0023315	0.0312974
GO:0043159	acrosomal matrix	2	3	0.667	Cellular Component	0.0023315	0.0312974
GO:0060053	neurofilament cytoskeleton	2	3	0.667	Cellular Component	0.0023315	0.0312974
GO:0043231	intracellular membrane-bounded organelle	310	9927	0.031	Cellular Component	0.00237886	0.0314009
GO:0035869	ciliary transition zone	7	66	0.106	Cellular Component	0.00250114	0.0319818
GO:0005578	proteinaceous extracellular matrix	9	103	0.087	Cellular Component	0.00250362	0.0319818
GO:0099503	secretory vesicle	34	724	0.047	Cellular Component	0.00255721	0.0321478
GO:1904115	axon cytoplasm	6	50	0.12	Cellular Component	0.00269346	0.0332235
GO:0044304	main axon	7	67	0.104	Cellular Component	0.00272667	0.0332235
GO:0030154	cell differentiation	147	4078	0.036	Biological Process	0.00035492	0.0338107
GO:0048468	cell development	98	2512	0.039	Biological Process	0.00035815	0.0338107
GO:0007342	fusion of sperm to egg plasma membrane	4	13	0.308	Biological Process	0.00035853	0.0338107
GO:0098589	membrane region	53	1277	0.042	Cellular Component	0.00288505	0.0346206
GO:0009653	anatomical structure morphogenesis	117	3115	0.038	Biological Process	0.00038292	0.0354772
GO:0098840	protein transport along microtubule	7	49	0.143	Biological Process	0.000407306	0.0370859
GO:0099609	microtubule lateral binding	2	2	1	Molecular Function	0.000792436	0.0388611
GO:0005829	cytosol	149	4364	0.034	Cellular Component	0.00384508	0.0447712
GO:0015629	actin cytoskeleton	23	444	0.052	Cellular Component	0.00386111	0.0447712
GO:0036064	ciliary basal body	9	110	0.082	Cellular Component	0.00390052	0.0447712
GO:0030695	GTPase regulator activity	19	303	0.063	Molecular Function	0.00101323	0.0455261
GO:0000166	nucleotide binding	107	2867	0.037	Molecular Function	0.00102713	0.0455261
GO:1901265	nucleoside phosphate binding	107	2868	0.037	Molecular Function	0.00103975	0.0455261
GO:0007417	central nervous system development	48	1044	0.046	Biological Process	0.000527035	0.0471741
GO:0043227	membrane-bounded organelle	311	10042	0.031	Cellular Component	0.00443978	0.0502329
GO:0097224	sperm connecting piece	2	4	0.5	Cellular Component	0.00457598	0.0505744
GO:0030016	myofibril	14	224	0.062	Cellular Component	0.00459768	0.0505744
GO:0030667	secretory granule membrane	14	225	0.062	Cellular Component	0.00478047	0.0518648
GO:0098590	plasma membrane region	45	1075	0.042	Cellular Component	0.00507864	0.0543552
GO:0030288	outer membrane-bounded periplasmic space	10	136	0.074	Cellular Component	0.00517206	0.0546169
GO:0044420	extracellular matrix component	8	96	0.083	Cellular Component	0.00569807	0.0588765
GO:0030313	cell envelope	13	206	0.063	Cellular Component	0.0057241	0.0588765
GO:0005604	basement membrane	7	77	0.091	Cellular Component	0.00593424	0.0602554
GO:0006610	ribosomal protein import into nucleus	3	7	0.429	Biological Process	0.000707429	0.0612448
GO:1904526	regulation of microtubule binding	3	7	0.429	Biological Process	0.000707429	0.0612448
GO:0060322	head development	40	839	0.048	Biological Process	0.000777902	0.0613688
GO:0000226	microtubule cytoskeleton organization	31	597	0.052	Biological Process	0.000784703	0.0613688
GO:0021577	hindbrain structural organization	2	2	1	Biological Process	0.000786549	0.0613688
GO:0021812	neuronal-glial interaction involved in cerebral cortex radial glia guided migration	2	2	1	Biological Process	0.000786549	0.0613688
GO:1900248	negative regulation of cytoplasmic translational elongation	2	2	1	Biological Process	0.000786549	0.0613688
GO:1904527	negative regulation of microtubule binding	2	2	1	Biological Process	0.000786549	0.0613688
GO:0060491	regulation of cell projection assembly	13	165	0.079	Biological Process	0.000790206	0.0613688
GO:0016787	hydrolase activity	120	3316	0.036	Molecular Function	0.00149532	0.0632161
GO:0070603	SWI/SNF superfamily-type complex	7	78	0.09	Cellular Component	0.00636546	0.0638157
GO:0035058	nonmotile primary cilium assembly	4	16	0.25	Biological Process	0.000853513	0.0643915
GO:1902855	regulation of nonmotile primary cilium assembly	4	16	0.25	Biological Process	0.000853513	0.0643915
GO:0016023	cytoplasmic, membrane-bounded vesicle	51	1270	0.04	Cellular Component	0.00654107	0.0647566
GO:0097447	dendritic tree	28	604	0.046	Cellular Component	0.00702477	0.0686867
GO:0030436	asexual sporulation	12	148	0.081	Biological Process	0.000967973	0.0719981
GO:0044447	axoneme part	5	44	0.114	Cellular Component	0.00763683	0.0731524
GO:0098862	cluster of actin-based cell projections	10	144	0.069	Cellular Component	0.00766623	0.0731524
GO:0070925	organelle assembly	39	823	0.047	Biological Process	0.00101085	0.0741433
GO:0043292	contractile fiber	14	239	0.059	Cellular Component	0.00801426	0.0754249
GO:0044449	contractile fiber part	13	215	0.06	Cellular Component	0.00809484	0.0754249
GO:0042597	periplasmic space	10	146	0.068	Cellular Component	0.00841479	0.0769368
GO:0030990	intraciliary transport particle	4	29	0.138	Cellular Component	0.00845139	0.0769368
GO:2000169	regulation of peptidyl-cysteine S-nitrosylation	3	8	0.375	Biological Process	0.00110833	0.0801792
GO:0005815	microtubule organizing center	30	672	0.045	Cellular Component	0.00895026	0.0805524
GO:0007340	acrosome reaction	5	29	0.172	Biological Process	0.00116153	0.0828924
GO:0032045	guanyl-nucleotide exchange factor complex	3	16	0.188	Cellular Component	0.00946537	0.0831596
GO:1990124	messenger ribonucleoprotein complex	3	16	0.188	Cellular Component	0.00946537	0.0831596
GO:0030425	dendrite	28	619	0.045	Cellular Component	0.00961535	0.0831596
GO:0031988	membrane-bounded vesicle	52	1328	0.039	Cellular Component	0.0097104	0.0831596
GO:0030017	sarcomere	12	196	0.061	Cellular Component	0.00976495	0.0831596
GO:0008536	Ran GTPase binding	5	33	0.152	Molecular Function	0.00215129	0.0839797
GO:0019894	kinesin binding	6	48	0.125	Molecular Function	0.00218347	0.0839797
GO:0003777	microtubule motor activity	9	101	0.089	Molecular Function	0.00219197	0.0839797
GO:0042073	intraciliary transport	6	43	0.14	Biological Process	0.00119827	0.0843743
GO:0030315	T-tubule	5	47	0.106	Cellular Component	0.0100721	0.0848631
GO:0050509	N-acetylglucosaminyl-proteoglycan 4-beta-glucuronosyltransferase activity	2	3	0.667	Molecular Function	0.00233283	0.0866682
GO:0032421	stereocilium bundle	5	48	0.104	Cellular Component	0.0109898	0.0909024
GO:0035686	sperm fibrous sheath	2	6	0.333	Cellular Component	0.0110185	0.0909024
GO:0030426	growth cone	12	200	0.06	Cellular Component	0.0113434	0.0921128
GO:0031975	envelope	53	1371	0.039	Cellular Component	0.0114767	0.0921128
GO:0005813	centrosome	23	488	0.047	Cellular Component	0.0115141	0.0921128
GO:0007275	multicellular organism development	184	5443	0.034	Biological Process	0.00134283	0.0933087
GO:0005788	endoplasmic reticulum lumen	13	226	0.058	Cellular Component	0.0119748	0.0948401
GO:0003713	transcription coactivator activity	18	305	0.059	Molecular Function	0.00264537	0.0953888
GO:0005488	binding	383	12677	0.03	Molecular Function	0.00274539	0.0961671
GO:0031410	cytoplasmic vesicle	70	1911	0.037	Cellular Component	0.01283	0.100607
GO:0033267	axon part	21	439	0.048	Cellular Component	0.0131823	0.100753
GO:0016581	NuRD complex	3	18	0.167	Cellular Component	0.0132301	0.100753
GO:0090545	CHD-type complex	3	18	0.167	Cellular Component	0.0132301	0.100753
GO:0031674	I band	9	134	0.067	Cellular Component	0.0136371	0.102863
GO:0035036	sperm-egg recognition	6	45	0.133	Biological Process	0.00152712	0.104736
GO:0010737	protein kinase A signaling	5	31	0.161	Biological Process	0.00158702	0.10609
GO:0097120	receptor localization to synapse	5	31	0.161	Biological Process	0.00158702	0.10609
GO:1990048	anterograde dense core granule trafficking	3	9	0.333	Biological Process	0.00162794	0.107464
GO:0001650	fibrillar center	8	113	0.071	Cellular Component	0.0145914	0.108815
GO:0097546	ciliary base	4	34	0.118	Cellular Component	0.0147824	0.108815
GO:0016011	dystroglycan complex	2	7	0.286	Cellular Component	0.01514	0.108815
GO:0016012	sarcoglycan complex	2	7	0.286	Cellular Component	0.01514	0.108815
GO:0043203	axon hillock	2	7	0.286	Cellular Component	0.01514	0.108815
GO:0009506	plasmodesma	3	19	0.158	Cellular Component	0.015388	0.108815
GO:0055044	symplast	3	19	0.158	Cellular Component	0.015388	0.108815
GO:0021535	cell migration in hindbrain	4	19	0.211	Biological Process	0.00170031	0.109849
GO:0009988	cell-cell recognition	7	62	0.113	Biological Process	0.00170567	0.109849
GO:0007420	brain development	37	792	0.047	Biological Process	0.00173573	0.110438
GO:0032391	photoreceptor connecting cilium	4	35	0.114	Cellular Component	0.0163277	0.113435
GO:0044295	axonal growth cone	4	35	0.114	Cellular Component	0.0163277	0.113435
GO:0031513	nonmotile primary cilium	9	139	0.065	Cellular Component	0.0169652	0.115832
GO:0072372	primary cilium	9	139	0.065	Cellular Component	0.0169652	0.115832
GO:0048786	presynaptic active zone	5	54	0.093	Cellular Component	0.0177081	0.11987
GO:0032570	response to progesterone	6	47	0.128	Biological Process	0.00192047	0.120738
GO:0030018	Z disc	8	119	0.067	Cellular Component	0.0193634	0.128626
GO:0005891	voltage-gated calcium channel complex	4	37	0.108	Cellular Component	0.0197125	0.128626
GO:0030981	cortical microtubule cytoskeleton	2	8	0.25	Cellular Component	0.0198136	0.128626
GO:0036128	CatSper complex	2	8	0.25	Cellular Component	0.0198136	0.128626
GO:1990075	periciliary membrane compartment	2	8	0.25	Cellular Component	0.0198136	0.128626
GO:0031581	hemidesmosome assembly	4	20	0.2	Biological Process	0.0020787	0.129148
GO:0060077	inhibitory synapse	3	21	0.143	Cellular Component	0.0202636	0.129426
GO:0090544	BAF-type complex	3	21	0.143	Cellular Component	0.0202636	0.129426
GO:0021700	developmental maturation	20	350	0.057	Biological Process	0.00220361	0.131495
GO:0072386	plus-end-directed organelle transport along microtubule	3	10	0.3	Biological Process	0.00227737	0.131495
GO:0099519	dense core granule cytoskeletal trafficking	3	10	0.3	Biological Process	0.00227737	0.131495
GO:2000574	regulation of microtubule motor activity	3	10	0.3	Biological Process	0.00227737	0.131495
GO:2000766	negative regulation of cytoplasmic translation	3	10	0.3	Biological Process	0.00227737	0.131495
GO:0035616	histone H2B conserved C-terminal lysine deubiquitination	2	3	0.667	Biological Process	0.00231566	0.131495
GO:0045900	negative regulation of translational elongation	2	3	0.667	Biological Process	0.00231566	0.131495
GO:0097477	lateral motor column neuron migration	2	3	0.667	Biological Process	0.00231566	0.131495
GO:0035735	intraciliary transport involved in cilium morphogenesis	5	34	0.147	Biological Process	0.00242571	0.134435
GO:0001578	microtubule bundle formation	9	103	0.087	Biological Process	0.00244761	0.134435
GO:0035418	protein localization to synapse	7	66	0.106	Biological Process	0.00245416	0.134435
GO:0048870	cell motility	61	1511	0.04	Biological Process	0.00246926	0.134435
GO:0000124	SAGA complex	4	38	0.105	Cellular Component	0.0215551	0.136573
GO:0051674	localization of cell	61	1514	0.04	Biological Process	0.00258355	0.139222
GO:0045211	postsynaptic membrane	13	246	0.053	Cellular Component	0.0225404	0.139931
GO:0005581	collagen trimer	6	78	0.077	Cellular Component	0.0226152	0.139931
GO:0005700	polytene chromosome	6	78	0.077	Cellular Component	0.0226152	0.139931
GO:0097440	apical dendrite	3	22	0.136	Cellular Component	0.0229832	0.141106
GO:0007409	axonogenesis	28	565	0.05	Biological Process	0.00272251	0.144612
GO:0021591	ventricular system development	5	35	0.143	Biological Process	0.00276573	0.144612
GO:0060285	cilium-dependent cell motility	5	35	0.143	Biological Process	0.00276573	0.144612
GO:0042383	sarcolemma	8	124	0.065	Cellular Component	0.0241157	0.14692
GO:0001764	neuron migration	12	168	0.071	Biological Process	0.00283818	0.146946
GO:0009524	phragmoplast	2	9	0.222	Cellular Component	0.0250049	0.150029
GO:0031511	Mis6-Sim4 complex	2	9	0.222	Cellular Component	0.0250049	0.150029
GO:0019954	asexual reproduction	15	237	0.063	Biological Process	0.00294156	0.150819
GO:0005634	nucleus	199	6320	0.031	Cellular Component	0.0255121	0.150996
GO:0090568	nuclear transcriptional repressor complex	4	40	0.1	Cellular Component	0.0255473	0.150996
GO:0043197	dendritic spine	10	174	0.057	Cellular Component	0.0257965	0.15134
GO:0034704	calcium channel complex	5	60	0.083	Cellular Component	0.0266986	0.151777
GO:0044309	neuron spine	10	175	0.057	Cellular Component	0.0267013	0.151777
GO:0005595	collagen type XII trimer	1	1	1	Cellular Component	0.0281707	0.151777
GO:0005607	laminin-2 complex	1	1	1	Cellular Component	0.0281707	0.151777
GO:0017086	3-methyl-2-oxobutanoate dehydrogenase (lipoamide) complex	1	1	1	Cellular Component	0.0281707	0.151777
GO:0032160	septin filament array	1	1	1	Cellular Component	0.0281707	0.151777
GO:0035328	transcriptionally silent chromatin	1	1	1	Cellular Component	0.0281707	0.151777
GO:0043257	laminin-8 complex	1	1	1	Cellular Component	0.0281707	0.151777
GO:0061671	Cbp3p-Cbp6 complex	1	1	1	Cellular Component	0.0281707	0.151777
GO:0070860	RNA polymerase I core factor complex	1	1	1	Cellular Component	0.0281707	0.151777
GO:0097229	sperm end piece	1	1	1	Cellular Component	0.0281707	0.151777
GO:0097362	MCM8-MCM9 complex	1	1	1	Cellular Component	0.0281707	0.151777
GO:0016010	dystrophin-associated glycoprotein complex	3	24	0.125	Cellular Component	0.0289863	0.154075
GO:0090665	glycoprotein complex	3	24	0.125	Cellular Component	0.0289863	0.154075
GO:0046959	habituation	3	11	0.273	Biological Process	0.00306649	0.15423
GO:0097475	motor neuron migration	3	11	0.273	Biological Process	0.00306649	0.15423
GO:0050508	glucuronosyl-N-acetylglucosaminyl-proteoglycan 4-alpha-N-acetylglucosaminyltransferase activity	2	4	0.5	Molecular Function	0.00457857	0.154422
GO:0004843	thiol-dependent ubiquitin-specific protease activity	8	93	0.086	Molecular Function	0.00471341	0.154422
GO:0043167	ion binding	211	6504	0.032	Molecular Function	0.00488134	0.154422
GO:0003824	catalytic activity	223	6922	0.032	Molecular Function	0.00491228	0.154422
GO:0030427	site of polarized growth	12	229	0.052	Cellular Component	0.0293113	0.154764
GO:0097542	ciliary tip	4	42	0.095	Cellular Component	0.0299554	0.157117
GO:0034362	low-density lipoprotein particle	2	10	0.2	Cellular Component	0.0306812	0.159378
GO:0005911	cell-cell junction	19	422	0.045	Cellular Component	0.0307889	0.159378
GO:0048008	platelet-derived growth factor receptor signaling pathway	6	52	0.115	Biological Process	0.00323714	0.161277
GO:0030900	forebrain development	22	416	0.053	Biological Process	0.0035153	0.166128
GO:0001941	postsynaptic membrane organization	5	37	0.135	Biological Process	0.00354712	0.166128
GO:0045026	plasma membrane fusion	5	37	0.135	Biological Process	0.00354712	0.166128
GO:0010738	regulation of protein kinase A signaling	4	23	0.174	Biological Process	0.00355472	0.166128
GO:0016578	histone deubiquitination	4	23	0.174	Biological Process	0.00355472	0.166128
GO:0045138	nematode male tail tip morphogenesis	4	23	0.174	Biological Process	0.00355472	0.166128
GO:0045724	positive regulation of cilium assembly	4	23	0.174	Biological Process	0.00355472	0.166128
GO:0005783	endoplasmic reticulum	60	1682	0.036	Cellular Component	0.0331086	0.170273
GO:0031982	vesicle	70	2005	0.035	Cellular Component	0.0334739	0.171041
GO:0035082	axoneme assembly	7	71	0.099	Biological Process	0.00371858	0.172262
GO:0004553	hydrolase activity, hydrolyzing O-glycosyl compounds	11	160	0.069	Molecular Function	0.00571528	0.175173
GO:0048469	cell maturation	15	244	0.061	Biological Process	0.003864	0.176972
GO:0007399	nervous system development	92	2511	0.037	Biological Process	0.00388727	0.176972
GO:0048699	generation of neurons	66	1696	0.039	Biological Process	0.00393718	0.177692
GO:0002931	response to ischemia	5	38	0.132	Biological Process	0.00399203	0.177692
GO:1902857	positive regulation of nonmotile primary cilium assembly	3	12	0.25	Biological Process	0.00400404	0.177692
GO:0040011	locomotion	74	1947	0.038	Biological Process	0.00409507	0.180217
GO:0008144	drug binding	57	1447	0.039	Molecular Function	0.00611903	0.182974
GO:0071564	npBAF complex	2	11	0.182	Cellular Component	0.0368111	0.186887
GO:0016307	phosphatidylinositol phosphate kinase activity	3	14	0.214	Molecular Function	0.00641978	0.187396
GO:0036094	small molecule binding	114	3264	0.035	Molecular Function	0.00657823	0.187556
GO:0070461	SAGA-type complex	4	45	0.089	Cellular Component	0.03736	0.188466
GO:0008089	anterograde axonal transport	5	39	0.128	Biological Process	0.00447544	0.189001
GO:0001996	positive regulation of heart rate by epinephrine-norepinephrine	2	4	0.5	Biological Process	0.00454519	0.189001
GO:0097118	neuroligin clustering involved in postsynaptic membrane assembly	2	4	0.5	Biological Process	0.00454519	0.189001
GO:0097476	spinal cord motor neuron migration	2	4	0.5	Biological Process	0.00454519	0.189001
GO:1902856	negative regulation of nonmotile primary cilium assembly	2	4	0.5	Biological Process	0.00454519	0.189001
GO:1902897	regulation of postsynaptic density protein 95 clustering	2	4	0.5	Biological Process	0.00454519	0.189001
GO:2000741	positive regulation of mesenchymal stem cell differentiation	2	4	0.5	Biological Process	0.00454519	0.189001
GO:0044428	nuclear part	135	4184	0.032	Cellular Component	0.038208	0.191524
GO:0030371	translation repressor activity	4	28	0.143	Molecular Function	0.00745548	0.191722
GO:0035005	1-phosphatidylinositol-4-phosphate 3-kinase activity	2	5	0.4	Molecular Function	0.00748885	0.191722
GO:0042328	heparan sulfate N-acetylglucosaminyltransferase activity	2	5	0.4	Molecular Function	0.00748885	0.191722
GO:0008236	serine-type peptidase activity	20	391	0.051	Molecular Function	0.00778526	0.191722
GO:0003714	transcription corepressor activity	13	214	0.061	Molecular Function	0.00781346	0.191722
GO:0000900	translation repressor activity, nucleic acid binding	3	15	0.2	Molecular Function	0.0078588	0.191722
GO:0035925	mRNA 3'-UTR AU-rich region binding	3	15	0.2	Molecular Function	0.0078588	0.191722
GO:0070011	peptidase activity, acting on L-amino acid peptides	37	867	0.043	Molecular Function	0.0079754	0.191722
GO:0017171	serine hydrolase activity	20	393	0.051	Molecular Function	0.00821189	0.193611
GO:0016798	hydrolase activity, acting on glycosyl bonds	12	192	0.062	Molecular Function	0.00837796	0.1938
GO:0043113	receptor clustering	6	56	0.107	Biological Process	0.00470021	0.19392
GO:0048666	neuron development	52	1283	0.041	Biological Process	0.00475173	0.194526
GO:0055059	asymmetric neuroblast division	4	25	0.16	Biological Process	0.00485851	0.197367
GO:0007281	germ cell development	26	535	0.049	Biological Process	0.00489887	0.197488
GO:0008233	peptidase activity	38	902	0.042	Molecular Function	0.008812	0.200065
GO:0051651	maintenance of location in cell	10	136	0.074	Biological Process	0.00505311	0.202163
GO:0018119	peptidyl-cysteine S-nitrosylation	3	13	0.231	Biological Process	0.00509769	0.202413
GO:0036459	thiol-dependent ubiquitinyl hydrolase activity	8	105	0.076	Molecular Function	0.00965331	0.214172
GO:0005516	calmodulin binding	12	196	0.061	Molecular Function	0.00978273	0.214172
GO:0030424	axon	27	675	0.04	Cellular Component	0.0431356	0.214656
GO:0043194	axon initial segment	2	12	0.167	Cellular Component	0.0433648	0.214656
GO:0005912	adherens junction	13	271	0.048	Cellular Component	0.0439819	0.216358
GO:0101005	ubiquitinyl hydrolase activity	8	106	0.075	Molecular Function	0.0101925	0.219228
GO:0034260	negative regulation of GTPase activity	5	41	0.122	Biological Process	0.00556472	0.219308
GO:0046037	GMP metabolic process	4	26	0.154	Biological Process	0.0056165	0.219709
GO:0031344	regulation of cell projection organization	31	680	0.046	Biological Process	0.00568185	0.220631
GO:0002102	podosome	3	29	0.103	Cellular Component	0.0472313	0.230909
GO:0009235	cobalamin metabolic process	6	59	0.102	Biological Process	0.0060802	0.234376
GO:0031503	protein complex localization	15	257	0.058	Biological Process	0.00620038	0.235196
GO:0022008	neurogenesis	68	1793	0.038	Biological Process	0.00622485	0.235196
GO:0072384	organelle transport along microtubule	7	78	0.09	Biological Process	0.00625175	0.235196
GO:0017014	protein nitrosylation	3	14	0.214	Biological Process	0.0063541	0.235196
GO:0030951	establishment or maintenance of microtubule cytoskeleton polarity	3	14	0.214	Biological Process	0.0063541	0.235196
GO:0003351	epithelial cilium movement	4	27	0.148	Biological Process	0.00644948	0.235196
GO:0060294	cilium movement involved in cell motility	4	27	0.148	Biological Process	0.00644948	0.235196
GO:0022604	regulation of cell morphogenesis	29	630	0.046	Biological Process	0.00645777	0.235196
GO:0005819	spindle	17	389	0.044	Cellular Component	0.0497994	0.236922
GO:0044452	nucleolar part	9	169	0.053	Cellular Component	0.0501282	0.236922
GO:0000939	condensed chromosome inner kinetochore	2	13	0.154	Cellular Component	0.0503135	0.236922
GO:0005614	interstitial matrix	2	13	0.154	Cellular Component	0.0503135	0.236922
GO:0031464	Cul4A-RING E3 ubiquitin ligase complex	2	13	0.154	Cellular Component	0.0503135	0.236922
GO:0031012	extracellular matrix	13	277	0.047	Cellular Component	0.0507416	0.236922
GO:0044853	plasma membrane raft	6	95	0.063	Cellular Component	0.0517265	0.236922
GO:0016323	basolateral plasma membrane	11	224	0.049	Cellular Component	0.0529619	0.236922
GO:0031672	A band	4	51	0.078	Cellular Component	0.0550442	0.236922
GO:0000328	fungal-type vacuole lumen	1	2	0.5	Cellular Component	0.0555494	0.236922
GO:0002081	outer acrosomal membrane	1	2	0.5	Cellular Component	0.0555494	0.236922
GO:0005712	chiasma	1	2	0.5	Cellular Component	0.0555494	0.236922
GO:0005873	plus-end kinesin complex	1	2	0.5	Cellular Component	0.0555494	0.236922
GO:0009424	bacterial-type flagellum hook	1	2	0.5	Cellular Component	0.0555494	0.236922
GO:0030993	axonemal heterotrimeric kinesin-II complex	1	2	0.5	Cellular Component	0.0555494	0.236922
GO:0033290	eukaryotic 48S preinitiation complex	1	2	0.5	Cellular Component	0.0555494	0.236922
GO:0034066	RIC1-RGP1 guanyl-nucleotide exchange factor complex	1	2	0.5	Cellular Component	0.0555494	0.236922
GO:0045298	tubulin complex	1	2	0.5	Cellular Component	0.0555494	0.236922
GO:0097418	neurofibrillary tangle	1	2	0.5	Cellular Component	0.0555494	0.236922
GO:0097541	axonemal basal plate	1	2	0.5	Cellular Component	0.0555494	0.236922
GO:0097545	axonemal outer doublet	1	2	0.5	Cellular Component	0.0555494	0.236922
GO:0097587	MutLgamma complex	1	2	0.5	Cellular Component	0.0555494	0.236922
GO:1990622	CHOP-ATF3 complex	1	2	0.5	Cellular Component	0.0555494	0.236922
GO:0098805	whole membrane	77	2293	0.034	Cellular Component	0.0556407	0.236922
GO:0071277	cellular response to calcium ion	6	60	0.1	Biological Process	0.00659964	0.237093
GO:1901068	guanosine-containing compound metabolic process	6	60	0.1	Biological Process	0.00659964	0.237093
GO:0030659	cytoplasmic vesicle membrane	25	634	0.039	Cellular Component	0.0574898	0.239965
GO:0033268	node of Ranvier	2	14	0.143	Cellular Component	0.0576299	0.239965
GO:0033270	paranode region of axon	2	14	0.143	Cellular Component	0.0576299	0.239965
GO:0071565	nBAF complex	2	14	0.143	Cellular Component	0.0576299	0.239965
GO:0036477	somatodendritic compartment	33	880	0.037	Cellular Component	0.0578703	0.239965
GO:0034399	nuclear periphery	9	174	0.052	Cellular Component	0.058192	0.240042
GO:0044707	single-multicellular organism process	204	6322	0.032	Biological Process	0.00676554	0.241411
GO:0030312	external encapsulating structure	7	123	0.057	Cellular Component	0.0592223	0.242874
GO:0070161	anchoring junction	13	284	0.046	Cellular Component	0.0594919	0.242874
GO:0061564	axon development	28	605	0.046	Biological Process	0.00687528	0.24368
GO:0005925	focal adhesion	8	149	0.054	Cellular Component	0.0601994	0.244502
GO:0031175	neuron projection development	45	1098	0.041	Biological Process	0.00695672	0.244923
GO:0001993	regulation of systemic arterial blood pressure by norepinephrine-epinephrine	2	5	0.4	Biological Process	0.00743477	0.246937
GO:0003321	positive regulation of blood pressure by epinephrine-norepinephrine	2	5	0.4	Biological Process	0.00743477	0.246937
GO:0051012	microtubule sliding	2	5	0.4	Biological Process	0.00743477	0.246937
GO:0090098	positive regulation of decapentaplegic signaling pathway	2	5	0.4	Biological Process	0.00743477	0.246937
GO:0097107	postsynaptic density assembly	2	5	0.4	Biological Process	0.00743477	0.246937
GO:0097114	NMDA glutamate receptor clustering	2	5	0.4	Biological Process	0.00743477	0.246937
GO:1900084	regulation of peptidyl-tyrosine autophosphorylation	2	5	0.4	Biological Process	0.00743477	0.246937
GO:1900086	positive regulation of peptidyl-tyrosine autophosphorylation	2	5	0.4	Biological Process	0.00743477	0.246937
GO:1902083	negative regulation of peptidyl-cysteine S-nitrosylation	2	5	0.4	Biological Process	0.00743477	0.246937
GO:0048588	developmental cell growth	15	263	0.057	Biological Process	0.00760773	0.251102
GO:0019899	enzyme binding	77	2127	0.036	Molecular Function	0.0119901	0.253445
GO:0046958	nonassociative learning	3	15	0.2	Biological Process	0.00777899	0.253585
GO:1903830	magnesium ion transmembrane transport	3	15	0.2	Biological Process	0.00777899	0.253585
GO:0016514	SWI/SNF complex	2	15	0.133	Cellular Component	0.065288	0.263817
GO:0043934	sporulation	12	192	0.062	Biological Process	0.00815375	0.264172
GO:0098815	modulation of excitatory postsynaptic potential	5	45	0.111	Biological Process	0.00828093	0.266656
GO:0031122	cytoplasmic microtubule organization	6	63	0.095	Biological Process	0.00835079	0.267276
GO:0030234	enzyme regulator activity	42	1045	0.04	Molecular Function	0.012951	0.269117
GO:0070182	DNA polymerase binding	3	18	0.167	Molecular Function	0.0132402	0.270542
GO:0005719	nuclear euchromatin	3	34	0.088	Cellular Component	0.0698707	0.279483
GO:0005790	smooth endoplasmic reticulum	3	34	0.088	Cellular Component	0.0698707	0.279483
GO:0031965	nuclear membrane	13	292	0.045	Cellular Component	0.0706717	0.281266
GO:0043087	regulation of GTPase activity	22	452	0.049	Biological Process	0.00907051	0.28568
GO:0047496	vesicle transport along microtubule	5	46	0.109	Biological Process	0.00908162	0.28568
GO:0030182	neuron differentiation	59	1543	0.038	Biological Process	0.00908811	0.28568
GO:0012506	vesicle membrane	25	651	0.038	Cellular Component	0.0731127	0.286649
GO:0005672	transcription factor TFIIA complex	2	16	0.125	Cellular Component	0.0732626	0.286649
GO:0016328	lateral plasma membrane	4	57	0.07	Cellular Component	0.0765017	0.286649
GO:0005924	cell-substrate adherens junction	8	157	0.051	Cellular Component	0.0765249	0.286649
GO:0000445	THO complex part of transcription export complex	2	17	0.118	Cellular Component	0.0815301	0.286649
GO:0031237	intrinsic component of periplasmic side of plasma membrane	2	17	0.118	Cellular Component	0.0815301	0.286649
GO:0043034	costamere	2	17	0.118	Cellular Component	0.0815301	0.286649
GO:0098567	periplasmic side of plasma membrane	2	17	0.118	Cellular Component	0.0815301	0.286649
GO:0002139	stereocilia coupling link	1	3	0.333	Cellular Component	0.0821583	0.286649
GO:0002141	stereocilia ankle link	1	3	0.333	Cellular Component	0.0821583	0.286649
GO:0002142	stereocilia ankle link complex	1	3	0.333	Cellular Component	0.0821583	0.286649
GO:0005606	laminin-1 complex	1	3	0.333	Cellular Component	0.0821583	0.286649
GO:0005668	RNA polymerase transcription factor SL1 complex	1	3	0.333	Cellular Component	0.0821583	0.286649
GO:0009340	DNA topoisomerase IV complex	1	3	0.333	Cellular Component	0.0821583	0.286649
GO:0016939	kinesin II complex	1	3	0.333	Cellular Component	0.0821583	0.286649
GO:0019015	viral genome	1	3	0.333	Cellular Component	0.0821583	0.286649
GO:0030934	anchoring collagen complex	1	3	0.333	Cellular Component	0.0821583	0.286649
GO:0032419	extrinsic component of lysosome membrane	1	3	0.333	Cellular Component	0.0821583	0.286649
GO:0032449	CBM complex	1	3	0.333	Cellular Component	0.0821583	0.286649
GO:0032777	Piccolo NuA4 histone acetyltransferase complex	1	3	0.333	Cellular Component	0.0821583	0.286649
GO:0033011	perinuclear theca	1	3	0.333	Cellular Component	0.0821583	0.286649
GO:0033150	cytoskeletal calyx	1	3	0.333	Cellular Component	0.0821583	0.286649
GO:0034363	intermediate-density lipoprotein particle	1	3	0.333	Cellular Component	0.0821583	0.286649
GO:0043259	laminin-10 complex	1	3	0.333	Cellular Component	0.0821583	0.286649
GO:0044307	dendritic branch	1	3	0.333	Cellular Component	0.0821583	0.286649
GO:0097442	CA3 pyramidal cell dendrite	1	3	0.333	Cellular Component	0.0821583	0.286649
GO:1902737	dendritic filopodium	1	3	0.333	Cellular Component	0.0821583	0.286649
GO:1990696	USH2 complex	1	3	0.333	Cellular Component	0.0821583	0.286649
GO:0001726	ruffle	8	160	0.05	Cellular Component	0.08327	0.289254
GO:0043014	alpha-tubulin binding	4	34	0.118	Molecular Function	0.0147962	0.290186
GO:0001162	RNA polymerase II intronic transcription regulatory region sequence-specific DNA binding	2	7	0.286	Molecular Function	0.0151484	0.290186
GO:0001164	RNA polymerase I CORE element sequence-specific DNA binding	2	7	0.286	Molecular Function	0.0151484	0.290186
GO:0004726	non-membrane spanning protein tyrosine phosphatase activity	2	7	0.286	Molecular Function	0.0151484	0.290186
GO:0000022	mitotic spindle elongation	3	16	0.188	Biological Process	0.00937717	0.291155
GO:0046710	GDP metabolic process	3	16	0.188	Biological Process	0.00937717	0.291155
GO:0071108	protein K48-linked deubiquitination	4	30	0.133	Biological Process	0.00942768	0.291155
GO:0007411	axon guidance	17	322	0.053	Biological Process	0.00978701	0.300495
GO:0007163	establishment or maintenance of cell polarity	15	271	0.055	Biological Process	0.00986892	0.301259
GO:0005814	centriole	6	109	0.055	Cellular Component	0.0876273	0.30306
GO:0051179	localization	209	6550	0.032	Biological Process	0.0100919	0.306294
GO:0000904	cell morphogenesis involved in differentiation	40	973	0.041	Biological Process	0.0101642	0.306726
GO:0090598	male anatomical structure morphogenesis	4	31	0.129	Biological Process	0.0105893	0.309754
GO:0043393	regulation of protein binding	12	199	0.06	Biological Process	0.0106644	0.309754
GO:0002003	angiotensin maturation	2	6	0.333	Biological Process	0.0109457	0.309754
GO:0010739	positive regulation of protein kinase A signaling	2	6	0.333	Biological Process	0.0109457	0.309754
GO:0021942	radial glia guided migration of Purkinje cell	2	6	0.333	Biological Process	0.0109457	0.309754
GO:0036098	male germ-line stem cell population maintenance	2	6	0.333	Biological Process	0.0109457	0.309754
GO:0045467	R7 cell development	2	6	0.333	Biological Process	0.0109457	0.309754
GO:0060912	cardiac cell fate specification	2	6	0.333	Biological Process	0.0109457	0.309754
GO:0090286	cytoskeletal anchoring at nuclear membrane	2	6	0.333	Biological Process	0.0109457	0.309754
GO:1990049	retrograde dense core granule trafficking	2	6	0.333	Biological Process	0.0109457	0.309754
GO:2000739	regulation of mesenchymal stem cell differentiation	2	6	0.333	Biological Process	0.0109457	0.309754
GO:0097485	neuron projection guidance	17	326	0.052	Biological Process	0.0109684	0.309754
GO:0030055	cell-substrate junction	8	163	0.049	Cellular Component	0.0903546	0.309787
GO:0030496	midbody	8	163	0.049	Cellular Component	0.0903546	0.309787
GO:0048812	neuron projection morphogenesis	33	772	0.043	Biological Process	0.0110638	0.310389
GO:0051645	Golgi localization	3	17	0.176	Biological Process	0.0111527	0.310389
GO:0046834	lipid phosphorylation	7	87	0.08	Biological Process	0.0111672	0.310389
GO:0004721	phosphoprotein phosphatase activity	11	186	0.059	Molecular Function	0.0165389	0.311949
GO:0004722	protein serine/threonine phosphatase activity	6	73	0.082	Molecular Function	0.0168534	0.313065
GO:0005801	cis-Golgi network	4	61	0.066	Cellular Component	0.0928089	0.31683
GO:0007010	cytoskeleton organization	52	1346	0.039	Biological Process	0.011676	0.322833
GO:0007143	female meiotic division	5	49	0.102	Biological Process	0.0118007	0.323958
GO:0021799	cerebral cortex radially oriented cell migration	4	32	0.125	Biological Process	0.0118394	0.323958
GO:0003073	regulation of systemic arterial blood pressure	6	68	0.088	Biological Process	0.0119732	0.325931
GO:0042364	water-soluble vitamin biosynthetic process	13	227	0.057	Biological Process	0.0120739	0.326986
GO:0009925	basal plasma membrane	3	39	0.077	Cellular Component	0.0964752	0.327933
GO:0003774	motor activity	9	141	0.064	Molecular Function	0.0184778	0.328168
GO:0019783	ubiquitin-like protein-specific protease activity	8	118	0.068	Molecular Function	0.0185258	0.328168
GO:0032403	protein complex binding	37	919	0.04	Molecular Function	0.018576	0.328168
GO:0001163	RNA polymerase I regulatory region sequence-specific DNA binding	2	8	0.25	Molecular Function	0.0198244	0.328168
GO:0044877	macromolecular complex binding	71	1985	0.036	Molecular Function	0.0201716	0.328168
GO:0050839	cell adhesion molecule binding	11	194	0.057	Molecular Function	0.0218569	0.328168
GO:0005096	GTPase activator activity	14	271	0.052	Molecular Function	0.0218836	0.328168
GO:0019902	phosphatase binding	11	195	0.056	Molecular Function	0.0226007	0.328168
GO:0001013	RNA polymerase I regulatory region DNA binding	2	9	0.222	Molecular Function	0.0250184	0.328168
GO:0001161	intronic transcription regulatory region sequence-specific DNA binding	2	9	0.222	Molecular Function	0.0250184	0.328168
GO:0015556	C4-dicarboxylate transmembrane transporter activity	2	9	0.222	Molecular Function	0.0250184	0.328168
GO:0044213	intronic transcription regulatory region DNA binding	2	9	0.222	Molecular Function	0.0250184	0.328168
GO:0008022	protein C-terminus binding	12	224	0.054	Molecular Function	0.0253207	0.328168
GO:0005245	voltage-gated calcium channel activity	4	40	0.1	Molecular Function	0.0255702	0.328168
GO:0090079	translation regulator activity, nucleic acid binding	3	23	0.13	Molecular Function	0.0259099	0.328168
GO:0004252	serine-type endopeptidase activity	16	332	0.048	Molecular Function	0.0265647	0.328168
GO:0004385	guanylate kinase activity	4	41	0.098	Molecular Function	0.0277236	0.328168
GO:0004175	endopeptidase activity	26	618	0.042	Molecular Function	0.0278119	0.328168
GO:0003921	GMP synthase activity	1	1	1	Molecular Function	0.028179	0.328168
GO:0004097	catechol oxidase activity	1	1	1	Molecular Function	0.028179	0.328168
GO:0004989	octopamine receptor activity	1	1	1	Molecular Function	0.028179	0.328168
GO:0005477	pyruvate secondary active transmembrane transporter activity	1	1	1	Molecular Function	0.028179	0.328168
GO:0008267	poly-glutamine tract binding	1	1	1	Molecular Function	0.028179	0.328168
GO:0015161	capsular polysaccharide transmembrane transporter activity	1	1	1	Molecular Function	0.028179	0.328168
GO:0016819	hydrolase activity, acting on acid anhydrides, in sulfonyl-containing anhydrides	1	1	1	Molecular Function	0.028179	0.328168
GO:0016989	sigma factor antagonist activity	1	1	1	Molecular Function	0.028179	0.328168
GO:0030975	thiamine binding	1	1	1	Molecular Function	0.028179	0.328168
GO:0031711	bradykinin receptor binding	1	1	1	Molecular Function	0.028179	0.328168
GO:0043530	adenosine 5'-monophosphoramidase activity	1	1	1	Molecular Function	0.028179	0.328168
GO:0047627	adenylylsulfatase activity	1	1	1	Molecular Function	0.028179	0.328168
GO:0050528	acyloxyacyl hydrolase activity	1	1	1	Molecular Function	0.028179	0.328168
GO:0051722	protein C-terminal methylesterase activity	1	1	1	Molecular Function	0.028179	0.328168
GO:0051723	protein methylesterase activity	1	1	1	Molecular Function	0.028179	0.328168
GO:0070012	oligopeptidase activity	1	1	1	Molecular Function	0.028179	0.328168
GO:0071424	rRNA (cytosine-N4-)-methyltransferase activity	1	1	1	Molecular Function	0.028179	0.328168
GO:0071890	bicarbonate binding	1	1	1	Molecular Function	0.028179	0.328168
GO:0097621	monoamine oxidase activity	1	1	1	Molecular Function	0.028179	0.328168
GO:1904454	ubiquitin-specific protease activity involved in positive regulation of ERAD pathway	1	1	1	Molecular Function	0.028179	0.328168
GO:1990244	histone kinase activity (H2A-T120 specific)	1	1	1	Molecular Function	0.028179	0.328168
GO:0004857	enzyme inhibitor activity	18	390	0.046	Molecular Function	0.0283734	0.328168
GO:0070727	cellular macromolecule localization	72	1977	0.036	Biological Process	0.012303	0.330476
GO:0048667	cell morphogenesis involved in neuron differentiation	31	720	0.043	Biological Process	0.0123404	0.330476
GO:0035556	intracellular signal transduction	91	2589	0.035	Biological Process	0.0123905	0.330476
GO:0001673	male germ cell nucleus	2	19	0.105	Cellular Component	0.0988534	0.333157
GO:0030673	axolemma	2	19	0.105	Cellular Component	0.0988534	0.333157
GO:0006457	protein folding	16	305	0.052	Biological Process	0.0126734	0.33626
GO:0032507	maintenance of protein location in cell	8	111	0.072	Biological Process	0.012965	0.33626
GO:0032253	dense core granule localization	3	18	0.167	Biological Process	0.0131087	0.33626
GO:0032332	positive regulation of chondrocyte differentiation	3	18	0.167	Biological Process	0.0131087	0.33626
GO:0048261	negative regulation of receptor-mediated endocytosis	3	18	0.167	Biological Process	0.0131087	0.33626
GO:1901950	dense core granule transport	3	18	0.167	Biological Process	0.0131087	0.33626
GO:0036445	neuronal stem cell division	4	33	0.121	Biological Process	0.0131804	0.33626
GO:0051642	centrosome localization	4	33	0.121	Biological Process	0.0131804	0.33626
GO:0055057	neuroblast division	4	33	0.121	Biological Process	0.0131804	0.33626
GO:0000221	vacuolar proton-transporting V-type ATPase, V1 domain	3	40	0.075	Cellular Component	0.102226	0.339488
GO:0080008	Cul4-RING E3 ubiquitin ligase complex	3	40	0.075	Cellular Component	0.102226	0.339488
GO:0005884	actin filament	5	88	0.057	Cellular Component	0.102625	0.339488
GO:0032991	macromolecular complex	176	5771	0.03	Cellular Component	0.10349	0.339488
GO:0045178	basal part of cell	4	64	0.062	Cellular Component	0.10603	0.339488
GO:0071203	WASH complex	2	20	0.1	Cellular Component	0.107867	0.339488
GO:0031673	H zone	1	4	0.25	Cellular Component	0.108019	0.339488
GO:0044352	pinosome	1	4	0.25	Cellular Component	0.108019	0.339488
GO:0044354	macropinosome	1	4	0.25	Cellular Component	0.108019	0.339488
GO:0055028	cortical microtubule	1	4	0.25	Cellular Component	0.108019	0.339488
GO:0055087	Ski complex	1	4	0.25	Cellular Component	0.108019	0.339488
GO:0070176	DRM complex	1	4	0.25	Cellular Component	0.108019	0.339488
GO:0070695	FHF complex	1	4	0.25	Cellular Component	0.108019	0.339488
GO:0098536	deuterosome	1	4	0.25	Cellular Component	0.108019	0.339488
GO:1990112	RQC complex	1	4	0.25	Cellular Component	0.108019	0.339488
GO:1990716	axonemal central apparatus	1	4	0.25	Cellular Component	0.108019	0.339488
GO:1990769	proximal neuron projection	1	4	0.25	Cellular Component	0.108019	0.339488
GO:0045152	antisigma factor binding	4	42	0.095	Molecular Function	0.029982	0.343532
GO:0005796	Golgi lumen	4	65	0.062	Cellular Component	0.110617	0.344915
GO:0043202	lysosomal lumen	4	65	0.062	Cellular Component	0.110617	0.344915
GO:0004143	diacylglycerol kinase activity	2	10	0.2	Molecular Function	0.0306976	0.348475
GO:0005730	nucleolus	31	876	0.035	Cellular Component	0.113325	0.351976
GO:0044462	external encapsulating structure part	5	91	0.055	Cellular Component	0.114061	0.352878
GO:0004181	metallocarboxypeptidase activity	3	25	0.12	Molecular Function	0.0322917	0.354073
GO:0004779	sulfate adenylyltransferase activity	3	25	0.12	Molecular Function	0.0322917	0.354073
GO:0004781	sulfate adenylyltransferase (ATP) activity	3	25	0.12	Molecular Function	0.0322917	0.354073
GO:0052742	phosphatidylinositol kinase activity	4	43	0.093	Molecular Function	0.032346	0.354073
GO:0017016	Ras GTPase binding	21	483	0.043	Molecular Function	0.0333826	0.362186
GO:0016605	PML body	5	92	0.054	Cellular Component	0.118004	0.363655
GO:0006767	water-soluble vitamin metabolic process	15	284	0.053	Biological Process	0.0146414	0.371348
GO:0048523	negative regulation of cellular process	148	4505	0.033	Biological Process	0.0146964	0.371348
GO:0031981	nuclear lumen	115	3695	0.031	Cellular Component	0.121772	0.373811
GO:0090097	regulation of decapentaplegic signaling pathway	2	7	0.286	Biological Process	0.0150411	0.374678
GO:0099560	synaptic membrane adhesion	2	7	0.286	Biological Process	0.0150411	0.374678
GO:1904778	positive regulation of protein localization to cell cortex	2	7	0.286	Biological Process	0.0150411	0.374678
GO:0051231	spindle elongation	3	19	0.158	Biological Process	0.0152478	0.378044
GO:0060998	regulation of dendritic spine development	6	72	0.083	Biological Process	0.0155748	0.384347
GO:0050145	nucleoside phosphate kinase activity	3	26	0.115	Molecular Function	0.0357616	0.384594
GO:0000346	transcription export complex	2	22	0.091	Cellular Component	0.126499	0.384879
GO:0034706	sodium channel complex	2	22	0.091	Cellular Component	0.126499	0.384879
GO:0042734	presynaptic membrane	5	95	0.053	Cellular Component	0.13021	0.384879
GO:0070160	occluding junction	6	122	0.049	Cellular Component	0.130524	0.384879
GO:0044450	microtubule organizing center part	7	150	0.047	Cellular Component	0.131609	0.384879
GO:0000791	euchromatin	3	45	0.067	Cellular Component	0.132879	0.384879
GO:0005593	FACIT collagen trimer	1	5	0.2	Cellular Component	0.133153	0.384879
GO:0005701	polytene chromosome chromocenter	1	5	0.2	Cellular Component	0.133153	0.384879
GO:0005947	mitochondrial alpha-ketoglutarate dehydrogenase complex	1	5	0.2	Cellular Component	0.133153	0.384879
GO:0009332	glutamate-tRNA ligase complex	1	5	0.2	Cellular Component	0.133153	0.384879
GO:0032983	kainate selective glutamate receptor complex	1	5	0.2	Cellular Component	0.133153	0.384879
GO:0036449	microtubule minus-end	1	5	0.2	Cellular Component	0.133153	0.384879
GO:0048788	cytoskeleton of presynaptic active zone	1	5	0.2	Cellular Component	0.133153	0.384879
GO:0061689	tricellular tight junction	1	5	0.2	Cellular Component	0.133153	0.384879
GO:0071547	piP-body	1	5	0.2	Cellular Component	0.133153	0.384879
GO:0097025	MPP7-DLG1-LIN7 complex	1	5	0.2	Cellular Component	0.133153	0.384879
GO:0016234	inclusion body	4	70	0.057	Cellular Component	0.13482	0.386293
GO:0000347	THO complex	2	23	0.087	Cellular Component	0.136081	0.386293
GO:0005618	cell wall	2	23	0.087	Cellular Component	0.136081	0.386293
GO:0005942	phosphatidylinositol 3-kinase complex	2	23	0.087	Cellular Component	0.136081	0.386293
GO:0097225	sperm midpiece	2	23	0.087	Cellular Component	0.136081	0.386293
GO:0031967	organelle envelope	40	1188	0.034	Cellular Component	0.137162	0.387973
GO:0009931	calcium-dependent protein serine/threonine kinase activity	2	11	0.182	Molecular Function	0.0368307	0.389262
GO:0034452	dynactin binding	2	11	0.182	Molecular Function	0.0368307	0.389262
GO:0004180	carboxypeptidase activity	4	45	0.089	Molecular Function	0.0373925	0.391823
GO:0031346	positive regulation of cell projection organization	19	394	0.048	Biological Process	0.0160093	0.392869
GO:0003044	regulation of systemic arterial blood pressure mediated by a chemical signal	4	35	0.114	Biological Process	0.0161433	0.392869
GO:0042051	compound eye photoreceptor development	4	35	0.114	Biological Process	0.0161433	0.392869
GO:0030863	cortical cytoskeleton	5	98	0.051	Cellular Component	0.142962	0.402939
GO:0048731	system development	155	4760	0.033	Biological Process	0.0166951	0.404435
GO:0043021	ribonucleoprotein complex binding	16	352	0.045	Molecular Function	0.0418621	0.404939
GO:0017091	AU-rich element binding	3	28	0.107	Molecular Function	0.0432502	0.404939
GO:0010857	calcium-dependent protein kinase activity	2	12	0.167	Molecular Function	0.0433876	0.404939
GO:0004521	endoribonuclease activity	8	140	0.057	Molecular Function	0.0447418	0.404939
GO:0004197	cysteine-type endopeptidase activity	6	92	0.065	Molecular Function	0.0455102	0.404939
GO:0008237	metallopeptidase activity	14	300	0.047	Molecular Function	0.0455933	0.404939
GO:0015085	calcium ion transmembrane transporter activity	9	166	0.054	Molecular Function	0.0457259	0.404939
GO:0016833	oxo-acid-lyase activity	3	29	0.103	Molecular Function	0.0472646	0.404939
GO:0030507	spectrin binding	3	29	0.103	Molecular Function	0.0472646	0.404939
GO:0016791	phosphatase activity	18	416	0.043	Molecular Function	0.0482211	0.404939
GO:0030374	ligand-dependent nuclear receptor transcription coactivator activity	4	49	0.082	Molecular Function	0.0487658	0.404939
GO:0051018	protein kinase A binding	4	49	0.082	Molecular Function	0.0487658	0.404939
GO:0015113	nitrite transmembrane transporter activity	2	13	0.154	Molecular Function	0.0503397	0.404939
GO:0015514	nitrite efflux transmembrane transporter activity	2	13	0.154	Molecular Function	0.0503397	0.404939
GO:0017110	nucleoside-diphosphatase activity	2	13	0.154	Molecular Function	0.0503397	0.404939
GO:0031419	cobalamin binding	2	13	0.154	Molecular Function	0.0503397	0.404939
GO:0043023	ribosomal large subunit binding	2	13	0.154	Molecular Function	0.0503397	0.404939
GO:0045296	cadherin binding	3	30	0.1	Molecular Function	0.0514553	0.404939
GO:0051019	mitogen-activated protein kinase binding	3	30	0.1	Molecular Function	0.0514553	0.404939
GO:0031267	small GTPase binding	21	508	0.041	Molecular Function	0.0521576	0.404939
GO:0003730	mRNA 3'-UTR binding	5	73	0.068	Molecular Function	0.0549019	0.404939
GO:0001888	glucuronyl-galactosyl-proteoglycan 4-alpha-N-acetylglucosaminyltransferase activity	1	2	0.5	Molecular Function	0.0555656	0.404939
GO:0003826	alpha-ketoacid dehydrogenase activity	1	2	0.5	Molecular Function	0.0555656	0.404939
GO:0003863	3-methyl-2-oxobutanoate dehydrogenase (2-methylpropanoyl-transferring) activity	1	2	0.5	Molecular Function	0.0555656	0.404939
GO:0004040	amidase activity	1	2	0.5	Molecular Function	0.0555656	0.404939
GO:0004382	guanosine-diphosphatase activity	1	2	0.5	Molecular Function	0.0555656	0.404939
GO:0004418	hydroxymethylbilane synthase activity	1	2	0.5	Molecular Function	0.0555656	0.404939
GO:0004788	thiamine diphosphokinase activity	1	2	0.5	Molecular Function	0.0555656	0.404939
GO:0005287	high-affinity basic amino acid transmembrane transporter activity	1	2	0.5	Molecular Function	0.0555656	0.404939
GO:0005289	high-affinity arginine transmembrane transporter activity	1	2	0.5	Molecular Function	0.0555656	0.404939
GO:0005292	high-affinity lysine transmembrane transporter activity	1	2	0.5	Molecular Function	0.0555656	0.404939
GO:0008118	N-acetyllactosaminide alpha-2,3-sialyltransferase activity	1	2	0.5	Molecular Function	0.0555656	0.404939
GO:0008430	selenium binding	1	2	0.5	Molecular Function	0.0555656	0.404939
GO:0030407	formimidoyltransferase activity	1	2	0.5	Molecular Function	0.0555656	0.404939
GO:0030409	glutamate formimidoyltransferase activity	1	2	0.5	Molecular Function	0.0555656	0.404939
GO:0030412	formimidoyltetrahydrofolate cyclodeaminase activity	1	2	0.5	Molecular Function	0.0555656	0.404939
GO:0035373	chondroitin sulfate proteoglycan binding	1	2	0.5	Molecular Function	0.0555656	0.404939
GO:0035501	MH1 domain binding	1	2	0.5	Molecular Function	0.0555656	0.404939
GO:0043814	phospholactate guanylyltransferase activity	1	2	0.5	Molecular Function	0.0555656	0.404939
GO:0044715	8-oxo-dGDP phosphatase activity	1	2	0.5	Molecular Function	0.0555656	0.404939
GO:0046556	alpha-L-arabinofuranosidase activity	1	2	0.5	Molecular Function	0.0555656	0.404939
GO:0047710	bis(5'-adenosyl)-triphosphatase activity	1	2	0.5	Molecular Function	0.0555656	0.404939
GO:0060230	lipoprotein lipase activator activity	1	2	0.5	Molecular Function	0.0555656	0.404939
GO:0060703	deoxyribonuclease inhibitor activity	1	2	0.5	Molecular Function	0.0555656	0.404939
GO:0061628	H3K27me3 modified histone binding	1	2	0.5	Molecular Function	0.0555656	0.404939
GO:0070401	NADP+ binding	1	2	0.5	Molecular Function	0.0555656	0.404939
GO:0070736	protein-glycine ligase activity, initiating	1	2	0.5	Molecular Function	0.0555656	0.404939
GO:0070738	tubulin-glycine ligase activity	1	2	0.5	Molecular Function	0.0555656	0.404939
GO:0071885	N-terminal protein N-methyltransferase activity	1	2	0.5	Molecular Function	0.0555656	0.404939
GO:1904455	ubiquitin-specific protease activity involved in negative regulation of ERAD pathway	1	2	0.5	Molecular Function	0.0555656	0.404939
GO:0005227	calcium activated cation channel activity	3	31	0.097	Molecular Function	0.0558194	0.404939
GO:0015562	efflux transmembrane transporter activity	3	31	0.097	Molecular Function	0.0558194	0.404939
GO:0000793	condensed chromosome	11	271	0.041	Cellular Component	0.144772	0.405216
GO:0031594	neuromuscular junction	4	72	0.056	Cellular Component	0.145057	0.405216
GO:0016327	apicolateral plasma membrane	2	24	0.083	Cellular Component	0.145816	0.405216
GO:0030125	clathrin vesicle coat	2	24	0.083	Cellular Component	0.145816	0.405216
GO:0019208	phosphatase regulator activity	6	97	0.062	Molecular Function	0.0562433	0.405613
GO:0034613	cellular protein localization	70	1943	0.036	Biological Process	0.0169578	0.408924
GO:0098858	actin-based cell projection	8	185	0.043	Cellular Component	0.152353	0.410536
GO:0045121	membrane raft	12	305	0.039	Cellular Component	0.154332	0.410536
GO:0098857	membrane microdomain	12	305	0.039	Cellular Component	0.154332	0.410536
GO:0034451	centriolar satellite	2	25	0.08	Cellular Component	0.15569	0.410536
GO:0005903	brush border	5	101	0.05	Cellular Component	0.156231	0.410536
GO:0001534	radial spoke	1	6	0.167	Cellular Component	0.157579	0.410536
GO:0005726	perichromatin fibrils	1	6	0.167	Cellular Component	0.157579	0.410536
GO:0008091	spectrin	1	6	0.167	Cellular Component	0.157579	0.410536
GO:0014731	spectrin-associated cytoskeleton	1	6	0.167	Cellular Component	0.157579	0.410536
GO:0030062	mitochondrial tricarboxylic acid cycle enzyme complex	1	6	0.167	Cellular Component	0.157579	0.410536
GO:0031232	extrinsic component of external side of plasma membrane	1	6	0.167	Cellular Component	0.157579	0.410536
GO:0034992	microtubule organizing center attachment site	1	6	0.167	Cellular Component	0.157579	0.410536
GO:0034993	LINC complex	1	6	0.167	Cellular Component	0.157579	0.410536
GO:0035985	senescence-associated heterochromatin focus	1	6	0.167	Cellular Component	0.157579	0.410536
GO:0045264	plasma membrane proton-transporting ATP synthase complex, coupling factor F(o)	1	6	0.167	Cellular Component	0.157579	0.410536
GO:0071986	Ragulator complex	1	6	0.167	Cellular Component	0.157579	0.410536
GO:0097433	dense body	1	6	0.167	Cellular Component	0.157579	0.410536
GO:0099569	presynaptic cytoskeleton	1	6	0.167	Cellular Component	0.157579	0.410536
GO:1990246	uniplex complex	1	6	0.167	Cellular Component	0.157579	0.410536
GO:0035497	cAMP response element binding	2	14	0.143	Molecular Function	0.0576597	0.410993
GO:0035613	RNA stem-loop binding	2	14	0.143	Molecular Function	0.0576597	0.410993
GO:0033180	proton-transporting V-type ATPase, V1 domain	3	49	0.061	Cellular Component	0.159394	0.413902
GO:0016358	dendrite development	15	290	0.052	Biological Process	0.0173717	0.414269
GO:0099518	vesicle cytoskeletal trafficking	5	54	0.093	Biological Process	0.0174746	0.414269
GO:0051668	localization within membrane	10	164	0.061	Biological Process	0.0175506	0.414269
GO:0048745	smooth muscle tissue development	3	20	0.15	Biological Process	0.0175717	0.414269
GO:0071709	membrane assembly	3	20	0.15	Biological Process	0.0175717	0.414269
GO:0006470	protein dephosphorylation	18	371	0.049	Biological Process	0.0177278	0.41609
GO:0009110	vitamin biosynthetic process	13	239	0.054	Biological Process	0.0178138	0.416259
GO:0046661	male sex differentiation	11	190	0.058	Biological Process	0.0186104	0.420741
GO:0001539	cilium or flagellum-dependent cell motility	6	75	0.08	Biological Process	0.0187246	0.420741
GO:0045185	maintenance of protein location	8	119	0.067	Biological Process	0.0190157	0.420741
GO:0031641	regulation of myelination	4	37	0.108	Biological Process	0.0194926	0.420741
GO:0051898	negative regulation of protein kinase B signaling	4	37	0.108	Biological Process	0.0194926	0.420741
GO:0001188	RNA polymerase I transcriptional preinitiation complex assembly	2	8	0.25	Biological Process	0.0196853	0.420741
GO:0002002	regulation of angiotensin levels in blood	2	8	0.25	Biological Process	0.0196853	0.420741
GO:0042340	keratan sulfate catabolic process	2	8	0.25	Biological Process	0.0196853	0.420741
GO:0072497	mesenchymal stem cell differentiation	2	8	0.25	Biological Process	0.0196853	0.420741
GO:0097104	postsynaptic membrane assembly	2	8	0.25	Biological Process	0.0196853	0.420741
GO:1904776	regulation of protein localization to cell cortex	2	8	0.25	Biological Process	0.0196853	0.420741
GO:0050808	synapse organization	19	403	0.047	Biological Process	0.0197654	0.420741
GO:0046854	phosphatidylinositol phosphorylation	6	76	0.079	Biological Process	0.0198645	0.420741
GO:0060047	heart contraction	12	217	0.055	Biological Process	0.0198657	0.420741
GO:0018146	keratan sulfate biosynthetic process	3	21	0.143	Biological Process	0.0200818	0.420741
GO:0018200	peptidyl-glutamic acid modification	3	21	0.143	Biological Process	0.0200818	0.420741
GO:0032252	secretory granule localization	3	21	0.143	Biological Process	0.0200818	0.420741
GO:0070988	demethylation	5	56	0.089	Biological Process	0.0201741	0.420741
GO:0060078	regulation of postsynaptic membrane potential	8	122	0.066	Biological Process	0.0217338	0.420741
GO:0060021	palate development	6	78	0.077	Biological Process	0.022284	0.420741
GO:0060996	dendritic spine development	7	100	0.07	Biological Process	0.0225085	0.420741
GO:0007626	locomotory behavior	14	273	0.051	Biological Process	0.0225126	0.420741
GO:0006464	cellular protein modification process	131	3987	0.033	Biological Process	0.0225544	0.420741
GO:0036211	protein modification process	131	3987	0.033	Biological Process	0.0225544	0.420741
GO:0051966	regulation of synaptic transmission, glutamatergic	5	58	0.086	Biological Process	0.0231327	0.420741
GO:0098722	asymmetric stem cell division	4	39	0.103	Biological Process	0.0232409	0.420741
GO:0097061	dendritic spine organization	6	79	0.076	Biological Process	0.023565	0.420741
GO:0007270	neuron-neuron synaptic transmission	9	148	0.061	Biological Process	0.0239309	0.420741
GO:0015014	heparan sulfate proteoglycan biosynthetic process, polysaccharide chain biosynthetic process	2	9	0.222	Biological Process	0.0248445	0.420741
GO:0015889	cobalamin transport	2	9	0.222	Biological Process	0.0248445	0.420741
GO:0016325	oocyte microtubule cytoskeleton organization	2	9	0.222	Biological Process	0.0248445	0.420741
GO:0035865	cellular response to potassium ion	2	9	0.222	Biological Process	0.0248445	0.420741
GO:0051256	mitotic spindle midzone assembly	2	9	0.222	Biological Process	0.0248445	0.420741
GO:0060177	regulation of angiotensin metabolic process	2	9	0.222	Biological Process	0.0248445	0.420741
GO:0072383	plus-end-directed vesicle transport along microtubule	2	9	0.222	Biological Process	0.0248445	0.420741
GO:1902018	negative regulation of cilium assembly	2	9	0.222	Biological Process	0.0248445	0.420741
GO:1990440	positive regulation of transcription from RNA polymerase II promoter in response to endoplasmic reticulum stress	2	9	0.222	Biological Process	0.0248445	0.420741
GO:0007628	adult walking behavior	4	40	0.1	Biological Process	0.0252678	0.420741
GO:0003015	heart process	12	225	0.053	Biological Process	0.0254651	0.420741
GO:0021801	cerebral cortex radial glia guided migration	3	23	0.13	Biological Process	0.0256621	0.420741
GO:0022030	telencephalon glial cell migration	3	23	0.13	Biological Process	0.0256621	0.420741
GO:0044458	motile cilium assembly	3	23	0.13	Biological Process	0.0256621	0.420741
GO:0060074	synapse maturation	3	23	0.13	Biological Process	0.0256621	0.420741
GO:0034762	regulation of transmembrane transport	22	500	0.044	Biological Process	0.0257801	0.420741
GO:0051056	regulation of small GTPase mediated signal transduction	15	307	0.049	Biological Process	0.0272378	0.420741
GO:0031529	ruffle organization	4	41	0.098	Biological Process	0.0273978	0.420741
GO:0090659	walking behavior	4	41	0.098	Biological Process	0.0273978	0.420741
GO:0016477	cell migration	48	1290	0.037	Biological Process	0.0275316	0.420741
GO:0030317	sperm motility	6	82	0.073	Biological Process	0.0277014	0.420741
GO:0006211	5-methylcytosine catabolic process	1	1	1	Biological Process	0.0280736	0.420741
GO:0006593	ornithine catabolic process	1	1	1	Biological Process	0.0280736	0.420741
GO:0007117	budding cell bud growth	1	1	1	Biological Process	0.0280736	0.420741
GO:0008618	7-methylguanosine metabolic process	1	1	1	Biological Process	0.0280736	0.420741
GO:0009104	lipopolysaccharide catabolic process	1	1	1	Biological Process	0.0280736	0.420741
GO:0009229	thiamine diphosphate biosynthetic process	1	1	1	Biological Process	0.0280736	0.420741
GO:0009413	response to flooding	1	1	1	Biological Process	0.0280736	0.420741
GO:0009920	cell plate formation involved in plant-type cell wall biogenesis	1	1	1	Biological Process	0.0280736	0.420741
GO:0010121	arginine catabolic process to proline via ornithine	1	1	1	Biological Process	0.0280736	0.420741
GO:0010995	free ubiquitin chain depolymerization	1	1	1	Biological Process	0.0280736	0.420741
GO:0015776	capsular polysaccharide transport	1	1	1	Biological Process	0.0280736	0.420741
GO:0018109	peptidyl-arginine phosphorylation	1	1	1	Biological Process	0.0280736	0.420741
GO:0018990	ecdysis, chitin-based cuticle	1	1	1	Biological Process	0.0280736	0.420741
GO:0019493	arginine catabolic process to proline	1	1	1	Biological Process	0.0280736	0.420741
GO:0019544	arginine catabolic process to glutamate	1	1	1	Biological Process	0.0280736	0.420741
GO:0019857	5-methylcytosine metabolic process	1	1	1	Biological Process	0.0280736	0.420741
GO:0021589	cerebellum structural organization	1	1	1	Biological Process	0.0280736	0.420741
GO:0021813	cell-cell adhesion involved in neuronal-glial interactions involved in cerebral cortex radial glia guided migration	1	1	1	Biological Process	0.0280736	0.420741
GO:0021993	initiation of neural tube closure	1	1	1	Biological Process	0.0280736	0.420741
GO:0030714	anterior/posterior axis specification, follicular epithelium	1	1	1	Biological Process	0.0280736	0.420741
GO:0031270	pseudopodium retraction	1	1	1	Biological Process	0.0280736	0.420741
GO:0032425	positive regulation of mismatch repair	1	1	1	Biological Process	0.0280736	0.420741
GO:0035142	dorsal fin morphogenesis	1	1	1	Biological Process	0.0280736	0.420741
GO:0036172	thiamine salvage	1	1	1	Biological Process	0.0280736	0.420741
GO:0036285	SAGA complex assembly	1	1	1	Biological Process	0.0280736	0.420741
GO:0036337	Fas signaling pathway	1	1	1	Biological Process	0.0280736	0.420741
GO:0046118	7-methylguanosine biosynthetic process	1	1	1	Biological Process	0.0280736	0.420741
GO:0046587	positive regulation of calcium-dependent cell-cell adhesion	1	1	1	Biological Process	0.0280736	0.420741
GO:0048331	axial mesoderm structural organization	1	1	1	Biological Process	0.0280736	0.420741
GO:0050955	thermoception	1	1	1	Biological Process	0.0280736	0.420741
GO:0051758	homologous chromosome movement towards spindle pole involved in homologous chromosome segregation	1	1	1	Biological Process	0.0280736	0.420741
GO:0060816	random inactivation of X chromosome	1	1	1	Biological Process	0.0280736	0.420741
GO:0061171	establishment of bipolar cell polarity	1	1	1	Biological Process	0.0280736	0.420741
GO:0061172	regulation of establishment of bipolar cell polarity	1	1	1	Biological Process	0.0280736	0.420741
GO:0061541	rhabdomere morphogenesis	1	1	1	Biological Process	0.0280736	0.420741
GO:0061555	ganglion structural organization	1	1	1	Biological Process	0.0280736	0.420741
GO:0061562	cranial ganglion structural organization	1	1	1	Biological Process	0.0280736	0.420741
GO:0061563	trigeminal ganglion structural organization	1	1	1	Biological Process	0.0280736	0.420741
GO:0070073	clustering of voltage-gated calcium channels	1	1	1	Biological Process	0.0280736	0.420741
GO:0071032	nuclear mRNA surveillance of mRNP export	1	1	1	Biological Process	0.0280736	0.420741
GO:0071528	tRNA re-export from nucleus	1	1	1	Biological Process	0.0280736	0.420741
GO:0072691	initiation of premeiotic DNA replication	1	1	1	Biological Process	0.0280736	0.420741
GO:0086024	adrenergic receptor signaling pathway involved in positive regulation of heart rate	1	1	1	Biological Process	0.0280736	0.420741
GO:0090126	protein complex assembly involved in synapse maturation	1	1	1	Biological Process	0.0280736	0.420741
GO:0090247	cell motility involved in somitogenic axis elongation	1	1	1	Biological Process	0.0280736	0.420741
GO:0090248	cell migration involved in somitogenic axis elongation	1	1	1	Biological Process	0.0280736	0.420741
GO:0097231	cell motility in response to calcium ion	1	1	1	Biological Process	0.0280736	0.420741
GO:0099574	regulation of protein catabolic process at synapse, modulating synaptic transmission	1	1	1	Biological Process	0.0280736	0.420741
GO:0099576	regulation of protein catabolic process at postsynapse, modulating synaptic transmission	1	1	1	Biological Process	0.0280736	0.420741
GO:1900050	negative regulation of histone exchange	1	1	1	Biological Process	0.0280736	0.420741
GO:1900827	positive regulation of membrane depolarization during cardiac muscle cell action potential	1	1	1	Biological Process	0.0280736	0.420741
GO:1901350	cell-cell signaling involved in cell-cell junction organization	1	1	1	Biological Process	0.0280736	0.420741
GO:1901367	response to L-cysteine	1	1	1	Biological Process	0.0280736	0.420741
GO:1902044	regulation of Fas signaling pathway	1	1	1	Biological Process	0.0280736	0.420741
GO:1902076	regulation of lateral motor column neuron migration	1	1	1	Biological Process	0.0280736	0.420741
GO:1902078	positive regulation of lateral motor column neuron migration	1	1	1	Biological Process	0.0280736	0.420741
GO:1902490	regulation of sperm capacitation	1	1	1	Biological Process	0.0280736	0.420741
GO:1902974	meiotic DNA replication initiation	1	1	1	Biological Process	0.0280736	0.420741
GO:1902988	neurofibrillary tangle assembly	1	1	1	Biological Process	0.0280736	0.420741
GO:1903097	regulation of CENP-A containing nucleosome assembly	1	1	1	Biological Process	0.0280736	0.420741
GO:1903098	negative regulation of CENP-A containing nucleosome assembly	1	1	1	Biological Process	0.0280736	0.420741
GO:1903597	negative regulation of gap junction assembly	1	1	1	Biological Process	0.0280736	0.420741
GO:1903621	protein localization to photoreceptor connecting cilium	1	1	1	Biological Process	0.0280736	0.420741
GO:1903744	positive regulation of anterograde synaptic vesicle transport	1	1	1	Biological Process	0.0280736	0.420741
GO:1903893	positive regulation of ATF6-mediated unfolded protein response	1	1	1	Biological Process	0.0280736	0.420741
GO:1904266	regulation of Schwann cell chemotaxis	1	1	1	Biological Process	0.0280736	0.420741
GO:1904268	positive regulation of Schwann cell chemotaxis	1	1	1	Biological Process	0.0280736	0.420741
GO:1904291	positive regulation of mitotic DNA damage checkpoint	1	1	1	Biological Process	0.0280736	0.420741
GO:1904512	regulation of initiation of premeiotic DNA replication	1	1	1	Biological Process	0.0280736	0.420741
GO:1904514	positive regulation of initiation of premeiotic DNA replication	1	1	1	Biological Process	0.0280736	0.420741
GO:1990245	histone H2A-T120 phosphorylation	1	1	1	Biological Process	0.0280736	0.420741
GO:1990256	signal clustering	1	1	1	Biological Process	0.0280736	0.420741
GO:1990577	C-terminal protein demethylation	1	1	1	Biological Process	0.0280736	0.420741
GO:1990636	reproductive senescence	1	1	1	Biological Process	0.0280736	0.420741
GO:1990751	Schwann cell chemotaxis	1	1	1	Biological Process	0.0280736	0.420741
GO:1990853	histone H2A SQE motif phosphorylation	1	1	1	Biological Process	0.0280736	0.420741
GO:2000575	negative regulation of microtubule motor activity	1	1	1	Biological Process	0.0280736	0.420741
GO:0060537	muscle tissue development	18	391	0.046	Biological Process	0.0281237	0.420741
GO:0044437	vacuolar part	17	465	0.037	Cellular Component	0.165671	0.426142
GO:0005685	U1 snRNP	2	26	0.077	Cellular Component	0.165686	0.426142
GO:0031230	intrinsic component of cell outer membrane	3	50	0.06	Cellular Component	0.16626	0.426142
GO:0045203	integral component of cell outer membrane	3	50	0.06	Cellular Component	0.16626	0.426142
GO:0030952	establishment or maintenance of cytoskeleton polarity	3	24	0.125	Biological Process	0.0287321	0.426219
GO:0042339	keratan sulfate metabolic process	3	24	0.125	Biological Process	0.0287321	0.426219
GO:0097150	neuronal stem cell population maintenance	3	24	0.125	Biological Process	0.0287321	0.426219
GO:0008037	cell recognition	9	153	0.059	Biological Process	0.0288505	0.426777
GO:0005938	cell cortex	13	341	0.038	Cellular Component	0.16754	0.428038
GO:0000123	histone acetyltransferase complex	5	104	0.048	Cellular Component	0.169984	0.432885
GO:0008235	metalloexopeptidase activity	4	53	0.075	Molecular Function	0.0618359	0.436169
GO:0003993	acid phosphatase activity	6	100	0.06	Molecular Function	0.063355	0.436169
GO:0008234	cysteine-type peptidase activity	10	204	0.049	Molecular Function	0.0637346	0.436169
GO:0072509	divalent inorganic cation transmembrane transporter activity	14	316	0.044	Molecular Function	0.0644951	0.436169
GO:0051721	protein phosphatase 2A binding	3	33	0.091	Molecular Function	0.0650545	0.436169
GO:0050321	tau-protein kinase activity	2	15	0.133	Molecular Function	0.0653214	0.436169
GO:0050811	GABA receptor binding	2	15	0.133	Molecular Function	0.0653214	0.436169
GO:0015095	magnesium ion transmembrane transporter activity	4	54	0.074	Molecular Function	0.0653646	0.436169
GO:0045182	translation regulator activity	4	54	0.074	Molecular Function	0.0653646	0.436169
GO:0005201	extracellular matrix structural constituent	5	77	0.065	Molecular Function	0.0660638	0.436169
GO:0070491	repressing transcription factor binding	4	55	0.073	Molecular Function	0.0689962	0.436169
GO:0048487	beta-tubulin binding	3	34	0.088	Molecular Function	0.0699182	0.436169
GO:0035004	phosphatidylinositol 3-kinase activity	4	56	0.071	Molecular Function	0.0727296	0.436169
GO:0003951	NAD+ kinase activity	2	16	0.125	Molecular Function	0.0732998	0.436169
GO:0008574	ATP-dependent microtubule motor activity, plus-end-directed	2	16	0.125	Molecular Function	0.0732998	0.436169
GO:0016987	sigma factor activity	2	16	0.125	Molecular Function	0.0732998	0.436169
GO:0035259	glucocorticoid receptor binding	2	16	0.125	Molecular Function	0.0732998	0.436169
GO:0061608	nuclear import signal receptor activity	2	16	0.125	Molecular Function	0.0732998	0.436169
GO:0004129	cytochrome-c oxidase activity	3	35	0.086	Molecular Function	0.0749409	0.436169
GO:0016675	oxidoreductase activity, acting on a heme group of donors	3	35	0.086	Molecular Function	0.0749409	0.436169
GO:0016676	oxidoreductase activity, acting on a heme group of donors, oxygen as acceptor	3	35	0.086	Molecular Function	0.0749409	0.436169
GO:0008047	enzyme activator activity	20	501	0.04	Molecular Function	0.0753639	0.436169
GO:0016303	1-phosphatidylinositol-3-kinase activity	3	36	0.083	Molecular Function	0.0801185	0.436169
GO:0042802	identical protein binding	58	1715	0.034	Molecular Function	0.0814914	0.436169
GO:0000996	core DNA-dependent RNA polymerase binding promoter specificity activity	2	17	0.118	Molecular Function	0.0815711	0.436169
GO:0001727	lipid kinase activity	2	17	0.118	Molecular Function	0.0815711	0.436169
GO:0003680	AT DNA binding	2	17	0.118	Molecular Function	0.0815711	0.436169
GO:0005432	calcium:sodium antiporter activity	2	17	0.118	Molecular Function	0.0815711	0.436169
GO:0015020	glucuronosyltransferase activity	2	17	0.118	Molecular Function	0.0815711	0.436169
GO:0015193	L-proline transmembrane transporter activity	2	17	0.118	Molecular Function	0.0815711	0.436169
GO:0016744	transferase activity, transferring aldehyde or ketonic groups	2	17	0.118	Molecular Function	0.0815711	0.436169
GO:0070577	lysine-acetylated histone binding	2	17	0.118	Molecular Function	0.0815711	0.436169
GO:0019888	protein phosphatase regulator activity	5	82	0.061	Molecular Function	0.0816601	0.436169
GO:0000285	1-phosphatidylinositol-3-phosphate 5-kinase activity	1	3	0.333	Molecular Function	0.082182	0.436169
GO:0004049	anthranilate synthase activity	1	3	0.333	Molecular Function	0.082182	0.436169
GO:0004081	bis(5'-nucleosyl)-tetraphosphatase (asymmetrical) activity	1	3	0.333	Molecular Function	0.082182	0.436169
GO:0004103	choline kinase activity	1	3	0.333	Molecular Function	0.082182	0.436169
GO:0004579	dolichyl-diphosphooligosaccharide-protein glycotransferase activity	1	3	0.333	Molecular Function	0.082182	0.436169
GO:0004705	JUN kinase activity	1	3	0.333	Molecular Function	0.082182	0.436169
GO:0008113	peptide-methionine (S)-S-oxide reductase activity	1	3	0.333	Molecular Function	0.082182	0.436169
GO:0008240	tripeptidyl-peptidase activity	1	3	0.333	Molecular Function	0.082182	0.436169
GO:0008675	2-dehydro-3-deoxy-phosphogluconate aldolase activity	1	3	0.333	Molecular Function	0.082182	0.436169
GO:0008865	fructokinase activity	1	3	0.333	Molecular Function	0.082182	0.436169
GO:0015227	acyl carnitine transmembrane transporter activity	1	3	0.333	Molecular Function	0.082182	0.436169
GO:0015235	cobalamin transporter activity	1	3	0.333	Molecular Function	0.082182	0.436169
GO:0015420	cobalamin-transporting ATPase activity	1	3	0.333	Molecular Function	0.082182	0.436169
GO:0017095	heparan sulfate 6-O-sulfotransferase activity	1	3	0.333	Molecular Function	0.082182	0.436169
GO:0019158	mannokinase activity	1	3	0.333	Molecular Function	0.082182	0.436169
GO:0033142	progesterone receptor binding	1	3	0.333	Molecular Function	0.082182	0.436169
GO:0035500	MH2 domain binding	1	3	0.333	Molecular Function	0.082182	0.436169
GO:0038132	neuregulin binding	1	3	0.333	Molecular Function	0.082182	0.436169
GO:0043822	ribonuclease M5 activity	1	3	0.333	Molecular Function	0.082182	0.436169
GO:0047652	allantoate deiminase activity	1	3	0.333	Molecular Function	0.082182	0.436169
GO:0052810	1-phosphatidylinositol-5-kinase activity	1	3	0.333	Molecular Function	0.082182	0.436169
GO:0052836	inositol 5-diphosphate pentakisphosphate 5-kinase activity	1	3	0.333	Molecular Function	0.082182	0.436169
GO:0052839	inositol diphosphate tetrakisphosphate kinase activity	1	3	0.333	Molecular Function	0.082182	0.436169
GO:0061649	ubiquitinated histone binding	1	3	0.333	Molecular Function	0.082182	0.436169
GO:0070326	very-low-density lipoprotein particle receptor binding	1	3	0.333	Molecular Function	0.082182	0.436169
GO:0070404	NADH binding	1	3	0.333	Molecular Function	0.082182	0.436169
GO:0060079	excitatory postsynaptic potential	7	106	0.066	Biological Process	0.0297649	0.439074
GO:0015627	type II protein secretion system complex	2	27	0.074	Cellular Component	0.17579	0.439709
GO:0090543	Flemming body	2	27	0.074	Cellular Component	0.17579	0.439709
GO:0005901	caveola	4	78	0.051	Cellular Component	0.177458	0.439709
GO:0005576	extracellular region	70	2229	0.031	Cellular Component	0.177829	0.439709
GO:0016471	vacuolar proton-transporting V-type ATPase complex	3	52	0.058	Cellular Component	0.180242	0.439709
GO:0000120	RNA polymerase I transcription factor complex	1	7	0.143	Cellular Component	0.181319	0.439709
GO:0031466	Cul5-RING ubiquitin ligase complex	1	7	0.143	Cellular Component	0.181319	0.439709
GO:0031523	Myb complex	1	7	0.143	Cellular Component	0.181319	0.439709
GO:0033644	host cell membrane	1	7	0.143	Cellular Component	0.181319	0.439709
GO:0034366	spherical high-density lipoprotein particle	1	7	0.143	Cellular Component	0.181319	0.439709
GO:0042627	chylomicron	1	7	0.143	Cellular Component	0.181319	0.439709
GO:0043219	lateral loop	1	7	0.143	Cellular Component	0.181319	0.439709
GO:0043256	laminin complex	1	7	0.143	Cellular Component	0.181319	0.439709
GO:0046581	intercellular canaliculus	1	7	0.143	Cellular Component	0.181319	0.439709
GO:0098831	presynaptic active zone cytoplasmic component	1	7	0.143	Cellular Component	0.181319	0.439709
GO:0005794	Golgi apparatus	45	1390	0.032	Cellular Component	0.181866	0.439709
GO:0070013	intracellular organelle lumen	137	4540	0.03	Cellular Component	0.183348	0.439709
GO:0043233	organelle lumen	137	4541	0.03	Cellular Component	0.184138	0.439709
GO:0031252	cell leading edge	14	379	0.037	Cellular Component	0.184473	0.439709
GO:0031974	membrane-enclosed lumen	137	4543	0.03	Cellular Component	0.185725	0.439709
GO:0044423	virion part	6	136	0.044	Cellular Component	0.185839	0.439709
GO:0008180	COP9 signalosome	2	28	0.071	Cellular Component	0.185988	0.439709
GO:0034358	plasma lipoprotein particle	2	28	0.071	Cellular Component	0.185988	0.439709
GO:1990777	lipoprotein particle	2	28	0.071	Cellular Component	0.185988	0.439709
GO:0006661	phosphatidylinositol biosynthetic process	8	130	0.062	Biological Process	0.0303025	0.441091
GO:0008101	decapentaplegic signaling pathway	2	10	0.2	Biological Process	0.0304863	0.441091
GO:0034384	high-density lipoprotein particle clearance	2	10	0.2	Biological Process	0.0304863	0.441091
GO:0035520	monoubiquitinated protein deubiquitination	2	10	0.2	Biological Process	0.0304863	0.441091
GO:0071838	cell proliferation in bone marrow	2	10	0.2	Biological Process	0.0304863	0.441091
GO:0097264	self proteolysis	2	10	0.2	Biological Process	0.0304863	0.441091
GO:1904491	protein localization to ciliary transition zone	2	10	0.2	Biological Process	0.0304863	0.441091
GO:0042578	phosphoric ester hydrolase activity	20	508	0.039	Molecular Function	0.0838351	0.443025
GO:0030145	manganese ion binding	4	59	0.068	Molecular Function	0.0845293	0.444776
GO:0030010	establishment of cell polarity	9	155	0.058	Biological Process	0.0310036	0.447349
GO:0003006	developmental process involved in reproduction	42	1113	0.038	Biological Process	0.031147	0.448195
GO:0022029	telencephalon cell migration	5	63	0.079	Biological Process	0.0317113	0.452614
GO:0051293	establishment of spindle localization	5	63	0.079	Biological Process	0.0317113	0.452614
GO:1904377	positive regulation of protein localization to cell periphery	5	63	0.079	Biological Process	0.0317113	0.452614
GO:0086010	membrane depolarization during action potential	4	43	0.093	Biological Process	0.0319707	0.452885
GO:0006607	NLS-bearing protein import into nucleus	3	25	0.12	Biological Process	0.0319875	0.452885
GO:0051968	positive regulation of synaptic transmission, glutamatergic	3	25	0.12	Biological Process	0.0319875	0.452885
GO:0031110	regulation of microtubule polymerization or depolymerization	6	85	0.071	Biological Process	0.0322911	0.45596
GO:0015179	L-amino acid transmembrane transporter activity	4	60	0.067	Molecular Function	0.0886581	0.45837
GO:0031434	mitogen-activated protein kinase kinase binding	2	18	0.111	Molecular Function	0.0901124	0.45837
GO:0008138	protein tyrosine/serine/threonine phosphatase activity	3	38	0.079	Molecular Function	0.0909216	0.45837
GO:0016788	hydrolase activity, acting on ester bonds	43	1240	0.035	Molecular Function	0.0916622	0.45837
GO:0035258	steroid hormone receptor binding	5	85	0.059	Molecular Function	0.091876	0.45837
GO:0008135	translation factor activity, RNA binding	7	137	0.051	Molecular Function	0.0928377	0.45837
GO:0019900	kinase binding	26	701	0.037	Molecular Function	0.0937786	0.45837
GO:0008375	acetylglucosaminyltransferase activity	5	86	0.058	Molecular Function	0.095421	0.45837
GO:0032947	protein complex scaffold	5	86	0.058	Molecular Function	0.095421	0.45837
GO:0098772	molecular function regulator	55	1636	0.034	Molecular Function	0.0955397	0.45837
GO:0003755	peptidyl-prolyl cis-trans isomerase activity	3	39	0.077	Molecular Function	0.0965383	0.45837
GO:0046982	protein heterodimerization activity	20	518	0.039	Molecular Function	0.0969919	0.45837
GO:0016757	transferase activity, transferring glycosyl groups	14	338	0.041	Molecular Function	0.0981043	0.45837
GO:0015368	calcium:cation antiporter activity	2	19	0.105	Molecular Function	0.0989022	0.45837
GO:0043495	protein anchor	2	19	0.105	Molecular Function	0.0989022	0.45837
GO:0042805	actinin binding	3	40	0.075	Molecular Function	0.102293	0.45837
GO:0070566	adenylyltransferase activity	5	88	0.057	Molecular Function	0.102716	0.45837
GO:0005509	calcium ion binding	26	709	0.037	Molecular Function	0.103306	0.45837
GO:0008139	nuclear localization sequence binding	2	20	0.1	Molecular Function	0.10792	0.45837
GO:0015278	calcium-release channel activity	2	20	0.1	Molecular Function	0.10792	0.45837
GO:0016671	oxidoreductase activity, acting on a sulfur group of donors, disulfide as acceptor	2	20	0.1	Molecular Function	0.10792	0.45837
GO:0030983	mismatched DNA binding	2	20	0.1	Molecular Function	0.10792	0.45837
GO:0042834	peptidoglycan binding	2	20	0.1	Molecular Function	0.10792	0.45837
GO:0004015	adenosylmethionine-8-amino-7-oxononanoate transaminase activity	1	4	0.25	Molecular Function	0.10805	0.45837
GO:0004055	argininosuccinate synthase activity	1	4	0.25	Molecular Function	0.10805	0.45837
GO:0004305	ethanolamine kinase activity	1	4	0.25	Molecular Function	0.10805	0.45837
GO:0004591	oxoglutarate dehydrogenase (succinyl-transferring) activity	1	4	0.25	Molecular Function	0.10805	0.45837
GO:0004605	phosphatidate cytidylyltransferase activity	1	4	0.25	Molecular Function	0.10805	0.45837
GO:0004677	DNA-dependent protein kinase activity	1	4	0.25	Molecular Function	0.10805	0.45837
GO:0004698	calcium-dependent protein kinase C activity	1	4	0.25	Molecular Function	0.10805	0.45837
GO:0004808	tRNA (5-methylaminomethyl-2-thiouridylate)-methyltransferase activity	1	4	0.25	Molecular Function	0.10805	0.45837
GO:0004937	alpha1-adrenergic receptor activity	1	4	0.25	Molecular Function	0.10805	0.45837
GO:0004971	AMPA glutamate receptor activity	1	4	0.25	Molecular Function	0.10805	0.45837
GO:0008241	peptidyl-dipeptidase activity	1	4	0.25	Molecular Function	0.10805	0.45837
GO:0008700	4-hydroxy-2-oxoglutarate aldolase activity	1	4	0.25	Molecular Function	0.10805	0.45837
GO:0015189	L-lysine transmembrane transporter activity	1	4	0.25	Molecular Function	0.10805	0.45837
GO:0016909	SAP kinase activity	1	4	0.25	Molecular Function	0.10805	0.45837
GO:0030144	alpha-1,6-mannosylglycoprotein 6-beta-N-acetylglucosaminyltransferase activity	1	4	0.25	Molecular Function	0.10805	0.45837
GO:0033094	butane-1,4-diamine:2-oxoglutarate aminotransferase activity	1	4	0.25	Molecular Function	0.10805	0.45837
GO:0035614	snRNA stem-loop binding	1	4	0.25	Molecular Function	0.10805	0.45837
GO:0042731	PH domain binding	1	4	0.25	Molecular Function	0.10805	0.45837
GO:0045134	uridine-diphosphatase activity	1	4	0.25	Molecular Function	0.10805	0.45837
GO:0045303	diaminobutyrate-2-oxoglutarate transaminase activity	1	4	0.25	Molecular Function	0.10805	0.45837
GO:0046820	4-amino-4-deoxychorismate synthase activity	1	4	0.25	Molecular Function	0.10805	0.45837
GO:0050151	oleate hydratase activity	1	4	0.25	Molecular Function	0.10805	0.45837
GO:0050501	hyaluronan synthase activity	1	4	0.25	Molecular Function	0.10805	0.45837
GO:0050833	pyruvate transmembrane transporter activity	1	4	0.25	Molecular Function	0.10805	0.45837
GO:0051377	mannose-ethanolamine phosphotransferase activity	1	4	0.25	Molecular Function	0.10805	0.45837
GO:0052811	1-phosphatidylinositol-3-phosphate 4-kinase activity	1	4	0.25	Molecular Function	0.10805	0.45837
GO:0052812	phosphatidylinositol-3,4-bisphosphate 5-kinase activity	1	4	0.25	Molecular Function	0.10805	0.45837
GO:0070052	collagen V binding	1	4	0.25	Molecular Function	0.10805	0.45837
GO:0070579	methylcytosine dioxygenase activity	1	4	0.25	Molecular Function	0.10805	0.45837
GO:0070735	protein-glycine ligase activity	1	4	0.25	Molecular Function	0.10805	0.45837
GO:0072345	NAADP-sensitive calcium-release channel activity	1	4	0.25	Molecular Function	0.10805	0.45837
GO:0097016	L27 domain binding	1	4	0.25	Molecular Function	0.10805	0.45837
GO:0097109	neuroligin family protein binding	1	4	0.25	Molecular Function	0.10805	0.45837
GO:0005881	cytoplasmic microtubule	3	54	0.056	Cellular Component	0.194529	0.458532
GO:0005641	nuclear envelope lumen	1	8	0.125	Cellular Component	0.204392	0.463834
GO:0009320	phosphoribosylaminoimidazole carboxylase complex	1	8	0.125	Cellular Component	0.204392	0.463834
GO:0016461	unconventional myosin complex	1	8	0.125	Cellular Component	0.204392	0.463834
GO:0030991	intraciliary transport particle A	1	8	0.125	Cellular Component	0.204392	0.463834
GO:0031105	septin complex	1	8	0.125	Cellular Component	0.204392	0.463834
GO:0032300	mismatch repair complex	1	8	0.125	Cellular Component	0.204392	0.463834
GO:0032584	growth cone membrane	1	8	0.125	Cellular Component	0.204392	0.463834
GO:0035748	myelin sheath abaxonal region	1	8	0.125	Cellular Component	0.204392	0.463834
GO:0044218	other organism cell membrane	1	8	0.125	Cellular Component	0.204392	0.463834
GO:0044279	other organism membrane	1	8	0.125	Cellular Component	0.204392	0.463834
GO:0070652	HAUS complex	1	8	0.125	Cellular Component	0.204392	0.463834
GO:0097227	sperm annulus	1	8	0.125	Cellular Component	0.204392	0.463834
GO:0097441	basilar dendrite	1	8	0.125	Cellular Component	0.204392	0.463834
GO:0005262	calcium channel activity	6	116	0.052	Molecular Function	0.109738	0.463925
GO:0032994	protein-lipid complex	2	30	0.067	Cellular Component	0.206612	0.467534
GO:0031253	cell projection membrane	12	325	0.037	Cellular Component	0.207838	0.468968
GO:0008625	extrinsic apoptotic signaling pathway via death domain receptors	5	64	0.078	Biological Process	0.0336358	0.473681
GO:0003779	actin binding	16	407	0.039	Molecular Function	0.113898	0.477825
GO:0015002	heme-copper terminal oxidase activity	3	42	0.071	Molecular Function	0.114195	0.477825
GO:0030331	estrogen receptor binding	3	42	0.071	Molecular Function	0.114195	0.477825
GO:0045177	apical part of cell	14	390	0.036	Cellular Component	0.212578	0.478301
GO:0048519	negative regulation of biological process	156	4898	0.032	Biological Process	0.0340965	0.478892
GO:0048103	somatic stem cell division	4	44	0.091	Biological Process	0.0344147	0.480804
GO:0051294	establishment of spindle orientation	4	44	0.091	Biological Process	0.0344147	0.480804
GO:0017124	SH3 domain binding	6	118	0.051	Molecular Function	0.116505	0.485834
GO:0017119	Golgi transport complex	2	31	0.065	Cellular Component	0.217015	0.486109
GO:0005694	chromosome	38	1181	0.032	Cellular Component	0.217276	0.486109
GO:0051020	GTPase binding	22	595	0.037	Molecular Function	0.118592	0.487436
GO:0015276	ligand-gated ion channel activity	7	146	0.048	Molecular Function	0.119008	0.487436
GO:0022834	ligand-gated channel activity	7	146	0.048	Molecular Function	0.119008	0.487436
GO:0004712	protein serine/threonine/tyrosine kinase activity	3	43	0.07	Molecular Function	0.120333	0.487436
GO:0005246	calcium channel regulator activity	3	44	0.068	Molecular Function	0.126591	0.487436
GO:0016859	cis-trans isomerase activity	4	69	0.058	Molecular Function	0.129914	0.487436
GO:0035091	phosphatidylinositol binding	10	236	0.042	Molecular Function	0.131302	0.487436
GO:0019903	protein phosphatase binding	7	150	0.047	Molecular Function	0.131746	0.487436
GO:0035257	nuclear hormone receptor binding	7	150	0.047	Molecular Function	0.131746	0.487436
GO:0000827	inositol-1,3,4,5,6-pentakisphosphate kinase activity	1	5	0.2	Molecular Function	0.13319	0.487436
GO:0000828	inositol hexakisphosphate kinase activity	1	5	0.2	Molecular Function	0.13319	0.487436
GO:0000829	inositol heptakisphosphate kinase activity	1	5	0.2	Molecular Function	0.13319	0.487436
GO:0000832	inositol hexakisphosphate 5-kinase activity	1	5	0.2	Molecular Function	0.13319	0.487436
GO:0003867	4-aminobutyrate transaminase activity	1	5	0.2	Molecular Function	0.13319	0.487436
GO:0003980	UDP-glucose:glycoprotein glucosyltransferase activity	1	5	0.2	Molecular Function	0.13319	0.487436
GO:0004455	ketol-acid reductoisomerase activity	1	5	0.2	Molecular Function	0.13319	0.487436
GO:0004587	ornithine-oxo-acid transaminase activity	1	5	0.2	Molecular Function	0.13319	0.487436
GO:0004649	poly(ADP-ribose) glycohydrolase activity	1	5	0.2	Molecular Function	0.13319	0.487436
GO:0004802	transketolase activity	1	5	0.2	Molecular Function	0.13319	0.487436
GO:0004818	glutamate-tRNA ligase activity	1	5	0.2	Molecular Function	0.13319	0.487436
GO:0005000	vasopressin receptor activity	1	5	0.2	Molecular Function	0.13319	0.487436
GO:0005105	type 1 fibroblast growth factor receptor binding	1	5	0.2	Molecular Function	0.13319	0.487436
GO:0005519	cytoskeletal regulatory protein binding	1	5	0.2	Molecular Function	0.13319	0.487436
GO:0008446	GDP-mannose 4,6-dehydratase activity	1	5	0.2	Molecular Function	0.13319	0.487436
GO:0008597	calcium-dependent protein serine/threonine phosphatase regulator activity	1	5	0.2	Molecular Function	0.13319	0.487436
GO:0008795	NAD+ synthase activity	1	5	0.2	Molecular Function	0.13319	0.487436
GO:0009036	Type II site-specific deoxyribonuclease activity	1	5	0.2	Molecular Function	0.13319	0.487436
GO:0015159	polysaccharide transmembrane transporter activity	1	5	0.2	Molecular Function	0.13319	0.487436
GO:0015183	L-aspartate transmembrane transporter activity	1	5	0.2	Molecular Function	0.13319	0.487436
GO:0016286	small conductance calcium-activated potassium channel activity	1	5	0.2	Molecular Function	0.13319	0.487436
GO:0022851	GABA-gated chloride ion channel activity	1	5	0.2	Molecular Function	0.13319	0.487436
GO:0030492	hemoglobin binding	1	5	0.2	Molecular Function	0.13319	0.487436
GO:0042286	glutamate-1-semialdehyde 2,1-aminomutase activity	1	5	0.2	Molecular Function	0.13319	0.487436
GO:0042302	structural constituent of cuticle	1	5	0.2	Molecular Function	0.13319	0.487436
GO:0042806	fucose binding	1	5	0.2	Molecular Function	0.13319	0.487436
GO:0048495	Roundabout binding	1	5	0.2	Molecular Function	0.13319	0.487436
GO:0052723	inositol hexakisphosphate 1-kinase activity	1	5	0.2	Molecular Function	0.13319	0.487436
GO:0052724	inositol hexakisphosphate 3-kinase activity	1	5	0.2	Molecular Function	0.13319	0.487436
GO:0061629	RNA polymerase II sequence-specific DNA binding transcription factor binding	1	5	0.2	Molecular Function	0.13319	0.487436
GO:0070573	metallodipeptidase activity	1	5	0.2	Molecular Function	0.13319	0.487436
GO:0071253	connexin binding	1	5	0.2	Molecular Function	0.13319	0.487436
GO:0001725	stress fiber	3	58	0.052	Cellular Component	0.223866	0.488145
GO:0005637	nuclear inner membrane	3	58	0.052	Cellular Component	0.223866	0.488145
GO:0097517	contractile actin filament bundle	3	58	0.052	Cellular Component	0.223866	0.488145
GO:0005775	vacuolar lumen	5	115	0.043	Cellular Component	0.224012	0.488145
GO:0031248	protein acetyltransferase complex	5	115	0.043	Cellular Component	0.224012	0.488145
GO:1902493	acetyltransferase complex	5	115	0.043	Cellular Component	0.224012	0.488145
GO:0001931	uropod	1	9	0.111	Cellular Component	0.226815	0.488145
GO:0005916	fascia adherens	1	9	0.111	Cellular Component	0.226815	0.488145
GO:0016342	catenin complex	1	9	0.111	Cellular Component	0.226815	0.488145
GO:0030056	hemidesmosome	1	9	0.111	Cellular Component	0.226815	0.488145
GO:0036056	filtration diaphragm	1	9	0.111	Cellular Component	0.226815	0.488145
GO:0036057	slit diaphragm	1	9	0.111	Cellular Component	0.226815	0.488145
GO:0042555	MCM complex	1	9	0.111	Cellular Component	0.226815	0.488145
GO:1990907	beta-catenin-TCF complex	1	9	0.111	Cellular Component	0.226815	0.488145
GO:0017085	response to insecticide	3	26	0.115	Biological Process	0.0354272	0.489768
GO:0030091	protein repair	3	26	0.115	Biological Process	0.0354272	0.489768
GO:0042481	regulation of odontogenesis	3	26	0.115	Biological Process	0.0354272	0.489768
GO:0070536	protein K63-linked deubiquitination	3	26	0.115	Biological Process	0.0354272	0.489768
GO:0005923	bicellular tight junction	5	116	0.043	Cellular Component	0.229165	0.490923
GO:0034703	cation channel complex	8	207	0.039	Cellular Component	0.229901	0.490923
GO:0032587	ruffle membrane	4	87	0.046	Cellular Component	0.229965	0.490923
GO:0098793	presynapse	15	429	0.035	Cellular Component	0.230904	0.491601
GO:0005487	nucleocytoplasmic transporter activity	2	23	0.087	Molecular Function	0.136145	0.492371
GO:0019706	protein-cysteine S-palmitoyltransferase activity	2	23	0.087	Molecular Function	0.136145	0.492371
GO:0019707	protein-cysteine S-acyltransferase activity	2	23	0.087	Molecular Function	0.136145	0.492371
GO:0032452	histone demethylase activity	2	23	0.087	Molecular Function	0.136145	0.492371
GO:0051098	regulation of binding	16	347	0.046	Biological Process	0.036529	0.495326
GO:0009733	response to auxin	2	11	0.182	Biological Process	0.0365796	0.495326
GO:0010649	regulation of cell communication by electrical coupling	2	11	0.182	Biological Process	0.0365796	0.495326
GO:0021932	hindbrain radial glia guided cell migration	2	11	0.182	Biological Process	0.0365796	0.495326
GO:0030210	heparin biosynthetic process	2	11	0.182	Biological Process	0.0365796	0.495326
GO:0090129	positive regulation of synapse maturation	2	11	0.182	Biological Process	0.0365796	0.495326
GO:1904861	excitatory synapse assembly	2	11	0.182	Biological Process	0.0365796	0.495326
GO:2001223	negative regulation of neuron migration	2	11	0.182	Biological Process	0.0365796	0.495326
GO:0022839	ion gated channel activity	12	298	0.04	Molecular Function	0.137688	0.496487
GO:0006986	response to unfolded protein	9	160	0.056	Biological Process	0.0368701	0.497981
GO:0045773	positive regulation of axon extension	4	45	0.089	Biological Process	0.0369643	0.497981
GO:0005326	neurotransmitter transporter activity	3	46	0.065	Molecular Function	0.139442	0.501339
GO:0031526	brush border membrane	3	60	0.05	Cellular Component	0.238848	0.506163
GO:0036464	cytoplasmic ribonucleoprotein granule	8	210	0.038	Cellular Component	0.241443	0.506163
GO:0043234	protein complex	140	4718	0.03	Cellular Component	0.246418	0.506163
GO:0033176	proton-transporting V-type ATPase complex	4	90	0.044	Cellular Component	0.248268	0.506163
GO:0000808	origin recognition complex	1	10	0.1	Cellular Component	0.248608	0.506163
GO:0005664	nuclear origin of replication recognition complex	1	10	0.1	Cellular Component	0.248608	0.506163
GO:0005861	troponin complex	1	10	0.1	Cellular Component	0.248608	0.506163
GO:0009330	DNA topoisomerase complex (ATP-hydrolyzing)	1	10	0.1	Cellular Component	0.248608	0.506163
GO:0031092	platelet alpha granule membrane	1	10	0.1	Cellular Component	0.248608	0.506163
GO:0031254	cell trailing edge	1	10	0.1	Cellular Component	0.248608	0.506163
GO:0044224	juxtaparanode region of axon	1	10	0.1	Cellular Component	0.248608	0.506163
GO:0044294	dendritic growth cone	1	10	0.1	Cellular Component	0.248608	0.506163
GO:0070823	HDA1 complex	1	10	0.1	Cellular Component	0.248608	0.506163
GO:0071141	SMAD protein complex	1	10	0.1	Cellular Component	0.248608	0.506163
GO:0097524	sperm plasma membrane	1	10	0.1	Cellular Component	0.248608	0.506163
GO:1990316	ATG1/ULK1 kinase complex	1	10	0.1	Cellular Component	0.248608	0.506163
GO:1990635	proximal dendrite	1	10	0.1	Cellular Component	0.248608	0.506163
GO:0021885	forebrain cell migration	5	66	0.076	Biological Process	0.0376984	0.506578
GO:0000785	chromatin	21	633	0.033	Cellular Component	0.250245	0.508189
GO:0005089	Rho guanyl-nucleotide exchange factor activity	4	72	0.056	Molecular Function	0.145164	0.509884
GO:0004729	oxygen-dependent protoporphyrinogen oxidase activity	2	24	0.083	Molecular Function	0.145885	0.509884
GO:0016530	metallochaperone activity	2	24	0.083	Molecular Function	0.145885	0.509884
GO:0070818	protoporphyrinogen oxidase activity	2	24	0.083	Molecular Function	0.145885	0.509884
GO:1902936	phosphatidylinositol bisphosphate binding	5	99	0.051	Molecular Function	0.147452	0.509884
GO:0008194	UDP-glycosyltransferase activity	7	155	0.045	Molecular Function	0.148576	0.509884
GO:0017048	Rho GTPase binding	7	155	0.045	Molecular Function	0.148576	0.509884
GO:0046332	SMAD binding	4	73	0.055	Molecular Function	0.150397	0.509884
GO:0005539	glycosaminoglycan binding	9	214	0.042	Molecular Function	0.151621	0.509884
GO:1901981	phosphatidylinositol phosphate binding	7	157	0.045	Molecular Function	0.155579	0.509884
GO:0022836	gated channel activity	13	336	0.039	Molecular Function	0.155685	0.509884
GO:0004675	transmembrane receptor protein serine/threonine kinase activity	2	25	0.08	Molecular Function	0.155763	0.509884
GO:0030159	receptor signaling complex scaffold activity	2	25	0.08	Molecular Function	0.155763	0.509884
GO:0000107	imidazoleglycerol-phosphate synthase activity	1	6	0.167	Molecular Function	0.157623	0.509884
GO:0003836	beta-galactoside (CMP) alpha-2,3-sialyltransferase activity	1	6	0.167	Molecular Function	0.157623	0.509884
GO:0004459	L-lactate dehydrogenase activity	1	6	0.167	Molecular Function	0.157623	0.509884
GO:0004642	phosphoribosylformylglycinamidine synthase activity	1	6	0.167	Molecular Function	0.157623	0.509884
GO:0005042	netrin receptor activity	1	6	0.167	Molecular Function	0.157623	0.509884
GO:0005087	Ran guanyl-nucleotide exchange factor activity	1	6	0.167	Molecular Function	0.157623	0.509884
GO:0005225	volume-sensitive anion channel activity	1	6	0.167	Molecular Function	0.157623	0.509884
GO:0008046	axon guidance receptor activity	1	6	0.167	Molecular Function	0.157623	0.509884
GO:0008381	mechanically-gated ion channel activity	1	6	0.167	Molecular Function	0.157623	0.509884
GO:0008661	1-deoxy-D-xylulose-5-phosphate synthase activity	1	6	0.167	Molecular Function	0.157623	0.509884
GO:0008677	2-dehydropantoate 2-reductase activity	1	6	0.167	Molecular Function	0.157623	0.509884
GO:0010861	thyroid hormone receptor activator activity	1	6	0.167	Molecular Function	0.157623	0.509884
GO:0015129	lactate transmembrane transporter activity	1	6	0.167	Molecular Function	0.157623	0.509884
GO:0015666	restriction endodeoxyribonuclease activity	1	6	0.167	Molecular Function	0.157623	0.509884
GO:0016869	intramolecular transferase activity, transferring amino groups	1	6	0.167	Molecular Function	0.157623	0.509884
GO:0030297	transmembrane receptor protein tyrosine kinase activator activity	1	6	0.167	Molecular Function	0.157623	0.509884
GO:0030375	thyroid hormone receptor coactivator activity	1	6	0.167	Molecular Function	0.157623	0.509884
GO:0031698	beta-2 adrenergic receptor binding	1	6	0.167	Molecular Function	0.157623	0.509884
GO:0035800	deubiquitinase activator activity	1	6	0.167	Molecular Function	0.157623	0.509884
GO:0047184	1-acylglycerophosphocholine O-acyltransferase activity	1	6	0.167	Molecular Function	0.157623	0.509884
GO:0051379	epinephrine binding	1	6	0.167	Molecular Function	0.157623	0.509884
GO:0070087	chromo shadow domain binding	1	6	0.167	Molecular Function	0.157623	0.509884
GO:0070739	protein-glutamic acid ligase activity	1	6	0.167	Molecular Function	0.157623	0.509884
GO:0070740	tubulin-glutamic acid ligase activity	1	6	0.167	Molecular Function	0.157623	0.509884
GO:1904288	BAT3 complex binding	1	6	0.167	Molecular Function	0.157623	0.509884
GO:0034702	ion channel complex	10	276	0.036	Cellular Component	0.252518	0.51019
GO:1904949	ATPase complex	10	276	0.036	Cellular Component	0.252518	0.51019
GO:0008360	regulation of cell shape	9	161	0.056	Biological Process	0.0381285	0.510343
GO:0048511	rhythmic process	16	349	0.046	Biological Process	0.0381718	0.510343
GO:0006650	glycerophospholipid metabolic process	15	322	0.047	Biological Process	0.0389592	0.516843
GO:0021511	spinal cord patterning	3	27	0.111	Biological Process	0.0390495	0.516843
GO:0035235	ionotropic glutamate receptor signaling pathway	3	27	0.111	Biological Process	0.0390495	0.516843
GO:0038128	ERBB2 signaling pathway	3	27	0.111	Biological Process	0.0390495	0.516843
GO:0016235	aggresome	2	35	0.057	Cellular Component	0.258965	0.519242
GO:0031430	M band	2	35	0.057	Cellular Component	0.258965	0.519242
GO:0043186	P granule	2	35	0.057	Cellular Component	0.258965	0.519242
GO:0001678	cellular glucose homeostasis	8	137	0.058	Biological Process	0.0394965	0.519698
GO:0016311	dephosphorylation	20	465	0.043	Biological Process	0.0396511	0.519698
GO:0030902	hindbrain development	10	188	0.053	Biological Process	0.0398258	0.519698
GO:0021549	cerebellum development	7	113	0.062	Biological Process	0.0400468	0.519698
GO:0043412	macromolecule modification	139	4343	0.032	Biological Process	0.0405913	0.519698
GO:0007044	cell-substrate junction assembly	6	90	0.067	Biological Process	0.0409865	0.519698
GO:1990138	neuron projection extension	10	189	0.053	Biological Process	0.0410468	0.519698
GO:0051261	protein depolymerization	7	114	0.061	Biological Process	0.0416828	0.519698
GO:0051653	spindle localization	5	68	0.074	Biological Process	0.0420489	0.519698
GO:0043547	positive regulation of GTPase activity	17	382	0.045	Biological Process	0.0421965	0.519698
GO:0007157	heterophilic cell-cell adhesion via plasma membrane cell adhesion molecules	4	47	0.085	Biological Process	0.0423813	0.519698
GO:0009236	cobalamin biosynthetic process	4	47	0.085	Biological Process	0.0423813	0.519698
GO:0045494	photoreceptor cell maintenance	4	47	0.085	Biological Process	0.0423813	0.519698
GO:1902041	regulation of extrinsic apoptotic signaling pathway via death domain receptors	4	47	0.085	Biological Process	0.0423813	0.519698
GO:0046940	nucleoside monophosphate phosphorylation	3	28	0.107	Biological Process	0.0428521	0.519698
GO:0032092	positive regulation of protein binding	6	91	0.066	Biological Process	0.0428864	0.519698
GO:0003084	positive regulation of systemic arterial blood pressure	2	12	0.167	Biological Process	0.0430948	0.519698
GO:0006424	glutamyl-tRNA aminoacylation	2	12	0.167	Biological Process	0.0430948	0.519698
GO:0030202	heparin metabolic process	2	12	0.167	Biological Process	0.0430948	0.519698
GO:0045161	neuronal ion channel clustering	2	12	0.167	Biological Process	0.0430948	0.519698
GO:0048312	intracellular distribution of mitochondria	2	12	0.167	Biological Process	0.0430948	0.519698
GO:0060059	embryonic retina morphogenesis in camera-type eye	2	12	0.167	Biological Process	0.0430948	0.519698
GO:2000651	positive regulation of sodium ion transmembrane transporter activity	2	12	0.167	Biological Process	0.0430948	0.519698
GO:0099565	chemical synaptic transmission, postsynaptic	7	115	0.061	Biological Process	0.0433616	0.519698
GO:0050773	regulation of dendrite development	9	165	0.055	Biological Process	0.0434542	0.519698
GO:0051705	multi-organism behavior	9	165	0.055	Biological Process	0.0434542	0.519698
GO:1902117	positive regulation of organelle assembly	5	69	0.072	Biological Process	0.0443331	0.519698
GO:0034976	response to endoplasmic reticulum stress	13	273	0.048	Biological Process	0.0451497	0.519698
GO:0006766	vitamin metabolic process	15	329	0.046	Biological Process	0.0455193	0.519698
GO:0009228	thiamine biosynthetic process	5	70	0.071	Biological Process	0.0466901	0.519698
GO:0042724	thiamine-containing compound biosynthetic process	5	70	0.071	Biological Process	0.0466901	0.519698
GO:0061036	positive regulation of cartilage development	3	29	0.103	Biological Process	0.0468329	0.519698
GO:0051336	regulation of hydrolase activity	42	1148	0.037	Biological Process	0.0472375	0.519698
GO:0018208	peptidyl-proline modification	4	49	0.082	Biological Process	0.0482218	0.519698
GO:0060999	positive regulation of dendritic spine development	4	49	0.082	Biological Process	0.0482218	0.519698
GO:0031109	microtubule polymerization or depolymerization	7	118	0.059	Biological Process	0.0486574	0.519698
GO:0034765	regulation of ion transmembrane transport	18	418	0.043	Biological Process	0.0486722	0.519698
GO:0034329	cell junction assembly	10	195	0.051	Biological Process	0.0489133	0.519698
GO:0008589	regulation of smoothened signaling pathway	6	94	0.064	Biological Process	0.0489137	0.519698
GO:1900006	positive regulation of dendrite development	6	94	0.064	Biological Process	0.0489137	0.519698
GO:0030334	regulation of cell migration	28	717	0.039	Biological Process	0.0495094	0.519698
GO:0060560	developmental growth involved in morphogenesis	13	277	0.047	Biological Process	0.0496453	0.519698
GO:0001675	acrosome assembly	2	13	0.154	Biological Process	0.0500033	0.519698
GO:0001886	endothelial cell morphogenesis	2	13	0.154	Biological Process	0.0500033	0.519698
GO:0002643	regulation of tolerance induction	2	13	0.154	Biological Process	0.0500033	0.519698
GO:0015707	nitrite transport	2	13	0.154	Biological Process	0.0500033	0.519698
GO:0035721	intraciliary retrograde transport	2	13	0.154	Biological Process	0.0500033	0.519698
GO:0042052	rhabdomere development	2	13	0.154	Biological Process	0.0500033	0.519698
GO:0042487	regulation of odontogenesis of dentin-containing tooth	2	13	0.154	Biological Process	0.0500033	0.519698
GO:0051255	spindle midzone assembly	2	13	0.154	Biological Process	0.0500033	0.519698
GO:0071880	adenylate cyclase-activating adrenergic receptor signaling pathway	2	13	0.154	Biological Process	0.0500033	0.519698
GO:0072520	seminiferous tubule development	2	13	0.154	Biological Process	0.0500033	0.519698
GO:0090110	cargo loading into COPII-coated vesicle	2	13	0.154	Biological Process	0.0500033	0.519698
GO:0090128	regulation of synapse maturation	2	13	0.154	Biological Process	0.0500033	0.519698
GO:0097091	synaptic vesicle clustering	2	13	0.154	Biological Process	0.0500033	0.519698
GO:0097106	postsynaptic density organization	2	13	0.154	Biological Process	0.0500033	0.519698
GO:1900452	regulation of long term synaptic depression	2	13	0.154	Biological Process	0.0500033	0.519698
GO:1904071	presynaptic active zone assembly	2	13	0.154	Biological Process	0.0500033	0.519698
GO:0014065	phosphatidylinositol 3-kinase signaling	7	119	0.059	Biological Process	0.05051	0.519698
GO:0006482	protein demethylation	3	30	0.1	Biological Process	0.050989	0.519698
GO:0008214	protein dealkylation	3	30	0.1	Biological Process	0.050989	0.519698
GO:0031116	positive regulation of microtubule polymerization	3	30	0.1	Biological Process	0.050989	0.519698
GO:0043278	response to morphine	3	30	0.1	Biological Process	0.050989	0.519698
GO:0006027	glycosaminoglycan catabolic process	4	50	0.08	Biological Process	0.0513005	0.519698
GO:0015774	polysaccharide transport	4	50	0.08	Biological Process	0.0513005	0.519698
GO:0021795	cerebral cortex cell migration	4	50	0.08	Biological Process	0.0513005	0.519698
GO:0050890	cognition	15	335	0.045	Biological Process	0.0517334	0.519698
GO:0010976	positive regulation of neuron projection development	14	307	0.046	Biological Process	0.0520279	0.519698
GO:0035303	regulation of dephosphorylation	10	198	0.051	Biological Process	0.0532016	0.519698
GO:0046474	glycerophospholipid biosynthetic process	11	225	0.049	Biological Process	0.0532925	0.519698
GO:0002064	epithelial cell development	15	337	0.045	Biological Process	0.0539298	0.519698
GO:0006772	thiamine metabolic process	5	73	0.068	Biological Process	0.0542004	0.519698
GO:0007611	learning or memory	14	309	0.045	Biological Process	0.0543406	0.519698
GO:0008347	glial cell migration	4	51	0.078	Biological Process	0.0544841	0.519698
GO:0031113	regulation of microtubule polymerization	4	51	0.078	Biological Process	0.0544841	0.519698
GO:0033037	polysaccharide localization	4	51	0.078	Biological Process	0.0544841	0.519698
GO:0060119	inner ear receptor cell development	4	51	0.078	Biological Process	0.0544841	0.519698
GO:0046488	phosphatidylinositol metabolic process	10	199	0.05	Biological Process	0.0546847	0.519698
GO:0044091	membrane biogenesis	3	31	0.097	Biological Process	0.0553176	0.519698
GO:2000463	positive regulation of excitatory postsynaptic potential	3	31	0.097	Biological Process	0.0553176	0.519698
GO:0040007	growth	43	1194	0.036	Biological Process	0.0553296	0.519698
GO:0001507	acetylcholine catabolic process in synaptic cleft	1	2	0.5	Biological Process	0.0553607	0.519698
GO:0001987	vasoconstriction of artery involved in baroreceptor response to lowering of systemic arterial blood pressure	1	2	0.5	Biological Process	0.0553607	0.519698
GO:0002019	regulation of renal output by angiotensin	1	2	0.5	Biological Process	0.0553607	0.519698
GO:0003131	mesodermal-endodermal cell signaling	1	2	0.5	Biological Process	0.0553607	0.519698
GO:0006581	acetylcholine catabolic process	1	2	0.5	Biological Process	0.0553607	0.519698
GO:0008070	maternal determination of dorsal/ventral axis, ovarian follicular epithelium, germ-line encoded	1	2	0.5	Biological Process	0.0553607	0.519698
GO:0008314	gurken signaling pathway	1	2	0.5	Biological Process	0.0553607	0.519698
GO:0009626	plant-type hypersensitive response	1	2	0.5	Biological Process	0.0553607	0.519698
GO:0009741	response to brassinosteroid	1	2	0.5	Biological Process	0.0553607	0.519698
GO:0010650	positive regulation of cell communication by electrical coupling	1	2	0.5	Biological Process	0.0553607	0.519698
GO:0010915	regulation of very-low-density lipoprotein particle clearance	1	2	0.5	Biological Process	0.0553607	0.519698
GO:0010916	negative regulation of very-low-density lipoprotein particle clearance	1	2	0.5	Biological Process	0.0553607	0.519698
GO:0015962	diadenosine triphosphate metabolic process	1	2	0.5	Biological Process	0.0553607	0.519698
GO:0015964	diadenosine triphosphate catabolic process	1	2	0.5	Biological Process	0.0553607	0.519698
GO:0020028	hemoglobin import	1	2	0.5	Biological Process	0.0553607	0.519698
GO:0021506	anterior neuropore closure	1	2	0.5	Biological Process	0.0553607	0.519698
GO:0021691	cerebellar Purkinje cell layer maturation	1	2	0.5	Biological Process	0.0553607	0.519698
GO:0021699	cerebellar cortex maturation	1	2	0.5	Biological Process	0.0553607	0.519698
GO:0021840	directional guidance of interneurons involved in migration from the subpallium to the cortex	1	2	0.5	Biological Process	0.0553607	0.519698
GO:0021842	chemorepulsion involved in interneuron migration from the subpallium to the cortex	1	2	0.5	Biological Process	0.0553607	0.519698
GO:0021935	cerebellar granule cell precursor tangential migration	1	2	0.5	Biological Process	0.0553607	0.519698
GO:0021965	spinal cord ventral commissure morphogenesis	1	2	0.5	Biological Process	0.0553607	0.519698
GO:0021995	neuropore closure	1	2	0.5	Biological Process	0.0553607	0.519698
GO:0031049	programmed DNA elimination	1	2	0.5	Biological Process	0.0553607	0.519698
GO:0031052	chromosome breakage	1	2	0.5	Biological Process	0.0553607	0.519698
GO:0032423	regulation of mismatch repair	1	2	0.5	Biological Process	0.0553607	0.519698
GO:0033337	dorsal fin development	1	2	0.5	Biological Process	0.0553607	0.519698
GO:0034050	host programmed cell death induced by symbiont	1	2	0.5	Biological Process	0.0553607	0.519698
GO:0035063	nuclear speck organization	1	2	0.5	Biological Process	0.0553607	0.519698
GO:0035887	aortic smooth muscle cell differentiation	1	2	0.5	Biological Process	0.0553607	0.519698
GO:0035978	histone H2A-S139 phosphorylation	1	2	0.5	Biological Process	0.0553607	0.519698
GO:0036032	neural crest cell delamination	1	2	0.5	Biological Process	0.0553607	0.519698
GO:0036334	epidermal stem cell homeostasis	1	2	0.5	Biological Process	0.0553607	0.519698
GO:0036506	maintenance of unfolded protein	1	2	0.5	Biological Process	0.0553607	0.519698
GO:0038016	insulin receptor internalization	1	2	0.5	Biological Process	0.0553607	0.519698
GO:0042351	'de novo' GDP-L-fucose biosynthetic process	1	2	0.5	Biological Process	0.0553607	0.519698
GO:0042357	thiamine diphosphate metabolic process	1	2	0.5	Biological Process	0.0553607	0.519698
GO:0042366	cobalamin catabolic process	1	2	0.5	Biological Process	0.0553607	0.519698
GO:0044861	protein transport into plasma membrane raft	1	2	0.5	Biological Process	0.0553607	0.519698
GO:0045925	positive regulation of female receptivity	1	2	0.5	Biological Process	0.0553607	0.519698
GO:0046373	L-arabinose metabolic process	1	2	0.5	Biological Process	0.0553607	0.519698
GO:0046586	regulation of calcium-dependent cell-cell adhesion	1	2	0.5	Biological Process	0.0553607	0.519698
GO:0048338	mesoderm structural organization	1	2	0.5	Biological Process	0.0553607	0.519698
GO:0060188	regulation of protein desumoylation	1	2	0.5	Biological Process	0.0553607	0.519698
GO:0060697	positive regulation of phospholipid catabolic process	1	2	0.5	Biological Process	0.0553607	0.519698
GO:0061394	regulation of transcription from RNA polymerase II promoter in response to arsenic-containing substance	1	2	0.5	Biological Process	0.0553607	0.519698
GO:0061400	positive regulation of transcription from RNA polymerase II promoter in response to calcium ion	1	2	0.5	Biological Process	0.0553607	0.519698
GO:0061554	ganglion formation	1	2	0.5	Biological Process	0.0553607	0.519698
GO:0061556	trigeminal ganglion morphogenesis	1	2	0.5	Biological Process	0.0553607	0.519698
GO:0061559	cranial ganglion morphogenesis	1	2	0.5	Biological Process	0.0553607	0.519698
GO:0061560	cranial ganglion formation	1	2	0.5	Biological Process	0.0553607	0.519698
GO:0061561	trigeminal ganglion formation	1	2	0.5	Biological Process	0.0553607	0.519698
GO:0070285	pigment cell development	1	2	0.5	Biological Process	0.0553607	0.519698
GO:0071580	regulation of zinc ion transmembrane transport	1	2	0.5	Biological Process	0.0553607	0.519698
GO:0071582	negative regulation of zinc ion transport	1	2	0.5	Biological Process	0.0553607	0.519698
GO:0071583	negative regulation of zinc ion transmembrane transport	1	2	0.5	Biological Process	0.0553607	0.519698
GO:0072560	type B pancreatic cell maturation	1	2	0.5	Biological Process	0.0553607	0.519698
GO:0072658	maintenance of protein location in membrane	1	2	0.5	Biological Process	0.0553607	0.519698
GO:0072660	maintenance of protein location in plasma membrane	1	2	0.5	Biological Process	0.0553607	0.519698
GO:0097116	gephyrin clustering involved in postsynaptic density assembly	1	2	0.5	Biological Process	0.0553607	0.519698
GO:0097117	guanylate kinase-associated protein clustering	1	2	0.5	Biological Process	0.0553607	0.519698
GO:0097359	UDP-glucosylation	1	2	0.5	Biological Process	0.0553607	0.519698
GO:1900049	regulation of histone exchange	1	2	0.5	Biological Process	0.0553607	0.519698
GO:1900149	positive regulation of Schwann cell migration	1	2	0.5	Biological Process	0.0553607	0.519698
GO:1901898	negative regulation of relaxation of cardiac muscle	1	2	0.5	Biological Process	0.0553607	0.519698
GO:1903031	regulation of microtubule plus-end binding	1	2	0.5	Biological Process	0.0553607	0.519698
GO:1903033	positive regulation of microtubule plus-end binding	1	2	0.5	Biological Process	0.0553607	0.519698
GO:1903760	regulation of voltage-gated potassium channel activity involved in ventricular cardiac muscle cell action potential repolarization	1	2	0.5	Biological Process	0.0553607	0.519698
GO:1903764	regulation of potassium ion export across plasma membrane	1	2	0.5	Biological Process	0.0553607	0.519698
GO:1903891	regulation of ATF6-mediated unfolded protein response	1	2	0.5	Biological Process	0.0553607	0.519698
GO:1903929	primary palate development	1	2	0.5	Biological Process	0.0553607	0.519698
GO:1904017	cellular response to Thyroglobulin triiodothyronine	1	2	0.5	Biological Process	0.0553607	0.519698
GO:1904378	maintenance of unfolded protein involved in ERAD pathway	1	2	0.5	Biological Process	0.0553607	0.519698
GO:1904381	Golgi apparatus mannose trimming	1	2	0.5	Biological Process	0.0553607	0.519698
GO:1904693	midbrain morphogenesis	1	2	0.5	Biological Process	0.0553607	0.519698
GO:2000003	positive regulation of DNA damage checkpoint	1	2	0.5	Biological Process	0.0553607	0.519698
GO:2000170	positive regulation of peptidyl-cysteine S-nitrosylation	1	2	0.5	Biological Process	0.0553607	0.519698
GO:2000293	negative regulation of defecation	1	2	0.5	Biological Process	0.0553607	0.519698
GO:2000640	positive regulation of SREBP signaling pathway	1	2	0.5	Biological Process	0.0553607	0.519698
GO:2000645	negative regulation of receptor catabolic process	1	2	0.5	Biological Process	0.0553607	0.519698
GO:2000685	positive regulation of cellular response to X-ray	1	2	0.5	Biological Process	0.0553607	0.519698
GO:0045165	cell fate commitment	18	425	0.042	Biological Process	0.0554043	0.519698
GO:0050804	modulation of synaptic transmission	18	425	0.042	Biological Process	0.0554043	0.519698
GO:0044427	chromosomal part	33	1039	0.032	Cellular Component	0.260636	0.521271
GO:0000777	condensed chromosome kinetochore	6	153	0.039	Cellular Component	0.262807	0.521662
GO:0019012	virion	6	153	0.039	Cellular Component	0.262807	0.521662
GO:0031256	leading edge membrane	6	153	0.039	Cellular Component	0.262807	0.521662
GO:0017053	transcriptional repressor complex	4	93	0.043	Cellular Component	0.26687	0.523705
GO:0060293	germ plasm	2	36	0.056	Cellular Component	0.269489	0.523705
GO:0016281	eukaryotic translation initiation factor 4F complex	1	11	0.091	Cellular Component	0.269787	0.523705
GO:0030122	AP-2 adaptor complex	1	11	0.091	Cellular Component	0.269787	0.523705
GO:0044461	bacterial-type flagellum part	1	11	0.091	Cellular Component	0.269787	0.523705
GO:0046695	SLIK (SAGA-like) complex	1	11	0.091	Cellular Component	0.269787	0.523705
GO:0048787	presynaptic active zone membrane	1	11	0.091	Cellular Component	0.269787	0.523705
GO:0090571	RNA polymerase II transcription repressor complex	1	11	0.091	Cellular Component	0.269787	0.523705
GO:1990421	subtelomeric heterochromatin	1	11	0.091	Cellular Component	0.269787	0.523705
GO:0019028	viral capsid	4	94	0.043	Cellular Component	0.273128	0.525042
GO:0019031	viral envelope	4	94	0.043	Cellular Component	0.273128	0.525042
GO:0030175	filopodium	4	94	0.043	Cellular Component	0.273128	0.525042
GO:0036338	viral membrane	4	94	0.043	Cellular Component	0.273128	0.525042
GO:1902582	single-organism intracellular transport	64	1874	0.034	Biological Process	0.0562775	0.526063
GO:0042462	eye photoreceptor cell development	5	74	0.068	Biological Process	0.0568504	0.526063
GO:0048513	animal organ development	114	3545	0.032	Biological Process	0.0571354	0.526063
GO:1902115	regulation of organelle assembly	9	174	0.052	Biological Process	0.0572031	0.526063
GO:0007158	neuron cell-cell adhesion	2	14	0.143	Biological Process	0.0572782	0.526063
GO:0008616	queuosine biosynthetic process	2	14	0.143	Biological Process	0.0572782	0.526063
GO:0032230	positive regulation of synaptic transmission, GABAergic	2	14	0.143	Biological Process	0.0572782	0.526063
GO:0042447	hormone catabolic process	2	14	0.143	Biological Process	0.0572782	0.526063
GO:0046116	queuosine metabolic process	2	14	0.143	Biological Process	0.0572782	0.526063
GO:0071871	response to epinephrine	2	14	0.143	Biological Process	0.0572782	0.526063
GO:1901626	regulation of postsynaptic membrane organization	2	14	0.143	Biological Process	0.0572782	0.526063
GO:1903998	regulation of eating behavior	2	14	0.143	Biological Process	0.0572782	0.526063
GO:0046486	glycerolipid metabolic process	17	398	0.043	Biological Process	0.0576463	0.527847
GO:0007155	cell adhesion	49	1390	0.035	Biological Process	0.0577435	0.527847
GO:0051220	cytoplasmic sequestering of protein	4	52	0.077	Biological Process	0.0577724	0.527847
GO:0004725	protein tyrosine phosphatase activity	5	103	0.049	Molecular Function	0.165483	0.527857
GO:0051087	chaperone binding	5	103	0.049	Molecular Function	0.165483	0.527857
GO:0005047	signal recognition particle binding	2	26	0.077	Molecular Function	0.165763	0.527857
GO:0008143	poly(A) binding	2	26	0.077	Molecular Function	0.165763	0.527857
GO:0016641	oxidoreductase activity, acting on the CH-NH2 group of donors, oxygen as acceptor	2	26	0.077	Molecular Function	0.165763	0.527857
GO:0099604	ligand-gated calcium channel activity	2	26	0.077	Molecular Function	0.165763	0.527857
GO:0043025	neuronal cell body	20	611	0.033	Cellular Component	0.276191	0.529645
GO:0033178	proton-transporting two-sector ATPase complex, catalytic domain	3	65	0.046	Cellular Component	0.276943	0.529804
GO:0043073	germ cell nucleus	2	37	0.054	Cellular Component	0.280009	0.529894
GO:0045334	clathrin-coated endocytic vesicle	2	37	0.054	Cellular Component	0.280009	0.529894
GO:0000790	nuclear chromatin	15	447	0.034	Cellular Component	0.280079	0.529894
GO:0005773	vacuole	22	680	0.032	Cellular Component	0.281606	0.529894
GO:0032432	actin filament bundle	3	66	0.045	Cellular Component	0.284641	0.529894
GO:0044297	cell body	22	683	0.032	Cellular Component	0.288539	0.529894
GO:0000306	extrinsic component of vacuolar membrane	1	12	0.083	Cellular Component	0.290371	0.529894
GO:0005885	Arp2/3 protein complex	1	12	0.083	Cellular Component	0.290371	0.529894
GO:0009277	fungal-type cell wall	1	12	0.083	Cellular Component	0.290371	0.529894
GO:0016442	RISC complex	1	12	0.083	Cellular Component	0.290371	0.529894
GO:0016507	mitochondrial fatty acid beta-oxidation multienzyme complex	1	12	0.083	Cellular Component	0.290371	0.529894
GO:0030128	clathrin coat of endocytic vesicle	1	12	0.083	Cellular Component	0.290371	0.529894
GO:0030130	clathrin coat of trans-Golgi network vesicle	1	12	0.083	Cellular Component	0.290371	0.529894
GO:0030897	HOPS complex	1	12	0.083	Cellular Component	0.290371	0.529894
GO:0030914	STAGA complex	1	12	0.083	Cellular Component	0.290371	0.529894
GO:0035253	ciliary rootlet	1	12	0.083	Cellular Component	0.290371	0.529894
GO:0036125	fatty acid beta-oxidation multienzyme complex	1	12	0.083	Cellular Component	0.290371	0.529894
GO:0043083	synaptic cleft	1	12	0.083	Cellular Component	0.290371	0.529894
GO:0070993	translation preinitiation complex	1	12	0.083	Cellular Component	0.290371	0.529894
GO:0071012	catalytic step 1 spliceosome	1	12	0.083	Cellular Component	0.290371	0.529894
GO:0007264	small GTPase mediated signal transduction	20	487	0.041	Biological Process	0.0584591	0.5332
GO:0051270	regulation of cellular component movement	32	854	0.037	Biological Process	0.0594632	0.539053
GO:0034330	cell junction organization	12	257	0.047	Biological Process	0.0595172	0.539053
GO:0022607	cellular component assembly	104	3213	0.032	Biological Process	0.059563	0.539053
GO:0042710	biofilm formation	5	75	0.067	Biological Process	0.0595736	0.539053
GO:0014072	response to isoquinoline alkaloid	3	32	0.094	Biological Process	0.0598153	0.539053
GO:0015012	heparan sulfate proteoglycan biosynthetic process	3	32	0.094	Biological Process	0.0598153	0.539053
GO:0045777	positive regulation of blood pressure	3	32	0.094	Biological Process	0.0598153	0.539053
GO:0051427	hormone receptor binding	7	163	0.043	Molecular Function	0.177467	0.539601
GO:0005080	protein kinase C binding	3	52	0.058	Molecular Function	0.180349	0.539601
GO:0001609	G-protein coupled adenosine receptor activity	1	7	0.143	Molecular Function	0.181369	0.539601
GO:0002162	dystroglycan binding	1	7	0.143	Molecular Function	0.181369	0.539601
GO:0003922	GMP synthase (glutamine-hydrolyzing) activity	1	7	0.143	Molecular Function	0.181369	0.539601
GO:0004066	asparagine synthase (glutamine-hydrolyzing) activity	1	7	0.143	Molecular Function	0.181369	0.539601
GO:0004340	glucokinase activity	1	7	0.143	Molecular Function	0.181369	0.539601
GO:0004396	hexokinase activity	1	7	0.143	Molecular Function	0.181369	0.539601
GO:0004576	oligosaccharyl transferase activity	1	7	0.143	Molecular Function	0.181369	0.539601
GO:0004588	orotate phosphoribosyltransferase activity	1	7	0.143	Molecular Function	0.181369	0.539601
GO:0004810	tRNA adenylyltransferase activity	1	7	0.143	Molecular Function	0.181369	0.539601
GO:0004865	protein serine/threonine phosphatase inhibitor activity	1	7	0.143	Molecular Function	0.181369	0.539601
GO:0004936	alpha-adrenergic receptor activity	1	7	0.143	Molecular Function	0.181369	0.539601
GO:0015180	L-alanine transmembrane transporter activity	1	7	0.143	Molecular Function	0.181369	0.539601
GO:0015651	quaternary ammonium group transmembrane transporter activity	1	7	0.143	Molecular Function	0.181369	0.539601
GO:0016308	1-phosphatidylinositol-4-phosphate 5-kinase activity	1	7	0.143	Molecular Function	0.181369	0.539601
GO:0019165	thiamine kinase activity	1	7	0.143	Molecular Function	0.181369	0.539601
GO:0019237	centromeric DNA binding	1	7	0.143	Molecular Function	0.181369	0.539601
GO:0022833	mechanically gated channel activity	1	7	0.143	Molecular Function	0.181369	0.539601
GO:0022858	alanine transmembrane transporter activity	1	7	0.143	Molecular Function	0.181369	0.539601
GO:0030060	L-malate dehydrogenase activity	1	7	0.143	Molecular Function	0.181369	0.539601
GO:0030957	Tat protein binding	1	7	0.143	Molecular Function	0.181369	0.539601
GO:0035184	histone threonine kinase activity	1	7	0.143	Molecular Function	0.181369	0.539601
GO:0046790	virion binding	1	7	0.143	Molecular Function	0.181369	0.539601
GO:0050567	glutaminyl-tRNA synthase (glutamine-hydrolyzing) activity	1	7	0.143	Molecular Function	0.181369	0.539601
GO:0051575	5'-deoxyribose-5-phosphate lyase activity	1	7	0.143	Molecular Function	0.181369	0.539601
GO:0070513	death domain binding	1	7	0.143	Molecular Function	0.181369	0.539601
GO:0008238	exopeptidase activity	6	135	0.044	Molecular Function	0.181774	0.539601
GO:0000776	kinetochore	7	192	0.036	Cellular Component	0.297801	0.541383
GO:0044433	cytoplasmic vesicle part	35	1128	0.031	Cellular Component	0.299467	0.541383
GO:0000118	histone deacetylase complex	3	68	0.044	Cellular Component	0.300085	0.541383
GO:0032154	cleavage furrow	3	68	0.044	Cellular Component	0.300085	0.541383
GO:0097610	cell surface furrow	3	68	0.044	Cellular Component	0.300085	0.541383
GO:0004519	endonuclease activity	12	316	0.038	Molecular Function	0.183051	0.542079
GO:0035770	ribonucleoprotein granule	8	225	0.036	Cellular Component	0.301719	0.542159
GO:0042641	actomyosin	3	69	0.043	Cellular Component	0.307824	0.542159
GO:0071944	cell periphery	145	4958	0.029	Cellular Component	0.309473	0.542159
GO:0005951	carbamoyl-phosphate synthase complex	1	13	0.077	Cellular Component	0.310376	0.542159
GO:0008250	oligosaccharyltransferase complex	1	13	0.077	Cellular Component	0.310376	0.542159
GO:0031332	RNAi effector complex	1	13	0.077	Cellular Component	0.310376	0.542159
GO:0033104	type VI protein secretion system complex	1	13	0.077	Cellular Component	0.310376	0.542159
GO:0034361	very-low-density lipoprotein particle	1	13	0.077	Cellular Component	0.310376	0.542159
GO:0034385	triglyceride-rich lipoprotein particle	1	13	0.077	Cellular Component	0.310376	0.542159
GO:0042405	nuclear inclusion body	1	13	0.077	Cellular Component	0.310376	0.542159
GO:0045252	oxoglutarate dehydrogenase complex	1	13	0.077	Cellular Component	0.310376	0.542159
GO:0045260	plasma membrane proton-transporting ATP synthase complex	1	13	0.077	Cellular Component	0.310376	0.542159
GO:0044448	cell cortex part	7	195	0.036	Cellular Component	0.31126	0.542159
GO:0031233	intrinsic component of external side of plasma membrane	2	40	0.05	Cellular Component	0.311468	0.542159
GO:0032420	stereocilium	2	40	0.05	Cellular Component	0.311468	0.542159
GO:0045495	pole plasm	2	40	0.05	Cellular Component	0.311468	0.542159
GO:0072686	mitotic spindle	5	132	0.038	Cellular Component	0.315326	0.547671
GO:0004222	metalloendopeptidase activity	9	225	0.04	Molecular Function	0.185775	0.548376
GO:0000155	phosphorelay sensor kinase activity	2	28	0.071	Molecular Function	0.186072	0.548376
GO:0000779	condensed chromosome, centromeric region	6	165	0.036	Cellular Component	0.32135	0.556913
GO:0022892	substrate-specific transporter activity	49	1530	0.032	Molecular Function	0.190012	0.558643
GO:0009279	cell outer membrane	3	71	0.042	Cellular Component	0.323321	0.559105
GO:0008356	asymmetric cell division	5	76	0.066	Biological Process	0.0623701	0.559213
GO:0042723	thiamine-containing compound metabolic process	5	76	0.066	Biological Process	0.0623701	0.559213
GO:0090630	activation of GTPase activity	5	76	0.066	Biological Process	0.0623701	0.559213
GO:0021953	central nervous system neuron differentiation	10	204	0.049	Biological Process	0.062508	0.5595
GO:0044431	Golgi apparatus part	28	903	0.031	Cellular Component	0.326435	0.560549
GO:0001518	voltage-gated sodium channel complex	1	14	0.071	Cellular Component	0.329818	0.560549
GO:0005940	septin ring	1	14	0.071	Cellular Component	0.329818	0.560549
GO:0031045	dense core granule	1	14	0.071	Cellular Component	0.329818	0.560549
GO:0031235	intrinsic component of the cytoplasmic side of the plasma membrane	1	14	0.071	Cellular Component	0.329818	0.560549
GO:0031371	ubiquitin conjugating enzyme complex	1	14	0.071	Cellular Component	0.329818	0.560549
GO:0032426	stereocilium tip	1	14	0.071	Cellular Component	0.329818	0.560549
GO:0033276	transcription factor TFTC complex	1	14	0.071	Cellular Component	0.329818	0.560549
GO:0051235	maintenance of location	15	345	0.043	Biological Process	0.0633587	0.560785
GO:0007548	sex differentiation	16	374	0.043	Biological Process	0.063404	0.560785
GO:0016339	calcium-dependent cell-cell adhesion via plasma membrane cell adhesion molecules	3	33	0.091	Biological Process	0.0644788	0.560785
GO:0018198	peptidyl-cysteine modification	3	33	0.091	Biological Process	0.0644788	0.560785
GO:0060122	inner ear receptor stereocilium organization	3	33	0.091	Biological Process	0.0644788	0.560785
GO:0061178	regulation of insulin secretion involved in cellular response to glucose stimulus	4	54	0.074	Biological Process	0.0646596	0.560785
GO:0022037	metencephalon development	7	126	0.056	Biological Process	0.0647195	0.560785
GO:0071333	cellular response to glucose stimulus	7	126	0.056	Biological Process	0.0647195	0.560785
GO:0001991	regulation of systemic arterial blood pressure by circulatory renin-angiotensin	2	15	0.133	Biological Process	0.0648935	0.560785
GO:0016558	protein import into peroxisome matrix	2	15	0.133	Biological Process	0.0648935	0.560785
GO:0021681	cerebellar granular layer development	2	15	0.133	Biological Process	0.0648935	0.560785
GO:0021781	glial cell fate commitment	2	15	0.133	Biological Process	0.0648935	0.560785
GO:0030575	nuclear body organization	2	15	0.133	Biological Process	0.0648935	0.560785
GO:0050910	detection of mechanical stimulus involved in sensory perception of sound	2	15	0.133	Biological Process	0.0648935	0.560785
GO:0060215	primitive hemopoiesis	2	15	0.133	Biological Process	0.0648935	0.560785
GO:1900247	regulation of cytoplasmic translational elongation	2	15	0.133	Biological Process	0.0648935	0.560785
GO:1900363	regulation of mRNA polyadenylation	2	15	0.133	Biological Process	0.0648935	0.560785
GO:0022610	biological adhesion	49	1402	0.035	Biological Process	0.0648952	0.560785
GO:0006487	protein N-linked glycosylation	6	101	0.059	Biological Process	0.0649147	0.560785
GO:0036503	ERAD pathway	6	101	0.059	Biological Process	0.0649147	0.560785
GO:1903510	mucopolysaccharide metabolic process	6	101	0.059	Biological Process	0.0649147	0.560785
GO:0090407	organophosphate biosynthetic process	31	830	0.037	Biological Process	0.0649878	0.560785
GO:0005643	nuclear pore	3	72	0.042	Cellular Component	0.331072	0.561475
GO:0016301	kinase activity	36	1097	0.033	Molecular Function	0.191454	0.561536
GO:0030165	PDZ domain binding	5	109	0.046	Molecular Function	0.194047	0.567783
GO:0016763	transferase activity, transferring pentosyl groups	4	81	0.049	Molecular Function	0.194634	0.568147
GO:0016289	CoA hydrolase activity	2	29	0.069	Molecular Function	0.196354	0.568371
GO:0070205	2-succinyl-6-hydroxy-2,4-cyclohexadiene-1-carboxylate synthase activity	2	29	0.069	Molecular Function	0.196354	0.568371
GO:0030674	protein binding, bridging	8	198	0.04	Molecular Function	0.196757	0.568371
GO:0019904	protein domain specific binding	25	738	0.034	Molecular Function	0.196915	0.568371
GO:0060090	binding, bridging	9	229	0.039	Molecular Function	0.198976	0.568371
GO:0048365	Rac GTPase binding	3	55	0.055	Molecular Function	0.201891	0.568371
GO:0004571	mannosyl-oligosaccharide 1,2-alpha-mannosidase activity	1	8	0.125	Molecular Function	0.204447	0.568371
GO:0004638	phosphoribosylaminoimidazole carboxylase activity	1	8	0.125	Molecular Function	0.204447	0.568371
GO:0005219	ryanodine-sensitive calcium-release channel activity	1	8	0.125	Molecular Function	0.204447	0.568371
GO:0008420	CTD phosphatase activity	1	8	0.125	Molecular Function	0.204447	0.568371
GO:0015187	glycine transmembrane transporter activity	1	8	0.125	Molecular Function	0.204447	0.568371
GO:0015467	G-protein activated inward rectifier potassium channel activity	1	8	0.125	Molecular Function	0.204447	0.568371
GO:0016682	oxidoreductase activity, acting on diphenols and related substances as donors, oxygen as acceptor	1	8	0.125	Molecular Function	0.204447	0.568371
GO:0017162	aryl hydrocarbon receptor binding	1	8	0.125	Molecular Function	0.204447	0.568371
GO:0030346	protein phosphatase 2B binding	1	8	0.125	Molecular Function	0.204447	0.568371
GO:0030911	TPR domain binding	1	8	0.125	Molecular Function	0.204447	0.568371
GO:0031404	chloride ion binding	1	8	0.125	Molecular Function	0.204447	0.568371
GO:0033817	beta-ketoacyl-acyl-carrier-protein synthase II activity	1	8	0.125	Molecular Function	0.204447	0.568371
GO:0045545	syndecan binding	1	8	0.125	Molecular Function	0.204447	0.568371
GO:0047134	protein-disulfide reductase activity	1	8	0.125	Molecular Function	0.204447	0.568371
GO:1990446	U1 snRNP binding	1	8	0.125	Molecular Function	0.204447	0.568371
GO:0004791	thioredoxin-disulfide reductase activity	2	30	0.067	Molecular Function	0.206704	0.572052
GO:0005154	epidermal growth factor receptor binding	2	30	0.067	Molecular Function	0.206704	0.572052
GO:1904375	regulation of protein localization to cell periphery	6	102	0.059	Biological Process	0.0674234	0.57276
GO:0019722	calcium-mediated signaling	9	180	0.05	Biological Process	0.0677742	0.57276
GO:0046785	microtubule polymerization	5	78	0.064	Biological Process	0.0681816	0.57276
GO:0021537	telencephalon development	12	263	0.046	Biological Process	0.0682423	0.57276
GO:0001751	compound eye photoreceptor cell differentiation	4	55	0.073	Biological Process	0.068257	0.57276
GO:0015693	magnesium ion transport	4	55	0.073	Biological Process	0.068257	0.57276
GO:0021695	cerebellar cortex development	4	55	0.073	Biological Process	0.068257	0.57276
GO:0016049	cell growth	22	557	0.039	Biological Process	0.0684895	0.57276
GO:0032273	positive regulation of protein polymerization	7	128	0.055	Biological Process	0.0691818	0.57276
GO:0071331	cellular response to hexose stimulus	7	128	0.055	Biological Process	0.0691818	0.57276
GO:0006515	misfolded or incompletely synthesized protein catabolic process	3	34	0.088	Biological Process	0.0693044	0.57276
GO:0007339	binding of sperm to zona pellucida	3	34	0.088	Biological Process	0.0693044	0.57276
GO:0050793	regulation of developmental process	85	2597	0.033	Biological Process	0.0696848	0.57276
GO:0007268	synaptic transmission	27	712	0.038	Biological Process	0.0703338	0.57276
GO:0099537	trans-synaptic signaling	27	713	0.038	Biological Process	0.0712618	0.57276
GO:0071326	cellular response to monosaccharide stimulus	7	129	0.054	Biological Process	0.0714804	0.57276
GO:0001885	endothelial cell development	4	56	0.071	Biological Process	0.0719557	0.57276
GO:0010960	magnesium ion homeostasis	2	16	0.125	Biological Process	0.0728243	0.57276
GO:1902307	positive regulation of sodium ion transmembrane transport	2	16	0.125	Biological Process	0.0728243	0.57276
GO:2001028	positive regulation of endothelial cell chemotaxis	2	16	0.125	Biological Process	0.0728243	0.57276
GO:0099536	synaptic signaling	27	715	0.038	Biological Process	0.0731434	0.57276
GO:0021510	spinal cord development	7	130	0.054	Biological Process	0.0738238	0.57276
GO:0000413	protein peptidyl-prolyl isomerization	3	35	0.086	Biological Process	0.0742883	0.57276
GO:0031112	positive regulation of microtubule polymerization or depolymerization	3	35	0.086	Biological Process	0.0742883	0.57276
GO:0031572	G2 DNA damage checkpoint	3	35	0.086	Biological Process	0.0742883	0.57276
GO:0070646	protein modification by small protein removal	11	239	0.046	Biological Process	0.0748748	0.57276
GO:0042698	ovulation cycle	6	105	0.057	Biological Process	0.0752838	0.57276
GO:0044705	multi-organism reproductive behavior	6	105	0.057	Biological Process	0.0752838	0.57276
GO:0019932	second-messenger-mediated signaling	14	325	0.043	Biological Process	0.0754017	0.57276
GO:0031345	negative regulation of cell projection organization	9	184	0.049	Biological Process	0.0754601	0.57276
GO:0033036	macromolecule localization	106	3321	0.032	Biological Process	0.0773844	0.57276
GO:0007215	glutamate receptor signaling pathway	5	81	0.062	Biological Process	0.0774416	0.57276
GO:0035249	synaptic transmission, glutamatergic	5	81	0.062	Biological Process	0.0774416	0.57276
GO:0055017	cardiac muscle tissue growth	5	81	0.062	Biological Process	0.0774416	0.57276
GO:0006997	nucleus organization	8	158	0.051	Biological Process	0.0775475	0.57276
GO:0019098	reproductive behavior	6	106	0.057	Biological Process	0.078015	0.57276
GO:0042391	regulation of membrane potential	16	386	0.041	Biological Process	0.0788286	0.57276
GO:0000132	establishment of mitotic spindle orientation	3	36	0.083	Biological Process	0.0794264	0.57276
GO:0060632	regulation of microtubule-based movement	3	36	0.083	Biological Process	0.0794264	0.57276
GO:0070207	protein homotrimerization	3	36	0.083	Biological Process	0.0794264	0.57276
GO:0001895	retina homeostasis	4	58	0.069	Biological Process	0.0796525	0.57276
GO:0007274	neuromuscular synaptic transmission	4	58	0.069	Biological Process	0.0796525	0.57276
GO:0060997	dendritic spine morphogenesis	4	58	0.069	Biological Process	0.0796525	0.57276
GO:1903078	positive regulation of protein localization to plasma membrane	4	58	0.069	Biological Process	0.0796525	0.57276
GO:0007507	heart development	23	598	0.038	Biological Process	0.0797041	0.57276
GO:0048738	cardiac muscle tissue development	10	214	0.047	Biological Process	0.0802337	0.57276
GO:0017145	stem cell division	5	82	0.061	Biological Process	0.0806715	0.57276
GO:0002182	cytoplasmic translational elongation	2	17	0.118	Biological Process	0.0810472	0.57276
GO:0009877	nodulation	2	17	0.118	Biological Process	0.0810472	0.57276
GO:0015740	C4-dicarboxylate transport	2	17	0.118	Biological Process	0.0810472	0.57276
GO:0035864	response to potassium ion	2	17	0.118	Biological Process	0.0810472	0.57276
GO:0050908	detection of light stimulus involved in visual perception	2	17	0.118	Biological Process	0.0810472	0.57276
GO:0050962	detection of light stimulus involved in sensory perception	2	17	0.118	Biological Process	0.0810472	0.57276
GO:0060911	cardiac cell fate commitment	2	17	0.118	Biological Process	0.0810472	0.57276
GO:0070481	nuclear-transcribed mRNA catabolic process, non-stop decay	2	17	0.118	Biological Process	0.0810472	0.57276
GO:0071850	mitotic cell cycle arrest	2	17	0.118	Biological Process	0.0810472	0.57276
GO:0072578	neurotransmitter-gated ion channel clustering	2	17	0.118	Biological Process	0.0810472	0.57276
GO:0072697	protein localization to cell cortex	2	17	0.118	Biological Process	0.0810472	0.57276
GO:0097062	dendritic spine maintenance	2	17	0.118	Biological Process	0.0810472	0.57276
GO:1990403	embryonic brain development	2	17	0.118	Biological Process	0.0810472	0.57276
GO:0048646	anatomical structure formation involved in morphogenesis	47	1361	0.035	Biological Process	0.0811015	0.57276
GO:0000066	mitochondrial ornithine transport	1	3	0.333	Biological Process	0.0818832	0.57276
GO:0000919	cell plate assembly	1	3	0.333	Biological Process	0.0818832	0.57276
GO:0001835	blastocyst hatching	1	3	0.333	Biological Process	0.0818832	0.57276
GO:0001923	B-1 B cell differentiation	1	3	0.333	Biological Process	0.0818832	0.57276
GO:0001982	baroreceptor response to decreased systemic arterial blood pressure	1	3	0.333	Biological Process	0.0818832	0.57276
GO:0001997	positive regulation of the force of heart contraction by epinephrine-norepinephrine	1	3	0.333	Biological Process	0.0818832	0.57276
GO:0002071	glandular epithelial cell maturation	1	3	0.333	Biological Process	0.0818832	0.57276
GO:0002357	defense response to tumor cell	1	3	0.333	Biological Process	0.0818832	0.57276
GO:0006154	adenosine catabolic process	1	3	0.333	Biological Process	0.0818832	0.57276
GO:0006844	acyl carnitine transport	1	3	0.333	Biological Process	0.0818832	0.57276
GO:0007114	cell budding	1	3	0.333	Biological Process	0.0818832	0.57276
GO:0007211	octopamine or tyramine signaling pathway	1	3	0.333	Biological Process	0.0818832	0.57276
GO:0007403	glial cell fate determination	1	3	0.333	Biological Process	0.0818832	0.57276
GO:0007624	ultradian rhythm	1	3	0.333	Biological Process	0.0818832	0.57276
GO:0009442	allantoin assimilation pathway	1	3	0.333	Biological Process	0.0818832	0.57276
GO:0009832	plant-type cell wall biogenesis	1	3	0.333	Biological Process	0.0818832	0.57276
GO:0010101	post-embryonic root morphogenesis	1	3	0.333	Biological Process	0.0818832	0.57276
GO:0010102	lateral root morphogenesis	1	3	0.333	Biological Process	0.0818832	0.57276
GO:0010378	temperature compensation of the circadian clock	1	3	0.333	Biological Process	0.0818832	0.57276
GO:0010424	DNA methylation on cytosine within a CG sequence	1	3	0.333	Biological Process	0.0818832	0.57276
GO:0019858	cytosine metabolic process	1	3	0.333	Biological Process	0.0818832	0.57276
GO:0021590	cerebellum maturation	1	3	0.333	Biological Process	0.0818832	0.57276
GO:0021678	third ventricle development	1	3	0.333	Biological Process	0.0818832	0.57276
GO:0021934	hindbrain tangential cell migration	1	3	0.333	Biological Process	0.0818832	0.57276
GO:0030035	microspike assembly	1	3	0.333	Biological Process	0.0818832	0.57276
GO:0032298	positive regulation of DNA-dependent DNA replication initiation	1	3	0.333	Biological Process	0.0818832	0.57276
GO:0035470	positive regulation of vascular wound healing	1	3	0.333	Biological Process	0.0818832	0.57276
GO:0035609	C-terminal protein deglutamylation	1	3	0.333	Biological Process	0.0818832	0.57276
GO:0035879	plasma membrane lactate transport	1	3	0.333	Biological Process	0.0818832	0.57276
GO:0036135	Schwann cell migration	1	3	0.333	Biological Process	0.0818832	0.57276
GO:0042350	GDP-L-fucose biosynthetic process	1	3	0.333	Biological Process	0.0818832	0.57276
GO:0043490	malate-aspartate shuttle	1	3	0.333	Biological Process	0.0818832	0.57276
GO:0043686	co-translational protein modification	1	3	0.333	Biological Process	0.0818832	0.57276
GO:0044313	protein K6-linked deubiquitination	1	3	0.333	Biological Process	0.0818832	0.57276
GO:0044860	protein localization to plasma membrane raft	1	3	0.333	Biological Process	0.0818832	0.57276
GO:0045818	negative regulation of glycogen catabolic process	1	3	0.333	Biological Process	0.0818832	0.57276
GO:0048250	mitochondrial iron ion transport	1	3	0.333	Biological Process	0.0818832	0.57276
GO:0051490	negative regulation of filopodium assembly	1	3	0.333	Biological Process	0.0818832	0.57276
GO:0051660	establishment of centrosome localization	1	3	0.333	Biological Process	0.0818832	0.57276
GO:0051684	maintenance of Golgi location	1	3	0.333	Biological Process	0.0818832	0.57276
GO:0060696	regulation of phospholipid catabolic process	1	3	0.333	Biological Process	0.0818832	0.57276
GO:0061364	apoptotic process involved in luteolysis	1	3	0.333	Biological Process	0.0818832	0.57276
GO:0061502	early endosome to recycling endosome transport	1	3	0.333	Biological Process	0.0818832	0.57276
GO:0070171	negative regulation of tooth mineralization	1	3	0.333	Biological Process	0.0818832	0.57276
GO:0070649	formin-nucleated actin cable assembly	1	3	0.333	Biological Process	0.0818832	0.57276
GO:0071000	response to magnetism	1	3	0.333	Biological Process	0.0818832	0.57276
GO:0071406	cellular response to methylmercury	1	3	0.333	Biological Process	0.0818832	0.57276
GO:0071579	regulation of zinc ion transport	1	3	0.333	Biological Process	0.0818832	0.57276
GO:0071873	response to norepinephrine	1	3	0.333	Biological Process	0.0818832	0.57276
GO:0072554	blood vessel lumenization	1	3	0.333	Biological Process	0.0818832	0.57276
GO:0072656	maintenance of protein location in mitochondrion	1	3	0.333	Biological Process	0.0818832	0.57276
GO:0086023	adrenergic receptor signaling pathway involved in heart process	1	3	0.333	Biological Process	0.0818832	0.57276
GO:0090034	regulation of chaperone-mediated protein complex assembly	1	3	0.333	Biological Process	0.0818832	0.57276
GO:0090035	positive regulation of chaperone-mediated protein complex assembly	1	3	0.333	Biological Process	0.0818832	0.57276
GO:0090402	oncogene-induced cell senescence	1	3	0.333	Biological Process	0.0818832	0.57276
GO:1900147	regulation of Schwann cell migration	1	3	0.333	Biological Process	0.0818832	0.57276
GO:1900186	negative regulation of clathrin-mediated endocytosis	1	3	0.333	Biological Process	0.0818832	0.57276
GO:1900365	positive regulation of mRNA polyadenylation	1	3	0.333	Biological Process	0.0818832	0.57276
GO:1901078	negative regulation of relaxation of muscle	1	3	0.333	Biological Process	0.0818832	0.57276
GO:1901610	positive regulation of vesicle transport along microtubule	1	3	0.333	Biological Process	0.0818832	0.57276
GO:1901951	regulation of anterograde dense core granule transport	1	3	0.333	Biological Process	0.0818832	0.57276
GO:1901953	positive regulation of anterograde dense core granule transport	1	3	0.333	Biological Process	0.0818832	0.57276
GO:1902302	regulation of potassium ion export	1	3	0.333	Biological Process	0.0818832	0.57276
GO:1902616	acyl carnitine transmembrane transport	1	3	0.333	Biological Process	0.0818832	0.57276
GO:1902661	positive regulation of glucose mediated signaling pathway	1	3	0.333	Biological Process	0.0818832	0.57276
GO:1902953	positive regulation of ER to Golgi vesicle-mediated transport	1	3	0.333	Biological Process	0.0818832	0.57276
GO:1903400	L-arginine transmembrane transport	1	3	0.333	Biological Process	0.0818832	0.57276
GO:1903596	regulation of gap junction assembly	1	3	0.333	Biological Process	0.0818832	0.57276
GO:1903742	regulation of anterograde synaptic vesicle transport	1	3	0.333	Biological Process	0.0818832	0.57276
GO:1903756	regulation of transcription from RNA polymerase II promoter by histone modification	1	3	0.333	Biological Process	0.0818832	0.57276
GO:1903758	negative regulation of transcription from RNA polymerase II promoter by histone modification	1	3	0.333	Biological Process	0.0818832	0.57276
GO:1903895	negative regulation of IRE1-mediated unfolded protein response	1	3	0.333	Biological Process	0.0818832	0.57276
GO:1903984	positive regulation of TRAIL-activated apoptotic signaling pathway	1	3	0.333	Biological Process	0.0818832	0.57276
GO:1903999	negative regulation of eating behavior	1	3	0.333	Biological Process	0.0818832	0.57276
GO:1904289	regulation of mitotic DNA damage checkpoint	1	3	0.333	Biological Process	0.0818832	0.57276
GO:1904528	positive regulation of microtubule binding	1	3	0.333	Biological Process	0.0818832	0.57276
GO:1990575	mitochondrial L-ornithine transmembrane transport	1	3	0.333	Biological Process	0.0818832	0.57276
GO:1990911	response to psychosocial stress	1	3	0.333	Biological Process	0.0818832	0.57276
GO:2000078	positive regulation of type B pancreatic cell development	1	3	0.333	Biological Process	0.0818832	0.57276
GO:2000587	negative regulation of platelet-derived growth factor receptor-beta signaling pathway	1	3	0.333	Biological Process	0.0818832	0.57276
GO:2000683	regulation of cellular response to X-ray	1	3	0.333	Biological Process	0.0818832	0.57276
GO:0070838	divalent metal ion transport	19	478	0.04	Biological Process	0.0818848	0.57276
GO:0004540	ribonuclease activity	8	201	0.04	Molecular Function	0.207653	0.573385
GO:0097525	spliceosomal snRNP complex	3	73	0.041	Cellular Component	0.338819	0.573387
GO:0005178	integrin binding	5	112	0.045	Molecular Function	0.208936	0.573783
GO:0001046	core promoter sequence-specific DNA binding	3	56	0.054	Molecular Function	0.209202	0.573783
GO:0060590	ATPase regulator activity	3	56	0.054	Molecular Function	0.209202	0.573783
GO:0005215	transporter activity	56	1782	0.031	Molecular Function	0.209885	0.574373
GO:0004867	serine-type endopeptidase inhibitor activity	4	84	0.048	Molecular Function	0.212166	0.579323
GO:0051640	organelle localization	27	725	0.037	Biological Process	0.0830671	0.580261
GO:0031646	positive regulation of neurological system process	4	59	0.068	Biological Process	0.0836482	0.582098
GO:0035773	insulin secretion involved in cellular response to glucose stimulus	4	59	0.068	Biological Process	0.0836482	0.582098
GO:0035966	response to topologically incorrect protein	9	188	0.048	Biological Process	0.0836607	0.582098
GO:0005902	microvillus	3	74	0.041	Cellular Component	0.346562	0.58266
GO:0005913	cell-cell adherens junction	3	74	0.041	Cellular Component	0.346562	0.58266
GO:0000177	cytoplasmic exosome (RNase complex)	1	15	0.067	Cellular Component	0.348713	0.58266
GO:0000812	Swr1 complex	1	15	0.067	Cellular Component	0.348713	0.58266
GO:0035098	ESC/E(Z) complex	1	15	0.067	Cellular Component	0.348713	0.58266
GO:0045240	dihydrolipoyl dehydrogenase complex	1	15	0.067	Cellular Component	0.348713	0.58266
GO:0021954	central nervous system neuron development	5	83	0.06	Biological Process	0.0839722	0.583496
GO:0001708	cell fate specification	8	161	0.05	Biological Process	0.0843208	0.585149
GO:0008483	transaminase activity	2	31	0.065	Molecular Function	0.21711	0.588584
GO:0016634	oxidoreductase activity, acting on the CH-CH group of donors, oxygen as acceptor	2	31	0.065	Molecular Function	0.21711	0.588584
GO:0015075	ion transmembrane transporter activity	40	1248	0.032	Molecular Function	0.217696	0.588584
GO:0016758	transferase activity, transferring hexosyl groups	8	204	0.039	Molecular Function	0.218781	0.588584
GO:0005543	phospholipid binding	14	394	0.036	Molecular Function	0.223541	0.588584
GO:0003696	satellite DNA binding	1	9	0.111	Molecular Function	0.226875	0.588584
GO:0003985	acetyl-CoA C-acetyltransferase activity	1	9	0.111	Molecular Function	0.226875	0.588584
GO:0004415	hyalurononglucosaminidase activity	1	9	0.111	Molecular Function	0.226875	0.588584
GO:0004457	lactate dehydrogenase activity	1	9	0.111	Molecular Function	0.226875	0.588584
GO:0018784	(S)-2-haloacid dehalogenase activity	1	9	0.111	Molecular Function	0.226875	0.588584
GO:0030269	tetrahydromethanopterin S-methyltransferase activity	1	9	0.111	Molecular Function	0.226875	0.588584
GO:0030898	actin-dependent ATPase activity	1	9	0.111	Molecular Function	0.226875	0.588584
GO:0032027	myosin light chain binding	1	9	0.111	Molecular Function	0.226875	0.588584
GO:0035252	UDP-xylosyltransferase activity	1	9	0.111	Molecular Function	0.226875	0.588584
GO:0042086	5-methyl-5,6,7,8-tetrahydromethanopterin-dependent methyltransferase activity	1	9	0.111	Molecular Function	0.226875	0.588584
GO:0042285	xylosyltransferase activity	1	9	0.111	Molecular Function	0.226875	0.588584
GO:0045294	alpha-catenin binding	1	9	0.111	Molecular Function	0.226875	0.588584
GO:0047144	2-acylglycerol-3-phosphate O-acyltransferase activity	1	9	0.111	Molecular Function	0.226875	0.588584
GO:0055102	lipase inhibitor activity	1	9	0.111	Molecular Function	0.226875	0.588584
GO:0003747	translation release factor activity	2	32	0.062	Molecular Function	0.22756	0.588584
GO:0005217	intracellular ligand-gated ion channel activity	2	32	0.062	Molecular Function	0.22756	0.588584
GO:0008079	translation termination factor activity	2	32	0.062	Molecular Function	0.22756	0.588584
GO:0008187	poly-pyrimidine tract binding	2	32	0.062	Molecular Function	0.22756	0.588584
GO:0016884	carbon-nitrogen ligase activity, with glutamine as amido-N-donor	2	32	0.062	Molecular Function	0.22756	0.588584
GO:0051393	alpha-actinin binding	2	32	0.062	Molecular Function	0.22756	0.588584
GO:0016324	apical plasma membrane	10	304	0.033	Cellular Component	0.353953	0.590169
GO:0072358	cardiovascular system development	37	1044	0.035	Biological Process	0.0855376	0.592037
GO:0072359	circulatory system development	37	1044	0.035	Biological Process	0.0855376	0.592037
GO:0008324	cation transmembrane transporter activity	33	1021	0.032	Molecular Function	0.22951	0.592377
GO:0061351	neural precursor cell proliferation	9	189	0.048	Biological Process	0.0857914	0.593016
GO:0005886	plasma membrane	137	4722	0.029	Cellular Component	0.357163	0.594271
GO:0015491	cation:cation antiporter activity	3	59	0.051	Molecular Function	0.231464	0.594915
GO:0035064	methylated histone binding	3	59	0.051	Molecular Function	0.231464	0.594915
GO:0016469	proton-transporting two-sector ATPase complex	5	140	0.036	Cellular Component	0.359962	0.596422
GO:0043296	apical junction complex	5	140	0.036	Cellular Component	0.359962	0.596422
GO:0045111	intermediate filament cytoskeleton	6	173	0.035	Cellular Component	0.361386	0.597532
GO:0009288	bacterial-type flagellum	2	45	0.044	Cellular Component	0.363154	0.597958
GO:0031091	platelet alpha granule	2	45	0.044	Cellular Component	0.363154	0.597958
GO:0044801	single-organism membrane fusion	11	246	0.045	Biological Process	0.0874825	0.599314
GO:0006026	aminoglycan catabolic process	4	60	0.067	Biological Process	0.0877404	0.599314
GO:1902578	single-organism localization	156	5061	0.031	Biological Process	0.0880448	0.599314
GO:0008654	phospholipid biosynthetic process	13	304	0.043	Biological Process	0.0881095	0.599314
GO:0030336	negative regulation of cell migration	10	218	0.046	Biological Process	0.0881105	0.599314
GO:0051592	response to calcium ion	7	136	0.051	Biological Process	0.0888253	0.599314
GO:0007613	memory	8	163	0.049	Biological Process	0.0890236	0.599314
GO:0001553	luteinization	2	18	0.111	Biological Process	0.0895396	0.599314
GO:0002507	tolerance induction	2	18	0.111	Biological Process	0.0895396	0.599314
GO:0006978	DNA damage response, signal transduction by p53 class mediator resulting in transcription of p21 class mediator	2	18	0.111	Biological Process	0.0895396	0.599314
GO:0007288	sperm axoneme assembly	2	18	0.111	Biological Process	0.0895396	0.599314
GO:0015824	proline transport	2	18	0.111	Biological Process	0.0895396	0.599314
GO:0015940	pantothenate biosynthetic process	2	18	0.111	Biological Process	0.0895396	0.599314
GO:0030421	defecation	2	18	0.111	Biological Process	0.0895396	0.599314
GO:0036507	protein demannosylation	2	18	0.111	Biological Process	0.0895396	0.599314
GO:0036508	protein alpha-1,2-demannosylation	2	18	0.111	Biological Process	0.0895396	0.599314
GO:0039694	viral RNA genome replication	2	18	0.111	Biological Process	0.0895396	0.599314
GO:0039703	RNA replication	2	18	0.111	Biological Process	0.0895396	0.599314
GO:0042772	DNA damage response, signal transduction resulting in transcription	2	18	0.111	Biological Process	0.0895396	0.599314
GO:0045466	R7 cell differentiation	2	18	0.111	Biological Process	0.0895396	0.599314
GO:0045723	positive regulation of fatty acid biosynthetic process	2	18	0.111	Biological Process	0.0895396	0.599314
GO:0097090	presynaptic membrane organization	2	18	0.111	Biological Process	0.0895396	0.599314
GO:1901070	guanosine-containing compound biosynthetic process	2	18	0.111	Biological Process	0.0895396	0.599314
GO:1902043	positive regulation of extrinsic apoptotic signaling pathway via death domain receptors	2	18	0.111	Biological Process	0.0895396	0.599314
GO:2001032	regulation of double-strand break repair via nonhomologous end joining	2	18	0.111	Biological Process	0.0895396	0.599314
GO:0012510	trans-Golgi network transport vesicle membrane	1	16	0.062	Cellular Component	0.367076	0.599432
GO:0031011	Ino80 complex	1	16	0.062	Cellular Component	0.367076	0.599432
GO:0070971	endoplasmic reticulum exit site	1	16	0.062	Cellular Component	0.367076	0.599432
GO:0071437	invadopodium	1	16	0.062	Cellular Component	0.367076	0.599432
GO:0051641	cellular localization	119	3789	0.031	Biological Process	0.0896973	0.59961
GO:0004673	protein histidine kinase activity	2	33	0.061	Molecular Function	0.238044	0.600143
GO:0005310	dicarboxylic acid transmembrane transporter activity	2	33	0.061	Molecular Function	0.238044	0.600143
GO:0032451	demethylase activity	2	33	0.061	Molecular Function	0.238044	0.600143
GO:0046966	thyroid hormone receptor binding	2	33	0.061	Molecular Function	0.238044	0.600143
GO:0022891	substrate-specific transmembrane transporter activity	42	1331	0.032	Molecular Function	0.241567	0.600143
GO:0001047	core promoter binding	4	89	0.045	Molecular Function	0.242289	0.600143
GO:0032182	ubiquitin-like protein binding	6	149	0.04	Molecular Function	0.244137	0.600143
GO:0016776	phosphotransferase activity, phosphate group as acceptor	5	119	0.042	Molecular Function	0.245003	0.600143
GO:0017137	Rab GTPase binding	7	180	0.039	Molecular Function	0.245692	0.600143
GO:0016887	ATPase activity	24	731	0.033	Molecular Function	0.247795	0.600143
GO:0016769	transferase activity, transferring nitrogenous groups	2	34	0.059	Molecular Function	0.248552	0.600143
GO:0035255	ionotropic glutamate receptor binding	2	34	0.059	Molecular Function	0.248552	0.600143
GO:0070615	nucleosome-dependent ATPase activity	2	34	0.059	Molecular Function	0.248552	0.600143
GO:0070717	poly-purine tract binding	2	34	0.059	Molecular Function	0.248552	0.600143
GO:0003988	acetyl-CoA C-acyltransferase activity	1	10	0.1	Molecular Function	0.248673	0.600143
GO:0004016	adenylate cyclase activity	1	10	0.1	Molecular Function	0.248673	0.600143
GO:0004784	superoxide dismutase activity	1	10	0.1	Molecular Function	0.248673	0.600143
GO:0004935	adrenergic receptor activity	1	10	0.1	Molecular Function	0.248673	0.600143
GO:0008796	bis(5'-nucleosyl)-tetraphosphatase activity	1	10	0.1	Molecular Function	0.248673	0.600143
GO:0015924	mannosyl-oligosaccharide mannosidase activity	1	10	0.1	Molecular Function	0.248673	0.600143
GO:0016004	phospholipase activator activity	1	10	0.1	Molecular Function	0.248673	0.600143
GO:0016434	rRNA (cytosine) methyltransferase activity	1	10	0.1	Molecular Function	0.248673	0.600143
GO:0016721	oxidoreductase activity, acting on superoxide radicals as acceptor	1	10	0.1	Molecular Function	0.248673	0.600143
GO:0016880	acid-ammonia (or amide) ligase activity	1	10	0.1	Molecular Function	0.248673	0.600143
GO:0030619	U1 snRNA binding	1	10	0.1	Molecular Function	0.248673	0.600143
GO:0032454	histone demethylase activity (H3-K9 specific)	1	10	0.1	Molecular Function	0.248673	0.600143
GO:0042030	ATPase inhibitor activity	1	10	0.1	Molecular Function	0.248673	0.600143
GO:0042301	phosphate ion binding	1	10	0.1	Molecular Function	0.248673	0.600143
GO:0043208	glycosphingolipid binding	1	10	0.1	Molecular Function	0.248673	0.600143
GO:0051864	histone demethylase activity (H3-K36 specific)	1	10	0.1	Molecular Function	0.248673	0.600143
GO:0052629	phosphatidylinositol-3,5-bisphosphate 3-phosphatase activity	1	10	0.1	Molecular Function	0.248673	0.600143
GO:0007314	oocyte anterior/posterior axis specification	3	38	0.079	Biological Process	0.0901488	0.601106
GO:0030201	heparan sulfate proteoglycan metabolic process	3	38	0.079	Biological Process	0.0901488	0.601106
GO:0042737	drug catabolic process	5	85	0.059	Biological Process	0.090784	0.602299
GO:0042953	lipoprotein transport	5	85	0.059	Biological Process	0.090784	0.602299
GO:0044033	multi-organism metabolic process	5	85	0.059	Biological Process	0.090784	0.602299
GO:0044872	lipoprotein localization	5	85	0.059	Biological Process	0.090784	0.602299
GO:0008104	protein localization	94	2940	0.032	Biological Process	0.0910357	0.603138
GO:0051271	negative regulation of cellular component movement	11	248	0.044	Biological Process	0.0913101	0.603138
GO:0008584	male gonad development	7	137	0.051	Biological Process	0.0914814	0.603138
GO:0046546	development of primary male sexual characteristics	7	137	0.051	Biological Process	0.0914814	0.603138
GO:0048675	axon extension	7	137	0.051	Biological Process	0.0914814	0.603138
GO:0030901	midbrain development	4	61	0.066	Biological Process	0.0919276	0.605324
GO:0016579	protein deubiquitination	10	220	0.045	Biological Process	0.0922181	0.605502
GO:0046578	regulation of Ras protein signal transduction	10	220	0.045	Biological Process	0.0922181	0.605502
GO:0044708	single-organism behavior	22	578	0.038	Biological Process	0.0924407	0.605502
GO:0045454	cell redox homeostasis	5	86	0.058	Biological Process	0.0942939	0.605502
GO:0006338	chromatin remodeling	10	221	0.045	Biological Process	0.0943141	0.605502
GO:0045927	positive regulation of growth	13	308	0.042	Biological Process	0.0950575	0.605502
GO:0030968	endoplasmic reticulum unfolded protein response	6	112	0.054	Biological Process	0.0955537	0.605502
GO:2000145	regulation of cell motility	28	768	0.036	Biological Process	0.095562	0.605502
GO:0006298	mismatch repair	3	39	0.077	Biological Process	0.0957245	0.605502
GO:0006984	ER-nucleus signaling pathway	3	39	0.077	Biological Process	0.0957245	0.605502
GO:0008358	maternal determination of anterior/posterior axis, embryo	3	39	0.077	Biological Process	0.0957245	0.605502
GO:0035162	embryonic hemopoiesis	3	39	0.077	Biological Process	0.0957245	0.605502
GO:0045071	negative regulation of viral genome replication	3	39	0.077	Biological Process	0.0957245	0.605502
GO:0003382	epithelial cell morphogenesis	4	62	0.065	Biological Process	0.0962083	0.605502
GO:0006099	tricarboxylic acid cycle	4	62	0.065	Biological Process	0.0962083	0.605502
GO:0006101	citrate metabolic process	4	62	0.065	Biological Process	0.0962083	0.605502
GO:0007616	long-term memory	4	62	0.065	Biological Process	0.0962083	0.605502
GO:0002244	hematopoietic progenitor cell differentiation	9	194	0.046	Biological Process	0.0969271	0.605502
GO:0032091	negative regulation of protein binding	5	87	0.057	Biological Process	0.0978721	0.605502
GO:0048589	developmental growth	29	802	0.036	Biological Process	0.0982206	0.605502
GO:0009414	response to water deprivation	2	19	0.105	Biological Process	0.0982798	0.605502
GO:0035459	cargo loading into vesicle	2	19	0.105	Biological Process	0.0982798	0.605502
GO:0035886	vascular smooth muscle cell differentiation	2	19	0.105	Biological Process	0.0982798	0.605502
GO:0048148	behavioral response to cocaine	2	19	0.105	Biological Process	0.0982798	0.605502
GO:0071875	adrenergic receptor signaling pathway	2	19	0.105	Biological Process	0.0982798	0.605502
GO:0086011	membrane repolarization during action potential	2	19	0.105	Biological Process	0.0982798	0.605502
GO:2000310	regulation of N-methyl-D-aspartate selective glutamate receptor activity	2	19	0.105	Biological Process	0.0982798	0.605502
GO:2000311	regulation of alpha-amino-3-hydroxy-5-methyl-4-isoxazole propionate selective glutamate receptor activity	2	19	0.105	Biological Process	0.0982798	0.605502
GO:0008152	metabolic process	341	11663	0.029	Biological Process	0.0985436	0.605502
GO:0042476	odontogenesis	6	113	0.053	Biological Process	0.0986662	0.605502
GO:0030307	positive regulation of cell growth	8	167	0.048	Biological Process	0.0988764	0.605502
GO:0045017	glycerolipid biosynthetic process	11	252	0.044	Biological Process	0.0992658	0.605502
GO:0061025	membrane fusion	12	282	0.043	Biological Process	0.101159	0.605502
GO:0010975	regulation of neuron projection development	20	523	0.038	Biological Process	0.101323	0.605502
GO:0007028	cytoplasm organization	3	40	0.075	Biological Process	0.101437	0.605502
GO:0046782	regulation of viral transcription	3	40	0.075	Biological Process	0.101437	0.605502
GO:0071364	cellular response to epidermal growth factor stimulus	3	40	0.075	Biological Process	0.101437	0.605502
GO:1902580	single-organism cellular localization	48	1419	0.034	Biological Process	0.101491	0.605502
GO:0050770	regulation of axonogenesis	9	196	0.046	Biological Process	0.101605	0.605502
GO:0009410	response to xenobiotic stimulus	13	313	0.042	Biological Process	0.104204	0.605502
GO:0046847	filopodium assembly	4	64	0.062	Biological Process	0.105044	0.605502
GO:0050771	negative regulation of axonogenesis	4	64	0.062	Biological Process	0.105044	0.605502
GO:0031644	regulation of neurological system process	6	115	0.052	Biological Process	0.105051	0.605502
GO:0044728	DNA methylation or demethylation	5	89	0.056	Biological Process	0.105231	0.605502
GO:0060419	heart growth	5	89	0.056	Biological Process	0.105231	0.605502
GO:0006024	glycosaminoglycan biosynthetic process	7	142	0.049	Biological Process	0.105421	0.605502
GO:0048015	phosphatidylinositol-mediated signaling	7	142	0.049	Biological Process	0.105421	0.605502
GO:0008015	blood circulation	17	434	0.039	Biological Process	0.105654	0.605502
GO:0006044	N-acetylglucosamine metabolic process	2	20	0.1	Biological Process	0.107247	0.605502
GO:0010460	positive regulation of heart rate	2	20	0.1	Biological Process	0.107247	0.605502
GO:0035330	regulation of hippo signaling	2	20	0.1	Biological Process	0.107247	0.605502
GO:0045822	negative regulation of heart contraction	2	20	0.1	Biological Process	0.107247	0.605502
GO:0046325	negative regulation of glucose import	2	20	0.1	Biological Process	0.107247	0.605502
GO:0051657	maintenance of organelle location	2	20	0.1	Biological Process	0.107247	0.605502
GO:0071425	hematopoietic stem cell proliferation	2	20	0.1	Biological Process	0.107247	0.605502
GO:0080111	DNA demethylation	2	20	0.1	Biological Process	0.107247	0.605502
GO:1903204	negative regulation of oxidative stress-induced neuron death	2	20	0.1	Biological Process	0.107247	0.605502
GO:2001014	regulation of skeletal muscle cell differentiation	2	20	0.1	Biological Process	0.107247	0.605502
GO:0007617	mating behavior	3	41	0.073	Biological Process	0.107282	0.605502
GO:0048854	brain morphogenesis	3	41	0.073	Biological Process	0.107282	0.605502
GO:0050919	negative chemotaxis	3	41	0.073	Biological Process	0.107282	0.605502
GO:0061001	regulation of dendritic spine morphogenesis	3	41	0.073	Biological Process	0.107282	0.605502
GO:0072595	maintenance of protein localization in organelle	3	41	0.073	Biological Process	0.107282	0.605502
GO:2000146	negative regulation of cell motility	10	227	0.044	Biological Process	0.107479	0.605502
GO:0000911	cytokinesis by cell plate formation	1	4	0.25	Biological Process	0.107663	0.605502
GO:0001978	regulation of systemic arterial blood pressure by carotid sinus baroreceptor feedback	1	4	0.25	Biological Process	0.107663	0.605502
GO:0001994	norepinephrine-epinephrine vasoconstriction involved in regulation of systemic arterial blood pressure	1	4	0.25	Biological Process	0.107663	0.605502
GO:0003062	regulation of heart rate by chemical signal	1	4	0.25	Biological Process	0.107663	0.605502
GO:0003099	positive regulation of the force of heart contraction by chemical signal	1	4	0.25	Biological Process	0.107663	0.605502
GO:0006011	UDP-glucose metabolic process	1	4	0.25	Biological Process	0.107663	0.605502
GO:0006480	N-terminal protein amino acid methylation	1	4	0.25	Biological Process	0.107663	0.605502
GO:0006543	glutamine catabolic process	1	4	0.25	Biological Process	0.107663	0.605502
GO:0006848	pyruvate transport	1	4	0.25	Biological Process	0.107663	0.605502
GO:0007258	JUN phosphorylation	1	4	0.25	Biological Process	0.107663	0.605502
GO:0007341	penetration of zona pellucida	1	4	0.25	Biological Process	0.107663	0.605502
GO:0007344	pronuclear fusion	1	4	0.25	Biological Process	0.107663	0.605502
GO:0007348	regulation of syncytial blastoderm mitotic cell cycle	1	4	0.25	Biological Process	0.107663	0.605502
GO:0009372	quorum sensing	1	4	0.25	Biological Process	0.107663	0.605502
GO:0009753	response to jasmonic acid	1	4	0.25	Biological Process	0.107663	0.605502
GO:0009816	defense response to bacterium, incompatible interaction	1	4	0.25	Biological Process	0.107663	0.605502
GO:0015961	diadenosine polyphosphate catabolic process	1	4	0.25	Biological Process	0.107663	0.605502
GO:0021551	central nervous system morphogenesis	1	4	0.25	Biological Process	0.107663	0.605502
GO:0021592	fourth ventricle development	1	4	0.25	Biological Process	0.107663	0.605502
GO:0030046	parallel actin filament bundle assembly	1	4	0.25	Biological Process	0.107663	0.605502
GO:0032289	central nervous system myelin formation	1	4	0.25	Biological Process	0.107663	0.605502
GO:0032596	protein transport into membrane raft	1	4	0.25	Biological Process	0.107663	0.605502
GO:0035188	hatching	1	4	0.25	Biological Process	0.107663	0.605502
GO:0035523	protein K29-linked deubiquitination	1	4	0.25	Biological Process	0.107663	0.605502
GO:0035617	stress granule disassembly	1	4	0.25	Biological Process	0.107663	0.605502
GO:0035814	negative regulation of renal sodium excretion	1	4	0.25	Biological Process	0.107663	0.605502
GO:0035986	senescence-associated heterochromatin focus assembly	1	4	0.25	Biological Process	0.107663	0.605502
GO:0038026	reelin-mediated signaling pathway	1	4	0.25	Biological Process	0.107663	0.605502
GO:0038114	interleukin-21-mediated signaling pathway	1	4	0.25	Biological Process	0.107663	0.605502
GO:0038155	interleukin-23-mediated signaling pathway	1	4	0.25	Biological Process	0.107663	0.605502
GO:0040027	negative regulation of vulval development	1	4	0.25	Biological Process	0.107663	0.605502
GO:0042365	water-soluble vitamin catabolic process	1	4	0.25	Biological Process	0.107663	0.605502
GO:0042414	epinephrine metabolic process	1	4	0.25	Biological Process	0.107663	0.605502
GO:0043052	thermotaxis	1	4	0.25	Biological Process	0.107663	0.605502
GO:0043380	regulation of memory T cell differentiation	1	4	0.25	Biological Process	0.107663	0.605502
GO:0043382	positive regulation of memory T cell differentiation	1	4	0.25	Biological Process	0.107663	0.605502
GO:0043622	cortical microtubule organization	1	4	0.25	Biological Process	0.107663	0.605502
GO:0044655	phagosome reneutralization	1	4	0.25	Biological Process	0.107663	0.605502
GO:0045819	positive regulation of glycogen catabolic process	1	4	0.25	Biological Process	0.107663	0.605502
GO:0046368	GDP-L-fucose metabolic process	1	4	0.25	Biological Process	0.107663	0.605502
GO:0048874	homeostasis of number of cells in a free-living population	1	4	0.25	Biological Process	0.107663	0.605502
GO:0060596	mammary placode formation	1	4	0.25	Biological Process	0.107663	0.605502
GO:0061043	regulation of vascular wound healing	1	4	0.25	Biological Process	0.107663	0.605502
GO:0061205	paramesonephric duct development	1	4	0.25	Biological Process	0.107663	0.605502
GO:0061552	ganglion morphogenesis	1	4	0.25	Biological Process	0.107663	0.605502
GO:0070100	negative regulation of chemokine-mediated signaling pathway	1	4	0.25	Biological Process	0.107663	0.605502
GO:0070973	protein localization to endoplasmic reticulum exit site	1	4	0.25	Biological Process	0.107663	0.605502
GO:0071315	cellular response to morphine	1	4	0.25	Biological Process	0.107663	0.605502
GO:0071669	plant-type cell wall organization or biogenesis	1	4	0.25	Biological Process	0.107663	0.605502
GO:0071947	protein deubiquitination involved in ubiquitin-dependent protein catabolic process	1	4	0.25	Biological Process	0.107663	0.605502
GO:0090258	negative regulation of mitochondrial fission	1	4	0.25	Biological Process	0.107663	0.605502
GO:0097112	gamma-aminobutyric acid receptor clustering	1	4	0.25	Biological Process	0.107663	0.605502
GO:0097623	potassium ion export across plasma membrane	1	4	0.25	Biological Process	0.107663	0.605502
GO:0098535	de novo centriole assembly	1	4	0.25	Biological Process	0.107663	0.605502
GO:0098756	response to interleukin-21	1	4	0.25	Biological Process	0.107663	0.605502
GO:0098757	cellular response to interleukin-21	1	4	0.25	Biological Process	0.107663	0.605502
GO:1901475	pyruvate transmembrane transport	1	4	0.25	Biological Process	0.107663	0.605502
GO:1901537	positive regulation of DNA demethylation	1	4	0.25	Biological Process	0.107663	0.605502
GO:1902659	regulation of glucose mediated signaling pathway	1	4	0.25	Biological Process	0.107663	0.605502
GO:1902816	regulation of protein localization to microtubule	1	4	0.25	Biological Process	0.107663	0.605502
GO:1902817	negative regulation of protein localization to microtubule	1	4	0.25	Biological Process	0.107663	0.605502
GO:1902952	positive regulation of dendritic spine maintenance	1	4	0.25	Biological Process	0.107663	0.605502
GO:1903121	regulation of TRAIL-activated apoptotic signaling pathway	1	4	0.25	Biological Process	0.107663	0.605502
GO:1903286	regulation of potassium ion import	1	4	0.25	Biological Process	0.107663	0.605502
GO:1904016	response to Thyroglobulin triiodothyronine	1	4	0.25	Biological Process	0.107663	0.605502
GO:1904045	cellular response to aldosterone	1	4	0.25	Biological Process	0.107663	0.605502
GO:1904647	response to rotenone	1	4	0.25	Biological Process	0.107663	0.605502
GO:1990116	ribosome-associated ubiquitin-dependent protein catabolic process	1	4	0.25	Biological Process	0.107663	0.605502
GO:1990145	maintenance of translational fidelity	1	4	0.25	Biological Process	0.107663	0.605502
GO:1990564	protein polyufmylation	1	4	0.25	Biological Process	0.107663	0.605502
GO:1990592	protein K69-linked ufmylation	1	4	0.25	Biological Process	0.107663	0.605502
GO:2000324	positive regulation of glucocorticoid receptor signaling pathway	1	4	0.25	Biological Process	0.107663	0.605502
GO:2000821	regulation of grooming behavior	1	4	0.25	Biological Process	0.107663	0.605502
GO:0014706	striated muscle tissue development	15	375	0.04	Biological Process	0.108313	0.607194
GO:0061387	regulation of extent of cell growth	6	116	0.052	Biological Process	0.108321	0.607194
GO:0035113	embryonic appendage morphogenesis	7	143	0.049	Biological Process	0.108339	0.607194
GO:0044089	positive regulation of cellular component biogenesis	20	528	0.038	Biological Process	0.108537	0.607194
GO:0046907	intracellular transport	70	2158	0.032	Biological Process	0.108538	0.607194
GO:0031519	PcG protein complex	2	46	0.043	Cellular Component	0.373326	0.608383
GO:0042733	embryonic digit morphogenesis	4	65	0.062	Biological Process	0.109596	0.611157
GO:0051646	mitochondrion localization	4	65	0.062	Biological Process	0.109596	0.611157
GO:0045666	positive regulation of neuron differentiation	16	406	0.039	Biological Process	0.109613	0.611157
GO:0022603	regulation of anatomical structure morphogenesis	39	1134	0.034	Biological Process	0.10971	0.611157
GO:0044432	endoplasmic reticulum part	36	1203	0.03	Cellular Component	0.377001	0.61311
GO:0015318	inorganic solute uptake transmembrane transporter activity	23	701	0.033	Molecular Function	0.254562	0.613148
GO:0048471	perinuclear region of cytoplasm	22	720	0.031	Cellular Component	0.378075	0.613398
GO:0030118	clathrin coat	2	47	0.043	Cellular Component	0.383432	0.613398
GO:0044798	nuclear transcription factor complex	7	211	0.033	Cellular Component	0.384477	0.613398
GO:0000138	Golgi trans cisterna	1	17	0.059	Cellular Component	0.384923	0.613398
GO:0000159	protein phosphatase type 2A complex	1	17	0.059	Cellular Component	0.384923	0.613398
GO:0000788	nuclear nucleosome	1	17	0.059	Cellular Component	0.384923	0.613398
GO:0001741	XY body	1	17	0.059	Cellular Component	0.384923	0.613398
GO:0035145	exon-exon junction complex	1	17	0.059	Cellular Component	0.384923	0.613398
GO:0045239	tricarboxylic acid cycle enzyme complex	1	17	0.059	Cellular Component	0.384923	0.613398
GO:1902711	GABA-A receptor complex	1	17	0.059	Cellular Component	0.384923	0.613398
GO:0043130	ubiquitin binding	5	121	0.041	Molecular Function	0.255599	0.614441
GO:0008021	synaptic vesicle	6	178	0.034	Cellular Component	0.386572	0.61479
GO:0055085	transmembrane transport	59	1794	0.033	Biological Process	0.111221	0.618062
GO:0051100	negative regulation of binding	7	144	0.049	Biological Process	0.1113	0.618062
GO:0071322	cellular response to carbohydrate stimulus	7	144	0.049	Biological Process	0.1113	0.618062
GO:0042330	taxis	24	655	0.037	Biological Process	0.111518	0.61862
GO:0009060	aerobic respiration	6	117	0.051	Biological Process	0.111644	0.618671
GO:0042169	SH2 domain binding	2	35	0.057	Molecular Function	0.259074	0.621575
GO:0022890	inorganic cation transmembrane transporter activity	30	938	0.032	Molecular Function	0.260997	0.621888
GO:0015563	uptake transmembrane transporter activity	23	704	0.033	Molecular Function	0.261078	0.621888
GO:0051082	unfolded protein binding	8	215	0.037	Molecular Function	0.261342	0.621888
GO:0003688	DNA replication origin binding	3	63	0.048	Molecular Function	0.261756	0.621888
GO:0043621	protein self-association	3	63	0.048	Molecular Function	0.261756	0.621888
GO:0008201	heparin binding	6	153	0.039	Molecular Function	0.263018	0.621888
GO:0004864	protein phosphatase inhibitor activity	2	36	0.056	Molecular Function	0.269601	0.621888
GO:0000286	alanine dehydrogenase activity	1	11	0.091	Molecular Function	0.269857	0.621888
GO:0004499	N,N-dimethylaniline monooxygenase activity	1	11	0.091	Molecular Function	0.269857	0.621888
GO:0005298	proline:sodium symporter activity	1	11	0.091	Molecular Function	0.269857	0.621888
GO:0008140	cAMP response element binding protein binding	1	11	0.091	Molecular Function	0.269857	0.621888
GO:0008935	1,4-dihydroxy-2-naphthoyl-CoA synthase activity	1	11	0.091	Molecular Function	0.269857	0.621888
GO:0016624	oxidoreductase activity, acting on the aldehyde or oxo group of donors, disulfide as acceptor	1	11	0.091	Molecular Function	0.269857	0.621888
GO:0030215	semaphorin receptor binding	1	11	0.091	Molecular Function	0.269857	0.621888
GO:0030306	ADP-ribosylation factor binding	1	11	0.091	Molecular Function	0.269857	0.621888
GO:0035612	AP-2 adaptor complex binding	1	11	0.091	Molecular Function	0.269857	0.621888
GO:0038191	neuropilin binding	1	11	0.091	Molecular Function	0.269857	0.621888
GO:0045295	gamma-catenin binding	1	11	0.091	Molecular Function	0.269857	0.621888
GO:0045499	chemorepellent activity	1	11	0.091	Molecular Function	0.269857	0.621888
GO:0047372	acylglycerol lipase activity	1	11	0.091	Molecular Function	0.269857	0.621888
GO:0060229	lipase activator activity	1	11	0.091	Molecular Function	0.269857	0.621888
GO:0032589	neuron projection membrane	2	48	0.042	Cellular Component	0.393468	0.623641
GO:0005802	trans-Golgi network	7	213	0.033	Cellular Component	0.393713	0.623641
GO:0006793	phosphorus metabolic process	104	3316	0.031	Biological Process	0.112707	0.623673
GO:0072347	response to anesthetic	5	91	0.055	Biological Process	0.112855	0.623673
GO:0018196	peptidyl-asparagine modification	3	42	0.071	Biological Process	0.113256	0.623673
GO:0018279	protein N-linked glycosylation via asparagine	3	42	0.071	Biological Process	0.113256	0.623673
GO:0036092	phosphatidylinositol-3-phosphate biosynthetic process	3	42	0.071	Biological Process	0.113256	0.623673
GO:2000059	negative regulation of protein ubiquitination involved in ubiquitin-dependent protein catabolic process	3	42	0.071	Biological Process	0.113256	0.623673
GO:0009084	glutamine family amino acid biosynthetic process	4	66	0.061	Biological Process	0.114234	0.626736
GO:0071554	cell wall organization or biogenesis	7	145	0.048	Biological Process	0.114304	0.626736
GO:0006644	phospholipid metabolic process	18	470	0.038	Biological Process	0.114327	0.626736
GO:0044248	cellular catabolic process	76	2368	0.032	Biological Process	0.114685	0.626736
GO:0071248	cellular response to metal ion	8	173	0.046	Biological Process	0.114759	0.626736
GO:1901136	carbohydrate derivative catabolic process	8	173	0.046	Biological Process	0.114759	0.626736
GO:0042752	regulation of circadian rhythm	6	118	0.051	Biological Process	0.115019	0.626736
GO:0051258	protein polymerization	13	319	0.041	Biological Process	0.115853	0.626736
[truncated: 5,300 more rows]

## Sheet: cluster8--GO
ID	Descrption	fg_num	bg_num	ratio	class	Pvalue	Qvalue
GO:0005929	cilium	87	561	0.155	Cellular Component	6.42251e-46	4.41869e-43
GO:0044441	ciliary part	65	398	0.163	Cellular Component	1.71227e-35	5.89023e-33
GO:0044782	cilium organization	60	338	0.178	Biological Process	9.04902e-34	4.57699e-30
GO:0005930	axoneme	37	116	0.319	Cellular Component	1.25126e-31	2.86956e-29
GO:0097014	ciliary plasm	37	117	0.316	Cellular Component	1.79075e-31	3.0801e-29
GO:0060271	cilium morphogenesis	57	324	0.176	Biological Process	7.07455e-32	1.78915e-28
GO:0032838	cell projection cytoplasm	41	183	0.224	Cellular Component	3.63204e-28	4.99768e-26
GO:0031514	motile cilium	42	209	0.201	Cellular Component	8.2269e-27	9.43351e-25
GO:0030031	cell projection assembly	65	514	0.126	Biological Process	1.29379e-27	2.18133e-24
GO:0042995	cell projection	130	2101	0.062	Cellular Component	1.15905e-25	1.13918e-23
GO:0042384	cilium assembly	35	130	0.269	Biological Process	1.76413e-26	2.23075e-23
GO:0003341	cilium movement	28	78	0.359	Biological Process	2.57955e-25	2.60947e-22
GO:0007017	microtubule-based process	78	821	0.095	Biological Process	7.95658e-25	6.70739e-22
GO:0007018	microtubule-based movement	48	305	0.157	Biological Process	1.05183e-24	7.60019e-22
GO:0035082	axoneme assembly	25	71	0.352	Biological Process	1.73872e-22	1.0993e-19
GO:0044430	cytoskeletal part	100	1523	0.066	Cellular Component	4.05234e-21	3.48501e-19
GO:0015630	microtubule cytoskeleton	83	1138	0.073	Cellular Component	3.26363e-20	2.49486e-18
GO:0070925	organelle assembly	71	823	0.086	Biological Process	3.45972e-20	1.94436e-17
GO:0010927	cellular component assembly involved in morphogenesis	41	280	0.146	Biological Process	4.98455e-20	2.52119e-17
GO:0005856	cytoskeleton	112	1978	0.057	Cellular Component	9.92713e-19	6.82986e-17
GO:0044463	cell projection part	91	1416	0.064	Cellular Component	1.60471e-18	1.00368e-16
GO:0001578	microtubule bundle formation	25	103	0.243	Biological Process	4.69914e-18	2.16075e-15
GO:1902589	single-organism organelle organization	162	3412	0.047	Biological Process	5.84675e-18	2.46441e-15
GO:0099568	cytoplasmic region	48	513	0.094	Cellular Component	6.13588e-16	3.51791e-14
GO:0044447	axoneme part	16	44	0.364	Cellular Component	2.12743e-15	1.1259e-13
GO:0048858	cell projection morphogenesis	75	1084	0.069	Biological Process	6.9746e-16	2.71365e-13
GO:0032990	cell part morphogenesis	75	1108	0.068	Biological Process	2.25344e-15	8.14135e-13
GO:0006996	organelle organization	184	4367	0.042	Biological Process	2.49846e-15	8.42481e-13
GO:0000902	cell morphogenesis	90	1535	0.059	Biological Process	1.38031e-14	4.3635e-12
GO:0070286	axonemal dynein complex assembly	13	31	0.419	Biological Process	1.81633e-13	5.40411e-11
GO:0032989	cellular component morphogenesis	92	1669	0.055	Biological Process	2.56689e-13	7.15013e-11
GO:0000226	microtubule cytoskeleton organization	49	597	0.082	Biological Process	2.68589e-13	7.15013e-11
GO:0036064	ciliary basal body	20	110	0.182	Cellular Component	1.61215e-12	7.92256e-11
GO:0030030	cell projection organization	88	1578	0.056	Biological Process	5.09185e-13	1.28773e-10
GO:0005815	microtubule organizing center	49	672	0.073	Cellular Component	4.13377e-12	1.89602e-10
GO:0005874	microtubule	36	390	0.092	Cellular Component	4.91681e-12	2.11423e-10
GO:0060285	cilium-dependent cell motility	13	35	0.371	Biological Process	1.18643e-12	2.8576e-10
GO:0030261	chromosome condensation	51	667	0.076	Biological Process	1.28207e-12	2.94761e-10
GO:0044424	intracellular part	354	12449	0.028	Cellular Component	4.37335e-11	1.74813e-09
GO:0005622	intracellular	357	12608	0.028	Cellular Component	4.57361e-11	1.74813e-09
GO:0097223	sperm part	23	183	0.126	Cellular Component	9.3009e-11	3.36791e-09
GO:0003351	epithelial cilium movement	11	27	0.407	Biological Process	2.0133e-11	4.42751e-09
GO:0042073	intraciliary transport	13	43	0.302	Biological Process	2.44806e-11	5.15928e-09
GO:0006928	movement of cell or subcellular component	98	1992	0.049	Biological Process	3.04032e-11	6.15117e-09
GO:0005737	cytoplasm	307	10282	0.03	Cellular Component	2.58662e-10	8.89799e-09
GO:0043232	intracellular non-membrane-bounded organelle	158	4219	0.037	Cellular Component	2.99464e-10	9.81099e-09
GO:0043226	organelle	323	11065	0.029	Cellular Component	4.56309e-10	1.427e-08
GO:0043228	non-membrane-bounded organelle	158	4249	0.037	Cellular Component	5.21361e-10	1.55955e-08
GO:0098840	protein transport along microtubule	13	49	0.265	Biological Process	1.53234e-10	2.981e-08
GO:0035869	ciliary transition zone	13	66	0.197	Cellular Component	4.82622e-09	1.38352e-07
GO:0048232	male gamete generation	42	583	0.072	Biological Process	8.85829e-10	1.65945e-07
GO:0005813	centrosome	35	488	0.072	Cellular Component	8.94505e-09	2.46168e-07
GO:0005524	ATP binding	104	2234	0.047	Molecular Function	2.51265e-10	2.57798e-07
GO:0008569	ATP-dependent microtubule motor activity, minus-end-directed	9	20	0.45	Molecular Function	5.19285e-10	2.66393e-07
GO:0007283	spermatogenesis	40	548	0.073	Biological Process	1.56681e-09	2.7995e-07
GO:0036159	inner dynein arm assembly	8	16	0.5	Biological Process	1.60509e-09	2.7995e-07
GO:0048515	spermatid differentiation	21	169	0.124	Biological Process	1.66486e-09	2.80695e-07
GO:0006323	DNA packaging	52	840	0.062	Biological Process	1.72725e-09	2.8182e-07
GO:0032559	adenyl ribonucleotide binding	104	2289	0.045	Molecular Function	1.00051e-09	3.04489e-07
GO:0030554	adenyl nucleotide binding	104	2296	0.045	Molecular Function	1.18709e-09	3.04489e-07
GO:0044464	cell part	380	14199	0.027	Cellular Component	1.33369e-08	3.52914e-07
GO:0035639	purine ribonucleoside triphosphate binding	109	2473	0.044	Molecular Function	1.97207e-09	3.6392e-07
GO:0032550	purine ribonucleoside binding	109	2486	0.044	Molecular Function	2.65987e-09	3.6392e-07
GO:0001883	purine nucleoside binding	109	2487	0.044	Molecular Function	2.72142e-09	3.6392e-07
GO:0032549	ribonucleoside binding	109	2489	0.044	Molecular Function	2.84865e-09	3.6392e-07
GO:0001882	nucleoside binding	109	2494	0.044	Molecular Function	3.19228e-09	3.6392e-07
GO:0036156	inner dynein arm	6	9	0.667	Cellular Component	1.47907e-08	3.76889e-07
GO:0030286	dynein complex	11	49	0.224	Cellular Component	1.75457e-08	4.31124e-07
GO:0005623	cell	380	14226	0.027	Cellular Component	2.09279e-08	4.96495e-07
GO:0007286	spermatid development	20	160	0.125	Biological Process	3.68024e-09	5.7245e-07
GO:0007059	chromosome segregation	57	990	0.058	Biological Process	3.81464e-09	5.7245e-07
GO:0007010	cytoskeleton organization	70	1346	0.052	Biological Process	3.84802e-09	5.7245e-07
GO:0001539	cilium or flagellum-dependent cell motility	14	75	0.187	Biological Process	4.48854e-09	6.48658e-07
GO:0099513	polymeric cytoskeletal fiber	39	610	0.064	Cellular Component	2.91055e-08	6.67486e-07
GO:0032555	purine ribonucleotide binding	109	2534	0.043	Molecular Function	7.80159e-09	8.00443e-07
GO:0031513	nonmotile primary cilium	17	139	0.122	Cellular Component	4.08271e-08	8.77782e-07
GO:0072372	primary cilium	17	139	0.122	Cellular Component	4.08271e-08	8.77782e-07
GO:0017076	purine nucleotide binding	109	2544	0.043	Molecular Function	9.70777e-09	9.0547e-07
GO:0032553	ribonucleotide binding	109	2553	0.043	Molecular Function	1.17994e-08	1.00885e-06
GO:0005488	binding	368	12677	0.029	Molecular Function	1.44506e-08	1.125e-06
GO:0045503	dynein light chain binding	8	20	0.4	Molecular Function	1.53508e-08	1.125e-06
GO:0043229	intracellular organelle	312	10904	0.029	Cellular Component	6.80515e-08	1.41839e-06
GO:0005858	axonemal dynein complex	7	17	0.412	Cellular Component	7.00948e-08	1.41839e-06
GO:0044422	organelle part	255	8408	0.03	Cellular Component	8.05592e-08	1.58356e-06
GO:0005875	microtubule associated complex	18	164	0.11	Cellular Component	8.84497e-08	1.69037e-06
GO:0032391	photoreceptor connecting cilium	9	35	0.257	Cellular Component	1.00482e-07	1.86841e-06
GO:0016043	cellular component organization	228	6840	0.033	Biological Process	2.26716e-08	3.18536e-06
GO:0044446	intracellular organelle part	248	8185	0.03	Cellular Component	2.02218e-07	3.66121e-06
GO:0030990	intraciliary transport particle	8	29	0.276	Cellular Component	2.89273e-07	5.10307e-06
GO:0051959	dynein light intermediate chain binding	8	24	0.333	Molecular Function	8.19809e-08	5.60749e-06
GO:1990716	axonemal central apparatus	4	4	1	Cellular Component	3.30475e-07	5.68417e-06
GO:0071103	DNA conformation change	54	988	0.055	Biological Process	5.89918e-08	8.06434e-06
GO:0097542	ciliary tip	9	42	0.214	Cellular Component	5.46619e-07	9.17253e-06
GO:0045502	dynein binding	10	46	0.217	Molecular Function	1.77021e-07	1.13515e-05
GO:0007368	determination of left/right symmetry	18	157	0.115	Biological Process	8.64227e-08	1.15033e-05
GO:0036126	sperm flagellum	12	84	0.143	Cellular Component	7.59077e-07	1.24344e-05
GO:0035735	intraciliary transport involved in cilium morphogenesis	9	34	0.265	Biological Process	1.1019e-07	1.42907e-05
GO:0003777	microtubule motor activity	14	101	0.139	Molecular Function	2.50576e-07	1.5123e-05
GO:0030705	cytoskeleton-dependent intracellular transport	18	162	0.111	Biological Process	1.39896e-07	1.76898e-05
GO:0021591	ventricular system development	9	35	0.257	Biological Process	1.45062e-07	1.78956e-05
GO:0099512	supramolecular fiber	43	818	0.053	Cellular Component	1.28557e-06	2.05691e-05
GO:0010970	establishment of localization by movement along microtubule	17	148	0.115	Biological Process	1.92267e-07	2.31544e-05
GO:0000166	nucleotide binding	113	2867	0.039	Molecular Function	4.44827e-07	2.44568e-05
GO:1901265	nucleoside phosphate binding	113	2868	0.039	Molecular Function	4.52903e-07	2.44568e-05
GO:0060294	cilium movement involved in cell motility	8	27	0.296	Biological Process	2.17116e-07	2.55389e-05
GO:0035721	intraciliary retrograde transport	6	13	0.462	Biological Process	3.58844e-07	4.12507e-05
GO:0051276	chromosome organization	84	1940	0.043	Biological Process	3.6911e-07	4.14879e-05
GO:0009855	determination of bilateral symmetry	18	173	0.104	Biological Process	3.77958e-07	4.1559e-05
GO:0009799	specification of symmetry	18	174	0.103	Biological Process	4.11977e-07	4.43358e-05
GO:0071840	cellular component organization or biogenesis	231	7175	0.032	Biological Process	4.38203e-07	4.61756e-05
GO:0005515	protein binding	258	8275	0.031	Molecular Function	1.32261e-06	6.78497e-05
GO:0097367	carbohydrate derivative binding	111	2878	0.039	Molecular Function	1.72934e-06	8.44905e-05
GO:0045505	dynein intermediate chain binding	7	25	0.28	Molecular Function	2.06708e-06	9.64013e-05
GO:0001669	acrosomal vesicle	12	103	0.117	Cellular Component	6.80892e-06	0.000106467
GO:0003774	motor activity	15	141	0.106	Molecular Function	2.96397e-06	0.000132219
GO:0005814	centriole	12	109	0.11	Cellular Component	1.22562e-05	0.000187384
GO:0097546	ciliary base	7	34	0.206	Cellular Component	1.36123e-05	0.000203593
GO:0044767	single-organism developmental process	206	6341	0.032	Biological Process	2.1896e-06	0.00022602
GO:0019953	sexual reproduction	55	1150	0.048	Biological Process	3.04701e-06	0.000308235
GO:0015631	tubulin binding	25	375	0.067	Molecular Function	1.13582e-05	0.000485561
GO:0032502	developmental process	206	6416	0.032	Biological Process	5.42549e-06	0.000538081
GO:0048869	cellular developmental process	152	4425	0.034	Biological Process	6.6428e-06	0.00064614
GO:0007224	smoothened signaling pathway	15	153	0.098	Biological Process	7.38021e-06	0.000704322
GO:0036094	small molecule binding	118	3264	0.036	Molecular Function	1.74679e-05	0.000716884
GO:0007276	gamete generation	47	955	0.049	Biological Process	8.10616e-06	0.000759277
GO:0061512	protein localization to cilium	9	55	0.164	Biological Process	8.37172e-06	0.000769894
GO:0032504	multicellular organism reproduction	55	1191	0.046	Biological Process	8.53774e-06	0.000771141
GO:0009653	anatomical structure morphogenesis	114	3115	0.037	Biological Process	1.03273e-05	0.000916411
GO:0048609	multicellular organismal reproductive process	54	1171	0.046	Biological Process	1.08218e-05	0.000943734
GO:0044450	microtubule organizing center part	13	150	0.087	Cellular Component	6.96263e-05	0.00101921
GO:0044444	cytoplasmic part	243	8503	0.029	Cellular Component	7.27648e-05	0.00103016
GO:0005819	spindle	23	389	0.059	Cellular Component	7.33687e-05	0.00103016
GO:0048646	anatomical structure formation involved in morphogenesis	60	1361	0.044	Biological Process	1.32568e-05	0.00113649
GO:0044703	multi-organism reproductive process	60	1364	0.044	Biological Process	1.41636e-05	0.00119399
GO:0036158	outer dynein arm assembly	5	14	0.357	Biological Process	1.62307e-05	0.00134581
GO:0048856	anatomical structure development	192	5984	0.032	Biological Process	1.74003e-05	0.00141953
GO:0008092	cytoskeletal protein binding	44	924	0.048	Molecular Function	4.29994e-05	0.00169682
GO:0043168	anion binding	119	3386	0.035	Molecular Function	5.82335e-05	0.00221287
GO:1903441	protein localization to ciliary membrane	5	16	0.312	Biological Process	3.39692e-05	0.00272724
GO:0030317	sperm motility	10	82	0.122	Biological Process	3.84075e-05	0.00303539
GO:1902017	regulation of cilium assembly	8	52	0.154	Biological Process	4.24591e-05	0.00330397
GO:0043005	neuron projection	51	1287	0.04	Cellular Component	0.000290213	0.00399334
GO:0008017	microtubule binding	19	282	0.067	Molecular Function	0.00011096	0.0040659
GO:0007288	sperm axoneme assembly	5	18	0.278	Biological Process	6.39196e-05	0.00489857
GO:0022607	cellular component assembly	113	3213	0.035	Biological Process	6.75872e-05	0.00510233
GO:0097500	receptor localization to nonmotile primary cilium	4	10	0.4	Biological Process	7.3151e-05	0.00544115
GO:0048870	cell motility	62	1511	0.041	Biological Process	7.9457e-05	0.00582454
GO:0051674	localization of cell	62	1514	0.041	Biological Process	8.40737e-05	0.00607492
GO:0002177	manchette	3	7	0.429	Cellular Component	0.000450429	0.00607638
GO:0060972	left/right pattern formation	6	32	0.188	Biological Process	0.000126367	0.00900233
GO:0030991	intraciliary transport particle A	3	8	0.375	Cellular Component	0.000707834	0.00936519
GO:0030312	external encapsulating structure	10	123	0.081	Cellular Component	0.00078074	0.0101349
GO:0051012	microtubule sliding	3	5	0.6	Biological Process	0.000151638	0.0106526
GO:0040011	locomotion	74	1947	0.038	Biological Process	0.000175299	0.0121461
GO:0043167	ion binding	199	6504	0.031	Molecular Function	0.000389283	0.0137726
GO:0044458	motile cilium assembly	5	23	0.217	Biological Process	0.000226309	0.0154685
GO:0072686	mitotic spindle	10	132	0.076	Cellular Component	0.00134249	0.0171043
GO:0097458	neuron part	57	1590	0.036	Cellular Component	0.00147362	0.0184337
GO:0044462	external encapsulating structure part	8	91	0.088	Cellular Component	0.00156429	0.0189392
GO:0009279	cell outer membrane	7	71	0.099	Cellular Component	0.00156909	0.0189392
GO:0031503	protein complex localization	17	257	0.066	Biological Process	0.000283995	0.0191526
GO:0042824	MHC class I peptide loading complex	2	3	0.667	Cellular Component	0.0017052	0.0202272
GO:0000003	reproduction	78	2125	0.037	Biological Process	0.0003407	0.0226237
GO:0044702	single organism reproductive process	67	1758	0.038	Biological Process	0.00034441	0.0226237
GO:0005432	calcium:sodium antiporter activity	4	17	0.235	Molecular Function	0.000744207	0.0254519
GO:0072576	liver morphogenesis	5	26	0.192	Biological Process	0.000415791	0.0266211
GO:1903421	regulation of synaptic vesicle recycling	5	26	0.192	Biological Process	0.000415791	0.0266211
GO:1902115	regulation of organelle assembly	13	174	0.075	Biological Process	0.000464162	0.0293466
GO:0019005	SCF ubiquitin ligase complex	6	58	0.103	Cellular Component	0.00263462	0.0307224
GO:0031412	gas vesicle organization	6	41	0.146	Biological Process	0.000518144	0.0323552
GO:0008589	regulation of smoothened signaling pathway	9	94	0.096	Biological Process	0.000591563	0.0364894
GO:0004550	nucleoside diphosphate kinase activity	4	19	0.211	Molecular Function	0.00116433	0.0373314
GO:0015368	calcium:cation antiporter activity	4	19	0.211	Molecular Function	0.00116433	0.0373314
GO:0019894	kinesin binding	6	48	0.125	Molecular Function	0.0012739	0.0396066
GO:0022414	reproductive process	72	1975	0.036	Biological Process	0.000724072	0.0441248
GO:0042752	regulation of circadian rhythm	10	118	0.085	Biological Process	0.000785969	0.0467747
GO:0009566	fertilization	13	184	0.071	Biological Process	0.000786052	0.0467747
GO:0030313	cell envelope	12	206	0.058	Cellular Component	0.00429305	0.0492269
GO:0060065	uterus development	4	18	0.222	Biological Process	0.000908603	0.0534386
GO:0035327	transcriptionally active chromatin	4	29	0.138	Cellular Component	0.0048731	0.0549622
GO:0060491	regulation of cell projection assembly	12	165	0.073	Biological Process	0.000962339	0.0559484
GO:0097025	MPP7-DLG1-LIN7 complex	2	5	0.4	Cellular Component	0.0055045	0.0610822
GO:0000922	spindle pole	10	163	0.061	Cellular Component	0.00616603	0.0673369
GO:0031230	intrinsic component of cell outer membrane	5	50	0.1	Cellular Component	0.00685807	0.0725901
GO:0045203	integral component of cell outer membrane	5	50	0.1	Cellular Component	0.00685807	0.0725901
GO:0044085	cellular component biogenesis	120	3726	0.032	Biological Process	0.00142656	0.0819948
[truncated: 6,586 more rows]

## Sheet: cluster3--KEGG
Pathway ID	Pathway	Cluster_3 (198)	All (7762)	Ratio	Pvalue	Qvalue
[truncated: 234 more rows]

[truncated: 2 more sheets: cluster5--KEGG, cluster8--KEGG]
