# Supplementary material for: Single-Cell RNA Sequencing Reveals an Atlas of Hezuo Pig Testis Cells
Source: Int J Mol Sci. 2024 Sep 10;25(18):9786. doi: 10.3390/ijms25189786 (PMC11431743; doi:10.3390/ijms25189786)
Supplement: Supplementary file 1 [file ijms-25-09786-s001.zip › Table S11.xlsx]

## Sheet: cluster0--GO
ID	Descrption	fg_num	bg_num	ratio	class	Pvalue	Qvalue
GO:0044391	ribosomal subunit	36	239	0.151	Cellular Component	1.45832e-16	1.12145e-13
GO:0098556	cytoplasmic side of rough endoplasmic reticulum membrane	14	28	0.5	Cellular Component	4.46573e-15	1.25437e-12
GO:0005840	ribosome	43	377	0.114	Cellular Component	4.91895e-15	1.25437e-12
GO:0044424	intracellular part	419	12449	0.034	Cellular Component	6.67334e-15	1.25437e-12
GO:0043226	organelle	387	11065	0.035	Cellular Component	8.15586e-15	1.25437e-12
GO:0005622	intracellular	421	12608	0.033	Cellular Component	2.77168e-14	3.31511e-12
GO:0022627	cytosolic small ribosomal subunit	21	88	0.239	Cellular Component	3.01766e-14	3.31511e-12
GO:0005737	cytoplasm	366	10282	0.036	Cellular Component	3.5238e-14	3.38725e-12
GO:0098554	cytoplasmic side of endoplasmic reticulum membrane	15	39	0.385	Cellular Component	5.89679e-14	5.03848e-12
GO:0043229	intracellular organelle	380	10904	0.035	Cellular Component	1.04547e-13	8.03969e-12
GO:0022626	cytosolic ribosome	29	196	0.148	Cellular Component	2.24908e-13	1.57231e-11
GO:0044464	cell part	451	14199	0.032	Cellular Component	4.16283e-13	2.58596e-11
GO:0015935	small ribosomal subunit	22	111	0.198	Cellular Component	4.37158e-13	2.58596e-11
GO:0005623	cell	451	14226	0.032	Cellular Component	7.63646e-13	4.1946e-11
GO:0006412	translation	74	1055	0.07	Biological Process	5.67371e-14	3.07742e-10
GO:0043228	non-membrane-bounded organelle	184	4249	0.043	Cellular Component	2.68486e-11	1.37644e-09
GO:0043043	peptide biosynthetic process	74	1114	0.066	Biological Process	8.68272e-13	2.35475e-09
GO:0043232	intracellular non-membrane-bounded organelle	182	4219	0.043	Cellular Component	5.30075e-11	2.54767e-09
GO:0006413	translational initiation	27	200	0.135	Biological Process	7.63696e-12	1.19875e-08
GO:0006518	peptide metabolic process	77	1242	0.062	Biological Process	8.84037e-12	1.19875e-08
GO:0044444	cytoplasmic part	305	8503	0.036	Cellular Component	5.17796e-10	2.34227e-08
GO:0006614	SRP-dependent cotranslational protein targeting to membrane	18	92	0.196	Biological Process	4.91727e-11	5.33425e-08
GO:0000184	nuclear-transcribed mRNA catabolic process, nonsense-mediated decay	18	96	0.188	Biological Process	1.03516e-10	8.02102e-08
GO:0006613	cotranslational protein targeting to membrane	18	96	0.188	Biological Process	1.03516e-10	8.02102e-08
GO:0030867	rough endoplasmic reticulum membrane	16	90	0.178	Cellular Component	3.75845e-09	1.60569e-07
GO:0002181	cytoplasmic translation	22	155	0.142	Biological Process	2.55865e-10	1.73476e-07
GO:0043603	cellular amide metabolic process	85	1559	0.055	Biological Process	4.61601e-10	2.78192e-07
GO:0044445	cytosolic part	33	378	0.087	Cellular Component	8.85962e-09	3.58582e-07
GO:0045047	protein targeting to ER	18	109	0.165	Biological Process	9.09255e-10	4.92536e-07
GO:0043604	amide biosynthetic process	74	1295	0.057	Biological Process	9.98875e-10	4.92536e-07
GO:0009057	macromolecule catabolic process	84	1561	0.054	Biological Process	1.12741e-09	5.09591e-07
GO:0003735	structural constituent of ribosome	30	289	0.104	Molecular Function	4.58884e-10	5.45154e-07
GO:0072599	establishment of protein localization to endoplasmic reticulum	18	113	0.159	Biological Process	1.66242e-09	6.93611e-07
GO:0043231	intracellular membrane-bounded organelle	337	9927	0.034	Cellular Component	1.93146e-08	7.42648e-07
GO:0044265	cellular macromolecule catabolic process	71	1243	0.057	Biological Process	2.35016e-09	9.10518e-07
GO:0005829	cytosol	176	4364	0.04	Cellular Component	3.18314e-08	1.16563e-06
GO:0043227	membrane-bounded organelle	339	10042	0.034	Cellular Component	3.41739e-08	1.19453e-06
GO:0000956	nuclear-transcribed mRNA catabolic process	22	181	0.122	Biological Process	5.07726e-09	1.83594e-06
GO:0030529	intracellular ribonucleoprotein complex	59	1002	0.059	Cellular Component	5.49371e-08	1.83681e-06
GO:0005488	binding	399	12677	0.031	Molecular Function	6.19814e-09	3.6817e-06
GO:1990904	ribonucleoprotein complex	60	1052	0.057	Cellular Component	1.28193e-07	4.10751e-06
GO:0006402	mRNA catabolic process	30	337	0.089	Biological Process	1.52823e-08	5.18069e-06
GO:0044267	cellular protein metabolic process	200	5247	0.038	Biological Process	1.82214e-08	5.59237e-06
GO:0070972	protein localization to endoplasmic reticulum	18	131	0.137	Biological Process	1.85588e-08	5.59237e-06
GO:1901564	organonitrogen compound metabolic process	212	5727	0.037	Biological Process	5.77237e-08	1.51171e-05
GO:0006401	RNA catabolic process	31	378	0.082	Biological Process	5.84874e-08	1.51171e-05
GO:0033365	protein localization to organelle	57	980	0.058	Biological Process	5.85287e-08	1.51171e-05
GO:1901566	organonitrogen compound biosynthetic process	115	2603	0.044	Biological Process	6.23581e-08	1.53741e-05
GO:0006996	organelle organization	169	4367	0.039	Biological Process	2.00585e-07	4.73033e-05
GO:0090150	establishment of protein localization to membrane	26	301	0.086	Biological Process	2.55763e-07	5.78025e-05
GO:0044802	single-organism membrane organization	59	1079	0.055	Biological Process	2.80617e-07	6.08826e-05
GO:0005791	rough endoplasmic reticulum	16	141	0.113	Cellular Component	2.26321e-06	6.96164e-05
GO:0005929	cilium	36	561	0.064	Cellular Component	3.80128e-06	0.000110054
GO:0044422	organelle part	285	8408	0.034	Cellular Component	3.86407e-06	0.000110054
GO:0072594	establishment of protein localization to organelle	41	649	0.063	Biological Process	6.00862e-07	0.000122843
GO:0019538	protein metabolic process	217	6062	0.036	Biological Process	6.115e-07	0.000122843
GO:0034613	cellular protein localization	89	1943	0.046	Biological Process	6.43458e-07	0.000124647
GO:0000028	ribosomal small subunit assembly	6	14	0.429	Biological Process	1.01687e-06	0.00019019
GO:0016043	cellular component organization	238	6840	0.035	Biological Process	1.07607e-06	0.000194553
GO:0006612	protein targeting to membrane	18	173	0.104	Biological Process	1.30837e-06	0.000228245
GO:0070727	cellular macromolecule localization	89	1977	0.045	Biological Process	1.34658e-06	0.000228245
GO:0044441	ciliary part	28	398	0.07	Cellular Component	8.70208e-06	0.000238996
GO:0005634	nucleus	223	6320	0.035	Cellular Component	1.08083e-05	0.000286606
GO:1901575	organic substance catabolic process	103	2419	0.043	Biological Process	2.17767e-06	0.00035793
GO:0061024	membrane organization	62	1232	0.05	Biological Process	2.26602e-06	0.000361496
GO:0044248	cellular catabolic process	101	2368	0.043	Biological Process	2.61339e-06	0.000398718
GO:0046907	intracellular transport	94	2158	0.044	Biological Process	2.64636e-06	0.000398718
GO:1902589	single-organism organelle organization	134	3412	0.039	Biological Process	3.407e-06	0.000499448
GO:0005515	protein binding	278	8275	0.034	Molecular Function	1.39015e-06	0.000550498
GO:0015934	large ribosomal subunit	14	134	0.104	Cellular Component	2.49905e-05	0.000627112
GO:0042995	cell projection	90	2101	0.043	Cellular Component	2.52802e-05	0.000627112
GO:0034655	nucleobase-containing compound catabolic process	35	558	0.063	Biological Process	4.82333e-06	0.000688467
GO:0042788	polysomal ribosome	7	33	0.212	Cellular Component	3.00855e-05	0.000722992
GO:0009056	catabolic process	113	2779	0.041	Biological Process	5.56283e-06	0.000773662
GO:0006605	protein targeting	39	662	0.059	Biological Process	6.11854e-06	0.000829673
GO:0033036	macromolecule localization	129	3321	0.039	Biological Process	9.9593e-06	0.00131754
GO:0006886	intracellular protein transport	61	1265	0.048	Biological Process	1.05357e-05	0.00136061
GO:1902582	single-organism intracellular transport	82	1874	0.044	Biological Process	1.12585e-05	0.00142014
GO:0048232	male gamete generation	35	583	0.06	Biological Process	1.24441e-05	0.00152489
GO:0072657	protein localization to membrane	34	559	0.061	Biological Process	1.26512e-05	0.00152489
GO:0019941	modification-dependent protein catabolic process	41	742	0.055	Biological Process	1.62921e-05	0.00191643
GO:0010608	posttranscriptional regulation of gene expression	35	591	0.059	Biological Process	1.66063e-05	0.00191643
GO:0071840	cellular component organization or biogenesis	241	7175	0.034	Biological Process	1.74602e-05	0.001973
GO:0044446	intracellular organelle part	271	8185	0.033	Cellular Component	8.8897e-05	0.00207157
GO:0051179	localization	223	6550	0.034	Biological Process	2.05275e-05	0.00227226
GO:0044270	cellular nitrogen compound catabolic process	36	628	0.057	Biological Process	2.51907e-05	0.00273269
GO:1902580	single-organism cellular localization	65	1419	0.046	Biological Process	2.66726e-05	0.00283671
GO:0006511	ubiquitin-dependent protein catabolic process	39	708	0.055	Biological Process	2.82394e-05	0.00294558
GO:0043632	modification-dependent macromolecule catabolic process	41	761	0.054	Biological Process	2.92038e-05	0.00298871
GO:0044257	cellular protein catabolic process	44	845	0.052	Biological Process	3.36209e-05	0.00337704
GO:0016482	cytoplasmic transport	61	1323	0.046	Biological Process	4.01399e-05	0.00395852
GO:0046700	heterocycle catabolic process	36	645	0.056	Biological Process	4.40081e-05	0.00426249
GO:0051603	proteolysis involved in cellular protein catabolic process	42	805	0.052	Biological Process	4.87834e-05	0.00464213
GO:0007283	spermatogenesis	32	548	0.058	Biological Process	5.02105e-05	0.00469039
GO:0042255	ribosome assembly	9	63	0.143	Biological Process	5.10201e-05	0.00469039
GO:0005198	structural molecule activity	49	947	0.052	Molecular Function	1.58378e-05	0.00470382
GO:0045727	positive regulation of translation	14	147	0.095	Biological Process	5.27454e-05	0.00476818
GO:0097223	sperm part	15	183	0.082	Cellular Component	0.000212004	0.00479504
GO:0044782	cilium organization	23	338	0.068	Biological Process	6.14906e-05	0.00543704
GO:0006417	regulation of translation	29	480	0.06	Biological Process	6.21491e-05	0.00543704
GO:0030163	protein catabolic process	48	980	0.049	Biological Process	6.77706e-05	0.00583472
GO:0008104	protein localization	113	2940	0.038	Biological Process	6.94537e-05	0.0058862
GO:0034250	positive regulation of cellular amide metabolic process	15	174	0.086	Biological Process	9.07663e-05	0.00750354
GO:0060271	cilium morphogenesis	22	324	0.068	Biological Process	9.13041e-05	0.00750354
GO:0042175	nuclear outer membrane-endoplasmic reticulum membrane network	48	1025	0.047	Cellular Component	0.000359489	0.0078985
GO:0034992	microtubule organizing center attachment site	3	6	0.5	Cellular Component	0.000414478	0.00838773
GO:0034993	LINC complex	3	6	0.5	Cellular Component	0.000414478	0.00838773
GO:0035686	sperm fibrous sheath	3	6	0.5	Cellular Component	0.000414478	0.00838773
GO:0051641	cellular localization	138	3789	0.036	Biological Process	0.000112676	0.00912169
GO:0006997	nucleus organization	14	158	0.089	Biological Process	0.000115415	0.00918815
GO:0008152	metabolic process	356	11663	0.031	Biological Process	0.000116885	0.00918815
GO:0005844	polysome	9	82	0.11	Cellular Component	0.000483442	0.00953248
GO:0032555	purine ribonucleotide binding	101	2534	0.04	Molecular Function	5.61229e-05	0.00986195
GO:0017076	purine nucleotide binding	101	2544	0.04	Molecular Function	6.56106e-05	0.00986195
GO:0000166	nucleotide binding	111	2867	0.039	Molecular Function	7.38849e-05	0.00986195
GO:1901265	nucleoside phosphate binding	111	2868	0.039	Molecular Function	7.49717e-05	0.00986195
GO:0032553	ribonucleotide binding	101	2553	0.04	Molecular Function	7.54004e-05	0.00986195
GO:0036094	small molecule binding	123	3264	0.038	Molecular Function	8.82941e-05	0.00986195
GO:0032559	adenyl ribonucleotide binding	92	2289	0.04	Molecular Function	9.71969e-05	0.00986195
GO:0030235	nitric-oxide synthase regulator activity	4	10	0.4	Molecular Function	0.000104337	0.00986195
GO:0030554	adenyl nucleotide binding	92	2296	0.04	Molecular Function	0.0001086	0.00986195
GO:0043167	ion binding	218	6504	0.034	Molecular Function	0.000116218	0.00986195
GO:0007286	spermatid development	14	160	0.087	Biological Process	0.000131982	0.0102267
GO:0008092	cytoskeletal protein binding	45	924	0.049	Molecular Function	0.000147025	0.010258
GO:0035639	purine ribonucleoside triphosphate binding	97	2473	0.039	Molecular Function	0.000149947	0.010258
GO:0005524	ATP binding	89	2234	0.04	Molecular Function	0.000176511	0.010258
GO:0032550	purine ribonucleoside binding	97	2486	0.039	Molecular Function	0.000181784	0.010258
GO:0061630	ubiquitin protein ligase activity	23	362	0.064	Molecular Function	0.000184471	0.010258
GO:0001883	purine nucleoside binding	97	2487	0.039	Molecular Function	0.000184473	0.010258
GO:0043168	anion binding	125	3386	0.037	Molecular Function	0.000187892	0.010258
GO:0032549	ribonucleoside binding	97	2489	0.039	Molecular Function	0.000189963	0.010258
GO:0001882	nucleoside binding	97	2494	0.039	Molecular Function	0.000204349	0.0105551
GO:0036126	sperm flagellum	9	84	0.107	Cellular Component	0.000578045	0.0111129
GO:0001669	acrosomal vesicle	10	103	0.097	Cellular Component	0.000640583	0.0115899
GO:0015630	microtubule cytoskeleton	51	1138	0.045	Cellular Component	0.000648168	0.0115899
GO:0005789	endoplasmic reticulum membrane	46	997	0.046	Cellular Component	0.000655267	0.0115899
GO:0098562	cytoplasmic side of membrane	21	340	0.062	Cellular Component	0.000663142	0.0115899
GO:0010649	regulation of cell communication by electrical coupling	4	11	0.364	Biological Process	0.000157118	0.0120029
GO:0032182	ubiquitin-like protein binding	13	149	0.087	Molecular Function	0.000246203	0.0121871
GO:0005815	microtubule organizing center	34	672	0.051	Cellular Component	0.000713899	0.0121997
GO:0061659	ubiquitin-like protein ligase activity	23	371	0.062	Molecular Function	0.000262968	0.0124962
GO:0034248	regulation of cellular amide metabolic process	30	535	0.056	Biological Process	0.000175651	0.0132324
GO:0044238	primary metabolic process	327	10588	0.031	Biological Process	0.000191758	0.0142479
GO:0030031	cell projection assembly	29	514	0.056	Biological Process	0.000202653	0.0148539
GO:0097367	carbohydrate derivative binding	108	2878	0.038	Molecular Function	0.000326431	0.0149154
GO:0060314	regulation of ryanodine-sensitive calcium-release channel activity	5	21	0.238	Biological Process	0.000213166	0.0154162
GO:0019899	enzyme binding	84	2127	0.039	Molecular Function	0.000369224	0.0162459
GO:0008440	inositol-1,4,5-trisphosphate 3-kinase activity	3	6	0.5	Molecular Function	0.000389623	0.0165311
GO:0048515	spermatid differentiation	14	169	0.083	Biological Process	0.000234583	0.0167418
GO:0097159	organic cyclic compound binding	205	6173	0.033	Molecular Function	0.000418902	0.0171605
GO:0019953	sexual reproduction	52	1150	0.045	Biological Process	0.000249605	0.0175826
GO:0036064	ciliary basal body	10	110	0.091	Cellular Component	0.00107011	0.0178894
GO:0016567	protein ubiquitination	42	869	0.048	Biological Process	0.000259428	0.0180402
GO:0007276	gamete generation	45	955	0.047	Biological Process	0.00027371	0.0187925
GO:0042274	ribosomal small subunit biogenesis	10	96	0.104	Biological Process	0.000296034	0.0200711
GO:0044087	regulation of cellular component biogenesis	45	959	0.047	Biological Process	0.000299805	0.0200758
GO:0051246	regulation of protein metabolic process	103	2733	0.038	Biological Process	0.000336454	0.0220171
GO:1901798	positive regulation of signal transduction by p53 class mediator	5	23	0.217	Biological Process	0.000336914	0.0220171
GO:0005783	endoplasmic reticulum	68	1682	0.04	Cellular Component	0.00137238	0.0224544
GO:0051128	regulation of cellular component organization	100	2643	0.038	Biological Process	0.000365618	0.0236085
GO:0003723	RNA binding	56	1306	0.043	Molecular Function	0.000606524	0.0240184
GO:0007010	cytoskeleton organization	58	1346	0.043	Biological Process	0.000376529	0.024027
GO:0090286	cytoskeletal anchoring at nuclear membrane	3	6	0.5	Biological Process	0.000383506	0.0241877
GO:0030261	chromosome condensation	34	667	0.051	Biological Process	0.000392997	0.0245013
GO:0032446	protein modification by small protein conjugation	43	916	0.047	Biological Process	0.000405375	0.0249858
GO:1901361	organic cyclic compound catabolic process	37	750	0.049	Biological Process	0.000410727	0.0250313
GO:0051766	inositol trisphosphate kinase activity	3	7	0.429	Molecular Function	0.000667908	0.025596
GO:0031625	ubiquitin protein ligase binding	18	277	0.065	Molecular Function	0.000695833	0.0258328
GO:0010498	proteasomal protein catabolic process	32	617	0.052	Biological Process	0.000431644	0.0260137
GO:0005856	cytoskeleton	77	1978	0.039	Cellular Component	0.00185631	0.0297396
GO:0044703	multi-organism reproductive process	58	1364	0.043	Biological Process	0.000524277	0.0312492
GO:0071103	DNA conformation change	45	988	0.046	Biological Process	0.000566279	0.0331437
GO:0032504	multicellular organism reproduction	52	1191	0.044	Biological Process	0.000568282	0.0331437
GO:0071704	organic substance metabolic process	334	10973	0.03	Biological Process	0.000581174	0.033535
GO:0044432	endoplasmic reticulum part	51	1203	0.042	Cellular Component	0.00215054	0.0337503
GO:0032991	macromolecular complex	192	5771	0.033	Cellular Component	0.00229382	0.035279
GO:0044463	cell projection part	58	1416	0.041	Cellular Component	0.00235078	0.0354461
GO:0031514	motile cilium	14	209	0.067	Cellular Component	0.00242349	0.0358396
GO:0070925	organelle assembly	39	823	0.047	Biological Process	0.000629413	0.0359362
GO:0010605	negative regulation of macromolecule metabolic process	100	2685	0.037	Biological Process	0.000636661	0.0359713
GO:0060316	positive regulation of ryanodine-sensitive calcium-release channel activity	3	7	0.429	Biological Process	0.000657495	0.0363439
GO:1901844	regulation of cell communication by electrical coupling involved in cardiac conduction	3	7	0.429	Biological Process	0.000657495	0.0363439
GO:0044271	cellular nitrogen compound biosynthetic process	185	5548	0.033	Biological Process	0.000667058	0.0363439
GO:0048609	multicellular organismal reproductive process	51	1171	0.044	Biological Process	0.000679737	0.0363439
GO:0019439	aromatic compound catabolic process	36	743	0.048	Biological Process	0.000681555	0.0363439
GO:0046777	protein autophosphorylation	16	232	0.069	Biological Process	0.000683458	0.0363439
GO:0004842	ubiquitin-protein transferase activity	26	487	0.053	Molecular Function	0.00104111	0.0365467
GO:0044389	ubiquitin-like protein ligase binding	18	287	0.063	Molecular Function	0.00104595	0.0365467
GO:0021817	nucleokinesis involved in cell motility in cerebral cortex radial glia guided migration	2	2	1	Biological Process	0.000748069	0.0386431
GO:0031022	nuclear migration along microfilament	2	2	1	Biological Process	0.000748069	0.0386431
GO:1904979	negative regulation of endosome organization	2	2	1	Biological Process	0.000748069	0.0386431
GO:0009892	negative regulation of metabolic process	107	2929	0.037	Biological Process	0.00078829	0.0403366
GO:0051276	chromosome organization	76	1940	0.039	Biological Process	0.000803321	0.0407216
GO:0044237	cellular metabolic process	322	10552	0.031	Biological Process	0.000811286	0.0407446
GO:0043170	macromolecule metabolic process	294	9500	0.031	Biological Process	0.000822377	0.0408148
GO:0044260	cellular macromolecule metabolic process	273	8723	0.031	Biological Process	0.000827735	0.0408148
GO:1901363	heterocyclic compound binding	200	6111	0.033	Molecular Function	0.00122044	0.0414253
GO:0043161	proteasome-mediated ubiquitin-dependent protein catabolic process	28	536	0.052	Biological Process	0.000872318	0.0424217
GO:0032268	regulation of cellular protein metabolic process	96	2581	0.037	Biological Process	0.000875964	0.0424217
GO:0012505	endomembrane system	136	3913	0.035	Cellular Component	0.00296053	0.0424937
GO:0005813	centrosome	25	488	0.051	Cellular Component	0.00298395	0.0424937
GO:0042384	cilium assembly	11	130	0.085	Biological Process	0.000898283	0.0431176
GO:0070647	protein modification by small protein conjugation or removal	48	1102	0.044	Biological Process	0.000977344	0.046501
GO:0004623	phospholipase A2 activity	5	31	0.161	Molecular Function	0.00145476	0.0480071
GO:0034645	cellular macromolecule biosynthetic process	178	5349	0.033	Biological Process	0.00101932	0.0480765
GO:0035093	spermatogenesis, exchange of chromosomal proteins	3	8	0.375	Biological Process	0.00103064	0.0481515
GO:0007340	acrosome reaction	5	29	0.172	Biological Process	0.00103867	0.0481515
GO:0005874	microtubule	21	390	0.054	Cellular Component	0.00354521	0.0495685
GO:0006998	nuclear envelope organization	7	59	0.119	Biological Process	0.00110014	0.050569
GO:0072341	modified amino acid binding	8	80	0.1	Molecular Function	0.00158913	0.051024
GO:0043548	phosphatidylinositol 3-kinase binding	5	32	0.156	Molecular Function	0.00168569	0.0513486
GO:0061631	ubiquitin conjugating enzyme activity	5	32	0.156	Molecular Function	0.00168569	0.0513486
GO:0015631	tubulin binding	21	375	0.056	Molecular Function	0.00173684	0.0515841
GO:1903798	regulation of production of miRNAs involved in gene silencing by miRNA	4	18	0.222	Biological Process	0.00125105	0.0570224
GO:0019787	ubiquitin-like protein transferase activity	26	510	0.051	Molecular Function	0.00199085	0.057686
GO:0003341	cilium movement	8	78	0.103	Biological Process	0.00130348	0.0589174
GO:0051649	establishment of localization in cell	115	3236	0.036	Biological Process	0.00132039	0.0589518
GO:0000209	protein polyubiquitination	16	247	0.065	Biological Process	0.00132598	0.0589518
GO:0051020	GTPase binding	29	595	0.049	Molecular Function	0.0021947	0.0601325
GO:0008113	peptide-methionine (S)-S-oxide reductase activity	2	3	0.667	Molecular Function	0.00222713	0.0601325
GO:0031997	N-terminal myristoylation domain binding	2	3	0.667	Molecular Function	0.00222713	0.0601325
GO:0030038	contractile actin filament bundle assembly	8	79	0.101	Biological Process	0.00141637	0.0616504
GO:0043149	stress fiber assembly	8	79	0.101	Biological Process	0.00141637	0.0616504
GO:0010737	protein kinase A signaling	5	31	0.161	Biological Process	0.00142078	0.0616504
GO:1902600	hydrogen ion transmembrane transport	15	226	0.066	Biological Process	0.00146002	0.0628503
GO:0022625	cytosolic large ribosomal subunit	8	93	0.086	Cellular Component	0.00464826	0.0638306
GO:0022029	telencephalon cell migration	7	63	0.111	Biological Process	0.00162474	0.0693833
GO:0021799	cerebral cortex radially oriented cell migration	5	32	0.156	Biological Process	0.0016465	0.0693833
GO:0051640	organelle localization	34	725	0.047	Biological Process	0.00165016	0.0693833
GO:0006323	DNA packaging	38	840	0.045	Biological Process	0.00170628	0.0711691
GO:0017148	negative regulation of translation	14	207	0.068	Biological Process	0.00174156	0.0711691
GO:0016071	mRNA metabolic process	38	841	0.045	Biological Process	0.00174228	0.0711691
GO:0009059	macromolecule biosynthetic process	180	5477	0.033	Biological Process	0.00174511	0.0711691
GO:0072332	intrinsic apoptotic signaling pathway by p53 class mediator	8	82	0.098	Biological Process	0.00180225	0.0729509
GO:0051642	centrosome localization	5	33	0.152	Biological Process	0.00189748	0.0762364
GO:0051279	regulation of release of sequestered calcium ion into cytosol	7	65	0.108	Biological Process	0.00195108	0.0778137
GO:0097602	cullin family protein binding	9	108	0.083	Molecular Function	0.00296204	0.0781977
GO:0006807	nitrogen compound metabolic process	297	9721	0.031	Biological Process	0.00205655	0.0791478
GO:0001578	microtubule bundle formation	9	103	0.087	Biological Process	0.0020676	0.0791478
GO:1903799	negative regulation of production of miRNAs involved in gene silencing by miRNA	3	10	0.3	Biological Process	0.00211995	0.0791478
GO:2000574	regulation of microtubule motor activity	3	10	0.3	Biological Process	0.00211995	0.0791478
GO:0021885	forebrain cell migration	7	66	0.106	Biological Process	0.00213218	0.0791478
GO:0033043	regulation of organelle organization	54	1326	0.041	Biological Process	0.00214738	0.0791478
GO:0021815	modulation of microtubule cytoskeleton involved in cerebral cortex radial glia guided migration	2	3	0.667	Biological Process	0.00220341	0.0791478
GO:0044502	positive regulation of signal transduction in other organism	2	3	0.667	Biological Process	0.00220341	0.0791478
GO:0052470	modulation by host of symbiont signal transduction pathway	2	3	0.667	Biological Process	0.00220341	0.0791478
GO:0052525	positive regulation by host of symbiont signal transduction pathway	2	3	0.667	Biological Process	0.00220341	0.0791478
GO:0052526	positive regulation by organism of signal transduction in other organism involved in symbiotic interaction	2	3	0.667	Biological Process	0.00220341	0.0791478
GO:0075205	modulation by host of symbiont cAMP-mediated signal transduction	2	3	0.667	Biological Process	0.00220341	0.0791478
GO:0075206	positive regulation by host of symbiont cAMP-mediated signal transduction	2	3	0.667	Biological Process	0.00220341	0.0791478
GO:0086023	adrenergic receptor signaling pathway involved in heart process	2	3	0.667	Biological Process	0.00220341	0.0791478
GO:1903542	negative regulation of exosomal secretion	2	3	0.667	Biological Process	0.00220341	0.0791478
GO:0009058	biosynthetic process	221	6957	0.032	Biological Process	0.00227654	0.0812367
GO:0010880	regulation of release of sequestered calcium ion into cytosol by sarcoplasmic reticulum	4	21	0.19	Biological Process	0.00229296	0.0812876
GO:0061650	ubiquitin-like protein conjugating enzyme activity	5	37	0.135	Molecular Function	0.00326031	0.0842009
GO:0034704	calcium channel complex	6	60	0.1	Cellular Component	0.00664095	0.0895946
GO:0032231	regulation of actin filament bundle assembly	8	87	0.092	Biological Process	0.00262518	0.0922112
GO:0048519	negative regulation of biological process	162	4898	0.033	Biological Process	0.00263509	0.0922112
GO:0042176	regulation of protein catabolic process	22	417	0.053	Biological Process	0.00267966	0.0931698
GO:0048240	sperm capacitation	4	22	0.182	Biological Process	0.00274257	0.0941501
GO:0070920	regulation of production of small RNA involved in gene silencing by RNA	4	22	0.182	Biological Process	0.00274257	0.0941501
GO:0051920	peroxiredoxin activity	3	12	0.25	Molecular Function	0.00378818	0.0957523
GO:0045920	negative regulation of exocytosis	5	36	0.139	Biological Process	0.00281813	0.0961354
GO:0010256	endomembrane system organization	31	665	0.047	Biological Process	0.00285504	0.0962176
GO:0021860	pyramidal neuron development	3	11	0.273	Biological Process	0.00285602	0.0962176
GO:0010629	negative regulation of gene expression	68	1781	0.038	Biological Process	0.0029391	0.0984053
GO:1901576	organic substance biosynthetic process	217	6848	0.032	Biological Process	0.00300129	0.0997355
GO:1903649	regulation of cytoplasmic transport	18	318	0.057	Biological Process	0.00304731	0.0997355
GO:0034249	negative regulation of cellular amide metabolic process	14	220	0.064	Biological Process	0.00304893	0.0997355
GO:0017157	regulation of exocytosis	13	198	0.066	Biological Process	0.00324135	0.0997355
GO:1903322	positive regulation of protein modification by small protein conjugation or removal	13	198	0.066	Biological Process	0.00324135	0.0997355
GO:0072583	clathrin-mediated endocytosis	8	90	0.089	Biological Process	0.00324426	0.0997355
GO:0010644	cell communication by electrical coupling	4	23	0.174	Biological Process	0.00324903	0.0997355
GO:0010738	regulation of protein kinase A signaling	4	23	0.174	Biological Process	0.00324903	0.0997355
GO:0014808	release of sequestered calcium ion into cytosol by sarcoplasmic reticulum	4	23	0.174	Biological Process	0.00324903	0.0997355
GO:0021801	cerebral cortex radial glia guided migration	4	23	0.174	Biological Process	0.00324903	0.0997355
GO:0022030	telencephalon glial cell migration	4	23	0.174	Biological Process	0.00324903	0.0997355
GO:0070841	inclusion body assembly	4	23	0.174	Biological Process	0.00324903	0.0997355
GO:1903514	calcium ion transport from endoplasmic reticulum to cytosol	4	23	0.174	Biological Process	0.00324903	0.0997355
GO:0040011	locomotion	73	1947	0.037	Biological Process	0.00324968	0.0997355
GO:0007059	chromosome segregation	42	990	0.042	Biological Process	0.00325464	0.0997355
GO:0009409	response to cold	6	54	0.111	Biological Process	0.00346626	0.105624
GO:0006513	protein monoubiquitination	7	72	0.097	Biological Process	0.00350655	0.106254
GO:0015992	proton transport	15	248	0.06	Biological Process	0.00356677	0.106932
GO:0044766	multi-organism transport	5	38	0.132	Biological Process	0.00358807	0.106932
GO:1902579	multi-organism localization	5	38	0.132	Biological Process	0.00358807	0.106932
GO:0022412	cellular process involved in reproduction in multicellular organism	31	676	0.046	Biological Process	0.00363807	0.107648
GO:0007172	signal complex assembly	3	12	0.25	Biological Process	0.00373116	0.107648
GO:0010881	regulation of cardiac muscle contraction by regulation of the release of sequestered calcium ion	3	12	0.25	Biological Process	0.00373116	0.107648
GO:0010992	ubiquitin homeostasis	3	12	0.25	Biological Process	0.00373116	0.107648
GO:0021859	pyramidal neuron differentiation	3	12	0.25	Biological Process	0.00373116	0.107648
GO:0035092	sperm chromatin condensation	3	12	0.25	Biological Process	0.00373116	0.107648
GO:0031800	type 3 metabotropic glutamate receptor binding	2	4	0.5	Molecular Function	0.00437304	0.108233
GO:0032183	SUMO binding	4	25	0.16	Molecular Function	0.00453102	0.109854
GO:0008135	translation factor activity, RNA binding	10	137	0.073	Molecular Function	0.00464005	0.110247
GO:0022618	ribonucleoprotein complex assembly	15	250	0.06	Biological Process	0.00384348	0.110302
GO:0000314	organellar small ribosomal subunit	6	63	0.095	Cellular Component	0.00840235	0.111404
GO:0098588	bounding membrane of organelle	89	2485	0.036	Cellular Component	0.00858018	0.111833
GO:0008179	adenylate cyclase binding	3	13	0.231	Molecular Function	0.00482485	0.112391
GO:0006818	hydrogen transport	15	251	0.06	Biological Process	0.00398828	0.113507
GO:0044249	cellular biosynthetic process	214	6777	0.032	Biological Process	0.00399703	0.113507
GO:0031952	regulation of protein autophosphorylation	5	39	0.128	Biological Process	0.00402483	0.113701
GO:0031090	organelle membrane	111	3207	0.035	Cellular Component	0.00908773	0.116474
GO:0051017	actin filament bundle assembly	10	136	0.074	Biological Process	0.00424683	0.119351
GO:1904978	regulation of endosome organization	2	4	0.5	Biological Process	0.0043269	0.120975
GO:0001539	cilium or flagellum-dependent cell motility	7	75	0.093	Biological Process	0.00440608	0.122557
GO:0031398	positive regulation of protein ubiquitination	12	182	0.066	Biological Process	0.00443735	0.122797
GO:0051247	positive regulation of protein metabolic process	59	1529	0.039	Biological Process	0.00446755	0.123005
GO:0060969	negative regulation of gene silencing	5	40	0.125	Biological Process	0.00449829	0.123226
GO:0048488	synaptic vesicle endocytosis	6	57	0.105	Biological Process	0.00454735	0.123944
GO:0007018	microtubule-based movement	17	305	0.056	Biological Process	0.00457706	0.12413
GO:0044450	microtubule organizing center part	10	150	0.067	Cellular Component	0.00994241	0.12534
GO:0051248	negative regulation of protein metabolic process	48	1192	0.04	Biological Process	0.0046626	0.125821
GO:0044428	nuclear part	140	4184	0.033	Cellular Component	0.0101572	0.125982
GO:0061572	actin filament bundle organization	10	138	0.072	Biological Process	0.00470761	0.126406
GO:1901339	regulation of store-operated calcium channel activity	3	13	0.231	Biological Process	0.00475274	0.126989
GO:0009566	fertilization	12	184	0.065	Biological Process	0.00483901	0.128661
GO:0051701	interaction with host	13	208	0.062	Biological Process	0.00491274	0.129984
GO:0030029	actin filament-based process	32	721	0.044	Biological Process	0.00511794	0.134085
GO:0031954	positive regulation of protein autophosphorylation	4	26	0.154	Biological Process	0.00514191	0.134085
GO:0070911	global genome nucleotide-excision repair	4	26	0.154	Biological Process	0.00514191	0.134085
GO:0000788	nuclear nucleosome	3	17	0.176	Cellular Component	0.0111933	0.13663
GO:0014069	postsynaptic density	14	250	0.056	Cellular Component	0.0114168	0.13718
GO:0005814	centriole	8	109	0.073	Cellular Component	0.0117894	0.138227
GO:0045259	proton-transporting ATP synthase complex	5	49	0.102	Cellular Component	0.0118635	0.138227
GO:0099572	postsynaptic specialization	14	252	0.056	Cellular Component	0.0121763	0.139755
GO:0032270	positive regulation of cellular protein metabolic process	56	1449	0.039	Biological Process	0.00540972	0.140394
GO:0032269	negative regulation of cellular protein metabolic process	46	1142	0.04	Biological Process	0.00554031	0.143098
GO:0043130	ubiquitin binding	9	121	0.074	Molecular Function	0.00626755	0.14319
GO:0048518	positive regulation of biological process	180	5618	0.032	Biological Process	0.00571486	0.146628
GO:0048858	cell projection morphogenesis	44	1084	0.041	Biological Process	0.00579491	0.146628
GO:2000060	positive regulation of protein ubiquitination involved in ubiquitin-dependent protein catabolic process	8	99	0.081	Biological Process	0.00579618	0.146628
GO:0044089	positive regulation of cellular component biogenesis	25	528	0.047	Biological Process	0.00580612	0.146628
GO:0034622	cellular macromolecular complex assembly	49	1237	0.04	Biological Process	0.00581215	0.146628
GO:0070296	sarcoplasmic reticulum calcium ion transport	4	27	0.148	Biological Process	0.00590771	0.147473
GO:0048642	negative regulation of skeletal muscle tissue development	3	14	0.214	Biological Process	0.00592719	0.147473
GO:0090083	regulation of inclusion body assembly	3	14	0.214	Biological Process	0.00592719	0.147473
GO:0003697	single-stranded DNA binding	9	122	0.074	Molecular Function	0.0066071	0.148099
GO:0030371	translation repressor activity	4	28	0.143	Molecular Function	0.00687317	0.149142
GO:0016798	hydrolase activity, acting on glycosyl bonds	12	192	0.062	Molecular Function	0.00702171	0.149142
GO:0010856	adenylate cyclase activator activity	2	5	0.4	Molecular Function	0.00715582	0.149142
GO:0015159	polysaccharide transmembrane transporter activity	2	5	0.4	Molecular Function	0.00715582	0.149142
GO:0006414	translational elongation	11	166	0.066	Biological Process	0.00608344	0.150669
GO:1903050	regulation of proteolysis involved in cellular protein catabolic process	16	289	0.055	Biological Process	0.00622839	0.153558
GO:0016234	inclusion body	6	70	0.086	Cellular Component	0.0137732	0.155759
GO:0007017	microtubule-based process	35	821	0.043	Biological Process	0.00648495	0.15916
GO:0031461	cullin-RING ubiquitin ligase complex	15	284	0.053	Cellular Component	0.0147957	0.15941
GO:0002177	manchette	2	7	0.286	Cellular Component	0.0150799	0.15941
GO:0005642	annulate lamellae	2	7	0.286	Cellular Component	0.0150799	0.15941
GO:0097413	Lewy body	2	7	0.286	Cellular Component	0.0150799	0.15941
GO:0001726	ruffle	10	160	0.062	Cellular Component	0.0151325	0.15941
GO:1903651	positive regulation of cytoplasmic transport	11	169	0.065	Biological Process	0.00693357	0.164839
GO:0051235	maintenance of location	18	345	0.052	Biological Process	0.00702713	0.164839
GO:0048869	cellular developmental process	145	4425	0.033	Biological Process	0.00703964	0.164839
GO:0044501	modulation of signal transduction in other organism	2	5	0.4	Biological Process	0.00708102	0.164839
GO:0051343	positive regulation of cyclic-nucleotide phosphodiesterase activity	2	5	0.4	Biological Process	0.00708102	0.164839
GO:0052250	modulation of signal transduction in other organism involved in symbiotic interaction	2	5	0.4	Biological Process	0.00708102	0.164839
GO:0061511	centriole elongation	2	5	0.4	Biological Process	0.00708102	0.164839
GO:0086103	G-protein coupled receptor signaling pathway involved in heart process	2	5	0.4	Biological Process	0.00708102	0.164839
GO:0090383	phagosome acidification	2	5	0.4	Biological Process	0.00708102	0.164839
GO:0090386	phagosome maturation involved in apoptotic cell clearance	2	5	0.4	Biological Process	0.00708102	0.164839
GO:0090387	phagolysosome assembly involved in apoptotic cell clearance	2	5	0.4	Biological Process	0.00708102	0.164839
GO:1902581	multi-organism cellular localization	2	5	0.4	Biological Process	0.00708102	0.164839
GO:0010522	regulation of calcium ion transport into cytosol	7	82	0.085	Biological Process	0.0071738	0.166285
GO:0030336	negative regulation of cell migration	13	218	0.06	Biological Process	0.00721556	0.166541
GO:0005513	detection of calcium ion	3	15	0.2	Biological Process	0.00726008	0.166859
GO:0060255	regulation of macromolecule metabolic process	187	5897	0.032	Biological Process	0.00733233	0.167808
GO:0040013	negative regulation of locomotion	15	269	0.056	Biological Process	0.00745225	0.167889
GO:0031145	anaphase-promoting complex-dependent proteasomal ubiquitin-dependent protein catabolic process	9	125	0.072	Biological Process	0.00745966	0.167889
GO:0052126	movement in host environment	9	125	0.072	Biological Process	0.00745966	0.167889
GO:0052192	movement in environment of other organism involved in symbiotic interaction	9	125	0.072	Biological Process	0.00745966	0.167889
GO:0001786	phosphatidylserine binding	5	46	0.109	Molecular Function	0.00838076	0.171661
GO:0032386	regulation of intracellular transport	24	513	0.047	Biological Process	0.00783062	0.175509
GO:0004674	protein serine/threonine kinase activity	23	488	0.047	Molecular Function	0.00889684	0.176342
GO:0008144	drug binding	55	1447	0.038	Molecular Function	0.00890615	0.176342
GO:0071826	ribonucleoprotein complex subunit organization	15	271	0.055	Biological Process	0.0079526	0.17751
GO:0003729	mRNA binding	16	301	0.053	Molecular Function	0.00947356	0.181526
GO:0044822	poly(A) RNA binding	16	301	0.053	Molecular Function	0.00947356	0.181526
GO:0048870	cell motility	57	1511	0.038	Biological Process	0.0081774	0.18178
GO:0043487	regulation of RNA stability	9	127	0.071	Biological Process	0.00824567	0.182374
GO:0006928	movement of cell or subcellular component	72	1992	0.036	Biological Process	0.00827139	0.182374
GO:0035371	microtubule plus-end	3	20	0.15	Cellular Component	0.0176344	0.183255
GO:0007338	single fertilization	10	150	0.067	Biological Process	0.00835493	0.18347
GO:0032990	cell part morphogenesis	44	1108	0.04	Biological Process	0.00842301	0.184083
GO:0051674	localization of cell	57	1514	0.038	Biological Process	0.00850228	0.184083
GO:0031032	actomyosin structure organization	12	198	0.061	Biological Process	0.00852891	0.184083
GO:0030030	cell projection organization	59	1578	0.037	Biological Process	0.0085717	0.184083
GO:0043552	positive regulation of phosphatidylinositol 3-kinase activity	4	30	0.133	Biological Process	0.00864975	0.184083
GO:1902583	multi-organism intracellular transport	4	30	0.133	Biological Process	0.00864975	0.184083
GO:0050848	regulation of calcium-mediated signaling	7	85	0.082	Biological Process	0.00868879	0.184083
GO:0010882	regulation of cardiac muscle contraction by calcium ion signaling	3	16	0.188	Biological Process	0.00875615	0.184083
GO:0035058	nonmotile primary cilium assembly	3	16	0.188	Biological Process	0.00875615	0.184083
GO:0060965	negative regulation of gene silencing by miRNA	3	16	0.188	Biological Process	0.00875615	0.184083
GO:1902855	regulation of nonmotile primary cilium assembly	3	16	0.188	Biological Process	0.00875615	0.184083
GO:0048878	chemical homeostasis	42	1050	0.04	Biological Process	0.00885103	0.185359
GO:1902533	positive regulation of intracellular signal transduction	37	901	0.041	Biological Process	0.00924201	0.192803
GO:0010854	adenylate cyclase regulator activity	2	6	0.333	Molecular Function	0.0105389	0.195629
GO:0047499	calcium-independent phospholipase A2 activity	2	6	0.333	Molecular Function	0.0105389	0.195629
GO:0051018	protein kinase A binding	5	49	0.102	Molecular Function	0.0109043	0.199298
GO:0000151	ubiquitin ligase complex	19	402	0.047	Cellular Component	0.0195441	0.200392
GO:0035222	wing disc pattern formation	4	31	0.129	Biological Process	0.00972071	0.201241
GO:0048679	regulation of axon regeneration	4	31	0.129	Biological Process	0.00972071	0.201241
GO:0070936	protein K48-linked ubiquitination	5	48	0.104	Biological Process	0.0097977	0.202064
GO:0010638	positive regulation of organelle organization	28	638	0.044	Biological Process	0.00983551	0.202075
GO:2000146	negative regulation of cell motility	13	227	0.057	Biological Process	0.00995223	0.203702
GO:0071782	endoplasmic reticulum tubular network	3	21	0.143	Cellular Component	0.0201529	0.203915
GO:0019222	regulation of metabolic process	208	6687	0.031	Biological Process	0.0100649	0.205234
GO:0048523	negative regulation of cellular process	146	4505	0.032	Biological Process	0.0101694	0.206588
GO:0086064	cell communication by electrical coupling involved in cardiac conduction	3	17	0.176	Biological Process	0.0104194	0.20722
GO:0002318	myeloid progenitor cell differentiation	2	6	0.333	Biological Process	0.0104298	0.20722
GO:0021814	cell motility involved in cerebral cortex radial glia guided migration	2	6	0.333	Biological Process	0.0104298	0.20722
GO:0030473	nuclear migration along microtubule	2	6	0.333	Biological Process	0.0104298	0.20722
GO:0032474	otolith morphogenesis	2	6	0.333	Biological Process	0.0104298	0.20722
GO:0035524	proline transmembrane transport	2	6	0.333	Biological Process	0.0104298	0.20722
GO:0007173	epidermal growth factor receptor signaling pathway	9	132	0.068	Biological Process	0.0104858	0.207574
GO:0060076	excitatory synapse	14	270	0.052	Cellular Component	0.0209067	0.208401
GO:0018995	host	4	38	0.105	Cellular Component	0.0214093	0.208401
GO:0043657	host cell	4	38	0.105	Cellular Component	0.0214093	0.208401
GO:0031252	cell leading edge	18	379	0.047	Cellular Component	0.0216929	0.208523
GO:0006448	regulation of translational elongation	5	49	0.102	Biological Process	0.0106719	0.210489
GO:0019722	calcium-mediated signaling	11	180	0.061	Biological Process	0.0108694	0.212164
GO:0051281	positive regulation of release of sequestered calcium ion into cytosol	4	32	0.125	Biological Process	0.0108742	0.212164
GO:0090218	positive regulation of lipid kinase activity	4	32	0.125	Biological Process	0.0108742	0.212164
GO:0022607	cellular component assembly	108	3213	0.034	Biological Process	0.0109342	0.212571
GO:1902531	regulation of intracellular signal transduction	61	1662	0.037	Biological Process	0.0109932	0.212693
GO:0030036	actin cytoskeleton organization	28	644	0.043	Biological Process	0.0110556	0.212693
GO:0090279	regulation of calcium ion import	7	89	0.079	Biological Process	0.0110582	0.212693
GO:0044430	cytoskeletal part	56	1523	0.037	Cellular Component	0.0226768	0.213225
GO:0097440	apical dendrite	3	22	0.136	Cellular Component	0.0228586	0.213225
GO:0030017	sarcomere	11	196	0.056	Cellular Component	0.0230138	0.213225
GO:0032279	asymmetric synapse	13	248	0.052	Cellular Component	0.0235377	0.215482
GO:0015914	phospholipid transport	6	69	0.087	Biological Process	0.0114313	0.218323
GO:0051492	regulation of stress fiber assembly	6	69	0.087	Biological Process	0.0114313	0.218323
GO:0048522	positive regulation of cellular process	158	4939	0.032	Biological Process	0.0115601	0.219116
GO:0021795	cerebral cortex cell migration	5	50	0.1	Biological Process	0.011598	0.219116
GO:0051647	nucleus localization	5	50	0.1	Biological Process	0.011598	0.219116
GO:0051656	establishment of organelle localization	24	531	0.045	Biological Process	0.0116345	0.219116
GO:0032541	cortical endoplasmic reticulum	2	9	0.222	Cellular Component	0.0249075	0.222878
GO:0030016	myofibril	12	224	0.054	Cellular Component	0.0249252	0.222878
GO:0015078	hydrogen ion transmembrane transporter activity	14	258	0.054	Molecular Function	0.0124334	0.223801
GO:0071428	rRNA-containing ribonucleoprotein complex export from nucleus	4	33	0.121	Biological Process	0.0121123	0.226646
GO:0036465	synaptic vesicle recycling	6	70	0.086	Biological Process	0.0122228	0.226646
GO:0042276	error-prone translesion synthesis	3	18	0.167	Biological Process	0.0122531	0.226646
GO:0050951	sensory perception of temperature stimulus	3	18	0.167	Biological Process	0.0122531	0.226646
GO:1900242	regulation of synaptic vesicle endocytosis	3	18	0.167	Biological Process	0.0122531	0.226646
GO:1903052	positive regulation of proteolysis involved in cellular protein catabolic process	10	159	0.063	Biological Process	0.012285	0.226646
GO:0004553	hydrolase activity, hydrolyzing O-glycosyl compounds	10	160	0.062	Molecular Function	0.0132379	0.229479
GO:0043014	alpha-tubulin binding	4	34	0.118	Molecular Function	0.0136818	0.229479
GO:0070615	nucleosome-dependent ATPase activity	4	34	0.118	Molecular Function	0.0136818	0.229479
GO:0005548	phospholipid transporter activity	5	52	0.096	Molecular Function	0.0139026	0.229479
GO:0005086	ARF guanyl-nucleotide exchange factor activity	3	19	0.158	Molecular Function	0.0144668	0.229479
GO:0043495	protein anchor	3	19	0.158	Molecular Function	0.0144668	0.229479
GO:0015180	L-alanine transmembrane transporter activity	2	7	0.286	Molecular Function	0.0144873	0.229479
GO:0019165	thiamine kinase activity	2	7	0.286	Molecular Function	0.0144873	0.229479
GO:0022858	alanine transmembrane transporter activity	2	7	0.286	Molecular Function	0.0144873	0.229479
GO:0005753	mitochondrial proton-transporting ATP synthase complex	4	41	0.098	Cellular Component	0.0275151	0.22998
GO:0031592	centrosomal corona	1	1	1	Cellular Component	0.028112	0.22998
GO:0043253	chloroplast ribosome	1	1	1	Cellular Component	0.028112	0.22998
GO:0097229	sperm end piece	1	1	1	Cellular Component	0.028112	0.22998
GO:0097362	MCM8-MCM9 complex	1	1	1	Cellular Component	0.028112	0.22998
GO:0097505	Rad6-Rad18 complex	1	1	1	Cellular Component	0.028112	0.22998
GO:1990718	axonemal central pair projection	1	1	1	Cellular Component	0.028112	0.22998
GO:1990875	nucleoplasmic side of nuclear pore	1	1	1	Cellular Component	0.028112	0.22998
GO:0045184	establishment of protein localization	81	2326	0.035	Biological Process	0.0126311	0.231897
GO:0007281	germ cell development	24	535	0.045	Biological Process	0.0126552	0.231897
GO:1903362	regulation of cellular protein catabolic process	16	313	0.051	Biological Process	0.0127773	0.233346
GO:0042169	SH2 domain binding	4	35	0.114	Molecular Function	0.0151195	0.236341
GO:0035082	axoneme assembly	6	71	0.085	Biological Process	0.0130519	0.237562
GO:0003743	translation initiation factor activity	7	95	0.074	Molecular Function	0.015858	0.240311
GO:0016773	phosphotransferase activity, alcohol group as acceptor	37	931	0.04	Molecular Function	0.0160331	0.240311
GO:0019843	rRNA binding	9	141	0.064	Molecular Function	0.0161258	0.240311
GO:0045182	translation regulator activity	5	54	0.093	Molecular Function	0.0161826	0.240311
GO:0030551	cyclic nucleotide binding	4	36	0.111	Molecular Function	0.0166489	0.241633
GO:0048027	mRNA 5'-UTR binding	3	20	0.15	Molecular Function	0.0166784	0.241633
GO:0046794	transport of virus	4	34	0.118	Biological Process	0.0134373	0.243758
GO:0043550	regulation of lipid kinase activity	5	52	0.096	Biological Process	0.0136109	0.246085
GO:0019935	cyclic-nucleotide-mediated signaling	9	138	0.065	Biological Process	0.0137446	0.246117
GO:0051963	regulation of synapse assembly	9	138	0.065	Biological Process	0.0137446	0.246117
GO:0000226	microtubule cytoskeleton organization	26	597	0.044	Biological Process	0.0137625	0.246117
GO:0050801	ion homeostasis	30	715	0.042	Biological Process	0.0138163	0.246117
GO:0071702	organic substance transport	104	3108	0.033	Biological Process	0.0142574	0.246117
GO:0036150	phosphatidylserine acyl-chain remodeling	3	19	0.158	Biological Process	0.0142598	0.246117
GO:0051000	positive regulation of nitric-oxide synthase activity	3	19	0.158	Biological Process	0.0142598	0.246117
GO:0060149	negative regulation of posttranscriptional gene silencing	3	19	0.158	Biological Process	0.0142598	0.246117
GO:0060252	positive regulation of glial cell proliferation	3	19	0.158	Biological Process	0.0142598	0.246117
GO:0070987	error-free translesion synthesis	3	19	0.158	Biological Process	0.0142598	0.246117
GO:0015808	L-alanine transport	2	7	0.286	Biological Process	0.0143387	0.246117
GO:0034638	phosphatidylcholine catabolic process	2	7	0.286	Biological Process	0.0143387	0.246117
GO:0035212	cell competition in a multicellular organism	2	7	0.286	Biological Process	0.0143387	0.246117
GO:0051582	positive regulation of neurotransmitter uptake	2	7	0.286	Biological Process	0.0143387	0.246117
GO:1904526	regulation of microtubule binding	2	7	0.286	Biological Process	0.0143387	0.246117
GO:2000480	negative regulation of cAMP-dependent protein kinase activity	2	7	0.286	Biological Process	0.0143387	0.246117
GO:0031462	Cul2-RING ubiquitin ligase complex	2	10	0.2	Cellular Component	0.0305629	0.247399
GO:1990752	microtubule end	3	25	0.12	Cellular Component	0.0320974	0.249388
GO:0044215	other organism	4	43	0.093	Cellular Component	0.0321059	0.249388
GO:0044216	other organism cell	4	43	0.093	Cellular Component	0.0321059	0.249388
GO:0044217	other organism part	4	43	0.093	Cellular Component	0.0321059	0.249388
GO:0015187	glycine transmembrane transporter activity	2	8	0.25	Molecular Function	0.0189675	0.249642
GO:0004622	lysophospholipase activity	3	21	0.143	Molecular Function	0.0190684	0.249642
GO:0046872	metal ion binding	130	4015	0.032	Molecular Function	0.0193141	0.249642
GO:0005319	lipid transporter activity	10	170	0.059	Molecular Function	0.0194418	0.249642
GO:0004702	receptor signaling protein serine/threonine kinase activity	5	57	0.088	Molecular Function	0.0200479	0.249642
GO:0043169	cation binding	132	4093	0.032	Molecular Function	0.0206813	0.249642
GO:0035252	UDP-xylosyltransferase activity	2	9	0.222	Molecular Function	0.0239473	0.249642
GO:0042285	xylosyltransferase activity	2	9	0.222	Molecular Function	0.0239473	0.249642
GO:0043295	glutathione binding	2	9	0.222	Molecular Function	0.0239473	0.249642
GO:1900750	oligopeptide binding	2	9	0.222	Molecular Function	0.0239473	0.249642
GO:0008013	beta-catenin binding	6	81	0.074	Molecular Function	0.0241486	0.249642
GO:0000823	inositol-1,4,5-trisphosphate 6-kinase activity	1	1	1	Molecular Function	0.0275278	0.249642
GO:0000824	inositol tetrakisphosphate 3-kinase activity	1	1	1	Molecular Function	0.0275278	0.249642
GO:0000825	inositol tetrakisphosphate 6-kinase activity	1	1	1	Molecular Function	0.0275278	0.249642
GO:0004057	arginyltransferase activity	1	1	1	Molecular Function	0.0275278	0.249642
GO:0004503	monophenol monooxygenase activity	1	1	1	Molecular Function	0.0275278	0.249642
GO:0004597	peptide-aspartate beta-dioxygenase activity	1	1	1	Molecular Function	0.0275278	0.249642
GO:0004676	3-phosphoinositide-dependent protein kinase activity	1	1	1	Molecular Function	0.0275278	0.249642
GO:0004744	retinal isomerase activity	1	1	1	Molecular Function	0.0275278	0.249642
GO:0004989	octopamine receptor activity	1	1	1	Molecular Function	0.0275278	0.249642
GO:0004996	thyroid-stimulating hormone receptor activity	1	1	1	Molecular Function	0.0275278	0.249642
GO:0008852	exodeoxyribonuclease I activity	1	1	1	Molecular Function	0.0275278	0.249642
GO:0009000	selenocysteine lyase activity	1	1	1	Molecular Function	0.0275278	0.249642
GO:0015431	glutathione S-conjugate-exporting ATPase activity	1	1	1	Molecular Function	0.0275278	0.249642
GO:0018025	calmodulin-lysine N-methyltransferase activity	1	1	1	Molecular Function	0.0275278	0.249642
GO:0030527	structural constituent of chromatin	1	1	1	Molecular Function	0.0275278	0.249642
GO:0031626	beta-endorphin binding	1	1	1	Molecular Function	0.0275278	0.249642
GO:0032034	myosin II head/neck binding	1	1	1	Molecular Function	0.0275278	0.249642
GO:0034602	oxoglutarate dehydrogenase (NAD+) activity	1	1	1	Molecular Function	0.0275278	0.249642
GO:0034634	glutathione transmembrane transporter activity	1	1	1	Molecular Function	0.0275278	0.249642
GO:0036326	VEGF-A-activated receptor activity	1	1	1	Molecular Function	0.0275278	0.249642
GO:0036327	VEGF-B-activated receptor activity	1	1	1	Molecular Function	0.0275278	0.249642
GO:0036332	placental growth factor-activated receptor activity	1	1	1	Molecular Function	0.0275278	0.249642
GO:0042937	tripeptide transporter activity	1	1	1	Molecular Function	0.0275278	0.249642
GO:0046623	sphingolipid-translocating ATPase activity	1	1	1	Molecular Function	0.0275278	0.249642
GO:0047326	inositol tetrakisphosphate 5-kinase activity	1	1	1	Molecular Function	0.0275278	0.249642
GO:0047369	succinate-hydroxymethylglutarate CoA-transferase activity	1	1	1	Molecular Function	0.0275278	0.249642
GO:0050062	long-chain-fatty-acyl-CoA reductase activity	1	1	1	Molecular Function	0.0275278	0.249642
GO:0052381	tRNA dimethylallyltransferase activity	1	1	1	Molecular Function	0.0275278	0.249642
GO:0052590	sn-glycerol-3-phosphate:ubiquinone oxidoreductase activity	1	1	1	Molecular Function	0.0275278	0.249642
GO:0052591	sn-glycerol-3-phosphate:ubiquinone-8 oxidoreductase activity	1	1	1	Molecular Function	0.0275278	0.249642
GO:0052884	all-trans-retinyl-palmitate hydrolase, 11-cis retinol forming activity	1	1	1	Molecular Function	0.0275278	0.249642
GO:0052885	all-trans-retinyl-ester hydrolase, 11-cis retinol forming activity	1	1	1	Molecular Function	0.0275278	0.249642
GO:0070012	oligopeptidase activity	1	1	1	Molecular Function	0.0275278	0.249642
GO:0071795	K11-linked polyubiquitin binding	1	1	1	Molecular Function	0.0275278	0.249642
GO:0071997	glutathione S-conjugate-transporting ATPase activity	1	1	1	Molecular Function	0.0275278	0.249642
GO:0072541	peroxynitrite reductase activity	1	1	1	Molecular Function	0.0275278	0.249642
GO:0097621	monoamine oxidase activity	1	1	1	Molecular Function	0.0275278	0.249642
GO:1990244	histone kinase activity (H2A-T120 specific)	1	1	1	Molecular Function	0.0275278	0.249642
GO:0032934	sterol binding	4	42	0.095	Molecular Function	0.0278339	0.250505
GO:0016597	amino acid binding	8	131	0.061	Molecular Function	0.0285065	0.253445
GO:0016301	kinase activity	41	1097	0.037	Molecular Function	0.0285872	0.253445
GO:0070570	regulation of neuron projection regeneration	4	35	0.114	Biological Process	0.0148509	0.254105
GO:0098771	inorganic ion homeostasis	28	660	0.042	Biological Process	0.0149211	0.254503
GO:0008970	phosphatidylcholine 1-acylhydrolase activity	2	10	0.2	Molecular Function	0.0293959	0.254907
GO:0016972	thiol oxidase activity	2	10	0.2	Molecular Function	0.0293959	0.254907
GO:0070181	small ribosomal subunit rRNA binding	2	10	0.2	Molecular Function	0.0293959	0.254907
GO:0099568	cytoplasmic region	22	513	0.043	Cellular Component	0.0333591	0.255539
GO:0098552	side of membrane	24	572	0.042	Cellular Component	0.0337514	0.255539
GO:0032838	cell projection cytoplasm	10	183	0.055	Cellular Component	0.0343534	0.255539
GO:0005782	peroxisomal matrix	4	44	0.091	Cellular Component	0.0345593	0.255539
GO:0031907	microbody lumen	4	44	0.091	Cellular Component	0.0345593	0.255539
GO:0004112	cyclic-nucleotide phosphodiesterase activity	4	43	0.093	Molecular Function	0.0300432	0.258633
GO:0030552	cAMP binding	3	25	0.12	Molecular Function	0.0304216	0.260006
GO:0002080	acrosomal membrane	3	26	0.115	Cellular Component	0.035548	0.260347
GO:0048468	cell development	86	2512	0.034	Biological Process	0.0153635	0.261227
GO:0000275	mitochondrial proton-transporting ATP synthase complex, catalytic core F(1)	2	11	0.182	Cellular Component	0.0366706	0.263549
GO:0045261	proton-transporting ATP synthase complex, catalytic core F(1)	2	11	0.182	Cellular Component	0.0366706	0.263549
GO:0034641	cellular nitrogen compound metabolic process	223	7291	0.031	Biological Process	0.0156696	0.265599
GO:0015031	protein transport	77	2216	0.035	Biological Process	0.0157449	0.266045
GO:0099512	supramolecular fiber	32	818	0.039	Cellular Component	0.0374013	0.266311
GO:0048641	regulation of skeletal muscle tissue development	5	54	0.093	Biological Process	0.0158467	0.266503
GO:0043488	regulation of mRNA stability	8	118	0.068	Biological Process	0.0158703	0.266503
GO:0043292	contractile fiber	12	239	0.05	Cellular Component	0.0382279	0.2697
GO:0048015	phosphatidylinositol-mediated signaling	9	142	0.063	Biological Process	0.016299	0.271059
GO:0007223	Wnt signaling pathway, calcium modulating pathway	4	36	0.111	Biological Process	0.016355	0.271059
GO:0036152	phosphatidylethanolamine acyl-chain remodeling	3	20	0.15	Biological Process	0.0164414	0.271059
GO:0060967	negative regulation of gene silencing by RNA	3	20	0.15	Biological Process	0.0164414	0.271059
GO:1903077	negative regulation of protein localization to plasma membrane	3	20	0.15	Biological Process	0.0164414	0.271059
GO:1903204	negative regulation of oxidative stress-induced neuron death	3	20	0.15	Biological Process	0.0164414	0.271059
GO:0005057	receptor signaling protein activity	8	134	0.06	Molecular Function	0.0320212	0.271723
GO:0044403	symbiosis, encompassing mutualism through parasitism	33	817	0.04	Biological Process	0.0168645	0.277192
GO:0014068	positive regulation of phosphatidylinositol 3-kinase signaling	5	55	0.091	Biological Process	0.0170511	0.279411
GO:0051209	release of sequestered calcium ion into cytosol	7	97	0.072	Biological Process	0.0171464	0.280126
GO:0044449	contractile fiber part	11	215	0.051	Cellular Component	0.0410524	0.281538
GO:0008023	transcription elongation factor complex	5	68	0.074	Cellular Component	0.0422505	0.281538
GO:0000152	nuclear ubiquitin ligase complex	8	139	0.058	Cellular Component	0.0427052	0.281538
GO:0008180	COP9 signalosome	3	28	0.107	Cellular Component	0.042996	0.281538
GO:0000815	ESCRT III complex	2	12	0.167	Cellular Component	0.0432009	0.281538
GO:0016442	RISC complex	2	12	0.167	Cellular Component	0.0432009	0.281538
GO:0033162	melanosome membrane	2	12	0.167	Cellular Component	0.0432009	0.281538
GO:0045009	chitosome	2	12	0.167	Cellular Component	0.0432009	0.281538
GO:0070993	translation preinitiation complex	2	12	0.167	Cellular Component	0.0432009	0.281538
GO:0016469	proton-transporting two-sector ATPase complex	8	140	0.057	Cellular Component	0.0442338	0.285847
GO:0019932	second-messenger-mediated signaling	16	325	0.049	Biological Process	0.0176321	0.287197
GO:0005930	axoneme	7	116	0.06	Cellular Component	0.0453496	0.287349
GO:0005777	peroxisome	8	141	0.057	Cellular Component	0.0457981	0.287349
GO:0042579	microbody	8	141	0.057	Cellular Component	0.0457981	0.287349
GO:0005654	nucleoplasm	102	3105	0.033	Cellular Component	0.0459609	0.287349
GO:0035327	transcriptionally active chromatin	3	29	0.103	Cellular Component	0.0469889	0.288039
GO:0097014	ciliary plasm	7	117	0.06	Cellular Component	0.0471239	0.288039
GO:0005635	nuclear envelope	19	446	0.043	Cellular Component	0.0482386	0.288039
GO:0005680	anaphase-promoting complex	7	118	0.059	Cellular Component	0.048942	0.288039
GO:0005751	mitochondrial respiratory chain complex IV	2	13	0.154	Cellular Component	0.0501253	0.288039
GO:0031332	RNAi effector complex	2	13	0.154	Cellular Component	0.0501253	0.288039
GO:0042405	nuclear inclusion body	2	13	0.154	Cellular Component	0.0501253	0.288039
GO:0045252	oxoglutarate dehydrogenase complex	2	13	0.154	Cellular Component	0.0501253	0.288039
GO:0031004	potassium ion-transporting ATPase complex	3	30	0.1	Cellular Component	0.0511576	0.288039
GO:0005876	spindle microtubule	5	72	0.069	Cellular Component	0.0518655	0.288039
GO:0009289	pilus	1	2	0.5	Cellular Component	0.0554353	0.288039
GO:0016013	syntrophin complex	1	2	0.5	Cellular Component	0.0554353	0.288039
GO:0016590	ACF complex	1	2	0.5	Cellular Component	0.0554353	0.288039
GO:0031372	UBC13-MMS2 complex	1	2	0.5	Cellular Component	0.0554353	0.288039
GO:0031518	CBF3 complex	1	2	0.5	Cellular Component	0.0554353	0.288039
GO:0033290	eukaryotic 48S preinitiation complex	1	2	0.5	Cellular Component	0.0554353	0.288039
GO:0034693	U11/U12 snRNP	1	2	0.5	Cellular Component	0.0554353	0.288039
GO:0045298	tubulin complex	1	2	0.5	Cellular Component	0.0554353	0.288039
GO:0071914	prominosome	1	2	0.5	Cellular Component	0.0554353	0.288039
GO:0072534	perineuronal net	1	2	0.5	Cellular Component	0.0554353	0.288039
GO:0097196	Shu complex	1	2	0.5	Cellular Component	0.0554353	0.288039
GO:0097545	axonemal outer doublet	1	2	0.5	Cellular Component	0.0554353	0.288039
GO:0098846	podocyte foot	1	2	0.5	Cellular Component	0.0554353	0.288039
GO:1990533	Dom34-Hbs1 complex	1	2	0.5	Cellular Component	0.0554353	0.288039
GO:1990622	CHOP-ATF3 complex	1	2	0.5	Cellular Component	0.0554353	0.288039
GO:0008349	MAP kinase kinase kinase kinase activity	2	11	0.182	Molecular Function	0.0352838	0.293127
GO:0035256	G-protein coupled glutamate receptor binding	2	11	0.182	Molecular Function	0.0352838	0.293127
GO:0072542	protein phosphatase activator activity	2	11	0.182	Molecular Function	0.0352838	0.293127
GO:0045860	positive regulation of protein kinase activity	21	466	0.045	Biological Process	0.018069	0.293432
GO:1901796	regulation of signal transduction by p53 class mediator	8	121	0.066	Biological Process	0.0182016	0.293858
GO:0043949	regulation of cAMP-mediated signaling	5	56	0.089	Biological Process	0.0183146	0.293858
GO:0010764	negative regulation of fibroblast migration	2	8	0.25	Biological Process	0.0187747	0.293858
GO:0030382	sperm mitochondrion organization	2	8	0.25	Biological Process	0.0187747	0.293858
GO:0032328	alanine transport	2	8	0.25	Biological Process	0.0187747	0.293858
GO:0042796	snRNA transcription from RNA polymerase III promoter	2	8	0.25	Biological Process	0.0187747	0.293858
GO:0051342	regulation of cyclic-nucleotide phosphodiesterase activity	2	8	0.25	Biological Process	0.0187747	0.293858
GO:0071763	nuclear membrane organization	2	8	0.25	Biological Process	0.0187747	0.293858
GO:1903800	positive regulation of production of miRNAs involved in gene silencing by miRNA	2	8	0.25	Biological Process	0.0187747	0.293858
GO:0022400	regulation of rhodopsin mediated signaling pathway	3	21	0.143	Biological Process	0.0187995	0.293858
GO:0036151	phosphatidylcholine acyl-chain remodeling	3	21	0.143	Biological Process	0.0187995	0.293858
GO:0046337	phosphatidylethanolamine metabolic process	3	21	0.143	Biological Process	0.0187995	0.293858
GO:1904376	negative regulation of protein localization to cell periphery	3	21	0.143	Biological Process	0.0187995	0.293858
GO:0006446	regulation of translational initiation	6	77	0.078	Biological Process	0.0188663	0.294054
GO:0033391	chromatoid body	2	14	0.143	Cellular Component	0.0574165	0.294355
GO:0071565	nBAF complex	2	14	0.143	Cellular Component	0.0574165	0.294355
GO:0048017	inositol lipid-mediated signaling	9	146	0.062	Biological Process	0.019185	0.298165
GO:0051271	negative regulation of cellular component movement	13	248	0.052	Biological Process	0.0194665	0.301675
GO:0055117	regulation of cardiac muscle contraction	5	57	0.088	Biological Process	0.0196384	0.301792
GO:0021955	central nervous system neuron axonogenesis	4	38	0.105	Biological Process	0.019641	0.301792
GO:0045324	late endosome to vacuole transport	4	38	0.105	Biological Process	0.019641	0.301792
GO:0043178	alcohol binding	7	113	0.062	Molecular Function	0.0366241	0.302149
GO:0040008	regulation of growth	32	797	0.04	Biological Process	0.0198897	0.303689
GO:0051283	negative regulation of sequestering of calcium ion	7	100	0.07	Biological Process	0.019943	0.303689
GO:2000058	regulation of protein ubiquitination involved in ubiquitin-dependent protein catabolic process	9	147	0.061	Biological Process	0.0199609	0.303689
GO:0055080	cation homeostasis	27	647	0.042	Biological Process	0.0201039	0.303689
GO:0042787	protein ubiquitination involved in ubiquitin-dependent protein catabolic process	9	148	0.061	Biological Process	0.0207593	0.303689
GO:0031324	negative regulation of cellular metabolic process	87	2579	0.034	Biological Process	0.0208897	0.303689
GO:0051282	regulation of sequestering of calcium ion	7	101	0.069	Biological Process	0.020942	0.303689
GO:0006625	protein targeting to peroxisome	5	58	0.086	Biological Process	0.0210234	0.303689
GO:0072662	protein localization to peroxisome	5	58	0.086	Biological Process	0.0210234	0.303689
GO:0072663	establishment of protein localization to peroxisome	5	58	0.086	Biological Process	0.0210234	0.303689
GO:1902803	regulation of synaptic vesicle transport	5	58	0.086	Biological Process	0.0210234	0.303689
GO:0015833	peptide transport	62	1752	0.035	Biological Process	0.0210466	0.303689
GO:0006289	nucleotide-excision repair	18	388	0.046	Biological Process	0.021161	0.303689
GO:0007190	activation of adenylate cyclase activity	3	22	0.136	Biological Process	0.0213348	0.303689
GO:0007447	imaginal disc pattern formation	4	39	0.103	Biological Process	0.0214257	0.303689
GO:0000272	polysaccharide catabolic process	8	125	0.064	Biological Process	0.0216787	0.303689
GO:0051208	sequestering of calcium ion	7	102	0.069	Biological Process	0.0219753	0.303689
GO:0007031	peroxisome organization	6	80	0.075	Biological Process	0.0223483	0.303689
GO:0043574	peroxisomal transport	5	59	0.085	Biological Process	0.0224705	0.303689
GO:0060964	regulation of gene silencing by miRNA	5	59	0.085	Biological Process	0.0224705	0.303689
GO:1903364	positive regulation of cellular protein catabolic process	10	175	0.057	Biological Process	0.022504	0.303689
GO:0051130	positive regulation of cellular component organization	48	1306	0.037	Biological Process	0.022521	0.303689
GO:0010927	cellular component assembly involved in morphogenesis	14	280	0.05	Biological Process	0.0225759	0.303689
GO:0019933	cAMP-mediated signaling	8	126	0.063	Biological Process	0.0226165	0.303689
GO:0060968	regulation of gene silencing	8	126	0.063	Biological Process	0.0226165	0.303689
GO:0032502	developmental process	197	6416	0.031	Biological Process	0.0227561	0.303689
GO:0006810	transport	165	5281	0.031	Biological Process	0.0228732	0.303689
GO:0038127	ERBB signaling pathway	9	151	0.06	Biological Process	0.0232921	0.303689
GO:0070498	interleukin-1-mediated signaling pathway	4	40	0.1	Biological Process	0.0233065	0.303689
GO:0034333	adherens junction assembly	6	81	0.074	Biological Process	0.023599	0.303689
GO:0001731	formation of translation preinitiation complex	2	9	0.222	Biological Process	0.0237061	0.303689
GO:0010994	free ubiquitin chain polymerization	2	9	0.222	Biological Process	0.0237061	0.303689
GO:0060315	negative regulation of ryanodine-sensitive calcium-release channel activity	2	9	0.222	Biological Process	0.0237061	0.303689
GO:0090084	negative regulation of inclusion body assembly	2	9	0.222	Biological Process	0.0237061	0.303689
GO:1902255	positive regulation of intrinsic apoptotic signaling pathway by p53 class mediator	2	9	0.222	Biological Process	0.0237061	0.303689
GO:0009894	regulation of catabolic process	34	870	0.039	Biological Process	0.0237602	0.303689
GO:0032770	positive regulation of monooxygenase activity	3	23	0.13	Biological Process	0.0240477	0.303689
GO:0044458	motile cilium assembly	3	23	0.13	Biological Process	0.0240477	0.303689
GO:0045947	negative regulation of translational initiation	3	23	0.13	Biological Process	0.0240477	0.303689
GO:0048069	eye pigmentation	3	23	0.13	Biological Process	0.0240477	0.303689
GO:0048190	wing disc dorsal/ventral pattern formation	3	23	0.13	Biological Process	0.0240477	0.303689
GO:0070050	neuron cellular homeostasis	3	23	0.13	Biological Process	0.0240477	0.303689
GO:0030162	regulation of proteolysis	30	749	0.04	Biological Process	0.0243678	0.303689
GO:0072665	protein localization to vacuole	6	82	0.073	Biological Process	0.0248957	0.303689
GO:0001975	response to amphetamine	4	41	0.098	Biological Process	0.0252845	0.303689
GO:0007097	nuclear migration	4	41	0.098	Biological Process	0.0252845	0.303689
GO:0040023	establishment of nucleus localization	4	41	0.098	Biological Process	0.0252845	0.303689
GO:0010660	regulation of muscle cell apoptotic process	5	61	0.082	Biological Process	0.0255548	0.303689
GO:0043388	positive regulation of DNA binding	5	61	0.082	Biological Process	0.0255548	0.303689
GO:0006364	rRNA processing	14	285	0.049	Biological Process	0.0257702	0.303689
GO:0005976	polysaccharide metabolic process	13	258	0.05	Biological Process	0.0258808	0.303689
GO:0051493	regulation of cytoskeleton organization	22	513	0.043	Biological Process	0.025932	0.303689
GO:0016458	gene silencing	16	341	0.047	Biological Process	0.0261753	0.303689
GO:0021954	central nervous system neuron development	6	83	0.072	Biological Process	0.0262391	0.303689
GO:0046718	viral entry into host cell	7	106	0.066	Biological Process	0.0264612	0.303689
GO:0043406	positive regulation of MAP kinase activity	12	232	0.052	Biological Process	0.0264674	0.303689
GO:0000729	DNA double-strand break processing	3	24	0.125	Biological Process	0.026938	0.303689
GO:0006450	regulation of translational fidelity	3	24	0.125	Biological Process	0.026938	0.303689
GO:0030010	establishment of cell polarity	9	155	0.058	Biological Process	0.0270026	0.303689
GO:0007616	long-term memory	5	62	0.081	Biological Process	0.0271936	0.303689
GO:0032968	positive regulation of transcription elongation from RNA polymerase II promoter	4	42	0.095	Biological Process	0.0273605	0.303689
GO:1903779	regulation of cardiac conduction	4	42	0.095	Biological Process	0.0273605	0.303689
GO:0002109	maturation of SSU-rRNA from tricistronic rRNA transcript (SSU-rRNA, LSU-rRNA,5S)	1	1	1	Biological Process	0.027379	0.303689
GO:0002309	T cell proliferation involved in immune response	1	1	1	Biological Process	0.027379	0.303689
GO:0003355	cilium movement involved in otolith formation	1	1	1	Biological Process	0.027379	0.303689
GO:0007174	epidermal growth factor catabolic process	1	1	1	Biological Process	0.027379	0.303689
GO:0014006	regulation of microglia differentiation	1	1	1	Biological Process	0.027379	0.303689
GO:0014008	positive regulation of microglia differentiation	1	1	1	Biological Process	0.027379	0.303689
GO:0016123	xanthophyll biosynthetic process	1	1	1	Biological Process	0.027379	0.303689
GO:0016261	selenocysteine catabolic process	1	1	1	Biological Process	0.027379	0.303689
GO:0016598	protein arginylation	1	1	1	Biological Process	0.027379	0.303689
GO:0018109	peptidyl-arginine phosphorylation	1	1	1	Biological Process	0.027379	0.303689
GO:0018916	nitrobenzene metabolic process	1	1	1	Biological Process	0.027379	0.303689
GO:0021589	cerebellum structural organization	1	1	1	Biological Process	0.027379	0.303689
GO:0021813	cell-cell adhesion involved in neuronal-glial interactions involved in cerebral cortex radial glia guided migration	1	1	1	Biological Process	0.027379	0.303689
GO:0031144	proteasome localization	1	1	1	Biological Process	0.027379	0.303689
GO:0031509	telomeric heterochromatin assembly	1	1	1	Biological Process	0.027379	0.303689
GO:0035321	maintenance of imaginal disc-derived wing hair orientation	1	1	1	Biological Process	0.027379	0.303689
GO:0035695	mitophagy by induced vacuole formation	1	1	1	Biological Process	0.027379	0.303689
GO:0035889	otolith tethering	1	1	1	Biological Process	0.027379	0.303689
GO:0036323	vascular endothelial growth factor receptor-1 signaling pathway	1	1	1	Biological Process	0.027379	0.303689
GO:0038194	thyroid-stimulating hormone signaling pathway	1	1	1	Biological Process	0.027379	0.303689
GO:0039664	lysis of host organelle involved in viral entry into host cell	1	1	1	Biological Process	0.027379	0.303689
GO:0042068	regulation of pteridine metabolic process	1	1	1	Biological Process	0.027379	0.303689
GO:0042264	peptidyl-aspartic acid hydroxylation	1	1	1	Biological Process	0.027379	0.303689
GO:0045501	regulation of sevenless signaling pathway	1	1	1	Biological Process	0.027379	0.303689
GO:0045677	negative regulation of R7 cell differentiation	1	1	1	Biological Process	0.027379	0.303689
GO:0045873	negative regulation of sevenless signaling pathway	1	1	1	Biological Process	0.027379	0.303689
GO:0048106	establishment of thoracic bristle planar orientation	1	1	1	Biological Process	0.027379	0.303689
GO:0048692	negative regulation of axon extension involved in regeneration	1	1	1	Biological Process	0.027379	0.303689
GO:0050955	thermoception	1	1	1	Biological Process	0.027379	0.303689
GO:0061186	negative regulation of chromatin silencing at silent mating-type cassette	1	1	1	Biological Process	0.027379	0.303689
GO:0070196	eukaryotic translation initiation factor 3 complex assembly	1	1	1	Biological Process	0.027379	0.303689
GO:0070413	trehalose metabolism in response to stress	1	1	1	Biological Process	0.027379	0.303689
GO:0070458	cellular detoxification of nitrogen compound	1	1	1	Biological Process	0.027379	0.303689
GO:0071788	endoplasmic reticulum tubular network maintenance	1	1	1	Biological Process	0.027379	0.303689
GO:0086024	adrenergic receptor signaling pathway involved in positive regulation of heart rate	1	1	1	Biological Process	0.027379	0.303689
GO:0090062	regulation of trehalose metabolic process	1	1	1	Biological Process	0.027379	0.303689
GO:0090173	regulation of synaptonemal complex assembly	1	1	1	Biological Process	0.027379	0.303689
GO:0090390	phagosome acidification involved in apoptotic cell clearance	1	1	1	Biological Process	0.027379	0.303689
GO:0097699	vascular endothelial cell response to fluid shear stress	1	1	1	Biological Process	0.027379	0.303689
GO:0099533	positive regulation of presynaptic cytosolic calcium concentration	1	1	1	Biological Process	0.027379	0.303689
GO:0099574	regulation of protein catabolic process at synapse, modulating synaptic transmission	1	1	1	Biological Process	0.027379	0.303689
GO:0099576	regulation of protein catabolic process at postsynapse, modulating synaptic transmission	1	1	1	Biological Process	0.027379	0.303689
GO:1900169	regulation of glucocorticoid mediated signaling pathway	1	1	1	Biological Process	0.027379	0.303689
GO:1900925	positive regulation of glycine import	1	1	1	Biological Process	0.027379	0.303689
GO:1901075	negative regulation of engulfment of apoptotic cell	1	1	1	Biological Process	0.027379	0.303689
GO:1901193	regulation of formation of translation preinitiation complex	1	1	1	Biological Process	0.027379	0.303689
GO:1901194	negative regulation of formation of translation preinitiation complex	1	1	1	Biological Process	0.027379	0.303689
GO:1901825	zeaxanthin metabolic process	1	1	1	Biological Process	0.027379	0.303689
GO:1901827	zeaxanthin biosynthetic process	1	1	1	Biological Process	0.027379	0.303689
GO:1902283	negative regulation of primary amine oxidase activity	1	1	1	Biological Process	0.027379	0.303689
GO:1902405	mitotic actomyosin contractile ring localization	1	1	1	Biological Process	0.027379	0.303689
GO:1902490	regulation of sperm capacitation	1	1	1	Biological Process	0.027379	0.303689
GO:1902906	proteasome storage granule assembly	1	1	1	Biological Process	0.027379	0.303689
GO:1903165	response to polycyclic arene	1	1	1	Biological Process	0.027379	0.303689
GO:1903474	maintenance of mitotic actomyosin contractile ring localization	1	1	1	Biological Process	0.027379	0.303689
GO:1903621	protein localization to photoreceptor connecting cilium	1	1	1	Biological Process	0.027379	0.303689
GO:1904167	regulation of thyroid hormone receptor activity	1	1	1	Biological Process	0.027379	0.303689
GO:1904168	negative regulation of thyroid hormone receptor activity	1	1	1	Biological Process	0.027379	0.303689
GO:1904235	regulation of substrate-dependent cell migration, cell attachment to substrate	1	1	1	Biological Process	0.027379	0.303689
GO:1904237	positive regulation of substrate-dependent cell migration, cell attachment to substrate	1	1	1	Biological Process	0.027379	0.303689
GO:1904681	response to 3-methylcholanthrene	1	1	1	Biological Process	0.027379	0.303689
GO:1904987	regulation of endothelial cell activation	1	1	1	Biological Process	0.027379	0.303689
GO:1904988	negative regulation of endothelial cell activation	1	1	1	Biological Process	0.027379	0.303689
GO:1990139	protein localization to nuclear periphery	1	1	1	Biological Process	0.027379	0.303689
GO:1990245	histone H2A-T120 phosphorylation	1	1	1	Biological Process	0.027379	0.303689
GO:1990920	proteasome localization to nuclear periphery	1	1	1	Biological Process	0.027379	0.303689
GO:2000199	positive regulation of ribonucleoprotein complex localization	1	1	1	Biological Process	0.027379	0.303689
GO:2000200	regulation of ribosomal subunit export from nucleus	1	1	1	Biological Process	0.027379	0.303689
GO:2000202	positive regulation of ribosomal subunit export from nucleus	1	1	1	Biological Process	0.027379	0.303689
GO:2000206	regulation of ribosomal small subunit export from nucleus	1	1	1	Biological Process	0.027379	0.303689
GO:2000208	positive regulation of ribosomal small subunit export from nucleus	1	1	1	Biological Process	0.027379	0.303689
GO:2000439	positive regulation of monocyte extravasation	1	1	1	Biological Process	0.027379	0.303689
GO:2000537	regulation of B cell chemotaxis	1	1	1	Biological Process	0.027379	0.303689
GO:2000538	positive regulation of B cell chemotaxis	1	1	1	Biological Process	0.027379	0.303689
GO:0061013	regulation of mRNA catabolic process	8	131	0.061	Biological Process	0.0277371	0.307033
GO:0044767	single-organism developmental process	194	6341	0.031	Biological Process	0.0278087	0.307122
GO:0051704	multi-organism process	95	2883	0.033	Biological Process	0.0278584	0.307122
GO:0045732	positive regulation of protein catabolic process	12	234	0.051	Biological Process	0.0280347	0.308439
GO:0032147	activation of protein kinase activity	15	317	0.047	Biological Process	0.0287549	0.311037
GO:0051234	establishment of localization	167	5387	0.031	Biological Process	0.028805	0.311037
GO:0032436	positive regulation of proteasomal ubiquitin-dependent protein catabolic process	8	132	0.061	Biological Process	0.0288501	0.311037
GO:1903670	regulation of sprouting angiogenesis	5	63	0.079	Biological Process	0.0288977	0.311037
GO:0006464	cellular protein modification process	127	3987	0.032	Biological Process	0.0290012	0.311037
GO:0036211	protein modification process	127	3987	0.032	Biological Process	0.0290012	0.311037
GO:0001732	formation of cytoplasmic translation initiation complex	2	10	0.2	Biological Process	0.0291027	0.311037
GO:0006407	rRNA export from nucleus	2	10	0.2	Biological Process	0.0291027	0.311037
GO:0010993	regulation of ubiquitin homeostasis	2	10	0.2	Biological Process	0.0291027	0.311037
GO:0015816	glycine transport	2	10	0.2	Biological Process	0.0291027	0.311037
GO:0042766	nucleosome mobilization	2	10	0.2	Biological Process	0.0291027	0.311037
GO:0045591	positive regulation of regulatory T cell differentiation	2	10	0.2	Biological Process	0.0291027	0.311037
GO:0051561	positive regulation of mitochondrial calcium ion concentration	2	10	0.2	Biological Process	0.0291027	0.311037
GO:2000766	negative regulation of cytoplasmic translation	2	10	0.2	Biological Process	0.0291027	0.311037
GO:0007167	enzyme linked receptor protein signaling pathway	37	978	0.038	Biological Process	0.029131	0.311037
GO:0007254	JNK cascade	11	209	0.053	Biological Process	0.0293443	0.311674
GO:0042886	amide transport	62	1785	0.035	Biological Process	0.0295147	0.311674
GO:0010761	fibroblast migration	4	43	0.093	Biological Process	0.0295355	0.311674
GO:0050850	positive regulation of calcium-mediated signaling	4	43	0.093	Biological Process	0.0295355	0.311674
GO:0086065	cell communication involved in cardiac conduction	4	43	0.093	Biological Process	0.0295355	0.311674
GO:1900408	negative regulation of cellular response to oxidative stress	4	43	0.093	Biological Process	0.0295355	0.311674
GO:0007450	dorsal/ventral pattern formation, imaginal disc	3	25	0.12	Biological Process	0.0300052	0.312977
GO:0030816	positive regulation of cAMP metabolic process	3	25	0.12	Biological Process	0.0300052	0.312977
GO:0030819	positive regulation of cAMP biosynthetic process	3	25	0.12	Biological Process	0.0300052	0.312977
GO:0032232	negative regulation of actin filament bundle assembly	3	25	0.12	Biological Process	0.0300052	0.312977
GO:0045762	positive regulation of adenylate cyclase activity	3	25	0.12	Biological Process	0.0300052	0.312977
GO:0070423	nucleotide-binding oligomerization domain containing signaling pathway	3	25	0.12	Biological Process	0.0300052	0.312977
GO:0097553	calcium ion transmembrane import into cytosol	7	109	0.064	Biological Process	0.0302094	0.3139
GO:1902656	calcium ion import into cytosol	7	109	0.064	Biological Process	0.0302094	0.3139
GO:0099513	polymeric cytoskeletal fiber	24	610	0.039	Cellular Component	0.061859	0.31503
GO:0097458	neuron part	55	1590	0.035	Cellular Component	0.0622855	0.315116
GO:0061136	regulation of proteasomal protein catabolic process	13	264	0.049	Biological Process	0.0304091	0.315371
GO:0005085	guanyl-nucleotide exchange factor activity	14	300	0.047	Molecular Function	0.0387782	0.317714
GO:0051172	negative regulation of nitrogen compound metabolic process	78	2322	0.034	Biological Process	0.0309895	0.320777
GO:0036452	ESCRT complex	3	33	0.091	Cellular Component	0.064687	0.322725
GO:0016514	SWI/SNF complex	2	15	0.133	Cellular Component	0.0650487	0.322725
GO:0045240	dihydrolipoyl dehydrogenase complex	2	15	0.133	Cellular Component	0.0650487	0.322725
GO:0044702	single organism reproductive process	61	1758	0.035	Biological Process	0.031291	0.323281
GO:0052689	carboxylic ester hydrolase activity	9	166	0.054	Molecular Function	0.0404433	0.327156
GO:0004672	protein kinase activity	28	718	0.039	Molecular Function	0.040898	0.327156
GO:0016298	lipase activity	7	116	0.06	Molecular Function	0.0412844	0.327156
GO:0010851	cyclase regulator activity	2	12	0.167	Molecular Function	0.041583	0.327156
GO:0016018	cyclosporin A binding	2	12	0.167	Molecular Function	0.041583	0.327156
GO:0032041	NAD-dependent histone deacetylase activity (H3-K14 specific)	2	12	0.167	Molecular Function	0.041583	0.327156
GO:0014009	glial cell proliferation	4	44	0.091	Biological Process	0.0318099	0.327394
GO:0090280	positive regulation of calcium ion import	4	44	0.091	Biological Process	0.0318099	0.327394
GO:0031267	small GTPase binding	21	508	0.041	Molecular Function	0.0425751	0.328529
GO:0017124	SH3 domain binding	7	118	0.059	Molecular Function	0.044596	0.328529
GO:0005516	calmodulin binding	10	196	0.051	Molecular Function	0.0451188	0.328529
GO:0017016	Ras GTPase binding	20	483	0.041	Molecular Function	0.0463362	0.328529
GO:0001016	RNA polymerase III regulatory region DNA binding	2	13	0.154	Molecular Function	0.0482663	0.328529
GO:0004113	2',3'-cyclic-nucleotide 3'-phosphodiesterase activity	2	13	0.154	Molecular Function	0.0482663	0.328529
GO:0019211	phosphatase activator activity	2	13	0.154	Molecular Function	0.0482663	0.328529
GO:0031078	histone deacetylase activity (H3-K14 specific)	2	13	0.154	Molecular Function	0.0482663	0.328529
GO:1901611	phosphatidylglycerol binding	2	13	0.154	Molecular Function	0.0482663	0.328529
GO:0045296	cadherin binding	3	30	0.1	Molecular Function	0.0485874	0.328529
GO:0008017	microtubule binding	13	282	0.046	Molecular Function	0.0490752	0.328529
GO:0016887	ATPase activity	28	731	0.038	Molecular Function	0.0492472	0.328529
GO:0003730	mRNA 3'-UTR binding	5	73	0.068	Molecular Function	0.0505999	0.328529
GO:0001018	mitochondrial RNA polymerase regulatory region DNA binding	1	2	0.5	Molecular Function	0.0542995	0.328529
GO:0004104	cholinesterase activity	1	2	0.5	Molecular Function	0.0542995	0.328529
GO:0004117	calmodulin-dependent cyclic-nucleotide phosphodiesterase activity	1	2	0.5	Molecular Function	0.0542995	0.328529
GO:0004658	propionyl-CoA carboxylase activity	1	2	0.5	Molecular Function	0.0542995	0.328529
GO:0004963	follicle-stimulating hormone receptor activity	1	2	0.5	Molecular Function	0.0542995	0.328529
GO:0005055	laminin receptor activity	1	2	0.5	Molecular Function	0.0542995	0.328529
GO:0005462	UDP-N-acetylglucosamine transmembrane transporter activity	1	2	0.5	Molecular Function	0.0542995	0.328529
GO:0008670	2,4-dienoyl-CoA reductase (NADPH) activity	1	2	0.5	Molecular Function	0.0542995	0.328529
GO:0015410	manganese-transporting ATPase activity	1	2	0.5	Molecular Function	0.0542995	0.328529
GO:0016716	oxidoreductase activity, acting on paired donors, with incorporation or reduction of molecular oxygen, another compound as one donor, and incorporation of one atom of oxygen	1	2	0.5	Molecular Function	0.0542995	0.328529
GO:0030407	formimidoyltransferase activity	1	2	0.5	Molecular Function	0.0542995	0.328529
GO:0030409	glutamate formimidoyltransferase activity	1	2	0.5	Molecular Function	0.0542995	0.328529
GO:0030412	formimidoyltetrahydrofolate cyclodeaminase activity	1	2	0.5	Molecular Function	0.0542995	0.328529
GO:0032028	myosin head/neck binding	1	2	0.5	Molecular Function	0.0542995	0.328529
GO:0032038	myosin II heavy chain binding	1	2	0.5	Molecular Function	0.0542995	0.328529
GO:0033608	formyl-CoA transferase activity	1	2	0.5	Molecular Function	0.0542995	0.328529
GO:0033872	[heparan sulfate]-glucosamine 3-sulfotransferase 3 activity	1	2	0.5	Molecular Function	0.0542995	0.328529
GO:0036328	VEGF-C-activated receptor activity	1	2	0.5	Molecular Function	0.0542995	0.328529
GO:0043752	adenosylcobinamide kinase activity	1	2	0.5	Molecular Function	0.0542995	0.328529
GO:0047290	(alpha-N-acetylneuraminyl-2,3-beta-galactosyl-1,3)-N-acetyl-galactosaminide 6-alpha-sialyltransferase activity	1	2	0.5	Molecular Function	0.0542995	0.328529
GO:0048101	calcium- and calmodulin-regulated 3',5'-cyclic-GMP phosphodiesterase activity	1	2	0.5	Molecular Function	0.0542995	0.328529
GO:0051765	inositol tetrakisphosphate kinase activity	1	2	0.5	Molecular Function	0.0542995	0.328529
GO:0061628	H3K27me3 modified histone binding	1	2	0.5	Molecular Function	0.0542995	0.328529
GO:0070736	protein-glycine ligase activity, initiating	1	2	0.5	Molecular Function	0.0542995	0.328529
GO:0070738	tubulin-glycine ligase activity	1	2	0.5	Molecular Function	0.0542995	0.328529
GO:0071633	dihydroceramidase activity	1	2	0.5	Molecular Function	0.0542995	0.328529
GO:0071796	K6-linked polyubiquitin binding	1	2	0.5	Molecular Function	0.0542995	0.328529
GO:0080019	fatty-acyl-CoA reductase (alcohol-forming) activity	1	2	0.5	Molecular Function	0.0542995	0.328529
GO:1904455	ubiquitin-specific protease activity involved in negative regulation of ERAD pathway	1	2	0.5	Molecular Function	0.0542995	0.328529
GO:1990444	F-box domain binding	1	2	0.5	Molecular Function	0.0542995	0.328529
GO:0016500	protein-hormone receptor activity	2	14	0.143	Molecular Function	0.0553079	0.328529
GO:0016670	oxidoreductase activity, acting on a sulfur group of donors, oxygen as acceptor	2	14	0.143	Molecular Function	0.0553079	0.328529
GO:0019855	calcium channel inhibitor activity	2	14	0.143	Molecular Function	0.0553079	0.328529
GO:0031386	protein tag	2	14	0.143	Molecular Function	0.0553079	0.328529
GO:0031432	titin binding	2	14	0.143	Molecular Function	0.0553079	0.328529
GO:0051010	microtubule plus-end binding	2	14	0.143	Molecular Function	0.0553079	0.328529
GO:0031023	microtubule organizing center organization	9	160	0.056	Biological Process	0.0322035	0.330818
GO:0044085	cellular component biogenesis	119	3726	0.032	Biological Process	0.0324752	0.332979
GO:0006508	proteolysis	68	1994	0.034	Biological Process	0.0326589	0.33423
GO:0034703	cation channel complex	10	207	0.048	Cellular Component	0.0680001	0.335206
GO:0043539	protein serine/threonine kinase activator activity	3	32	0.094	Molecular Function	0.0570418	0.335474
GO:0070122	isopeptidase activity	3	32	0.094	Molecular Function	0.0570418	0.335474
GO:0035872	nucleotide-binding domain, leucine rich repeat containing receptor signaling pathway	3	26	0.115	Biological Process	0.0332482	0.338346
GO:1903421	regulation of synaptic vesicle recycling	3	26	0.115	Biological Process	0.0332482	0.338346
GO:1903671	negative regulation of sprouting angiogenesis	3	26	0.115	Biological Process	0.0332482	0.338346
GO:0000902	cell morphogenesis	54	1535	0.035	Biological Process	0.0334132	0.339388
GO:0002768	immune response-regulating cell surface receptor signaling pathway	12	241	0.05	Biological Process	0.0340516	0.342447
GO:0042592	homeostatic process	59	1701	0.035	Biological Process	0.0341362	0.342447
GO:1902578	single-organism localization	157	5061	0.031	Biological Process	0.0341773	0.342447
GO:0043551	regulation of phosphatidylinositol 3-kinase activity	4	45	0.089	Biological Process	0.0341843	0.342447
GO:1903727	positive regulation of phospholipid metabolic process	4	45	0.089	Biological Process	0.0341843	0.342447
GO:0051960	regulation of nervous system development	36	959	0.038	Biological Process	0.0343254	0.342447
GO:0044419	interspecies interaction between organisms	33	865	0.038	Biological Process	0.0343843	0.342447
GO:0007045	cell-substrate adherens junction assembly	5	66	0.076	Biological Process	0.0344089	0.342447
GO:0010657	muscle cell apoptotic process	5	66	0.076	Biological Process	0.0344089	0.342447
GO:0048041	focal adhesion assembly	5	66	0.076	Biological Process	0.0344089	0.342447
GO:0060147	regulation of posttranscriptional gene silencing	5	66	0.076	Biological Process	0.0344089	0.342447
GO:0055076	transition metal ion homeostasis	8	137	0.058	Biological Process	0.0348784	0.343277
GO:0060401	cytosolic calcium ion transport	8	137	0.058	Biological Process	0.0348784	0.343277
GO:0042144	vacuole fusion, non-autophagic	2	11	0.182	Biological Process	0.0349353	0.343277
GO:0042148	strand invasion	2	11	0.182	Biological Process	0.0349353	0.343277
GO:0090209	negative regulation of triglyceride metabolic process	2	11	0.182	Biological Process	0.0349353	0.343277
GO:0097475	motor neuron migration	2	11	0.182	Biological Process	0.0349353	0.343277
GO:0099515	actin filament-based transport	2	11	0.182	Biological Process	0.0349353	0.343277
GO:0033674	positive regulation of kinase activity	21	500	0.042	Biological Process	0.0352385	0.34563
GO:0000786	nucleosome	5	79	0.063	Cellular Component	0.0715164	0.346439
GO:0032045	guanyl-nucleotide exchange factor complex	2	16	0.125	Cellular Component	0.0729968	0.346439
GO:0045277	respiratory chain complex IV	2	16	0.125	Cellular Component	0.0729968	0.346439
GO:1990124	messenger ribonucleoprotein complex	2	16	0.125	Cellular Component	0.0729968	0.346439
GO:0000407	pre-autophagosomal structure	3	35	0.086	Cellular Component	0.0745244	0.346439
GO:0070069	cytochrome complex	3	35	0.086	Cellular Component	0.0745244	0.346439
GO:0030686	90S preribosome	4	57	0.07	Cellular Component	0.0760467	0.346439
GO:0048471	perinuclear region of cytoplasm	27	720	0.037	Cellular Component	0.0789164	0.346439
GO:0031981	nuclear lumen	117	3695	0.032	Cellular Component	0.0791797	0.346439
GO:0005637	nuclear inner membrane	4	58	0.069	Cellular Component	0.0799576	0.346439
GO:0019005	SCF ubiquitin ligase complex	4	58	0.069	Cellular Component	0.0799576	0.346439
GO:0098800	inner mitochondrial membrane protein complex	8	159	0.05	Cellular Component	0.080239	0.346439
GO:0031237	intrinsic component of periplasmic side of plasma membrane	2	17	0.118	Cellular Component	0.0812373	0.346439
GO:0045239	tricarboxylic acid cycle enzyme complex	2	17	0.118	Cellular Component	0.0812373	0.346439
GO:0098567	periplasmic side of plasma membrane	2	17	0.118	Cellular Component	0.0812373	0.346439
GO:0017117	single-stranded DNA-dependent ATP-dependent DNA helicase complex	1	3	0.333	Cellular Component	0.081992	0.346439
GO:0019185	snRNA-activating protein complex	1	3	0.333	Cellular Component	0.081992	0.346439
GO:0032419	extrinsic component of lysosome membrane	1	3	0.333	Cellular Component	0.081992	0.346439
GO:0043224	nuclear SCF ubiquitin ligase complex	1	3	0.333	Cellular Component	0.081992	0.346439
GO:0043291	RAVE complex	1	3	0.333	Cellular Component	0.081992	0.346439
GO:0060053	neurofilament cytoskeleton	1	3	0.333	Cellular Component	0.081992	0.346439
GO:0061574	ASAP complex	1	3	0.333	Cellular Component	0.081992	0.346439
GO:0070937	CRD-mediated mRNA stability complex	1	3	0.333	Cellular Component	0.081992	0.346439
GO:0097442	CA3 pyramidal cell dendrite	1	3	0.333	Cellular Component	0.081992	0.346439
GO:0098826	endoplasmic reticulum tubular network membrane	1	3	0.333	Cellular Component	0.081992	0.346439
GO:1990452	Parkin-FBXW7-Cul1 ubiquitin ligase complex	1	3	0.333	Cellular Component	0.081992	0.346439
GO:0071902	positive regulation of protein serine/threonine kinase activity	15	326	0.046	Biological Process	0.0354947	0.347515
GO:0007169	transmembrane receptor protein tyrosine kinase signaling pathway	27	682	0.04	Biological Process	0.0357501	0.349385
GO:0004386	helicase activity	13	291	0.045	Molecular Function	0.0599779	0.351004
GO:0005819	spindle	16	389	0.041	Cellular Component	0.0837642	0.351993
GO:0007163	establishment or maintenance of cell polarity	13	271	0.048	Biological Process	0.0363892	0.353242
GO:0010524	positive regulation of calcium ion transport into cytosol	4	46	0.087	Biological Process	0.0366591	0.353242
GO:1902883	negative regulation of response to oxidative stress	4	46	0.087	Biological Process	0.0366591	0.353242
GO:0003351	epithelial cilium movement	3	27	0.111	Biological Process	0.0366658	0.353242
GO:0007289	spermatid nucleus differentiation	3	27	0.111	Biological Process	0.0366658	0.353242
GO:0046662	regulation of oviposition	3	27	0.111	Biological Process	0.0366658	0.353242
GO:1902235	regulation of endoplasmic reticulum stress-induced intrinsic apoptotic signaling pathway	3	27	0.111	Biological Process	0.0366658	0.353242
GO:1903203	regulation of oxidative stress-induced neuron death	3	27	0.111	Biological Process	0.0366658	0.353242
GO:0090533	cation-transporting ATPase complex	3	37	0.081	Cellular Component	0.0849797	0.35516
GO:0017158	regulation of calcium ion-dependent exocytosis	6	90	0.067	Biological Process	0.0369968	0.355799
GO:0022414	reproductive process	67	1975	0.034	Biological Process	0.0372134	0.357249
GO:0015444	magnesium-importing ATPase activity	3	33	0.091	Molecular Function	0.0615126	0.35822
GO:0000900	translation repressor activity, nucleic acid binding	2	15	0.133	Molecular Function	0.0626832	0.359747
GO:0004115	3',5'-cyclic-AMP phosphodiesterase activity	2	15	0.133	Molecular Function	0.0626832	0.359747
GO:0016742	hydroxymethyl-, formyl- and related transferase activity	2	15	0.133	Molecular Function	0.0626832	0.359747
GO:0030672	synaptic vesicle membrane	5	84	0.06	Cellular Component	0.0877244	0.362688
GO:0099501	exocytic vesicle membrane	5	84	0.06	Cellular Component	0.0877244	0.362688
GO:0030295	protein kinase activator activity	5	78	0.064	Molecular Function	0.0637842	0.364306
GO:0045254	pyruvate dehydrogenase complex	2	18	0.111	Cellular Component	0.0897474	0.369068
GO:0008286	insulin receptor signaling pathway	8	140	0.057	Biological Process	0.0388772	0.372562
GO:0010494	cytoplasmic stress granule	5	85	0.059	Cellular Component	0.0911777	0.372956
GO:0004008	copper-exporting ATPase activity	3	34	0.088	Molecular Function	0.0661414	0.374171
GO:0043682	copper-transporting ATPase activity	3	34	0.088	Molecular Function	0.0661414	0.374171
GO:0000313	organellar ribosome	7	137	0.051	Cellular Component	0.0919689	0.374202
GO:0044765	single-organism transport	150	4836	0.031	Biological Process	0.0391227	0.374253
GO:0052646	alditol phosphate metabolic process	4	47	0.085	Biological Process	0.0392344	0.374661
GO:0044764	multi-organism cellular process	33	876	0.038	Biological Process	0.0398865	0.378366
GO:0035556	intracellular signal transduction	85	2589	0.033	Biological Process	0.0400359	0.378366
GO:0006658	phosphatidylserine metabolic process	3	28	0.107	Biological Process	0.0402561	0.378366
GO:0016056	rhodopsin mediated signaling pathway	3	28	0.107	Biological Process	0.0402561	0.378366
GO:0036475	neuron death in response to oxidative stress	3	28	0.107	Biological Process	0.0402561	0.378366
GO:0030260	entry into host cell	7	116	0.06	Biological Process	0.0403022	0.378366
GO:0051238	sequestering of metal ion	7	116	0.06	Biological Process	0.0403022	0.378366
GO:0051806	entry into cell of other organism involved in symbiotic interaction	7	116	0.06	Biological Process	0.0403022	0.378366
GO:0014066	regulation of phosphatidylinositol 3-kinase signaling	6	92	0.065	Biological Process	0.0405197	0.378366
GO:0006623	protein targeting to vacuole	5	69	0.072	Biological Process	0.0405292	0.378366
GO:0046470	phosphatidylcholine metabolic process	5	69	0.072	Biological Process	0.0405292	0.378366
GO:0051298	centrosome duplication	5	69	0.072	Biological Process	0.0405292	0.378366
GO:0060966	regulation of gene silencing by RNA	5	69	0.072	Biological Process	0.0405292	0.378366
GO:0002693	positive regulation of cellular extravasation	2	12	0.167	Biological Process	0.0411761	0.379184
GO:0006432	phenylalanyl-tRNA aminoacylation	2	12	0.167	Biological Process	0.0411761	0.379184
GO:0007016	cytoskeletal anchoring at plasma membrane	2	12	0.167	Biological Process	0.0411761	0.379184
GO:0030213	hyaluronan biosynthetic process	2	12	0.167	Biological Process	0.0411761	0.379184
GO:0031938	regulation of chromatin silencing at telomere	2	12	0.167	Biological Process	0.0411761	0.379184
GO:0046831	regulation of RNA export from nucleus	2	12	0.167	Biological Process	0.0411761	0.379184
GO:0051280	negative regulation of release of sequestered calcium ion into cytosol	2	12	0.167	Biological Process	0.0411761	0.379184
GO:1902857	positive regulation of nonmotile primary cilium assembly	2	12	0.167	Biological Process	0.0411761	0.379184
GO:0004003	ATP-dependent DNA helicase activity	6	104	0.058	Molecular Function	0.0673979	0.379472
GO:0055065	metal ion homeostasis	23	570	0.04	Biological Process	0.0418393	0.382698
GO:0044409	entry into host	7	117	0.06	Biological Process	0.0419032	0.382698
GO:0051828	entry into other organism involved in symbiotic interaction	7	117	0.06	Biological Process	0.0419032	0.382698
GO:0001764	neuron migration	9	168	0.054	Biological Process	0.041905	0.382698
GO:0036297	interstrand cross-link repair	4	48	0.083	Biological Process	0.0419105	0.382698
GO:0016209	antioxidant activity	6	105	0.057	Molecular Function	0.0699108	0.382993
GO:0017136	NAD-dependent histone deacetylase activity	2	16	0.125	Molecular Function	0.0703684	0.382993
GO:0043274	phospholipase binding	2	16	0.125	Molecular Function	0.0703684	0.382993
GO:0050998	nitric-oxide synthase binding	2	16	0.125	Molecular Function	0.0703684	0.382993
GO:0004129	cytochrome-c oxidase activity	3	35	0.086	Molecular Function	0.0709247	0.382993
GO:0005388	calcium-transporting ATPase activity	3	35	0.086	Molecular Function	0.0709247	0.382993
GO:0015434	cadmium-transporting ATPase activity	3	35	0.086	Molecular Function	0.0709247	0.382993
GO:0016675	oxidoreductase activity, acting on a heme group of donors	3	35	0.086	Molecular Function	0.0709247	0.382993
GO:0016676	oxidoreductase activity, acting on a heme group of donors, oxygen as acceptor	3	35	0.086	Molecular Function	0.0709247	0.382993
GO:0017111	nucleoside-triphosphatase activity	40	1146	0.035	Molecular Function	0.0720605	0.383095
GO:0019888	protein phosphatase regulator activity	5	82	0.061	Molecular Function	0.075592	0.383095
GO:0016684	oxidoreductase activity, acting on peroxide as acceptor	3	36	0.083	Molecular Function	0.0758588	0.383095
GO:0003678	DNA helicase activity	9	189	0.048	Molecular Function	0.0781303	0.383095
GO:0004012	phospholipid-translocating ATPase activity	2	17	0.118	Molecular Function	0.0783412	0.383095
GO:0015193	L-proline transmembrane transporter activity	2	17	0.118	Molecular Function	0.0783412	0.383095
GO:1990381	ubiquitin-specific protease binding	2	17	0.118	Molecular Function	0.0783412	0.383095
GO:0019209	kinase activator activity	5	83	0.06	Molecular Function	0.0787169	0.383095
GO:0016462	pyrophosphatase activity	41	1188	0.035	Molecular Function	0.0790872	0.383095
GO:0001011	transcription factor activity, sequence-specific DNA binding, RNA polymerase recruiting	1	3	0.333	Molecular Function	0.0803356	0.383095
GO:0003976	UDP-N-acetylglucosamine-lysosomal-enzyme N-acetylglucosaminephosphotransferase activity	1	3	0.333	Molecular Function	0.0803356	0.383095
GO:0004103	choline kinase activity	1	3	0.333	Molecular Function	0.0803356	0.383095
GO:0004367	glycerol-3-phosphate dehydrogenase [NAD+] activity	1	3	0.333	Molecular Function	0.0803356	0.383095
GO:0004558	alpha-1,4-glucosidase activity	1	3	0.333	Molecular Function	0.0803356	0.383095
GO:0004699	calcium-independent protein kinase C activity	1	3	0.333	Molecular Function	0.0803356	0.383095
GO:0008815	citrate (pro-3S)-lyase activity	1	3	0.333	Molecular Function	0.0803356	0.383095
GO:0015235	cobalamin transporter activity	1	3	0.333	Molecular Function	0.0803356	0.383095
GO:0015420	cobalamin-transporting ATPase activity	1	3	0.333	Molecular Function	0.0803356	0.383095
GO:0016807	cysteine-type carboxypeptidase activity	1	3	0.333	Molecular Function	0.0803356	0.383095
GO:0016971	flavin-linked sulfhydryl oxidase activity	1	3	0.333	Molecular Function	0.0803356	0.383095
GO:0032184	SUMO polymer binding	1	3	0.333	Molecular Function	0.0803356	0.383095
GO:0032450	maltose alpha-glucosidase activity	1	3	0.333	Molecular Function	0.0803356	0.383095
GO:0034714	type III transforming growth factor beta receptor binding	1	3	0.333	Molecular Function	0.0803356	0.383095
GO:0035500	MH2 domain binding	1	3	0.333	Molecular Function	0.0803356	0.383095
GO:0043423	3-phosphoinositide-dependent protein kinase binding	1	3	0.333	Molecular Function	0.0803356	0.383095
GO:0050509	N-acetylglucosaminyl-proteoglycan 4-beta-glucuronosyltransferase activity	1	3	0.333	Molecular Function	0.0803356	0.383095
GO:0070404	NADH binding	1	3	0.333	Molecular Function	0.0803356	0.383095
GO:0022884	macromolecule transmembrane transporter activity	6	109	0.055	Molecular Function	0.0804963	0.383095
GO:0008556	potassium-transporting ATPase activity	3	37	0.081	Molecular Function	0.08094	0.383095
GO:0015086	cadmium ion transmembrane transporter activity	3	37	0.081	Molecular Function	0.08094	0.383095
GO:0015485	cholesterol binding	3	37	0.081	Molecular Function	0.08094	0.383095
GO:0044815	DNA packaging complex	5	86	0.058	Cellular Component	0.0947003	0.383287
GO:0030154	cell differentiation	128	4078	0.031	Biological Process	0.0424499	0.38636
GO:0032434	regulation of proteasomal ubiquitin-dependent protein catabolic process	11	222	0.05	Biological Process	0.0425117	0.38636
GO:0034329	cell junction assembly	10	195	0.051	Biological Process	0.0425505	0.38636
GO:0043618	regulation of transcription from RNA polymerase II promoter in response to stress	5	70	0.071	Biological Process	0.0427067	0.38636
GO:0009895	negative regulation of catabolic process	14	306	0.046	Biological Process	0.042909	0.38636
GO:0051962	positive regulation of nervous system development	23	572	0.04	Biological Process	0.043225	0.38636
GO:0045216	cell-cell junction organization	11	223	0.049	Biological Process	0.0436696	0.38636
GO:0022008	neurogenesis	61	1793	0.034	Biological Process	0.0436741	0.38636
GO:0015931	nucleobase-containing compound transport	14	307	0.046	Biological Process	0.0438875	0.38636
GO:0051347	positive regulation of transferase activity	23	573	0.04	Biological Process	0.0439304	0.38636
GO:0061418	regulation of transcription from RNA polymerase II promoter in response to hypoxia	3	29	0.103	Biological Process	0.0440174	0.38636
GO:0075733	intracellular transport of virus	3	29	0.103	Biological Process	0.0440174	0.38636
GO:0085029	extracellular matrix assembly	3	29	0.103	Biological Process	0.0440174	0.38636
GO:0019058	viral life cycle	17	394	0.043	Biological Process	0.0441787	0.38636
GO:0097193	intrinsic apoptotic signaling pathway	13	279	0.047	Biological Process	0.0442014	0.38636
GO:0009966	regulation of signal transduction	93	2875	0.032	Biological Process	0.0443854	0.38636
GO:0031103	axon regeneration	4	49	0.082	Biological Process	0.0446872	0.38636
GO:0035196	production of miRNAs involved in gene silencing by miRNA	4	49	0.082	Biological Process	0.0446872	0.38636
GO:0098840	protein transport along microtubule	4	49	0.082	Biological Process	0.0446872	0.38636
GO:0048699	generation of neurons	58	1696	0.034	Biological Process	0.0446986	0.38636
GO:0006942	regulation of striated muscle contraction	5	71	0.07	Biological Process	0.0449532	0.38636
GO:0072666	establishment of protein localization to vacuole	5	71	0.07	Biological Process	0.0449532	0.38636
GO:1901888	regulation of cell junction assembly	5	71	0.07	Biological Process	0.0449532	0.38636
GO:0051270	regulation of cellular component movement	32	854	0.037	Biological Process	0.0451903	0.38636
GO:0014065	phosphatidylinositol 3-kinase signaling	7	119	0.059	Biological Process	0.0452276	0.38636
GO:0018107	peptidyl-threonine phosphorylation	7	119	0.059	Biological Process	0.0452276	0.38636
GO:0045926	negative regulation of growth	13	280	0.046	Biological Process	0.0452543	0.38636
GO:0032388	positive regulation of intracellular transport	13	281	0.046	Biological Process	0.0463246	0.38636
GO:0044242	cellular lipid catabolic process	10	198	0.051	Biological Process	0.0463593	0.38636
GO:0009893	positive regulation of metabolic process	116	3675	0.032	Biological Process	0.0467032	0.38636
GO:0010467	gene expression	174	5716	0.03	Biological Process	0.0468994	0.38636
GO:0015774	polysaccharide transport	4	50	0.08	Biological Process	0.0475646	0.38636
GO:0035307	positive regulation of protein dephosphorylation	4	50	0.08	Biological Process	0.0475646	0.38636
GO:0046503	glycerolipid catabolic process	4	50	0.08	Biological Process	0.0475646	0.38636
GO:1903513	endoplasmic reticulum to cytosol transport	4	50	0.08	Biological Process	0.0475646	0.38636
GO:0022615	protein to membrane docking	2	13	0.154	Biological Process	0.0477985	0.38636
GO:0030730	sequestering of triglyceride	2	13	0.154	Biological Process	0.0477985	0.38636
GO:0035641	locomotory exploration behavior	2	13	0.154	Biological Process	0.0477985	0.38636
GO:0035721	intraciliary retrograde transport	2	13	0.154	Biological Process	0.0477985	0.38636
GO:0036149	phosphatidylinositol acyl-chain remodeling	2	13	0.154	Biological Process	0.0477985	0.38636
GO:0045955	negative regulation of calcium ion-dependent exocytosis	2	13	0.154	Biological Process	0.0477985	0.38636
GO:0048072	compound eye pigmentation	2	13	0.154	Biological Process	0.0477985	0.38636
GO:0048840	otolith development	2	13	0.154	Biological Process	0.0477985	0.38636
GO:0051029	rRNA transport	2	13	0.154	Biological Process	0.0477985	0.38636
GO:0051284	positive regulation of sequestering of calcium ion	2	13	0.154	Biological Process	0.0477985	0.38636
GO:0060396	growth hormone receptor signaling pathway	2	13	0.154	Biological Process	0.0477985	0.38636
GO:0071880	adenylate cyclase-activating adrenergic receptor signaling pathway	2	13	0.154	Biological Process	0.0477985	0.38636
GO:1902237	positive regulation of endoplasmic reticulum stress-induced intrinsic apoptotic signaling pathway	2	13	0.154	Biological Process	0.0477985	0.38636
GO:1902253	regulation of intrinsic apoptotic signaling pathway by p53 class mediator	3	30	0.1	Biological Process	0.0479471	0.38636
GO:1901565	organonitrogen compound catabolic process	39	1082	0.036	Biological Process	0.0480316	0.38636
GO:0031532	actin cytoskeleton reorganization	6	96	0.062	Biological Process	0.0481839	0.38636
GO:0007399	nervous system development	82	2511	0.033	Biological Process	0.0482495	0.38636
GO:0043412	macromolecule modification	135	4343	0.031	Biological Process	0.0482823	0.38636
GO:0016032	viral process	28	734	0.038	Biological Process	0.048665	0.38636
GO:0046425	regulation of JAK-STAT cascade	7	121	0.058	Biological Process	0.0487168	0.38636
GO:0051817	modification of morphology or physiology of other organism involved in symbiotic interaction	7	121	0.058	Biological Process	0.0487168	0.38636
GO:0072507	divalent inorganic cation homeostasis	18	429	0.042	Biological Process	0.0490345	0.38636
GO:0072350	tricarboxylic acid metabolic process	5	73	0.068	Biological Process	0.0496546	0.38636
GO:0006470	protein dephosphorylation	16	371	0.043	Biological Process	0.0500064	0.38636
GO:1903320	regulation of protein modification by small protein conjugation or removal	16	371	0.043	Biological Process	0.0500064	0.38636
GO:0050852	T cell receptor signaling pathway	6	97	0.062	Biological Process	0.0502303	0.38636
GO:0008347	glial cell migration	4	51	0.078	Biological Process	0.0505422	0.38636
GO:0015985	energy coupled proton transport, down electrochemical gradient	4	51	0.078	Biological Process	0.0505422	0.38636
GO:0015986	ATP synthesis coupled proton transport	4	51	0.078	Biological Process	0.0505422	0.38636
GO:0032786	positive regulation of DNA-templated transcription, elongation	4	51	0.078	Biological Process	0.0505422	0.38636
GO:0033037	polysaccharide localization	4	51	0.078	Biological Process	0.0505422	0.38636
GO:0035306	positive regulation of dephosphorylation	4	51	0.078	Biological Process	0.0505422	0.38636
GO:0010970	establishment of localization by movement along microtubule	8	148	0.054	Biological Process	0.0510039	0.38636
GO:1901800	positive regulation of proteasomal protein catabolic process	8	148	0.054	Biological Process	0.0510039	0.38636
GO:0031396	regulation of protein ubiquitination	15	343	0.044	Biological Process	0.0512277	0.38636
GO:0019725	cellular homeostasis	33	896	0.037	Biological Process	0.0515587	0.38636
GO:0006874	cellular calcium ion homeostasis	16	373	0.043	Biological Process	0.0520073	0.38636
GO:0070286	axonemal dynein complex assembly	3	31	0.097	Biological Process	0.0520428	0.38636
GO:0046058	cAMP metabolic process	5	74	0.068	Biological Process	0.0521097	0.38636
GO:0006873	cellular ion homeostasis	23	584	0.039	Biological Process	0.0522543	0.38636
GO:0007052	mitotic spindle organization	7	123	0.057	Biological Process	0.0523726	0.38636
GO:0035637	multicellular organismal signaling	8	149	0.054	Biological Process	0.0526733	0.38636
GO:0034504	protein localization to nucleus	16	374	0.043	Biological Process	0.0530284	0.38636
GO:0022406	membrane docking	9	176	0.051	Biological Process	0.0534068	0.38636
GO:0000186	activation of MAPKK activity	4	52	0.077	Biological Process	0.0536198	0.38636
GO:1902017	regulation of cilium assembly	4	52	0.077	Biological Process	0.0536198	0.38636
GO:0009967	positive regulation of signal transduction	50	1451	0.034	Biological Process	0.0537118	0.38636
GO:0006038	cell wall chitin biosynthetic process	1	2	0.5	Biological Process	0.05401	0.38636
GO:0006452	translational frameshifting	1	2	0.5	Biological Process	0.05401	0.38636
GO:0007161	calcium-independent cell-matrix adhesion	1	2	0.5	Biological Process	0.05401	0.38636
GO:0010615	positive regulation of cardiac muscle adaptation	1	2	0.5	Biological Process	0.05401	0.38636
GO:0016122	xanthophyll metabolic process	1	2	0.5	Biological Process	0.05401	0.38636
GO:0016256	N-glycan processing to lysosome	1	2	0.5	Biological Process	0.05401	0.38636
GO:0016480	negative regulation of transcription from RNA polymerase III promoter	1	2	0.5	Biological Process	0.05401	0.38636
GO:0018335	protein succinylation	1	2	0.5	Biological Process	0.05401	0.38636
GO:0021577	hindbrain structural organization	1	2	0.5	Biological Process	0.05401	0.38636
GO:0021812	neuronal-glial interaction involved in cerebral cortex radial glia guided migration	1	2	0.5	Biological Process	0.05401	0.38636
GO:0021852	pyramidal neuron migration	1	2	0.5	Biological Process	0.05401	0.38636
GO:0021997	neural plate axis specification	1	2	0.5	Biological Process	0.05401	0.38636
GO:0031566	actomyosin contractile ring maintenance	1	2	0.5	Biological Process	0.05401	0.38636
GO:0032187	actomyosin contractile ring localization	1	2	0.5	Biological Process	0.05401	0.38636
GO:0032189	maintenance of actomyosin contractile ring localization	1	2	0.5	Biological Process	0.05401	0.38636
GO:0032240	negative regulation of nucleobase-containing compound transport	1	2	0.5	Biological Process	0.05401	0.38636
GO:0032468	Golgi calcium ion homeostasis	1	2	0.5	Biological Process	0.05401	0.38636
GO:0032472	Golgi calcium ion transport	1	2	0.5	Biological Process	0.05401	0.38636
GO:0032475	otolith formation	1	2	0.5	Biological Process	0.05401	0.38636
GO:0034221	fungal-type cell wall chitin biosynthetic process	1	2	0.5	Biological Process	0.05401	0.38636
GO:0034775	glutathione transmembrane transport	1	2	0.5	Biological Process	0.05401	0.38636
GO:0035443	tripeptide transmembrane transport	1	2	0.5	Biological Process	0.05401	0.38636
GO:0036205	histone catabolic process	1	2	0.5	Biological Process	0.05401	0.38636
GO:0036212	contractile ring maintenance	1	2	0.5	Biological Process	0.05401	0.38636
GO:0036214	contractile ring localization	1	2	0.5	Biological Process	0.05401	0.38636
GO:0036483	neuron intrinsic apoptotic signaling pathway in response to endoplasmic reticulum stress	1	2	0.5	Biological Process	0.05401	0.38636
GO:0043578	nuclear matrix organization	1	2	0.5	Biological Process	0.05401	0.38636
GO:0044861	protein transport into plasma membrane raft	1	2	0.5	Biological Process	0.05401	0.38636
GO:0045035	sensory organ precursor cell division	1	2	0.5	Biological Process	0.05401	0.38636
GO:0045905	positive regulation of translational termination	1	2	0.5	Biological Process	0.05401	0.38636
GO:0046338	phosphatidylethanolamine catabolic process	1	2	0.5	Biological Process	0.05401	0.38636
GO:0046832	negative regulation of RNA export from nucleus	1	2	0.5	Biological Process	0.05401	0.38636
GO:0048075	positive regulation of eye pigmentation	1	2	0.5	Biological Process	0.05401	0.38636
GO:0048078	positive regulation of compound eye pigmentation	1	2	0.5	Biological Process	0.05401	0.38636
GO:0048688	negative regulation of sprouting of injured axon	1	2	0.5	Biological Process	0.05401	0.38636
GO:0051278	fungal-type cell wall polysaccharide biosynthetic process	1	2	0.5	Biological Process	0.05401	0.38636
GO:0051410	detoxification of nitrogen compound	1	2	0.5	Biological Process	0.05401	0.38636
GO:0060785	regulation of apoptosis involved in tissue homeostasis	1	2	0.5	Biological Process	0.05401	0.38636
GO:0061394	regulation of transcription from RNA polymerase II promoter in response to arsenic-containing substance	1	2	0.5	Biological Process	0.05401	0.38636
GO:0070592	cell wall polysaccharide biosynthetic process	1	2	0.5	Biological Process	0.05401	0.38636
GO:0070881	regulation of proline transport	1	2	0.5	Biological Process	0.05401	0.38636
GO:0070934	CRD-mediated mRNA stabilization	1	2	0.5	Biological Process	0.05401	0.38636
GO:0071966	fungal-type cell wall polysaccharide metabolic process	1	2	0.5	Biological Process	0.05401	0.38636
GO:0072139	glomerular parietal epithelial cell differentiation	1	2	0.5	Biological Process	0.05401	0.38636
GO:0072560	type B pancreatic cell maturation	1	2	0.5	Biological Process	0.05401	0.38636
GO:0075732	viral penetration into host nucleus	1	2	0.5	Biological Process	0.05401	0.38636
GO:0090292	nuclear matrix anchoring at nuclear membrane	1	2	0.5	Biological Process	0.05401	0.38636
GO:0097498	endothelial tube lumen extension	1	2	0.5	Biological Process	0.05401	0.38636
GO:0099509	regulation of presynaptic cytosolic calcium ion concentration	1	2	0.5	Biological Process	0.05401	0.38636
GO:1900248	negative regulation of cytoplasmic translational elongation	1	2	0.5	Biological Process	0.05401	0.38636
GO:1900923	regulation of glycine import	1	2	0.5	Biological Process	0.05401	0.38636
GO:1901143	insulin catabolic process	1	2	0.5	Biological Process	0.05401	0.38636
GO:1901898	negative regulation of relaxation of cardiac muscle	1	2	0.5	Biological Process	0.05401	0.38636
GO:1902340	negative regulation of chromosome condensation	1	2	0.5	Biological Process	0.05401	0.38636
GO:1902528	regulation of protein linear polyubiquitination	1	2	0.5	Biological Process	0.05401	0.38636
GO:1902530	positive regulation of protein linear polyubiquitination	1	2	0.5	Biological Process	0.05401	0.38636
GO:1902594	multi-organism nuclear import	1	2	0.5	Biological Process	0.05401	0.38636
GO:1903031	regulation of microtubule plus-end binding	1	2	0.5	Biological Process	0.05401	0.38636
GO:1903033	positive regulation of microtubule plus-end binding	1	2	0.5	Biological Process	0.05401	0.38636
GO:1903244	positive regulation of cardiac muscle hypertrophy in response to stress	1	2	0.5	Biological Process	0.05401	0.38636
GO:1903381	regulation of endoplasmic reticulum stress-induced neuron intrinsic apoptotic signaling pathway	1	2	0.5	Biological Process	0.05401	0.38636
GO:1903382	negative regulation of endoplasmic reticulum stress-induced neuron intrinsic apoptotic signaling pathway	1	2	0.5	Biological Process	0.05401	0.38636
GO:1903644	regulation of chaperone-mediated protein folding	1	2	0.5	Biological Process	0.05401	0.38636
GO:1904046	negative regulation of vascular endothelial growth factor production	1	2	0.5	Biological Process	0.05401	0.38636
GO:1904049	negative regulation of spontaneous neurotransmitter secretion	1	2	0.5	Biological Process	0.05401	0.38636
GO:1904588	cellular response to glycoprotein	1	2	0.5	Biological Process	0.05401	0.38636
GO:1904844	response to L-glutamine	1	2	0.5	Biological Process	0.05401	0.38636
GO:1904845	cellular response to L-glutamine	1	2	0.5	Biological Process	0.05401	0.38636
GO:2000437	regulation of monocyte extravasation	1	2	0.5	Biological Process	0.05401	0.38636
GO:2000583	regulation of platelet-derived growth factor receptor-alpha signaling pathway	1	2	0.5	Biological Process	0.05401	0.38636
GO:2000584	negative regulation of platelet-derived growth factor receptor-alpha signaling pathway	1	2	0.5	Biological Process	0.05401	0.38636
GO:2000768	positive regulation of nephron tubule epithelial cell differentiation	1	2	0.5	Biological Process	0.05401	0.38636
GO:2000790	regulation of mesenchymal cell proliferation involved in lung development	1	2	0.5	Biological Process	0.05401	0.38636
GO:2000791	negative regulation of mesenchymal cell proliferation involved in lung development	1	2	0.5	Biological Process	0.05401	0.38636
GO:1904892	regulation of STAT cascade	7	124	0.056	Biological Process	0.0542635	0.38636
GO:1901214	regulation of neuron death	14	317	0.044	Biological Process	0.0545479	0.38636
GO:0051341	regulation of oxidoreductase activity	5	75	0.067	Biological Process	0.0546345	0.38636
GO:0001771	immunological synapse formation	2	14	0.143	Biological Process	0.0547771	0.38636
GO:0007158	neuron cell-cell adhesion	2	14	0.143	Biological Process	0.0547771	0.38636
GO:0007474	imaginal disc-derived wing vein specification	2	14	0.143	Biological Process	0.0547771	0.38636
GO:0032239	regulation of nucleobase-containing compound transport	2	14	0.143	Biological Process	0.0547771	0.38636
GO:0032510	endosome to lysosome transport via multivesicular body sorting pathway	2	14	0.143	Biological Process	0.0547771	0.38636
GO:0042026	protein refolding	2	14	0.143	Biological Process	0.0547771	0.38636
GO:0042447	hormone catabolic process	2	14	0.143	Biological Process	0.0547771	0.38636
GO:0043501	skeletal muscle adaptation	2	14	0.143	Biological Process	0.0547771	0.38636
GO:0048680	positive regulation of axon regeneration	2	14	0.143	Biological Process	0.0547771	0.38636
GO:0048681	negative regulation of axon regeneration	2	14	0.143	Biological Process	0.0547771	0.38636
GO:0051036	regulation of endosome size	2	14	0.143	Biological Process	0.0547771	0.38636
GO:0071378	cellular response to growth hormone stimulus	2	14	0.143	Biological Process	0.0547771	0.38636
GO:0071871	response to epinephrine	2	14	0.143	Biological Process	0.0547771	0.38636
GO:0090141	positive regulation of mitochondrial fission	2	14	0.143	Biological Process	0.0547771	0.38636
GO:0097242	beta-amyloid clearance	2	14	0.143	Biological Process	0.0547771	0.38636
GO:1902187	negative regulation of viral release from host cell	2	14	0.143	Biological Process	0.0547771	0.38636
GO:0001650	fibrillar center	6	113	0.053	Cellular Component	0.0991388	0.392895
GO:0080008	Cul4-RING E3 ubiquitin ligase complex	3	40	0.075	Cellular Component	0.101747	0.392895
GO:0005776	autophagosome	5	88	0.057	Cellular Component	0.10195	0.392895
GO:0035770	ribonucleoprotein granule	10	225	0.044	Cellular Component	0.103641	0.392895
GO:0070382	exocytic vesicle	9	198	0.045	Cellular Component	0.107051	0.392895
GO:0005689	U12-type spliceosomal complex	2	20	0.1	Cellular Component	0.107491	0.392895
GO:0097228	sperm principal piece	2	20	0.1	Cellular Component	0.107491	0.392895
GO:0001740	Barr body	1	4	0.25	Cellular Component	0.107804	0.392895
GO:0008275	gamma-tubulin small complex	1	4	0.25	Cellular Component	0.107804	0.392895
GO:0008623	CHRAC	1	4	0.25	Cellular Component	0.107804	0.392895
GO:0009346	citrate lyase complex	1	4	0.25	Cellular Component	0.107804	0.392895
GO:0031467	Cul7-RING ubiquitin ligase complex	1	4	0.25	Cellular Component	0.107804	0.392895
GO:0032783	ELL-EAF complex	1	4	0.25	Cellular Component	0.107804	0.392895
GO:0035370	UBC13-UEV1A complex	1	4	0.25	Cellular Component	0.107804	0.392895
GO:0044352	pinosome	1	4	0.25	Cellular Component	0.107804	0.392895
GO:0044354	macropinosome	1	4	0.25	Cellular Component	0.107804	0.392895
GO:0071797	LUBAC complex	1	4	0.25	Cellular Component	0.107804	0.392895
GO:0097224	sperm connecting piece	1	4	0.25	Cellular Component	0.107804	0.392895
GO:0097452	GAIT complex	1	4	0.25	Cellular Component	0.107804	0.392895
GO:1990112	RQC complex	1	4	0.25	Cellular Component	0.107804	0.392895
GO:1990716	axonemal central apparatus	1	4	0.25	Cellular Component	0.107804	0.392895
GO:1903169	regulation of calcium ion transmembrane transport	7	125	0.056	Biological Process	0.0561965	0.393024
GO:0010762	regulation of fibroblast migration	3	32	0.094	Biological Process	0.0563016	0.393024
GO:0010800	positive regulation of peptidyl-threonine phosphorylation	3	32	0.094	Biological Process	0.0563016	0.393024
GO:0030801	positive regulation of cyclic nucleotide metabolic process	3	32	0.094	Biological Process	0.0563016	0.393024
GO:0030804	positive regulation of cyclic nucleotide biosynthetic process	3	32	0.094	Biological Process	0.0563016	0.393024
GO:0060251	regulation of glial cell proliferation	3	32	0.094	Biological Process	0.0563016	0.393024
GO:0071867	response to monoamine	3	32	0.094	Biological Process	0.0563016	0.393024
GO:0071869	response to catecholamine	3	32	0.094	Biological Process	0.0563016	0.393024
GO:0000003	reproduction	70	2125	0.033	Biological Process	0.056726	0.394451
GO:0016444	somatic cell DNA recombination	4	53	0.075	Biological Process	0.0567969	0.394451
GO:0032233	positive regulation of actin filament bundle assembly	4	53	0.075	Biological Process	0.0567969	0.394451
GO:2000272	negative regulation of receptor activity	4	53	0.075	Biological Process	0.0567969	0.394451
GO:0044438	microbody part	5	90	0.056	Cellular Component	0.109469	0.395218
GO:0044439	peroxisomal part	5	90	0.056	Cellular Component	0.109469	0.395218
GO:0033178	proton-transporting two-sector ATPase complex, catalytic domain	4	65	0.062	Cellular Component	0.109995	0.395264
GO:0007140	male meiosis	5	76	0.066	Biological Process	0.0572289	0.396437
GO:0090630	activation of GTPase activity	5	76	0.066	Biological Process	0.0572289	0.396437
GO:0023051	regulation of signaling	102	3221	0.032	Biological Process	0.0574088	0.397175
GO:0005730	nucleolus	31	876	0.035	Cellular Component	0.11118	0.397664
GO:0040012	regulation of locomotion	33	905	0.036	Biological Process	0.0575617	0.397726
GO:0031329	regulation of cellular catabolic process	29	778	0.037	Biological Process	0.0576476	0.397813
GO:0032970	regulation of actin filament-based process	15	349	0.043	Biological Process	0.0577885	0.398278
GO:0016072	rRNA metabolic process	14	320	0.044	Biological Process	0.058065	0.399397
GO:0023056	positive regulation of signaling	55	1625	0.034	Biological Process	0.0581506	0.399397
GO:0018210	peptidyl-threonine modification	7	126	0.056	Biological Process	0.0581718	0.399397
GO:0015077	monovalent inorganic cation transmembrane transporter activity	24	647	0.037	Molecular Function	0.0858631	0.399856
GO:0047485	protein N-terminus binding	6	111	0.054	Molecular Function	0.0861073	0.399856
GO:0003746	translation elongation factor activity	3	38	0.079	Molecular Function	0.0861644	0.399856
GO:0031624	ubiquitin conjugating enzyme binding	3	38	0.079	Molecular Function	0.0861644	0.399856
GO:0050997	quaternary ammonium group binding	3	38	0.079	Molecular Function	0.0861644	0.399856
GO:0034979	NAD-dependent protein deacetylase activity	2	18	0.111	Molecular Function	0.0865798	0.400221
GO:0031401	positive regulation of protein modification process	40	1133	0.035	Biological Process	0.0590815	0.40513
GO:0005496	steroid binding	5	86	0.058	Molecular Function	0.0884997	0.405937
GO:0032947	protein complex scaffold	5	86	0.058	Molecular Function	0.0884997	0.405937
GO:0016528	sarcoplasm	4	66	0.061	Cellular Component	0.114648	0.408168
GO:0043620	regulation of DNA-templated transcription in response to stress	5	77	0.065	Biological Process	0.059893	0.409659
GO:1901019	regulation of calcium ion transmembrane transporter activity	5	77	0.065	Biological Process	0.059893	0.409659
GO:0008582	regulation of synaptic growth at neuromuscular junction	4	54	0.074	Biological Process	0.0600729	0.409856
GO:0038095	Fc-epsilon receptor signaling pathway	4	54	0.074	Biological Process	0.0600729	0.409856
GO:0051403	stress-activated MAPK cascade	12	264	0.045	Biological Process	0.0602011	0.410214
GO:0007020	microtubule nucleation	3	33	0.091	Biological Process	0.0607205	0.410659
GO:0007099	centriole replication	3	33	0.091	Biological Process	0.0607205	0.410659
GO:0016109	tetraterpenoid biosynthetic process	3	33	0.091	Biological Process	0.0607205	0.410659
GO:0016117	carotenoid biosynthetic process	3	33	0.091	Biological Process	0.0607205	0.410659
GO:0030212	hyaluronan metabolic process	3	33	0.091	Biological Process	0.0607205	0.410659
GO:2000300	regulation of synaptic vesicle exocytosis	3	33	0.091	Biological Process	0.0607205	0.410659
GO:0090544	BAF-type complex	2	21	0.095	Cellular Component	0.116685	0.412609
GO:0098794	postsynapse	18	471	0.038	Cellular Component	0.116968	0.412609
GO:0010646	regulation of cell communication	103	3265	0.032	Biological Process	0.0611068	0.412756
GO:0001845	phagolysosome assembly	2	15	0.133	Biological Process	0.0620874	0.414221
GO:0005991	trehalose metabolic process	2	15	0.133	Biological Process	0.0620874	0.414221
GO:0006198	cAMP catabolic process	2	15	0.133	Biological Process	0.0620874	0.414221
GO:0008586	imaginal disc-derived wing vein morphogenesis	2	15	0.133	Biological Process	0.0620874	0.414221
GO:0010523	negative regulation of calcium ion transport into cytosol	2	15	0.133	Biological Process	0.0620874	0.414221
GO:0060046	regulation of acrosome reaction	2	15	0.133	Biological Process	0.0620874	0.414221
GO:0070572	positive regulation of neuron projection regeneration	2	15	0.133	Biological Process	0.0620874	0.414221
GO:1901841	regulation of high voltage-gated calcium channel activity	2	15	0.133	Biological Process	0.0620874	0.414221
GO:1903541	regulation of exosomal secretion	2	15	0.133	Biological Process	0.0620874	0.414221
GO:2000479	regulation of cAMP-dependent protein kinase activity	2	15	0.133	Biological Process	0.0620874	0.414221
GO:0060402	calcium ion transport into cytosol	7	128	0.055	Biological Process	0.0622497	0.414794
GO:0046785	microtubule polymerization	5	78	0.064	Biological Process	0.0626266	0.416283
GO:0048010	vascular endothelial growth factor receptor signaling pathway	5	78	0.064	Biological Process	0.0626266	0.416283
GO:0004620	phospholipase activity	5	87	0.057	Molecular Function	0.0918951	0.41701
GO:0016667	oxidoreductase activity, acting on a sulfur group of donors	7	141	0.05	Molecular Function	0.0949101	0.41701
GO:0031210	phosphatidylcholine binding	2	19	0.105	Molecular Function	0.0950637	0.41701
GO:0070138	ubiquitin-like protein-specific isopeptidase activity	2	19	0.105	Molecular Function	0.0950637	0.41701
GO:0070140	SUMO-specific isopeptidase activity	2	19	0.105	Molecular Function	0.0950637	0.41701
GO:0015662	ATPase activity, coupled to transmembrane movement of ions, phosphorylative mechanism	4	63	0.063	Molecular Function	0.0952781	0.41701
GO:0004647	phosphoserine phosphatase activity	3	40	0.075	Molecular Function	0.0970261	0.41701
GO:0042805	actinin binding	3	40	0.075	Molecular Function	0.0970261	0.41701
GO:0044325	ion channel binding	6	115	0.052	Molecular Function	0.0979564	0.41701
GO:0003779	actin binding	16	407	0.039	Molecular Function	0.0981967	0.41701
GO:0016818	hydrolase activity, acting on acid anhydrides, in phosphorus-containing anhydrides	41	1211	0.034	Molecular Function	0.0983404	0.41701
GO:0008270	zinc ion binding	40	1179	0.034	Molecular Function	0.0993166	0.41701
GO:0044769	ATPase activity, coupled to transmembrane movement of ions, rotational mechanism	4	64	0.062	Molecular Function	0.0995444	0.41701
GO:0008047	enzyme activator activity	19	501	0.038	Molecular Function	0.0997829	0.41701
GO:0016817	hydrolase activity, acting on acid anhydrides	41	1215	0.034	Molecular Function	0.101986	0.41701
GO:0031369	translation initiation factor binding	3	41	0.073	Molecular Function	0.102655	0.41701
GO:0005521	lamin binding	2	20	0.1	Molecular Function	0.103773	0.41701
GO:0016671	oxidoreductase activity, acting on a sulfur group of donors, disulfide as acceptor	2	20	0.1	Molecular Function	0.103773	0.41701
GO:0016929	SUMO-specific protease activity	2	20	0.1	Molecular Function	0.103773	0.41701
GO:0030955	potassium ion binding	2	20	0.1	Molecular Function	0.103773	0.41701
GO:0042287	MHC protein binding	2	20	0.1	Molecular Function	0.103773	0.41701
GO:0051731	polynucleotide 5'-hydroxyl-kinase activity	2	20	0.1	Molecular Function	0.103773	0.41701
GO:0003681	bent DNA binding	1	4	0.25	Molecular Function	0.105656	0.41701
GO:0004305	ethanolamine kinase activity	1	4	0.25	Molecular Function	0.105656	0.41701
GO:0004392	heme oxygenase (decyclizing) activity	1	4	0.25	Molecular Function	0.105656	0.41701
GO:0004430	1-phosphatidylinositol 4-kinase activity	1	4	0.25	Molecular Function	0.105656	0.41701
GO:0004591	oxoglutarate dehydrogenase (succinyl-transferring) activity	1	4	0.25	Molecular Function	0.105656	0.41701
GO:0004637	phosphoribosylamine-glycine ligase activity	1	4	0.25	Molecular Function	0.105656	0.41701
GO:0005137	interleukin-5 receptor binding	1	4	0.25	Molecular Function	0.105656	0.41701
GO:0005324	long-chain fatty acid transporter activity	1	4	0.25	Molecular Function	0.105656	0.41701
GO:0008379	thioredoxin peroxidase activity	1	4	0.25	Molecular Function	0.105656	0.41701
GO:0008559	xenobiotic-transporting ATPase activity	1	4	0.25	Molecular Function	0.105656	0.41701
GO:0019166	trans-2-enoyl-CoA reductase (NADPH) activity	1	4	0.25	Molecular Function	0.105656	0.41701
GO:0031370	eukaryotic initiation factor 4G binding	1	4	0.25	Molecular Function	0.105656	0.41701
GO:0042835	BRE binding	1	4	0.25	Molecular Function	0.105656	0.41701
GO:0042907	xanthine transmembrane transporter activity	1	4	0.25	Molecular Function	0.105656	0.41701
GO:0043559	insulin binding	1	4	0.25	Molecular Function	0.105656	0.41701
GO:0050501	hyaluronan synthase activity	1	4	0.25	Molecular Function	0.105656	0.41701
GO:0050508	glucuronosyl-N-acetylglucosaminyl-proteoglycan 4-alpha-N-acetylglucosaminyltransferase activity	1	4	0.25	Molecular Function	0.105656	0.41701
GO:0055105	ubiquitin-protein transferase inhibitor activity	1	4	0.25	Molecular Function	0.105656	0.41701
GO:0070735	protein-glycine ligase activity	1	4	0.25	Molecular Function	0.105656	0.41701
GO:0071074	eukaryotic initiation factor eIF2 binding	1	4	0.25	Molecular Function	0.105656	0.41701
GO:0010647	positive regulation of cell communication	56	1667	0.034	Biological Process	0.062828	0.417111
GO:0055082	cellular chemical homeostasis	27	722	0.037	Biological Process	0.0632935	0.419687
GO:0002040	sprouting angiogenesis	6	103	0.058	Biological Process	0.0636171	0.421318
GO:0019783	ubiquitin-like protein-specific protease activity	6	118	0.051	Molecular Function	0.107382	0.422417
GO:0015002	heme-copper terminal oxidase activity	3	42	0.071	Molecular Function	0.108411	0.425056
GO:0016197	endosomal transport	13	296	0.044	Biological Process	0.0645332	0.426863
GO:0022604	regulation of cell morphogenesis	24	630	0.038	Biological Process	0.0651913	0.429129
GO:0050803	regulation of synapse structure or activity	16	385	0.042	Biological Process	0.0651935	0.429129
GO:0005984	disaccharide metabolic process	3	34	0.088	Biological Process	0.0652963	0.429129
GO:0007603	phototransduction, visible light	3	34	0.088	Biological Process	0.0652963	0.429129
GO:0030003	cellular cation homeostasis	22	568	0.039	Biological Process	0.0653913	0.429129
GO:0043571	maintenance of CRISPR repeat elements	5	79	0.063	Biological Process	0.0654295	0.429129
GO:0055072	iron ion homeostasis	5	79	0.063	Biological Process	0.0654295	0.429129
GO:0031965	nuclear membrane	12	292	0.041	Cellular Component	0.12258	0.430428
GO:0008344	adult locomotory behavior	6	104	0.058	Biological Process	0.0660337	0.432568
GO:0006754	ATP biosynthetic process	7	130	0.054	Biological Process	0.0664979	0.434037
GO:0007098	centrosome cycle	7	130	0.054	Biological Process	0.0664979	0.434037
GO:0051297	centrosome organization	7	130	0.054	Biological Process	0.0664979	0.434037
GO:0000118	histone deacetylase complex	4	68	0.059	Cellular Component	0.124207	0.434159
GO:0019028	viral capsid	5	94	0.053	Cellular Component	0.125283	0.435938
GO:0044447	axoneme part	3	44	0.068	Cellular Component	0.125938	0.436244
GO:0007416	synapse assembly	10	212	0.047	Biological Process	0.0671523	0.437003
GO:0072331	signal transduction by p53 class mediator	10	212	0.047	Biological Process	0.0671523	0.437003
GO:0010876	lipid localization	18	447	0.04	Biological Process	0.067194	0.437003
GO:0005925	focal adhesion	7	149	0.047	Cellular Component	0.127372	0.439233
GO:0019900	kinase binding	25	701	0.036	Molecular Function	0.11251	0.439399
GO:0016791	phosphatase activity	16	416	0.038	Molecular Function	0.112839	0.439399
GO:0004843	thiol-dependent ubiquitin-specific protease activity	5	93	0.054	Molecular Function	0.113634	0.439399
GO:0004715	non-membrane spanning protein tyrosine kinase activity	3	43	0.07	Molecular Function	0.114288	0.439399
GO:0031593	polyubiquitin binding	3	43	0.07	Molecular Function	0.114288	0.439399
GO:0044390	ubiquitin-like protein conjugating enzyme binding	3	43	0.07	Molecular Function	0.114288	0.439399
GO:0043549	regulation of kinase activity	29	791	0.037	Biological Process	0.0679987	0.441707
GO:0031902	late endosome membrane	6	122	0.049	Cellular Component	0.129607	0.442394
GO:0008021	synaptic vesicle	8	178	0.045	Cellular Component	0.129678	0.442394
GO:0009288	bacterial-type flagellum	3	45	0.067	Cellular Component	0.132282	0.442394
GO:0009332	glutamate-tRNA ligase complex	1	5	0.2	Cellular Component	0.132891	0.442394
GO:0033063	Rad51B-Rad51C-Rad51D-XRCC2 complex	1	5	0.2	Cellular Component	0.132891	0.442394
GO:0071547	piP-body	1	5	0.2	Cellular Component	0.132891	0.442394
GO:0097208	alveolar lamellar body	1	5	0.2	Cellular Component	0.132891	0.442394
GO:1990816	vacuole-mitochondrion membrane contact site	1	5	0.2	Cellular Component	0.132891	0.442394
GO:0038093	Fc receptor signaling pathway	6	105	0.057	Biological Process	0.0685032	0.443747
GO:0051101	regulation of DNA binding	7	131	0.053	Biological Process	0.068686	0.443747
GO:0060627	regulation of vesicle-mediated transport	20	510	0.039	Biological Process	0.0692137	0.443747
GO:0006297	nucleotide-excision repair, DNA gap filling	2	16	0.125	Biological Process	0.0697062	0.443747
GO:0030474	spindle pole body duplication	2	16	0.125	Biological Process	0.0697062	0.443747
GO:0033182	regulation of histone ubiquitination	2	16	0.125	Biological Process	0.0697062	0.443747
GO:0070571	negative regulation of neuron projection regeneration	2	16	0.125	Biological Process	0.0697062	0.443747
GO:0016108	tetraterpenoid metabolic process	3	35	0.086	Biological Process	0.0700256	0.443747
GO:0016116	carotenoid metabolic process	3	35	0.086	Biological Process	0.0700256	0.443747
GO:0021884	forebrain neuron development	3	35	0.086	Biological Process	0.0700256	0.443747
GO:0031281	positive regulation of cyclase activity	3	35	0.086	Biological Process	0.0700256	0.443747
GO:0051349	positive regulation of lyase activity	3	35	0.086	Biological Process	0.0700256	0.443747
GO:0060285	cilium-dependent cell motility	3	35	0.086	Biological Process	0.0700256	0.443747
GO:1901021	positive regulation of calcium ion transmembrane transporter activity	3	35	0.086	Biological Process	0.0700256	0.443747
GO:1903573	negative regulation of response to endoplasmic reticulum stress	3	35	0.086	Biological Process	0.0700256	0.443747
GO:0016574	histone ubiquitination	4	57	0.07	Biological Process	0.0704873	0.443747
GO:0034243	regulation of transcription elongation from RNA polymerase II promoter	4	57	0.07	Biological Process	0.0704873	0.443747
GO:0045859	regulation of protein kinase activity	27	731	0.037	Biological Process	0.071143	0.443747
GO:0002027	regulation of heart rate	5	81	0.062	Biological Process	0.0712426	0.443747
GO:0097164	ammonium ion metabolic process	11	243	0.045	Biological Process	0.0715129	0.443747
GO:0031330	negative regulation of cellular catabolic process	12	272	0.044	Biological Process	0.071782	0.443747
GO:0050658	RNA transport	11	244	0.045	Biological Process	0.0731473	0.443747
GO:0050851	antigen receptor-mediated signaling pathway	7	133	0.053	Biological Process	0.0731903	0.443747
GO:0007626	locomotory behavior	12	273	0.044	Biological Process	0.073324	0.443747
GO:0070509	calcium ion import	8	160	0.05	Biological Process	0.073356	0.443747
GO:0010822	positive regulation of mitochondrion organization	6	107	0.056	Biological Process	0.0736011	0.443747
GO:0001895	retina homeostasis	4	58	0.069	Biological Process	0.0741513	0.443747
GO:0006301	postreplication repair	4	58	0.069	Biological Process	0.0741513	0.443747
GO:0009584	detection of visible light	4	58	0.069	Biological Process	0.0741513	0.443747
GO:0030810	positive regulation of nucleotide biosynthetic process	4	58	0.069	Biological Process	0.0741513	0.443747
GO:0031050	dsRNA fragmentation	4	58	0.069	Biological Process	0.0741513	0.443747
GO:0051966	regulation of synaptic transmission, glutamatergic	4	58	0.069	Biological Process	0.0741513	0.443747
GO:0070918	production of small RNA involved in gene silencing by RNA	4	58	0.069	Biological Process	0.0741513	0.443747
GO:1900373	positive regulation of purine nucleotide biosynthetic process	4	58	0.069	Biological Process	0.0741513	0.443747
GO:1904396	regulation of neuromuscular junction development	4	58	0.069	Biological Process	0.0741513	0.443747
GO:0015748	organophosphate ester transport	9	188	0.048	Biological Process	0.0742179	0.443747
GO:0035304	regulation of protein dephosphorylation	9	188	0.048	Biological Process	0.0742179	0.443747
GO:0048489	synaptic vesicle transport	9	188	0.048	Biological Process	0.0742179	0.443747
GO:0097480	establishment of synaptic vesicle localization	9	188	0.048	Biological Process	0.0742179	0.443747
GO:0030317	sperm motility	5	82	0.061	Biological Process	0.0742521	0.443747
GO:0048678	response to axon injury	5	82	0.061	Biological Process	0.0742521	0.443747
GO:0051236	establishment of RNA localization	11	245	0.045	Biological Process	0.0748053	0.443747
GO:0098534	centriole assembly	3	36	0.083	Biological Process	0.0749047	0.443747
GO:2000369	regulation of clathrin-mediated endocytosis	3	36	0.083	Biological Process	0.0749047	0.443747
GO:0080090	regulation of primary metabolic process	175	5838	0.03	Biological Process	0.0749266	0.443747
GO:0016310	phosphorylation	71	2195	0.032	Biological Process	0.0749664	0.443747
GO:0007034	vacuolar transport	8	161	0.05	Biological Process	0.0754493	0.443747
GO:0009127	purine nucleoside monophosphate biosynthetic process	8	161	0.05	Biological Process	0.0754493	0.443747
GO:0009168	purine ribonucleoside monophosphate biosynthetic process	8	161	0.05	Biological Process	0.0754493	0.443747
GO:2000145	regulation of cell motility	28	768	0.036	Biological Process	0.075884	0.443747
GO:1903829	positive regulation of cellular protein localization	13	304	0.043	Biological Process	0.0759578	0.443747
GO:0048856	anatomical structure development	179	5984	0.03	Biological Process	0.076047	0.443747
GO:0055074	calcium ion homeostasis	16	394	0.041	Biological Process	0.0764551	0.443747
GO:0050657	nucleic acid transport	11	246	0.045	Biological Process	0.076487	0.443747
GO:0061337	cardiac conduction	5	83	0.06	Biological Process	0.0773299	0.443747
GO:1903650	negative regulation of cytoplasmic transport	5	83	0.06	Biological Process	0.0773299	0.443747
GO:0030705	cytoskeleton-dependent intracellular transport	8	162	0.049	Biological Process	0.0775783	0.443747
GO:0002021	response to dietary excess	2	17	0.118	Biological Process	0.0776111	0.443747
GO:0006646	phosphatidylethanolamine biosynthetic process	2	17	0.118	Biological Process	0.0776111	0.443747
GO:0009877	nodulation	2	17	0.118	Biological Process	0.0776111	0.443747
GO:0019646	aerobic electron transport chain	2	17	0.118	Biological Process	0.0776111	0.443747
GO:0032011	ARF protein signal transduction	2	17	0.118	Biological Process	0.0776111	0.443747
GO:0032012	regulation of ARF protein signal transduction	2	17	0.118	Biological Process	0.0776111	0.443747
GO:0036499	PERK-mediated unfolded protein response	2	17	0.118	Biological Process	0.0776111	0.443747
GO:0046475	glycerophospholipid catabolic process	2	17	0.118	Biological Process	0.0776111	0.443747
GO:0051645	Golgi localization	2	17	0.118	Biological Process	0.0776111	0.443747
GO:2000810	regulation of bicellular tight junction assembly	2	17	0.118	Biological Process	0.0776111	0.443747
GO:0022613	ribonucleoprotein complex biogenesis	28	770	0.036	Biological Process	0.0777588	0.443747
GO:0007049	cell cycle	67	2064	0.032	Biological Process	0.0778667	0.443747
GO:0009156	ribonucleoside monophosphate biosynthetic process	9	190	0.047	Biological Process	0.0781117	0.443747
GO:0002764	immune response-regulating signaling pathway	15	366	0.041	Biological Process	0.0794292	0.443747
GO:0007015	actin filament organization	15	366	0.041	Biological Process	0.0794292	0.443747
GO:0001015	snoRNA transcription from an RNA polymerase II promoter	1	3	0.333	Biological Process	0.0799133	0.443747
GO:0002071	glandular epithelial cell maturation	1	3	0.333	Biological Process	0.0799133	0.443747
GO:0006127	glycerophosphate shuttle	1	3	0.333	Biological Process	0.0799133	0.443747
GO:0006391	transcription initiation from mitochondrial promoter	1	3	0.333	Biological Process	0.0799133	0.443747
GO:0006583	melanin biosynthetic process from tyrosine	1	3	0.333	Biological Process	0.0799133	0.443747
GO:0006931	substrate-dependent cell migration, cell attachment to substrate	1	3	0.333	Biological Process	0.0799133	0.443747
GO:0007211	octopamine or tyramine signaling pathway	1	3	0.333	Biological Process	0.0799133	0.443747
GO:0007366	periodic partitioning by pair rule gene	1	3	0.333	Biological Process	0.0799133	0.443747
GO:0007403	glial cell fate determination	1	3	0.333	Biological Process	0.0799133	0.443747
GO:0010025	wax biosynthetic process	1	3	0.333	Biological Process	0.0799133	0.443747
GO:0010166	wax metabolic process	1	3	0.333	Biological Process	0.0799133	0.443747
GO:0010792	DNA double-strand break processing involved in repair via single-strand annealing	1	3	0.333	Biological Process	0.0799133	0.443747
GO:0015788	UDP-N-acetylglucosamine transport	1	3	0.333	Biological Process	0.0799133	0.443747
GO:0018197	peptidyl-aspartic acid modification	1	3	0.333	Biological Process	0.0799133	0.443747
GO:0030954	astral microtubule nucleation	1	3	0.333	Biological Process	0.0799133	0.443747
GO:0034402	recruitment of 3'-end processing factors to RNA polymerase II holoenzyme complex	1	3	0.333	Biological Process	0.0799133	0.443747
GO:0035696	monocyte extravasation	1	3	0.333	Biological Process	0.0799133	0.443747
GO:0035790	platelet-derived growth factor receptor-alpha signaling pathway	1	3	0.333	Biological Process	0.0799133	0.443747
GO:0036233	glycine import	1	3	0.333	Biological Process	0.0799133	0.443747
GO:0036493	positive regulation of translation in response to endoplasmic reticulum stress	1	3	0.333	Biological Process	0.0799133	0.443747
GO:0042275	error-free postreplication DNA repair	1	3	0.333	Biological Process	0.0799133	0.443747
GO:0043402	glucocorticoid mediated signaling pathway	1	3	0.333	Biological Process	0.0799133	0.443747
GO:0044000	movement in host	1	3	0.333	Biological Process	0.0799133	0.443747
GO:0044860	protein localization to plasma membrane raft	1	3	0.333	Biological Process	0.0799133	0.443747
GO:0045629	negative regulation of T-helper 2 cell differentiation	1	3	0.333	Biological Process	0.0799133	0.443747
GO:0045900	negative regulation of translational elongation	1	3	0.333	Biological Process	0.0799133	0.443747
GO:0045903	positive regulation of translational fidelity	1	3	0.333	Biological Process	0.0799133	0.443747
GO:0045918	negative regulation of cytolysis	1	3	0.333	Biological Process	0.0799133	0.443747
GO:0046739	transport of virus in multicellular host	1	3	0.333	Biological Process	0.0799133	0.443747
GO:0046740	transport of virus in host, cell to cell	1	3	0.333	Biological Process	0.0799133	0.443747
GO:0046909	intermembrane transport	1	3	0.333	Biological Process	0.0799133	0.443747
GO:0048250	mitochondrial iron ion transport	1	3	0.333	Biological Process	0.0799133	0.443747
GO:0048802	notum morphogenesis	1	3	0.333	Biological Process	0.0799133	0.443747
GO:0051562	negative regulation of mitochondrial calcium ion concentration	1	3	0.333	Biological Process	0.0799133	0.443747
GO:0051814	movement in other organism involved in symbiotic interaction	1	3	0.333	Biological Process	0.0799133	0.443747
GO:0060101	negative regulation of phagocytosis, engulfment	1	3	0.333	Biological Process	0.0799133	0.443747
GO:0060629	regulation of homologous chromosome segregation	1	3	0.333	Biological Process	0.0799133	0.443747
GO:0061034	olfactory bulb mitral cell layer development	1	3	0.333	Biological Process	0.0799133	0.443747
GO:0070494	regulation of thrombin receptor signaling pathway	1	3	0.333	Biological Process	0.0799133	0.443747
GO:0070495	negative regulation of thrombin receptor signaling pathway	1	3	0.333	Biological Process	0.0799133	0.443747
GO:0071406	cellular response to methylmercury	1	3	0.333	Biological Process	0.0799133	0.443747
GO:0071873	response to norepinephrine	1	3	0.333	Biological Process	0.0799133	0.443747
GO:0090054	regulation of chromatin silencing at silent mating-type cassette	1	3	0.333	Biological Process	0.0799133	0.443747
GO:0090204	protein localization to nuclear pore	1	3	0.333	Biological Process	0.0799133	0.443747
GO:0097477	lateral motor column neuron migration	1	3	0.333	Biological Process	0.0799133	0.443747
GO:1900126	negative regulation of hyaluronan biosynthetic process	1	3	0.333	Biological Process	0.0799133	0.443747
GO:1900365	positive regulation of mRNA polyadenylation	1	3	0.333	Biological Process	0.0799133	0.443747
GO:1901078	negative regulation of relaxation of muscle	1	3	0.333	Biological Process	0.0799133	0.443747
GO:1901664	regulation of NAD+ ADP-ribosyltransferase activity	1	3	0.333	Biological Process	0.0799133	0.443747
GO:1901666	positive regulation of NAD+ ADP-ribosyltransferase activity	1	3	0.333	Biological Process	0.0799133	0.443747
GO:1902586	multi-organism intercellular transport	1	3	0.333	Biological Process	0.0799133	0.443747
GO:1903087	mitotic spindle pole body duplication	1	3	0.333	Biological Process	0.0799133	0.443747
GO:1903265	positive regulation of tumor necrosis factor-mediated signaling pathway	1	3	0.333	Biological Process	0.0799133	0.443747
GO:1903373	positive regulation of endoplasmic reticulum tubular network organization	1	3	0.333	Biological Process	0.0799133	0.443747
GO:1903445	protein transport from ciliary membrane to plasma membrane	1	3	0.333	Biological Process	0.0799133	0.443747
GO:1903984	positive regulation of TRAIL-activated apoptotic signaling pathway	1	3	0.333	Biological Process	0.0799133	0.443747
GO:1904000	positive regulation of eating behavior	1	3	0.333	Biological Process	0.0799133	0.443747
GO:1904048	regulation of spontaneous neurotransmitter secretion	1	3	0.333	Biological Process	0.0799133	0.443747
GO:1904158	axonemal central apparatus assembly	1	3	0.333	Biological Process	0.0799133	0.443747
GO:1904259	regulation of basement membrane assembly involved in embryonic body morphogenesis	1	3	0.333	Biological Process	0.0799133	0.443747
GO:1904261	positive regulation of basement membrane assembly involved in embryonic body morphogenesis	1	3	0.333	Biological Process	0.0799133	0.443747
GO:1904528	positive regulation of microtubule binding	1	3	0.333	Biological Process	0.0799133	0.443747
GO:1904881	cellular response to hydrogen sulfide	1	3	0.333	Biological Process	0.0799133	0.443747
GO:1990402	embryonic liver development	1	3	0.333	Biological Process	0.0799133	0.443747
GO:1990441	negative regulation of transcription from RNA polymerase II promoter in response to endoplasmic reticulum stress	1	3	0.333	Biological Process	0.0799133	0.443747
GO:1990569	UDP-N-acetylglucosamine transmembrane transport	1	3	0.333	Biological Process	0.0799133	0.443747
GO:2000078	positive regulation of type B pancreatic cell development	1	3	0.333	Biological Process	0.0799133	0.443747
GO:2000426	negative regulation of apoptotic cell clearance	1	3	0.333	Biological Process	0.0799133	0.443747
GO:2001197	basement membrane assembly involved in embryonic body morphogenesis	1	3	0.333	Biological Process	0.0799133	0.443747
GO:0000470	maturation of LSU-rRNA	3	37	0.081	Biological Process	0.0799301	0.443747
GO:0007006	mitochondrial membrane organization	7	136	0.051	Biological Process	0.0802668	0.444053
GO:0051592	response to calcium ion	7	136	0.051	Biological Process	0.0802668	0.444053
GO:0043085	positive regulation of catalytic activity	44	1295	0.034	Biological Process	0.0802964	0.444053
GO:0010171	body morphogenesis	5	84	0.06	Biological Process	0.0804754	0.444053
GO:0051965	positive regulation of synapse assembly	5	84	0.06	Biological Process	0.0804754	0.444053
GO:0072503	cellular divalent inorganic cation homeostasis	16	397	0.04	Biological Process	0.0804774	0.444053
GO:0016042	lipid catabolic process	13	307	0.042	Biological Process	0.0805583	0.444053
GO:0031967	organelle envelope	40	1188	0.034	Cellular Component	0.134305	0.445173
GO:0009547	plastid ribosome	2	23	0.087	Cellular Component	0.135621	0.447609
GO:0042326	negative regulation of phosphorylation	18	459	0.039	Biological Process	0.0815724	0.449187
GO:0042177	negative regulation of protein catabolic process	8	164	0.049	Biological Process	0.0819434	0.450315
GO:1902905	positive regulation of fibril organization	8	164	0.049	Biological Process	0.0819434	0.450315
GO:0051302	regulation of cell division	17	429	0.04	Biological Process	0.082498	0.452904
GO:1903305	regulation of regulated secretory pathway	7	137	0.051	Biological Process	0.0827108	0.453613
GO:0006310	DNA recombination	18	460	0.039	Biological Process	0.0828555	0.453947
GO:0040017	positive regulation of locomotion	19	491	0.039	Biological Process	0.0829689	0.45411
GO:0006338	chromatin remodeling	10	221	0.045	Biological Process	0.0832381	0.455125
GO:0036464	cytoplasmic ribonucleoprotein granule	9	210	0.043	Cellular Component	0.138643	0.455624
GO:0051129	negative regulation of cellular component organization	28	776	0.036	Biological Process	0.0835736	0.456499
GO:0007051	spindle organization	9	193	0.047	Biological Process	0.084182	0.457498
GO:0006793	phosphorus metabolic process	103	3316	0.031	Biological Process	0.0843051	0.457498
GO:0032507	maintenance of protein location in cell	6	111	0.054	Biological Process	0.0844288	0.457498
GO:0032989	cellular component morphogenesis	55	1669	0.033	Biological Process	0.084874	0.457498
GO:0009395	phospholipid catabolic process	3	38	0.079	Biological Process	0.0850977	0.457498
GO:0010824	regulation of centrosome duplication	3	38	0.079	Biological Process	0.0850977	0.457498
GO:0050999	regulation of nitric-oxide synthase activity	3	38	0.079	Biological Process	0.0850977	0.457498
GO:0051452	intracellular pH reduction	3	38	0.079	Biological Process	0.0850977	0.457498
GO:0014075	response to amine	4	61	0.066	Biological Process	0.0857063	0.457498
GO:0031102	neuron projection regeneration	4	61	0.066	Biological Process	0.0857063	0.457498
GO:0051851	modification by host of symbiont morphology or physiology	4	61	0.066	Biological Process	0.0857063	0.457498
GO:1904427	positive regulation of calcium ion transmembrane transport	4	61	0.066	Biological Process	0.0857063	0.457498
GO:0000185	activation of MAPKKK activity	2	18	0.111	Biological Process	0.0857808	0.457498
GO:0003323	type B pancreatic cell development	2	18	0.111	Biological Process	0.0857808	0.457498
GO:0006622	protein targeting to lysosome	2	18	0.111	Biological Process	0.0857808	0.457498
GO:0009214	cyclic nucleotide catabolic process	2	18	0.111	Biological Process	0.0857808	0.457498
GO:0010640	regulation of platelet-derived growth factor receptor signaling pathway	2	18	0.111	Biological Process	0.0857808	0.457498
GO:0015824	proline transport	2	18	0.111	Biological Process	0.0857808	0.457498
GO:0030953	astral microtubule organization	2	18	0.111	Biological Process	0.0857808	0.457498
GO:0042415	norepinephrine metabolic process	2	18	0.111	Biological Process	0.0857808	0.457498
GO:0046618	drug export	2	18	0.111	Biological Process	0.0857808	0.457498
GO:0046929	negative regulation of neurotransmitter secretion	2	18	0.111	Biological Process	0.0857808	0.457498
GO:0050857	positive regulation of antigen receptor-mediated signaling pathway	2	18	0.111	Biological Process	0.0857808	0.457498
GO:2000641	regulation of early endosome to late endosome transport	2	18	0.111	Biological Process	0.0857808	0.457498
GO:0071949	FAD binding	3	44	0.068	Molecular Function	0.120283	0.459445
GO:0046933	proton-transporting ATP synthase activity, rotational mechanism	2	22	0.091	Molecular Function	0.121795	0.459445
GO:0005509	calcium ion binding	25	709	0.035	Molecular Function	0.123186	0.459445
GO:0000175	3'-5'-exoribonuclease activity	3	45	0.067	Molecular Function	0.126392	0.459445
GO:0016881	acid-amino acid ligase activity	3	45	0.067	Molecular Function	0.126392	0.459445
GO:0008094	DNA-dependent ATPase activity	7	152	0.046	Molecular Function	0.1269	0.459445
GO:0005543	phospholipid binding	15	394	0.038	Molecular Function	0.129298	0.459445
GO:0019208	phosphatase regulator activity	5	97	0.052	Molecular Function	0.129371	0.459445
GO:0003980	UDP-glucose:glycoprotein glucosyltransferase activity	1	5	0.2	Molecular Function	0.130282	0.459445
GO:0004649	poly(ADP-ribose) glycohydrolase activity	1	5	0.2	Molecular Function	0.130282	0.459445
GO:0004691	cAMP-dependent protein kinase activity	1	5	0.2	Molecular Function	0.130282	0.459445
GO:0004797	thymidine kinase activity	1	5	0.2	Molecular Function	0.130282	0.459445
GO:0004818	glutamate-tRNA ligase activity	1	5	0.2	Molecular Function	0.130282	0.459445
GO:0004862	cAMP-dependent protein kinase inhibitor activity	1	5	0.2	Molecular Function	0.130282	0.459445
GO:0008273	calcium, potassium:sodium antiporter activity	1	5	0.2	Molecular Function	0.130282	0.459445
GO:0008410	CoA-transferase activity	1	5	0.2	Molecular Function	0.130282	0.459445
GO:0008836	diaminopimelate decarboxylase activity	1	5	0.2	Molecular Function	0.130282	0.459445
GO:0016862	intramolecular oxidoreductase activity, interconverting keto- and enol-groups	1	5	0.2	Molecular Function	0.130282	0.459445
GO:0017040	ceramidase activity	1	5	0.2	Molecular Function	0.130282	0.459445
GO:0042289	MHC class II protein binding	1	5	0.2	Molecular Function	0.130282	0.459445
GO:0042328	heparan sulfate N-acetylglucosaminyltransferase activity	1	5	0.2	Molecular Function	0.130282	0.459445
GO:0043515	kinetochore binding	1	5	0.2	Molecular Function	0.130282	0.459445
GO:0061629	RNA polymerase II sequence-specific DNA binding transcription factor binding	1	5	0.2	Molecular Function	0.130282	0.459445
GO:0016740	transferase activity	96	3131	0.031	Molecular Function	0.130531	0.459445
GO:0015248	sterol transporter activity	2	23	0.087	Molecular Function	0.131072	0.459445
GO:0070300	phosphatidic acid binding	2	23	0.087	Molecular Function	0.131072	0.459445
GO:0070628	proteasome binding	2	23	0.087	Molecular Function	0.131072	0.459445
GO:0090079	translation regulator activity, nucleic acid binding	2	23	0.087	Molecular Function	0.131072	0.459445
GO:0008026	ATP-dependent helicase activity	6	125	0.048	Molecular Function	0.131104	0.459445
GO:0070035	purine NTP-dependent helicase activity	6	125	0.048	Molecular Function	0.131104	0.459445
GO:0010604	positive regulation of macromolecule metabolic process	96	3077	0.031	Biological Process	0.0866762	0.461819
GO:0051650	establishment of vesicle localization	13	311	0.042	Biological Process	0.0869635	0.462895
GO:0050807	regulation of synapse organization	10	223	0.045	Biological Process	0.087107	0.463204
GO:0045502	dynein binding	3	46	0.065	Molecular Function	0.132609	0.463352
GO:0008637	apoptotic mitochondrial changes	6	112	0.054	Biological Process	0.0872663	0.463597
GO:0031597	cytosolic proteasome complex	3	47	0.064	Cellular Component	0.145293	0.469573
GO:0000178	exosome (RNase complex)	2	24	0.083	Cellular Component	0.14533	0.469573
GO:0005640	nuclear outer membrane	2	24	0.083	Cellular Component	0.14533	0.469573
GO:0071821	FANCM-MHF complex	2	24	0.083	Cellular Component	0.14533	0.469573
GO:0043623	cellular protein complex assembly	28	781	0.036	Biological Process	0.0886396	0.470431
GO:0030334	regulation of cell migration	26	717	0.036	Biological Process	0.0889029	0.471368
GO:0006099	tricarboxylic acid cycle	4	62	0.065	Biological Process	0.0897417	0.473501
GO:0006101	citrate metabolic process	4	62	0.065	Biological Process	0.0897417	0.473501
GO:0021879	forebrain neuron differentiation	4	62	0.065	Biological Process	0.0897417	0.473501
GO:0043647	inositol phosphate metabolic process	4	62	0.065	Biological Process	0.0897417	0.473501
GO:0045815	positive regulation of gene expression, epigenetic	4	62	0.065	Biological Process	0.0897417	0.473501
GO:0046530	photoreceptor cell differentiation	7	140	0.05	Biological Process	0.090297	0.474226
GO:0006545	glycine biosynthetic process	3	39	0.077	Biological Process	0.0904037	0.474226
GO:0010501	RNA secondary structure unwinding	3	39	0.077	Biological Process	0.0904037	0.474226
GO:0042769	DNA damage response, detection of DNA damage	3	39	0.077	Biological Process	0.0904037	0.474226
GO:0046676	negative regulation of insulin secretion	3	39	0.077	Biological Process	0.0904037	0.474226
GO:0048741	skeletal muscle fiber development	3	39	0.077	Biological Process	0.0904037	0.474226
GO:0097479	synaptic vesicle localization	9	196	0.046	Biological Process	0.0905279	0.474419
GO:0008194	UDP-glycosyltransferase activity	7	155	0.045	Molecular Function	0.136466	0.475429
GO:0015672	monovalent inorganic cation transport	30	848	0.035	Biological Process	0.0910362	0.476622
GO:0000932	cytoplasmic mRNA processing body	4	73	0.055	Cellular Component	0.149492	0.481
GO:0045309	protein phosphorylated amino acid binding	3	47	0.064	Molecular Function	0.138931	0.481034
GO:0051082	unfolded protein binding	9	215	0.042	Molecular Function	0.140169	0.481034
GO:0004148	dihydrolipoyl dehydrogenase activity	2	24	0.083	Molecular Function	0.140504	0.481034
GO:0004535	poly(A)-specific ribonuclease activity	2	24	0.083	Molecular Function	0.140504	0.481034
GO:0005280	hydrogen:amino acid symporter activity	2	24	0.083	Molecular Function	0.140504	0.481034
GO:0051959	dynein light intermediate chain binding	2	24	0.083	Molecular Function	0.140504	0.481034
GO:0006875	cellular metal ion homeostasis	19	498	0.038	Biological Process	0.0920094	0.481253
GO:0042470	melanosome	5	100	0.05	Cellular Component	0.150831	0.481281
GO:0048770	pigment granule	5	100	0.05	Cellular Component	0.150831	0.481281
GO:0004721	phosphoprotein phosphatase activity	8	186	0.043	Molecular Function	0.142177	0.483444
GO:0031406	carboxylic acid binding	10	246	0.041	Molecular Function	0.142619	0.483444
GO:0005375	copper ion transmembrane transporter activity	3	48	0.062	Molecular Function	0.145352	0.483444
GO:0019901	protein kinase binding	22	627	0.035	Molecular Function	0.146175	0.483444
GO:0003824	catalytic activity	202	6922	0.029	Molecular Function	0.147539	0.483444
GO:0004114	3',5'-cyclic-nucleotide phosphodiesterase activity	2	25	0.08	Molecular Function	0.150076	0.483444
GO:0004709	MAP kinase kinase kinase activity	2	25	0.08	Molecular Function	0.150076	0.483444
GO:0017056	structural constituent of nuclear pore	2	25	0.08	Molecular Function	0.150076	0.483444
GO:0030159	receptor signaling complex scaffold activity	2	25	0.08	Molecular Function	0.150076	0.483444
GO:0044183	protein binding involved in protein folding	2	25	0.08	Molecular Function	0.150076	0.483444
GO:0043177	organic acid binding	10	249	0.04	Molecular Function	0.15056	0.483444
GO:0016668	oxidoreductase activity, acting on a sulfur group of donors, NAD(P) as acceptor	3	49	0.061	Molecular Function	0.151869	0.483444
GO:0001665	alpha-N-acetylgalactosaminide alpha-2,6-sialyltransferase activity	1	6	0.167	Molecular Function	0.15423	0.483444
GO:0004149	dihydrolipoyllysine-residue succinyltransferase activity	1	6	0.167	Molecular Function	0.15423	0.483444
GO:0004332	fructose-bisphosphate aldolase activity	1	6	0.167	Molecular Function	0.15423	0.483444
GO:0005114	type II transforming growth factor beta receptor binding	1	6	0.167	Molecular Function	0.15423	0.483444
GO:0008046	axon guidance receptor activity	1	6	0.167	Molecular Function	0.15423	0.483444
GO:0008310	single-stranded DNA 3'-5' exodeoxyribonuclease activity	1	6	0.167	Molecular Function	0.15423	0.483444
GO:0009374	biotin binding	1	6	0.167	Molecular Function	0.15423	0.483444
GO:0016751	S-succinyltransferase activity	1	6	0.167	Molecular Function	0.15423	0.483444
GO:0031698	beta-2 adrenergic receptor binding	1	6	0.167	Molecular Function	0.15423	0.483444
GO:0033192	calmodulin-dependent protein phosphatase activity	1	6	0.167	Molecular Function	0.15423	0.483444
GO:0033265	choline binding	1	6	0.167	Molecular Function	0.15423	0.483444
GO:0034190	apolipoprotein receptor binding	1	6	0.167	Molecular Function	0.15423	0.483444
GO:0043364	catalysis of free radical formation	1	6	0.167	Molecular Function	0.15423	0.483444
GO:0045159	myosin II binding	1	6	0.167	Molecular Function	0.15423	0.483444
GO:0051379	epinephrine binding	1	6	0.167	Molecular Function	0.15423	0.483444
GO:0070004	cysteine-type exopeptidase activity	1	6	0.167	Molecular Function	0.15423	0.483444
GO:0070180	large ribosomal subunit rRNA binding	1	6	0.167	Molecular Function	0.15423	0.483444
GO:0070739	protein-glutamic acid ligase activity	1	6	0.167	Molecular Function	0.15423	0.483444
GO:0070740	tubulin-glutamic acid ligase activity	1	6	0.167	Molecular Function	0.15423	0.483444
GO:1990269	RNA polymerase II C-terminal domain phosphoserine binding	1	6	0.167	Molecular Function	0.15423	0.483444
GO:0051087	chaperone binding	5	103	0.049	Molecular Function	0.154699	0.483639
GO:0005924	cell-substrate adherens junction	7	157	0.045	Cellular Component	0.154272	0.483775
GO:0044297	cell body	24	683	0.035	Cellular Component	0.154673	0.483775
GO:0034451	centriolar satellite	2	25	0.08	Cellular Component	0.155176	0.483775
GO:0002079	inner acrosomal membrane	1	6	0.167	Cellular Component	0.157274	0.483775
GO:0033061	DNA recombinase mediator complex	1	6	0.167	Cellular Component	0.157274	0.483775
GO:0043614	multi-eIF complex	1	6	0.167	Cellular Component	0.157274	0.483775
GO:0071204	histone pre-mRNA 3'end processing complex	1	6	0.167	Cellular Component	0.157274	0.483775
GO:0071546	pi-body	1	6	0.167	Cellular Component	0.157274	0.483775
GO:1990246	uniplex complex	1	6	0.167	Cellular Component	0.157274	0.483775
GO:0009206	purine ribonucleoside triphosphate biosynthetic process	7	141	0.05	Biological Process	0.0929101	0.485495
GO:0098662	inorganic cation transmembrane transport	30	850	0.035	Biological Process	0.0930734	0.485881
GO:0032956	regulation of actin cytoskeleton organization	13	315	0.041	Biological Process	0.0936799	0.486526
GO:0051865	protein autoubiquitination	4	63	0.063	Biological Process	0.0938667	0.486526
GO:0010801	negative regulation of peptidyl-threonine phosphorylation	2	19	0.105	Biological Process	0.094195	0.486526
GO:0032516	positive regulation of phosphoprotein phosphatase activity	2	19	0.105	Biological Process	0.094195	0.486526
GO:0034390	smooth muscle cell apoptotic process	2	19	0.105	Biological Process	0.094195	0.486526
GO:0034391	regulation of smooth muscle cell apoptotic process	2	19	0.105	Biological Process	0.094195	0.486526
GO:0071875	adrenergic receptor signaling pathway	2	19	0.105	Biological Process	0.094195	0.486526
GO:0080154	regulation of fertilization	2	19	0.105	Biological Process	0.094195	0.486526
GO:0090151	establishment of protein localization to mitochondrial membrane	2	19	0.105	Biological Process	0.094195	0.486526
GO:0097064	ncRNA export from nucleus	2	19	0.105	Biological Process	0.094195	0.486526
GO:1990182	exosomal secretion	2	19	0.105	Biological Process	0.094195	0.486526
GO:0035303	regulation of dephosphorylation	9	198	0.045	Biological Process	0.0949112	0.486526
GO:0009145	purine nucleoside triphosphate biosynthetic process	7	142	0.049	Biological Process	0.095565	0.486526
GO:0051336	regulation of hydrolase activity	39	1148	0.034	Biological Process	0.0956291	0.486526
GO:0007628	adult walking behavior	3	40	0.075	Biological Process	0.095844	0.486526
GO:0015691	cadmium ion transport	3	40	0.075	Biological Process	0.095844	0.486526
GO:0019076	viral release from host cell	3	40	0.075	Biological Process	0.095844	0.486526
GO:0019985	translesion synthesis	3	40	0.075	Biological Process	0.095844	0.486526
GO:0045851	pH reduction	3	40	0.075	Biological Process	0.095844	0.486526
GO:0010921	regulation of phosphatase activity	8	170	0.047	Biological Process	0.0958923	0.486526
GO:0072655	establishment of protein localization to mitochondrion	6	115	0.052	Biological Process	0.0960884	0.486526
GO:0034330	cell junction organization	11	257	0.043	Biological Process	0.096555	0.486526
GO:0051098	regulation of binding	14	347	0.04	Biological Process	0.0967093	0.486526
GO:0009124	nucleoside monophosphate biosynthetic process	9	199	0.045	Biological Process	0.0971486	0.486526
GO:0034764	positive regulation of transmembrane transport	9	199	0.045	Biological Process	0.0971486	0.486526
GO:0007040	lysosome organization	4	64	0.062	Biological Process	0.09808	0.486526
GO:0051124	synaptic growth at neuromuscular junction	4	64	0.062	Biological Process	0.09808	0.486526
GO:0051702	interaction with symbiont	4	64	0.062	Biological Process	0.09808	0.486526
GO:0080171	lytic vacuole organization	4	64	0.062	Biological Process	0.09808	0.486526
GO:0050790	regulation of catalytic activity	68	2130	0.032	Biological Process	0.0982215	0.486526
GO:0007259	JAK-STAT cascade	7	143	0.049	Biological Process	0.0982618	0.486526
GO:0007219	Notch signaling pathway	10	229	0.044	Biological Process	0.0993567	0.486526
GO:0001934	positive regulation of protein phosphorylation	30	856	0.035	Biological Process	0.0993668	0.486526
GO:0051258	protein polymerization	13	319	0.041	Biological Process	0.100708	0.486526
GO:0007044	cell-substrate junction assembly	5	90	0.056	Biological Process	0.100745	0.486526
GO:0007519	skeletal muscle tissue development	8	172	0.047	Biological Process	0.100825	0.486526
GO:0014904	myotube cell development	3	41	0.073	Biological Process	0.101415	0.486526
GO:0019835	cytolysis	3	41	0.073	Biological Process	0.101415	0.486526
GO:0032509	endosome transport via multivesicular body sorting pathway	3	41	0.073	Biological Process	0.101415	0.486526
GO:0051353	positive regulation of oxidoreductase activity	3	41	0.073	Biological Process	0.101415	0.486526
GO:0051496	positive regulation of stress fiber assembly	3	41	0.073	Biological Process	0.101415	0.486526
GO:0090659	walking behavior	3	41	0.073	Biological Process	0.101415	0.486526
GO:1903202	negative regulation of oxidative stress-induced cell death	3	41	0.073	Biological Process	0.101415	0.486526
GO:1903747	regulation of establishment of protein localization to mitochondrion	3	41	0.073	Biological Process	0.101415	0.486526
GO:0009060	aerobic respiration	6	117	0.051	Biological Process	0.102225	0.486526
GO:0035220	wing disc development	6	117	0.051	Biological Process	0.102225	0.486526
GO:0032418	lysosome localization	4	65	0.062	Biological Process	0.10238	0.486526
GO:2001057	reactive nitrogen species metabolic process	4	65	0.062	Biological Process	0.10238	0.486526
GO:0001711	endodermal cell fate commitment	2	20	0.1	Biological Process	0.102834	0.486526
GO:0002691	regulation of cellular extravasation	2	20	0.1	Biological Process	0.102834	0.486526
GO:0006554	lysine catabolic process	2	20	0.1	Biological Process	0.102834	0.486526
GO:0031936	negative regulation of chromatin silencing	2	20	0.1	Biological Process	0.102834	0.486526
GO:0039702	viral budding via host ESCRT complex	2	20	0.1	Biological Process	0.102834	0.486526
GO:0045822	negative regulation of heart contraction	2	20	0.1	Biological Process	0.102834	0.486526
GO:0051497	negative regulation of stress fiber assembly	2	20	0.1	Biological Process	0.102834	0.486526
GO:0051580	regulation of neurotransmitter uptake	2	20	0.1	Biological Process	0.102834	0.486526
GO:0071711	basement membrane organization	2	20	0.1	Biological Process	0.102834	0.486526
GO:0090281	negative regulation of calcium ion import	2	20	0.1	Biological Process	0.102834	0.486526
GO:2001014	regulation of skeletal muscle cell differentiation	2	20	0.1	Biological Process	0.102834	0.486526
GO:0007444	imaginal disc development	8	173	0.046	Biological Process	0.103343	0.486526
GO:0070997	neuron death	14	351	0.04	Biological Process	0.103532	0.486526
GO:0016477	cell migration	43	1290	0.033	Biological Process	0.10364	0.486526
GO:0051304	chromosome separation	7	145	0.048	Biological Process	0.10378	0.486526
GO:0097696	STAT cascade	7	145	0.048	Biological Process	0.10378	0.486526
GO:0017015	regulation of transforming growth factor beta receptor signaling pathway	5	91	0.055	Biological Process	0.10435	0.486526
GO:0031098	stress-activated protein kinase signaling cascade	12	291	0.041	Biological Process	0.10473	0.486526
GO:0000023	maltose metabolic process	1	4	0.25	Biological Process	0.105109	0.486526
GO:0001996	positive regulation of heart rate by epinephrine-norepinephrine	1	4	0.25	Biological Process	0.105109	0.486526
GO:0002513	tolerance induction to self antigen	1	4	0.25	Biological Process	0.105109	0.486526
GO:0003062	regulation of heart rate by chemical signal	1	4	0.25	Biological Process	0.105109	0.486526
GO:0006031	chitin biosynthetic process	1	4	0.25	Biological Process	0.105109	0.486526
GO:0006037	cell wall chitin metabolic process	1	4	0.25	Biological Process	0.105109	0.486526
GO:0006104	succinyl-CoA metabolic process	1	4	0.25	Biological Process	0.105109	0.486526
GO:0006710	androgen catabolic process	1	4	0.25	Biological Process	0.105109	0.486526
GO:0007468	regulation of rhodopsin gene expression	1	4	0.25	Biological Process	0.105109	0.486526
GO:0007477	notum development	1	4	0.25	Biological Process	0.105109	0.486526
GO:0008065	establishment of blood-nerve barrier	1	4	0.25	Biological Process	0.105109	0.486526
GO:0009302	snoRNA transcription	1	4	0.25	Biological Process	0.105109	0.486526
GO:0010383	cell wall polysaccharide metabolic process	1	4	0.25	Biological Process	0.105109	0.486526
GO:0010936	negative regulation of macrophage cytokine production	1	4	0.25	Biological Process	0.105109	0.486526
GO:0014859	negative regulation of skeletal muscle cell proliferation	1	4	0.25	Biological Process	0.105109	0.486526
GO:0014883	transition between fast and slow fiber	1	4	0.25	Biological Process	0.105109	0.486526
GO:0022605	oogenesis stage	1	4	0.25	Biological Process	0.105109	0.486526
GO:0031508	pericentric heterochromatin assembly	1	4	0.25	Biological Process	0.105109	0.486526
GO:0031939	negative regulation of chromatin silencing at telomere	1	4	0.25	Biological Process	0.105109	0.486526
GO:0032596	protein transport into membrane raft	1	4	0.25	Biological Process	0.105109	0.486526
GO:0033132	negative regulation of glucokinase activity	1	4	0.25	Biological Process	0.105109	0.486526
GO:0033611	oxalate catabolic process	1	4	0.25	Biological Process	0.105109	0.486526
GO:0035519	protein K29-linked ubiquitination	1	4	0.25	Biological Process	0.105109	0.486526
GO:0042332	gravitaxis	1	4	0.25	Biological Process	0.105109	0.486526
GO:0042414	epinephrine metabolic process	1	4	0.25	Biological Process	0.105109	0.486526
GO:0042906	xanthine transport	1	4	0.25	Biological Process	0.105109	0.486526
GO:0042998	positive regulation of Golgi to plasma membrane protein transport	1	4	0.25	Biological Process	0.105109	0.486526
GO:0043052	thermotaxis	1	4	0.25	Biological Process	0.105109	0.486526
GO:0043380	regulation of memory T cell differentiation	1	4	0.25	Biological Process	0.105109	0.486526
GO:0043382	positive regulation of memory T cell differentiation	1	4	0.25	Biological Process	0.105109	0.486526
GO:0044333	Wnt signaling pathway involved in digestive tract morphogenesis	1	4	0.25	Biological Process	0.105109	0.486526
GO:0045571	negative regulation of imaginal disc growth	1	4	0.25	Biological Process	0.105109	0.486526
GO:0048076	regulation of compound eye pigmentation	1	4	0.25	Biological Process	0.105109	0.486526
GO:0048690	regulation of axon extension involved in regeneration	1	4	0.25	Biological Process	0.105109	0.486526
GO:0060542	regulation of strand invasion	1	4	0.25	Biological Process	0.105109	0.486526
GO:0061587	transfer RNA gene-mediated silencing	1	4	0.25	Biological Process	0.105109	0.486526
GO:0061734	parkin-mediated mitophagy in response to mitochondrial depolarization	1	4	0.25	Biological Process	0.105109	0.486526
GO:0071205	protein localization to juxtaparanode region of axon	1	4	0.25	Biological Process	0.105109	0.486526
GO:0071673	positive regulation of smooth muscle cell chemotaxis	1	4	0.25	Biological Process	0.105109	0.486526
GO:0086073	bundle of His cell-Purkinje myocyte adhesion involved in cell communication	1	4	0.25	Biological Process	0.105109	0.486526
GO:0090004	positive regulation of establishment of protein localization to plasma membrane	1	4	0.25	Biological Process	0.105109	0.486526
GO:0090086	negative regulation of protein deubiquitination	1	4	0.25	Biological Process	0.105109	0.486526
GO:0090258	negative regulation of mitochondrial fission	1	4	0.25	Biological Process	0.105109	0.486526
GO:0090261	positive regulation of inclusion body assembly	1	4	0.25	Biological Process	0.105109	0.486526
GO:0090669	telomerase RNA stabilization	1	4	0.25	Biological Process	0.105109	0.486526
GO:0097026	dendritic cell dendrite assembly	1	4	0.25	Biological Process	0.105109	0.486526
GO:0097039	protein linear polyubiquitination	1	4	0.25	Biological Process	0.105109	0.486526
GO:0097476	spinal cord motor neuron migration	1	4	0.25	Biological Process	0.105109	0.486526
GO:1900222	negative regulation of beta-amyloid clearance	1	4	0.25	Biological Process	0.105109	0.486526
GO:1901621	negative regulation of smoothened signaling pathway involved in dorsal/ventral neural tube patterning	1	4	0.25	Biological Process	0.105109	0.486526
GO:1902219	negative regulation of intrinsic apoptotic signaling pathway in response to osmotic stress	1	4	0.25	Biological Process	0.105109	0.486526
GO:1902527	positive regulation of protein monoubiquitination	1	4	0.25	Biological Process	0.105109	0.486526
GO:1902723	negative regulation of skeletal muscle satellite cell proliferation	1	4	0.25	Biological Process	0.105109	0.486526
GO:1902725	negative regulation of satellite cell differentiation	1	4	0.25	Biological Process	0.105109	0.486526
GO:1902856	negative regulation of nonmotile primary cilium assembly	1	4	0.25	Biological Process	0.105109	0.486526
GO:1903121	regulation of TRAIL-activated apoptotic signaling pathway	1	4	0.25	Biological Process	0.105109	0.486526
GO:1903300	negative regulation of hexokinase activity	1	4	0.25	Biological Process	0.105109	0.486526
GO:1903371	regulation of endoplasmic reticulum tubular network organization	1	4	0.25	Biological Process	0.105109	0.486526
GO:1903377	negative regulation of oxidative stress-induced neuron intrinsic apoptotic signaling pathway	1	4	0.25	Biological Process	0.105109	0.486526
GO:1903690	negative regulation of wound healing, spreading of epidermal cells	1	4	0.25	Biological Process	0.105109	0.486526
GO:1904352	positive regulation of protein catabolic process in the vacuole	1	4	0.25	Biological Process	0.105109	0.486526
GO:1904880	response to hydrogen sulfide	1	4	0.25	Biological Process	0.105109	0.486526
GO:1990116	ribosome-associated ubiquitin-dependent protein catabolic process	1	4	0.25	Biological Process	0.105109	0.486526
GO:2000580	regulation of ATP-dependent microtubule motor activity, plus-end-directed	1	4	0.25	Biological Process	0.105109	0.486526
GO:2000582	positive regulation of ATP-dependent microtubule motor activity, plus-end-directed	1	4	0.25	Biological Process	0.105109	0.486526
GO:2001160	regulation of histone H3-K79 methylation	1	4	0.25	Biological Process	0.105109	0.486526
GO:0032880	regulation of protein localization	31	894	0.035	Biological Process	0.105127	0.486526
GO:0045862	positive regulation of proteolysis	14	352	0.04	Biological Process	0.105282	0.486812
GO:0070585	protein localization to mitochondrion	6	118	0.051	Biological Process	0.105368	0.486812
GO:1902115	regulation of organelle assembly	8	174	0.046	Biological Process	0.105897	0.488422
GO:1903055	positive regulation of extracellular matrix organization	8	174	0.046	Biological Process	0.105897	0.488422
GO:0051648	vesicle localization	13	322	0.04	Biological Process	0.106184	0.489329
GO:0033202	DNA helicase complex	4	75	0.053	Cellular Component	0.160118	0.490561
GO:0014015	positive regulation of gliogenesis	4	66	0.061	Biological Process	0.106765	0.491174
GO:2001244	positive regulation of intrinsic apoptotic signaling pathway	4	66	0.061	Biological Process	0.106765	0.491174
GO:0016604	nuclear body	24	687	0.035	Cellular Component	0.161319	0.49228
GO:0006348	chromatin silencing at telomere	3	42	0.071	Biological Process	0.107111	0.492347
GO:0040007	growth	40	1194	0.034	Biological Process	0.107536	0.493884
GO:0016896	exoribonuclease activity, producing 5'-phosphomonoesters	3	50	0.06	Molecular Function	0.158477	0.49415
GO:0097190	apoptotic signaling pathway	20	541	0.037	Biological Process	0.10796	0.495412
GO:0005047	signal recognition particle binding	2	26	0.077	Molecular Function	0.159774	0.495591
GO:0070273	phosphatidylinositol-4-phosphate binding	2	26	0.077	Molecular Function	0.159774	0.495591
GO:0006796	phosphate-containing compound metabolic process	99	3219	0.031	Biological Process	0.108321	0.496277
GO:0045185	maintenance of protein location	6	119	0.05	Biological Process	0.108562	0.496277
GO:0051338	regulation of transferase activity	32	930	0.034	Biological Process	0.108597	0.496277
GO:0046034	ATP metabolic process	12	293	0.041	Biological Process	0.108648	0.496277
GO:1903311	regulation of mRNA metabolic process	11	263	0.042	Biological Process	0.108714	0.496277
GO:0021953	central nervous system neuron differentiation	9	204	0.044	Biological Process	0.108789	0.496277
GO:0090257	regulation of muscle system process	9	204	0.044	Biological Process	0.108789	0.496277
GO:0009201	ribonucleoside triphosphate biosynthetic process	7	147	0.048	Biological Process	0.109462	0.498925
GO:0007178	transmembrane receptor protein serine/threonine kinase signaling pathway	13	324	0.04	Biological Process	0.109931	0.500643
GO:0098563	intrinsic component of synaptic vesicle membrane	2	26	0.077	Cellular Component	0.165145	0.501196
GO:0015030	Cajal body	3	50	0.06	Cellular Component	0.165545	0.501196
GO:0005975	carbohydrate metabolic process	35	1031	0.034	Biological Process	0.110731	0.502424
GO:0040029	regulation of gene expression, epigenetic	15	386	0.039	Biological Process	0.110895	0.502424
GO:0051099	positive regulation of binding	8	176	0.045	Biological Process	0.111108	0.502424
GO:0097366	response to bronchodilator	4	67	0.06	Biological Process	0.111234	0.502424
GO:0000715	nucleotide-excision repair, DNA damage recognition	2	21	0.095	Biological Process	0.11168	0.502424
GO:0006337	nucleosome disassembly	2	21	0.095	Biological Process	0.11168	0.502424
GO:0018200	peptidyl-glutamic acid modification	2	21	0.095	Biological Process	0.11168	0.502424
GO:0032511	late endosome to vacuole transport via multivesicular body sorting pathway	2	21	0.095	Biological Process	0.11168	0.502424
GO:0032594	protein transport within lipid bilayer	2	21	0.095	Biological Process	0.11168	0.502424
GO:0032986	protein-DNA complex disassembly	2	21	0.095	Biological Process	0.11168	0.502424
GO:0035666	TRIF-dependent toll-like receptor signaling pathway	2	21	0.095	Biological Process	0.11168	0.502424
GO:0044090	positive regulation of vacuole organization	2	21	0.095	Biological Process	0.11168	0.502424
GO:0051300	spindle pole body organization	2	21	0.095	Biological Process	0.11168	0.502424
GO:0043534	blood vessel endothelial cell migration	5	93	0.054	Biological Process	0.111749	0.502424
GO:1903844	regulation of cellular response to transforming growth factor beta stimulus	5	93	0.054	Biological Process	0.111749	0.502424
GO:0032387	negative regulation of intracellular transport	6	120	0.05	Biological Process	0.111804	0.502424
GO:0007270	neuron-neuron synaptic transmission	7	148	0.047	Biological Process	0.112364	0.503723
GO:0071705	nitrogen compound transport	70	2219	0.032	Biological Process	0.112807	0.503723
GO:0010458	exit from mitosis	3	43	0.07	Biological Process	0.112929	0.503723
GO:0038083	peptidyl-tyrosine autophosphorylation	3	43	0.07	Biological Process	0.112929	0.503723
GO:0042073	intraciliary transport	3	43	0.07	Biological Process	0.112929	0.503723
GO:0043277	apoptotic cell clearance	3	43	0.07	Biological Process	0.112929	0.503723
GO:0043489	RNA stabilization	3	43	0.07	Biological Process	0.112929	0.503723
GO:0050732	negative regulation of peptidyl-tyrosine phosphorylation	3	43	0.07	Biological Process	0.112929	0.503723
GO:0072577	endothelial cell apoptotic process	3	43	0.07	Biological Process	0.112929	0.503723
GO:0036459	thiol-dependent ubiquitinyl hydrolase activity	5	105	0.048	Molecular Function	0.163568	0.504096
GO:0016787	hydrolase activity	100	3316	0.03	Molecular Function	0.165106	0.504096
GO:0004532	exoribonuclease activity	3	51	0.059	Molecular Function	0.165172	0.504096
GO:0042578	phosphoric ester hydrolase activity	18	508	0.035	Molecular Function	0.165344	0.504096
GO:0016788	hydrolase activity, acting on ester bonds	40	1240	0.032	Molecular Function	0.166085	0.504096
GO:0019904	protein domain specific binding	25	738	0.034	Molecular Function	0.166904	0.504096
GO:0022890	inorganic cation transmembrane transporter activity	31	938	0.033	Molecular Function	0.16752	0.504096
GO:0101005	ubiquitinyl hydrolase activity	5	106	0.047	Molecular Function	0.168078	0.504096
GO:0015085	calcium ion transmembrane transporter activity	7	166	0.042	Molecular Function	0.174383	0.504096
GO:0043021	ribonucleoprotein complex binding	13	352	0.037	Molecular Function	0.174922	0.504096
GO:0003676	nucleic acid binding	111	3717	0.03	Molecular Function	0.176211	0.504096
GO:0030234	enzyme regulator activity	34	1045	0.033	Molecular Function	0.176532	0.504096
GO:1901505	carbohydrate derivative transporter activity	5	108	0.046	Molecular Function	0.177241	0.504096
GO:0001006	RNA polymerase III type 3 promoter sequence-specific DNA binding	1	7	0.143	Molecular Function	0.177521	0.504096
GO:0001609	G-protein coupled adenosine receptor activity	1	7	0.143	Molecular Function	0.177521	0.504096
GO:0002162	dystroglycan binding	1	7	0.143	Molecular Function	0.177521	0.504096
GO:0004366	glycerol-3-phosphate O-acyltransferase activity	1	7	0.143	Molecular Function	0.177521	0.504096
GO:0004690	cyclic nucleotide-dependent protein kinase activity	1	7	0.143	Molecular Function	0.177521	0.504096
GO:0004742	dihydrolipoyllysine-residue acetyltransferase activity	1	7	0.143	Molecular Function	0.177521	0.504096
GO:0004972	NMDA glutamate receptor activity	1	7	0.143	Molecular Function	0.177521	0.504096
GO:0005021	vascular endothelial growth factor-activated receptor activity	1	7	0.143	Molecular Function	0.177521	0.504096
GO:0005345	purine nucleobase transmembrane transporter activity	1	7	0.143	Molecular Function	0.177521	0.504096
GO:0008467	[heparan sulfate]-glucosamine 3-sulfotransferase 1 activity	1	7	0.143	Molecular Function	0.177521	0.504096
GO:0008534	oxidized purine nucleobase lesion DNA N-glycosylase activity	1	7	0.143	Molecular Function	0.177521	0.504096
GO:0008792	arginine decarboxylase activity	1	7	0.143	Molecular Function	0.177521	0.504096
GO:0008803	bis(5'-nucleosyl)-tetraphosphatase (symmetrical) activity	1	7	0.143	Molecular Function	0.177521	0.504096
GO:0019136	deoxynucleoside kinase activity	1	7	0.143	Molecular Function	0.177521	0.504096
GO:0030060	L-malate dehydrogenase activity	1	7	0.143	Molecular Function	0.177521	0.504096
GO:0030523	dihydrolipoamide S-acyltransferase activity	1	7	0.143	Molecular Function	0.177521	0.504096
GO:0034040	lipid-transporting ATPase activity	1	7	0.143	Molecular Function	0.177521	0.504096
GO:0035184	histone threonine kinase activity	1	7	0.143	Molecular Function	0.177521	0.504096
GO:0050627	mycothione reductase activity	1	7	0.143	Molecular Function	0.177521	0.504096
GO:0061133	endopeptidase activator activity	1	7	0.143	Molecular Function	0.177521	0.504096
GO:0070097	delta-catenin binding	1	7	0.143	Molecular Function	0.177521	0.504096
GO:0003707	steroid hormone receptor activity	3	53	0.057	Molecular Function	0.178802	0.504096
GO:0036442	hydrogen-exporting ATPase activity	3	53	0.057	Molecular Function	0.178802	0.504096
GO:0000155	phosphorelay sensor kinase activity	2	28	0.071	Molecular Function	0.179489	0.504096
GO:0001671	ATPase activator activity	2	28	0.071	Molecular Function	0.179489	0.504096
GO:0008157	protein phosphatase 1 binding	2	28	0.071	Molecular Function	0.179489	0.504096
GO:0017091	AU-rich element binding	2	28	0.071	Molecular Function	0.179489	0.504096
GO:0016055	Wnt signaling pathway	17	450	0.038	Biological Process	0.113626	0.506416
GO:2000021	regulation of ion homeostasis	8	177	0.045	Biological Process	0.113765	0.506619
GO:0045861	negative regulation of proteolysis	14	357	0.039	Biological Process	0.1143	0.508585
GO:0009311	oligosaccharide metabolic process	6	121	0.05	Biological Process	0.115096	0.511285
GO:0034332	adherens junction organization	6	121	0.05	Biological Process	0.115096	0.511285
GO:0042254	ribosome biogenesis	22	610	0.036	Biological Process	0.115264	0.511613
GO:0031672	A band	3	51	0.059	Cellular Component	0.172472	0.511648
GO:0043005	neuron projection	42	1287	0.033	Cellular Component	0.174459	0.511648
GO:0070013	intracellular organelle lumen	137	4540	0.03	Cellular Component	0.175892	0.511648
GO:0000922	spindle pole	7	163	0.043	Cellular Component	0.176027	0.511648
GO:0030055	cell-substrate junction	7	163	0.043	Cellular Component	0.176027	0.511648
GO:0070603	SWI/SNF superfamily-type complex	4	78	0.051	Cellular Component	0.176554	0.511648
GO:0043233	organelle lumen	137	4541	0.03	Cellular Component	0.176661	0.511648
GO:0031974	membrane-enclosed lumen	137	4543	0.03	Cellular Component	0.178206	0.511648
GO:0000801	central element	1	7	0.143	Cellular Component	0.180973	0.511648
GO:0005785	signal recognition particle receptor complex	1	7	0.143	Cellular Component	0.180973	0.511648
GO:0030891	VCB complex	1	7	0.143	Cellular Component	0.180973	0.511648
GO:0031466	Cul5-RING ubiquitin ligase complex	1	7	0.143	Cellular Component	0.180973	0.511648
GO:0033644	host cell membrane	1	7	0.143	Cellular Component	0.180973	0.511648
GO:0042406	extrinsic component of endoplasmic reticulum membrane	1	7	0.143	Cellular Component	0.180973	0.511648
GO:0043203	axon hillock	1	7	0.143	Cellular Component	0.180973	0.511648
GO:0045250	cytosolic pyruvate dehydrogenase complex	1	7	0.143	Cellular Component	0.180973	0.511648
GO:0045262	plasma membrane proton-transporting ATP synthase complex, catalytic core F(1)	1	7	0.143	Cellular Component	0.180973	0.511648
GO:0071540	eukaryotic translation initiation factor 3 complex, eIF3e	1	7	0.143	Cellular Component	0.180973	0.511648
GO:0008589	regulation of smoothened signaling pathway	5	94	0.053	Biological Process	0.115542	0.512008
GO:0050805	negative regulation of synaptic transmission	5	94	0.053	Biological Process	0.115542	0.512008
GO:0010563	negative regulation of phosphorus metabolic process	21	579	0.036	Biological Process	0.116813	0.512503
GO:0045936	negative regulation of phosphate metabolic process	21	579	0.036	Biological Process	0.116813	0.512503
GO:0048638	regulation of developmental growth	16	421	0.038	Biological Process	0.117583	0.512503
GO:0018212	peptidyl-tyrosine modification	14	359	0.039	Biological Process	0.118032	0.512503
GO:0032508	DNA duplex unwinding	6	122	0.049	Biological Process	0.118436	0.512503
GO:0000266	mitochondrial fission	3	44	0.068	Biological Process	0.118865	0.512503
GO:0043536	positive regulation of blood vessel endothelial cell migration	3	44	0.068	Biological Process	0.118865	0.512503
GO:0045880	positive regulation of smoothened signaling pathway	3	44	0.068	Biological Process	0.118865	0.512503
GO:0046621	negative regulation of organ growth	3	44	0.068	Biological Process	0.118865	0.512503
GO:0051294	establishment of spindle orientation	3	44	0.068	Biological Process	0.118865	0.512503
GO:2000765	regulation of cytoplasmic translation	3	44	0.068	Biological Process	0.118865	0.512503
GO:0030182	neuron differentiation	50	1543	0.032	Biological Process	0.119273	0.512503
GO:0006553	lysine metabolic process	4	69	0.058	Biological Process	0.120416	0.512503
GO:1900544	positive regulation of purine nucleotide metabolic process	4	69	0.058	Biological Process	0.120416	0.512503
GO:1902117	positive regulation of organelle assembly	4	69	0.058	Biological Process	0.120416	0.512503
GO:0003309	type B pancreatic cell differentiation	2	22	0.091	Biological Process	0.120715	0.512503
GO:0007221	positive regulation of transcription of Notch receptor target	2	22	0.091	Biological Process	0.120715	0.512503
GO:0031498	chromatin disassembly	2	22	0.091	Biological Process	0.120715	0.512503
GO:0033137	negative regulation of peptidyl-serine phosphorylation	2	22	0.091	Biological Process	0.120715	0.512503
GO:0034453	microtubule anchoring	2	22	0.091	Biological Process	0.120715	0.512503
GO:0045332	phospholipid translocation	2	22	0.091	Biological Process	0.120715	0.512503
GO:0046827	positive regulation of protein export from nucleus	2	22	0.091	Biological Process	0.120715	0.512503
GO:0051560	mitochondrial calcium ion homeostasis	2	22	0.091	Biological Process	0.120715	0.512503
GO:0070932	histone H3 deacetylation	2	22	0.091	Biological Process	0.120715	0.512503
GO:0071498	cellular response to fluid shear stress	2	22	0.091	Biological Process	0.120715	0.512503
GO:1900739	regulation of protein insertion into mitochondrial membrane involved in apoptotic signaling pathway	2	22	0.091	Biological Process	0.120715	0.512503
GO:1900740	positive regulation of protein insertion into mitochondrial membrane involved in apoptotic signaling pathway	2	22	0.091	Biological Process	0.120715	0.512503
GO:2000352	negative regulation of endothelial cell apoptotic process	2	22	0.091	Biological Process	0.120715	0.512503
GO:2000637	positive regulation of gene silencing by miRNA	2	22	0.091	Biological Process	0.120715	0.512503
GO:0051168	nuclear export	9	209	0.043	Biological Process	0.121178	0.512503
GO:0007179	transforming growth factor beta receptor signaling pathway	7	151	0.046	Biological Process	0.121311	0.512503
GO:0050792	regulation of viral process	7	151	0.046	Biological Process	0.121311	0.512503
GO:2001242	regulation of intrinsic apoptotic signaling pathway	7	151	0.046	Biological Process	0.121311	0.512503
GO:0048584	positive regulation of response to stimulus	65	2058	0.032	Biological Process	0.121414	0.512503
GO:0065008	regulation of biological quality	115	3802	0.03	Biological Process	0.121488	0.512503
GO:0006368	transcription elongation from RNA polymerase II promoter	6	123	0.049	Biological Process	0.121823	0.512503
GO:1904064	positive regulation of cation transmembrane transport	6	123	0.049	Biological Process	0.121823	0.512503
GO:0050806	positive regulation of synaptic transmission	8	180	0.044	Biological Process	0.121941	0.512503
GO:0001933	negative regulation of protein phosphorylation	16	424	0.038	Biological Process	0.122839	0.512503
GO:0007041	lysosomal transport	5	96	0.052	Biological Process	0.123307	0.512503
GO:1903076	regulation of protein localization to plasma membrane	5	96	0.052	Biological Process	0.123307	0.512503
GO:0006869	lipid transport	15	393	0.038	Biological Process	0.123461	0.512503
GO:0050730	regulation of peptidyl-tyrosine phosphorylation	9	210	0.043	Biological Process	0.123744	0.512503
GO:0070588	calcium ion transmembrane transport	11	270	0.041	Biological Process	0.12397	0.512503
GO:0008016	regulation of heart contraction	8	181	0.044	Biological Process	0.124733	0.512503
GO:0002753	cytoplasmic pattern recognition receptor signaling pathway	3	45	0.067	Biological Process	0.124913	0.512503
GO:0060323	head morphogenesis	3	45	0.067	Biological Process	0.124913	0.512503
GO:0009228	thiamine biosynthetic process	4	70	0.057	Biological Process	0.125126	0.512503
GO:0042724	thiamine-containing compound biosynthetic process	4	70	0.057	Biological Process	0.125126	0.512503
GO:0044003	modification by symbiont of host morphology or physiology	4	70	0.057	Biological Process	0.125126	0.512503
GO:0045981	positive regulation of nucleotide metabolic process	4	70	0.057	Biological Process	0.125126	0.512503
GO:1900407	regulation of cellular response to oxidative stress	4	70	0.057	Biological Process	0.125126	0.512503
GO:0043331	response to dsRNA	5	97	0.052	Biological Process	0.127279	0.512503
GO:0043570	maintenance of DNA repeat elements	5	97	0.052	Biological Process	0.127279	0.512503
GO:0007224	smoothened signaling pathway	7	153	0.046	Biological Process	0.127474	0.512503
GO:0006342	chromatin silencing	8	182	0.044	Biological Process	0.127559	0.512503
GO:0008340	determination of adult lifespan	6	125	0.048	Biological Process	0.128741	0.512503
GO:0000278	mitotic cell cycle	36	1081	0.033	Biological Process	0.129152	0.512503
GO:0010975	regulation of neuron projection development	19	523	0.036	Biological Process	0.12932	0.512503
GO:0001993	regulation of systemic arterial blood pressure by norepinephrine-epinephrine	1	5	0.2	Biological Process	0.129616	0.512503
GO:0003321	positive regulation of blood pressure by epinephrine-norepinephrine	1	5	0.2	Biological Process	0.129616	0.512503
GO:0003408	optic cup formation involved in camera-type eye development	1	5	0.2	Biological Process	0.129616	0.512503
GO:0006116	NADH oxidation	1	5	0.2	Biological Process	0.129616	0.512503
GO:0007079	mitotic chromosome movement towards spindle pole	1	5	0.2	Biological Process	0.129616	0.512503
GO:0007182	common-partner SMAD protein phosphorylation	1	5	0.2	Biological Process	0.129616	0.512503
GO:0007482	haltere development	1	5	0.2	Biological Process	0.129616	0.512503
GO:0010085	polarity specification of proximal/distal axis	1	5	0.2	Biological Process	0.129616	0.512503
GO:0010265	SCF complex assembly	1	5	0.2	Biological Process	0.129616	0.512503
GO:0010891	negative regulation of sequestering of triglyceride	1	5	0.2	Biological Process	0.129616	0.512503
GO:0014004	microglia differentiation	1	5	0.2	Biological Process	0.129616	0.512503
GO:0014744	positive regulation of muscle adaptation	1	5	0.2	Biological Process	0.129616	0.512503
GO:0016059	deactivation of rhodopsin mediated signaling	1	5	0.2	Biological Process	0.129616	0.512503
GO:0016576	histone dephosphorylation	1	5	0.2	Biological Process	0.129616	0.512503
GO:0018094	protein polyglycylation	1	5	0.2	Biological Process	0.129616	0.512503
GO:0031161	phosphatidylinositol catabolic process	1	5	0.2	Biological Process	0.129616	0.512503
GO:0031585	regulation of inositol 1,4,5-trisphosphate-sensitive calcium-release channel activity	1	5	0.2	Biological Process	0.129616	0.512503
GO:0032053	ciliary basal body organization	1	5	0.2	Biological Process	0.129616	0.512503
GO:0032237	activation of store-operated calcium channel activity	1	5	0.2	Biological Process	0.129616	0.512503
GO:0032627	interleukin-23 production	1	5	0.2	Biological Process	0.129616	0.512503
GO:0032667	regulation of interleukin-23 production	1	5	0.2	Biological Process	0.129616	0.512503
[truncated: 5,382 more rows]

## Sheet: cluster0--KEGG
Pathway ID	Pathway	Cluster_0 (191)	All (7762)	Ratio	Pvalue	Qvalue
ko03010	Ribosome	38	127	0.299213	9.34447e-32	2.07447e-29
ko04260	Cardiac muscle contraction	7	83	0.0843373	0.00419666	0.381126
ko04120	Ubiquitin mediated proteolysis	9	132	0.0681818	0.00515035	0.381126
ko05012	Parkinson disease	8	130	0.0615385	0.0146747	0.814445
ko04912	GnRH signaling pathway	6	89	0.0674157	0.0220842	0.857756
ko05010	Alzheimer disease	14	316	0.0443038	0.0237314	0.857756
ko04924	Renin secretion	5	69	0.0724638	0.0270464	0.857756
ko00564	Glycerophospholipid metabolism	6	97	0.0618557	0.0320248	0.882142
ko04910	Insulin signaling pathway	7	138	0.0507246	0.0535982	0.882142
ko05216	Thyroid cancer	3	36	0.0833333	0.0578636	0.882142
ko05202	Transcriptional misregulation in cancer	8	172	0.0465116	0.0616305	0.882142
ko04114	Oocyte meiosis	6	114	0.0526316	0.06176	0.882142
ko04137	Mitophagy - animal	4	63	0.0634921	0.0689348	0.882142
ko04720	Long-term potentiation	4	65	0.0615385	0.0755061	0.882142
ko04150	mTOR signaling pathway	7	152	0.0460526	0.0808387	0.882142
ko05231	Choline metabolism in cancer	5	95	0.0526316	0.0844807	0.882142
ko04714	Thermogenesis	9	217	0.0414747	0.0869666	0.882142
ko04070	Phosphatidylinositol signaling system	5	96	0.0520833	0.0874386	0.882142
ko05016	Huntington disease	10	250	0.04	0.0886877	0.882142
ko04010	MAPK signaling pathway	11	284	0.0387324	0.0910862	0.882142
ko04728	Dopaminergic synapse	6	128	0.046875	0.0954789	0.882142
ko04141	Protein processing in endoplasmic reticulum	7	159	0.0440252	0.0969979	0.882142
ko05100	Bacterial invasion of epithelial cells	4	72	0.0555556	0.100859	0.882142
ko04270	Vascular smooth muscle contraction	6	130	0.0461538	0.10097	0.882142
ko00514	Other types of O-glycan biosynthesis	3	46	0.0652174	0.103289	0.882142
ko04340	Hedgehog signaling pathway	3	47	0.0638298	0.108434	0.882142
ko04151	PI3K-Akt signaling pathway	12	331	0.0362538	0.115187	0.882142
ko00534	Glycosaminoglycan biosynthesis - heparan sulfate / heparin	2	24	0.0833333	0.116878	0.882142
ko04744	Phototransduction	2	25	0.08	0.125071	0.882142
ko04977	Vitamin digestion and absorption	2	25	0.08	0.125071	0.882142
ko01521	EGFR tyrosine kinase inhibitor resistance	4	78	0.0512821	0.125309	0.882142
ko04144	Endocytosis	9	237	0.0379747	0.12994	0.882142
ko04261	Adrenergic signaling in cardiomyocytes	6	143	0.041958	0.140534	0.882142
ko04217	Necroptosis	6	144	0.0416667	0.143842	0.882142
ko03013	Nucleocytoplasmic transport	6	146	0.0410959	0.150565	0.882142
ko04370	VEGF signaling pathway	3	55	0.0545455	0.152851	0.882142
ko04360	Axon guidance	7	180	0.0388889	0.155175	0.882142
ko04540	Gap junction	4	85	0.0470588	0.156643	0.882142
ko04071	Sphingolipid signaling pathway	5	117	0.042735	0.161158	0.882142
ko03015	mRNA surveillance pathway	4	86	0.0465116	0.161342	0.882142
ko05213	Endometrial cancer	3	58	0.0517241	0.170792	0.882142
ko05034	Alcoholism	6	152	0.0394737	0.171556	0.882142
ko00190	Oxidative phosphorylation	5	120	0.0416667	0.173306	0.882142
ko00561	Glycerolipid metabolism	3	59	0.0508475	0.176902	0.882142
ko04390	Hippo signaling pathway	6	154	0.038961	0.178813	0.882142
ko04020	Calcium signaling pathway	7	195	0.0358974	0.204646	0.975407
ko05223	Non-small cell lung cancer	3	64	0.046875	0.208294	0.975407
ko05215	Prostate cancer	4	96	0.0416667	0.210899	0.975407
ko04750	Inflammatory mediator regulation of TRP channels	4	98	0.0408163	0.221295	0.979112
ko05031	Amphetamine addiction	3	67	0.0447761	0.227693	0.979112
ko05418	Fluid shear stress and atherosclerosis	5	133	0.037594	0.229598	0.979112
ko05170	Human immunodeficiency virus 1 infection	7	203	0.0344828	0.233244	0.979112
ko05211	Renal cell carcinoma	3	68	0.0441176	0.234236	0.979112
ko04520	Adherens junction	3	69	0.0434783	0.240812	0.979112
ko05214	Glioma	3	70	0.0428571	0.247419	0.979112
ko04928	Parathyroid hormone synthesis, secretion and action	4	104	0.0384615	0.253238	0.979112
ko04015	Rap1 signaling pathway	7	211	0.0331754	0.263096	0.979112
ko04659	Th17 cell differentiation	4	107	0.0373832	0.269561	0.979112
ko04024	cAMP signaling pathway	7	213	0.0328638	0.270727	0.979112
ko04066	HIF-1 signaling pathway	4	108	0.037037	0.275045	0.979112
ko04932	Non-alcoholic fatty liver disease	5	146	0.0342466	0.290365	0.979112
ko00450	Selenocompound metabolism	1	14	0.0714286	0.294681	0.979112
ko04921	Oxytocin signaling pathway	5	147	0.0340136	0.295167	0.979112
ko00604	Glycosphingolipid biosynthesis - ganglio series	1	15	0.0666667	0.312068	0.979112
ko04510	Focal adhesion	6	189	0.031746	0.321423	0.979112
ko02010	ABC transporters	2	47	0.0425532	0.322453	0.979112
ko04218	Cellular senescence	5	153	0.0326797	0.324239	0.979112
ko04722	Neurotrophin signaling pathway	4	117	0.034188	0.325081	0.979112
ko04012	ErbB signaling pathway	3	84	0.0357143	0.341724	0.979112
ko04146	Peroxisome	3	84	0.0357143	0.341724	0.979112
ko05225	Hepatocellular carcinoma	5	157	0.0318471	0.343801	0.979112
ko04152	AMPK signaling pathway	4	121	0.0330579	0.347553	0.979112
ko04913	Ovarian steroidogenesis	2	50	0.04	0.349579	0.979112
ko05410	Hypertrophic cardiomyopathy	3	86	0.0348837	0.35526	0.979112
ko05205	Proteoglycans in cancer	6	197	0.0304569	0.356559	0.979112
ko04914	Progesterone-mediated oocyte maturation	3	88	0.0340909	0.368762	0.979112
ko05152	Tuberculosis	5	163	0.0306748	0.373283	0.979112
ko05414	Dilated cardiomyopathy	3	91	0.032967	0.388918	0.979112
ko04068	FoxO signaling pathway	4	129	0.0310078	0.392513	0.979112
ko00100	Steroid biosynthesis	1	20	0.05	0.392811	0.979112
ko04925	Aldosterone synthesis and secretion	3	92	0.0326087	0.395605	0.979112
ko04371	Apelin signaling pathway	4	133	0.0300752	0.414857	0.979112
ko05146	Amoebiasis	3	95	0.0315789	0.415544	0.979112
ko04730	Long-term depression	2	58	0.0344828	0.419868	0.979112
ko04916	Melanogenesis	3	98	0.0306122	0.435272	0.979112
ko05163	Human cytomegalovirus infection	6	215	0.027907	0.436154	0.979112
ko00592	alpha-Linolenic acid metabolism	1	23	0.0434783	0.436657	0.979112
ko04922	Glucagon signaling pathway	3	100	0.03	0.448289	0.979112
ko04650	Natural killer cell mediated cytotoxicity	3	101	0.029703	0.454753	0.979112
ko04625	C-type lectin receptor signaling pathway	3	102	0.0294118	0.461186	0.979112
ko05160	Hepatitis C	4	144	0.0277778	0.475211	0.979112
ko04664	Fc epsilon RI signaling pathway	2	65	0.0307692	0.478099	0.979112
ko04660	T cell receptor signaling pathway	3	105	0.0285714	0.480285	0.979112
ko05226	Gastric cancer	4	145	0.0275862	0.48059	0.979112
ko05221	Acute myeloid leukemia	2	66	0.030303	0.486127	0.979112
ko04072	Phospholipase D signaling pathway	4	147	0.0272109	0.491285	0.979112
ko05218	Melanoma	2	68	0.0294118	0.501953	0.979112
ko04392	Hippo signaling pathway - multiple species	1	28	0.0357143	0.502842	0.979112
ko04670	Leukocyte transendothelial migration	3	109	0.0275229	0.505249	0.979112
ko01524	Platinum drug resistance	2	69	0.0289855	0.509748	0.979112
ko00020	Citrate cycle (TCA cycle)	1	29	0.0344828	0.51512	0.979112
ko00591	Linoleic acid metabolism	1	29	0.0344828	0.51512	0.979112
ko04726	Serotonergic synapse	3	111	0.027027	0.5175	0.979112
ko00562	Inositol phosphate metabolism	2	71	0.028169	0.525099	0.979112
ko00052	Galactose metabolism	1	30	0.0333333	0.527096	0.979112
ko00512	Mucin type O-glycan biosynthesis	1	30	0.0333333	0.527096	0.979112
ko00630	Glyoxylate and dicarboxylate metabolism	1	30	0.0333333	0.527096	0.979112
ko04919	Thyroid hormone signaling pathway	3	114	0.0263158	0.535568	0.979112
ko05161	Hepatitis B	4	156	0.025641	0.538222	0.979112
ko01523	Antifolate resistance	1	31	0.0322581	0.538778	0.979112
ko05133	Pertussis	2	73	0.0273973	0.540125	0.979112
ko05412	Arrhythmogenic right ventricular cardiomyopathy	2	73	0.0273973	0.540125	0.979112
ko04935	Growth hormone synthesis, secretion and action	3	116	0.0258621	0.547401	0.979112
ko04971	Gastric acid secretion	2	74	0.027027	0.547514	0.979112
ko05212	Pancreatic cancer	2	74	0.027027	0.547514	0.979112
ko00500	Starch and sucrose metabolism	1	32	0.03125	0.550173	0.979112
ko04130	SNARE interactions in vesicular transport	1	32	0.03125	0.550173	0.979112
ko04810	Regulation of actin cytoskeleton	5	201	0.0248756	0.55425	0.979112
ko03320	PPAR signaling pathway	2	75	0.0266667	0.554821	0.979112
ko04970	Salivary secretion	2	75	0.0266667	0.554821	0.979112
ko05220	Chronic myeloid leukemia	2	75	0.0266667	0.554821	0.979112
ko00640	Propanoate metabolism	1	33	0.030303	0.561288	0.979112
ko03410	Base excision repair	1	33	0.030303	0.561288	0.979112
ko04110	Cell cycle	3	119	0.0252101	0.564818	0.979112
ko04530	Tight junction	4	162	0.0246914	0.568284	0.979112
ko00350	Tyrosine metabolism	1	34	0.0294118	0.572129	0.979112
ko04022	cGMP-PKG signaling pathway	4	165	0.0242424	0.582907	0.979112
ko05200	Pathways in cancer	12	503	0.0238569	0.587798	0.979112
ko05132	Salmonella infection	5	210	0.0238095	0.593542	0.979112
ko04512	ECM-receptor interaction	2	81	0.0246914	0.5969	0.979112
ko04960	Aldosterone-regulated sodium reabsorption	1	37	0.027027	0.603081	0.979112
ko05219	Bladder cancer	1	38	0.0263158	0.612894	0.979112
ko03440	Homologous recombination	1	39	0.025641	0.622467	0.979112
ko04915	Estrogen signaling pathway	3	130	0.0230769	0.625085	0.979112
ko04062	Chemokine signaling pathway	4	176	0.0227273	0.634022	0.979112
ko05210	Colorectal cancer	2	87	0.0229885	0.635945	0.979112
ko05167	Kaposi sarcoma-associated herpesvirus infection	4	177	0.0225989	0.638465	0.979112
ko04216	Ferroptosis	1	41	0.0243902	0.640911	0.979112
ko04657	IL-17 signaling pathway	2	88	0.0227273	0.642159	0.979112
ko05222	Small cell lung cancer	2	89	0.0224719	0.648289	0.979112
ko04974	Protein digestion and absorption	2	90	0.0222222	0.654336	0.979112
ko00970	Aminoacyl-tRNA biosynthesis	1	43	0.0232558	0.658458	0.979112
ko04962	Vasopressin-regulated water reabsorption	1	43	0.0232558	0.658458	0.979112
ko01522	Endocrine resistance	2	91	0.021978	0.660301	0.979112
ko05032	Morphine addiction	2	91	0.021978	0.660301	0.979112
ko05323	Rheumatoid arthritis	2	91	0.021978	0.660301	0.979112
ko03050	Proteasome	1	44	0.0227273	0.666909	0.979112
ko04014	Ras signaling pathway	5	229	0.0218341	0.669845	0.979112
ko00480	Glutathione metabolism	1	45	0.0222222	0.675153	0.979112
ko00565	Ether lipid metabolism	1	45	0.0222222	0.675153	0.979112
ko04145	Phagosome	3	143	0.020979	0.688661	0.979112
ko04713	Circadian entrainment	2	96	0.0208333	0.688897	0.979112
ko00600	Sphingolipid metabolism	1	47	0.0212766	0.691035	0.979112
ko00982	Drug metabolism - cytochrome P450	1	47	0.0212766	0.691035	0.979112
ko00330	Arginine and proline metabolism	1	48	0.0208333	0.698684	0.979112
ko04672	Intestinal immune network for IgA production	1	48	0.0208333	0.698684	0.979112
ko00980	Metabolism of xenobiotics by cytochrome P450	1	49	0.0204082	0.706144	0.979112
ko04978	Mineral absorption	1	49	0.0204082	0.706144	0.979112
ko00280	Valine, leucine and isoleucine degradation	1	50	0.02	0.713421	0.979112
ko05145	Toxoplasmosis	2	101	0.019802	0.715496	0.979112
ko05320	Autoimmune thyroid disease	1	51	0.0196078	0.720519	0.979112
ko05014	Amyotrophic lateral sclerosis	1	52	0.0192308	0.727442	0.979112
ko05144	Malaria	1	52	0.0192308	0.727442	0.979112
ko05142	Chagas disease	2	106	0.0188679	0.740169	0.979112
ko05134	Legionellosis	1	54	0.0185185	0.740779	0.979112
ko04923	Regulation of lipolysis in adipocytes	1	55	0.0181818	0.747203	0.979112
ko05206	MicroRNAs in cancer	3	157	0.0191083	0.747769	0.979112
ko00830	Retinol metabolism	1	56	0.0178571	0.753468	0.979112
ko01200	Carbon metabolism	2	111	0.018018	0.763002	0.979112
ko04724	Glutamatergic synapse	2	112	0.0178571	0.767355	0.979112
ko04725	Cholinergic synapse	2	112	0.0178571	0.767355	0.979112
ko00590	Arachidonic acid metabolism	1	59	0.0169492	0.771351	0.979112
ko00983	Drug metabolism - other enzymes	1	59	0.0169492	0.771351	0.979112
ko00310	Lysine degradation	1	60	0.0166667	0.77702	0.979112
ko05204	Chemical carcinogenesis - DNA adducts	1	61	0.0163934	0.78255	0.979112
ko04612	Antigen processing and presentation	1	62	0.016129	0.787943	0.979112
ko04927	Cortisol synthesis and secretion	1	62	0.016129	0.787943	0.979112
ko04929	GnRH secretion	1	64	0.015625	0.798334	0.979112
ko03040	Spliceosome	2	121	0.0165289	0.803509	0.979112
ko04380	Osteoclast differentiation	2	122	0.0163934	0.807203	0.979112
ko04742	Taste transduction	1	66	0.0151515	0.808218	0.979112
ko05321	Inflammatory bowel disease	1	66	0.0151515	0.808218	0.979112
ko04918	Thyroid hormone synthesis	1	67	0.0149254	0.812977	0.979112
ko05135	Yersinia infection	2	124	0.016129	0.814409	0.979112
ko00230	Purine metabolism	2	125	0.016	0.817921	0.979112
ko05140	Leishmaniasis	1	69	0.0144928	0.822147	0.979112
ko04917	Prolactin signaling pathway	1	70	0.0142857	0.826562	0.979112
ko04920	Adipocytokine signaling pathway	1	71	0.0140845	0.830869	0.979112
ko05203	Viral carcinogenesis	3	183	0.0163934	0.833568	0.979112
ko04210	Apoptosis	2	134	0.0149254	0.846955	0.981813
ko04140	Autophagy - animal	2	135	0.0148148	0.849908	0.981813
ko04662	B cell receptor signaling pathway	1	77	0.012987	0.854564	0.981813
ko03018	RNA degradation	1	78	0.0128205	0.858179	0.981813
ko04911	Insulin secretion	1	84	0.0119048	0.878064	0.981813
ko04934	Cushing syndrome	2	149	0.0134228	0.886161	0.981813
ko04666	Fc gamma R-mediated phagocytosis	1	88	0.0113636	0.889755	0.981813
ko05165	Human papillomavirus infection	5	313	0.0159744	0.889965	0.981813
ko04630	JAK-STAT signaling pathway	2	151	0.013245	0.890626	0.981813
ko04211	Longevity regulating pathway	1	89	0.011236	0.892498	0.981813
ko04350	TGF-beta signaling pathway	1	89	0.011236	0.892498	0.981813
ko04727	GABAergic synapse	1	89	0.011236	0.892498	0.981813
ko04310	Wnt signaling pathway	2	154	0.012987	0.897022	0.981813
ko04658	Th1 and Th2 cell differentiation	1	91	0.010989	0.897784	0.981813
ko05235	PD-L1 expression and PD-1 checkpoint pathway in cancer	1	93	0.0107527	0.902811	0.982471
ko05017	Spinocerebellar ataxia	1	96	0.0104167	0.909894	0.985107
ko05322	Systemic lupus erythematosus	1	98	0.0102041	0.914329	0.985107
ko04933	AGE-RAGE signaling pathway in diabetic complications	1	100	0.01	0.918546	0.985107
ko04931	Insulin resistance	1	109	0.00917431	0.935108	0.996127
ko01100	Metabolic pathways	27	1404	0.0192308	0.940855	0.996127
ko04611	Platelet activation	1	122	0.00819672	0.953293	0.996127
ko04142	Lysosome	1	124	0.00806452	0.955599	0.996127
ko04926	Relaxin signaling pathway	1	128	0.0078125	0.959878	0.996127
ko04514	Cell adhesion molecules	1	140	0.00714286	0.970403	0.996127
ko04723	Retrograde endocannabinoid signaling	1	140	0.00714286	0.970403	0.996127
ko05224	Breast cancer	1	143	0.00699301	0.972573	0.996127
ko05166	Human T-cell leukemia virus 1 infection	2	220	0.00909091	0.974182	0.996127
ko04621	NOD-like receptor signaling pathway	1	146	0.00684932	0.974585	0.996127
ko05164	Influenza A	1	152	0.00657895	0.978178	0.996127
ko04060	Cytokine-cytokine receptor interaction	2	257	0.0077821	0.988552	0.9972
ko04080	Neuroactive ligand-receptor interaction	3	337	0.00890208	0.990824	0.9972
ko05169	Epstein-Barr virus infection	1	195	0.00512821	0.992708	0.9972
ko04740	Olfactory transduction	3	1035	0.00289855	1	1
