# Supplementary material for: Single-Cell RNA Sequencing Reveals an Atlas of Hezuo Pig Testis Cells
Source: Int J Mol Sci. 2024 Sep 10;25(18):9786. doi: 10.3390/ijms25189786 (PMC11431743; doi:10.3390/ijms25189786)
Supplement: Supplementary file 1 [file ijms-25-09786-s001.zip › Table S2.xlsx]

## Sheet: metrics_summary
Sequencing data statistics of sample
Number of Reads	399739078
Valid Barcodes	0.937
Valid UMIs	0.999
Sequencing Saturation	0.33
Q30 Bases in Barcode	0.958
Q30 Bases in RNA Read	0.9
Q30 Bases in UMI	0.95
Mapping
Reads Mapped to Genome	0.943
Reads Mapped Confidently to Genome	0.906
Reads Mapped Confidently to Intergenic Regions	0.246
Reads Mapped Confidently to Intronic Regions	0.527
Reads Mapped Confidently to Exonic Regions	0.133
Reads Mapped Confidently to Transcriptome	0.262
Reads Mapped Antisense to Gene	0.397
Comparison results statistical table of sample
Estimated Number of Cells	18783
Fraction Reads in Cells	0.775
Mean Reads per Cell	21282
Median Genes per Cell	1336
Total Genes Detected	24760
Median UMI Counts per Cell	1779
