# Supplementary material for: Single-Cell RNA Sequencing Reveals an Atlas of Hezuo Pig Testis Cells
Source: Int J Mol Sci. 2024 Sep 10;25(18):9786. doi: 10.3390/ijms25189786 (PMC11431743; doi:10.3390/ijms25189786)
Supplement: Supplementary file 1 [file ijms-25-09786-s001.zip › Table S3.xlsx]

## Sheet: cluster6--GO
ID	Descrption	fg_num	bg_num	ratio	class	Pvalue	Qvalue
GO:0005622	intracellular	1249	12608	0.099	Cellular Component	1.00641e-56	1.25398e-53
GO:0044424	intracellular part	1236	12449	0.099	Cellular Component	8.81041e-55	5.48888e-52
GO:0005623	cell	1324	14226	0.093	Cellular Component	2.3548e-49	9.78027e-47
GO:0044464	cell part	1322	14199	0.093	Cellular Component	6.83291e-49	2.12845e-46
GO:0005515	protein binding	928	8275	0.112	Molecular Function	8.92035e-47	1.87595e-43
GO:0043229	intracellular organelle	1110	10904	0.102	Cellular Component	2.80577e-43	6.99198e-41
GO:0005488	binding	1230	12677	0.097	Molecular Function	2.7149e-43	2.85472e-40
GO:0043226	organelle	1116	11065	0.101	Cellular Component	2.75456e-41	5.7203e-39
GO:0005829	cytosol	561	4364	0.129	Cellular Component	2.88544e-37	5.13608e-35
GO:0005737	cytoplasm	1049	10282	0.102	Cellular Component	3.50539e-37	5.45965e-35
GO:0043231	intracellular membrane-bounded organelle	1017	9927	0.102	Cellular Component	3.25835e-35	4.51101e-33
GO:0043227	membrane-bounded organelle	1025	10042	0.102	Cellular Component	4.8049e-35	5.98691e-33
GO:0019222	regulation of metabolic process	764	6687	0.114	Biological Process	6.98946e-37	6.69031e-33
GO:0048518	positive regulation of biological process	671	5618	0.119	Biological Process	1.40496e-36	6.72412e-33
GO:0044422	organelle part	888	8408	0.106	Cellular Component	1.99258e-31	2.25705e-29
GO:0044446	intracellular organelle part	870	8185	0.106	Cellular Component	2.37695e-31	2.46807e-29
GO:0008152	metabolic process	1130	11663	0.097	Biological Process	7.28416e-32	2.32413e-28
GO:0016043	cellular component organization	756	6840	0.111	Biological Process	1.0181e-30	2.43631e-27
GO:0044444	cytoplasmic part	887	8503	0.104	Cellular Component	5.27008e-29	5.05116e-27
GO:0051128	regulation of cellular component organization	371	2643	0.14	Biological Process	3.74499e-30	7.16942e-27
GO:0044237	cellular metabolic process	1042	10552	0.099	Biological Process	3.75603e-29	5.99212e-26
GO:0048522	positive regulation of cellular process	585	4939	0.118	Biological Process	6.08341e-29	8.31863e-26
GO:0019899	enzyme binding	314	2127	0.148	Molecular Function	3.59702e-28	2.52151e-25
GO:0071840	cellular component organization or biogenesis	775	7175	0.108	Biological Process	2.81673e-28	3.37022e-25
GO:0044260	cellular macromolecule metabolic process	896	8723	0.103	Biological Process	3.05267e-27	3.24669e-24
GO:0060255	regulation of macromolecule metabolic process	661	5897	0.112	Biological Process	1.10787e-26	1.06046e-23
GO:0031323	regulation of cellular metabolic process	663	5923	0.112	Biological Process	1.28468e-26	1.11791e-23
GO:0005634	nucleus	694	6320	0.11	Cellular Component	2.20826e-25	1.96535e-23
GO:0009893	positive regulation of metabolic process	458	3675	0.125	Biological Process	7.00488e-26	5.22111e-23
GO:0043412	macromolecule modification	520	4343	0.12	Biological Process	7.09094e-26	5.22111e-23
GO:0080090	regulation of primary metabolic process	652	5838	0.112	Biological Process	1.16518e-25	7.90963e-23
GO:0044767	single-organism developmental process	695	6341	0.11	Biological Process	1.23949e-25	7.90963e-23
GO:0044238	primary metabolic process	1032	10588	0.097	Biological Process	1.59763e-25	9.55783e-23
GO:0071704	organic substance metabolic process	1060	10973	0.097	Biological Process	1.9178e-25	1.07984e-22
GO:0032502	developmental process	700	6416	0.109	Biological Process	2.76936e-25	1.47268e-22
GO:0006464	cellular protein modification process	484	3987	0.121	Biological Process	5.43161e-25	2.59957e-22
GO:0036211	protein modification process	484	3987	0.121	Biological Process	5.43161e-25	2.59957e-22
GO:0043170	macromolecule metabolic process	943	9500	0.099	Biological Process	9.95986e-24	4.5398e-21
GO:0044428	nuclear part	493	4184	0.118	Cellular Component	3.38404e-22	2.81101e-20
GO:0051171	regulation of nitrogen compound metabolic process	612	5519	0.111	Biological Process	1.48144e-22	6.44561e-20
GO:0044267	cellular protein metabolic process	588	5247	0.112	Biological Process	1.67191e-22	6.95805e-20
GO:0006996	organelle organization	509	4367	0.117	Biological Process	2.19931e-22	8.77157e-20
GO:0044707	single-multicellular organism process	680	6322	0.108	Biological Process	2.57912e-22	9.87492e-20
GO:0007275	multicellular organism development	603	5443	0.111	Biological Process	5.60638e-22	2.06401e-19
GO:0050793	regulation of developmental process	340	2597	0.131	Biological Process	7.71631e-22	2.73558e-19
GO:0051130	positive regulation of cellular component organization	205	1306	0.157	Biological Process	1.27662e-21	4.36422e-19
GO:0048856	anatomical structure development	648	5984	0.108	Biological Process	1.47083e-21	4.85477e-19
GO:0035556	intracellular signal transduction	338	2589	0.131	Biological Process	1.733e-21	5.52943e-19
GO:0005654	nucleoplasm	385	3105	0.124	Cellular Component	2.42497e-20	1.88845e-18
GO:0048523	negative regulation of cellular process	514	4505	0.114	Biological Process	1.56798e-20	4.84152e-18
GO:0031981	nuclear lumen	438	3695	0.119	Cellular Component	1.09881e-19	8.05361e-18
GO:0048869	cellular developmental process	504	4425	0.114	Biological Process	7.43074e-20	2.22272e-17
GO:0006807	nitrogen compound metabolic process	943	9721	0.097	Biological Process	1.28721e-19	3.7337e-17
GO:0048583	regulation of response to stimulus	443	3774	0.117	Biological Process	1.96369e-19	5.52838e-17
GO:1902589	single-organism organelle organization	408	3412	0.12	Biological Process	4.37567e-19	1.19668e-16
GO:0030154	cell differentiation	469	4078	0.115	Biological Process	5.42893e-19	1.44349e-16
GO:0048731	system development	530	4760	0.111	Biological Process	6.16505e-19	1.59491e-16
GO:0031325	positive regulation of cellular metabolic process	375	3069	0.122	Biological Process	6.51559e-19	1.64124e-16
GO:0043228	non-membrane-bounded organelle	483	4249	0.114	Cellular Component	2.61323e-18	1.80894e-16
GO:0048468	cell development	321	2512	0.128	Biological Process	7.84896e-19	1.92642e-16
GO:0009653	anatomical structure morphogenesis	379	3115	0.122	Biological Process	8.07642e-19	1.93269e-16
GO:0043232	intracellular non-membrane-bounded organelle	479	4219	0.114	Cellular Component	5.18305e-18	3.39899e-16
GO:0031974	membrane-enclosed lumen	508	4543	0.112	Cellular Component	5.55764e-18	3.46241e-16
GO:0031175	neuron projection development	173	1098	0.158	Biological Process	2.03529e-18	4.75165e-16
GO:0048519	negative regulation of biological process	539	4898	0.11	Biological Process	3.27928e-18	7.47365e-16
GO:0070013	intracellular organelle lumen	506	4540	0.111	Cellular Component	1.36227e-17	8.07831e-16
GO:0043233	organelle lumen	506	4541	0.111	Cellular Component	1.42635e-17	8.07831e-16
GO:0032991	macromolecular complex	612	5771	0.106	Cellular Component	3.35187e-17	1.81584e-15
GO:0051641	cellular localization	437	3789	0.115	Biological Process	1.16096e-17	2.58435e-15
GO:0007264	small GTPase mediated signal transduction	98	487	0.201	Biological Process	1.26932e-17	2.76135e-15
GO:0023051	regulation of signaling	384	3221	0.119	Biological Process	1.4321e-17	3.04623e-15
GO:0051179	localization	678	6550	0.104	Biological Process	1.48933e-17	3.0991e-15
GO:0033036	macromolecule localization	393	3321	0.118	Biological Process	1.74685e-17	3.55762e-15
GO:0010604	positive regulation of macromolecule metabolic process	370	3077	0.12	Biological Process	1.85166e-17	3.69251e-15
GO:0010646	regulation of cell communication	387	3265	0.119	Biological Process	2.68117e-17	5.23759e-15
GO:0046907	intracellular transport	280	2158	0.13	Biological Process	3.65982e-17	7.00637e-15
GO:0051173	positive regulation of nitrogen compound metabolic process	350	2883	0.121	Biological Process	4.67733e-17	8.77871e-15
GO:0007010	cytoskeleton organization	196	1346	0.146	Biological Process	5.31443e-17	9.68993e-15
GO:0009966	regulation of signal transduction	349	2875	0.121	Biological Process	5.3653e-17	9.68993e-15
GO:0010468	regulation of gene expression	491	4424	0.111	Biological Process	6.81944e-17	1.20881e-14
GO:1901363	heterocyclic compound binding	644	6111	0.105	Molecular Function	3.21731e-17	1.56167e-14
GO:0097159	organic cyclic compound binding	649	6173	0.105	Molecular Function	3.71295e-17	1.56167e-14
GO:0031252	cell leading edge	81	379	0.214	Cellular Component	3.23512e-16	1.67957e-14
GO:0007399	nervous system development	313	2511	0.125	Biological Process	9.94842e-17	1.73139e-14
GO:0030029	actin filament-based process	125	721	0.173	Biological Process	1.08841e-16	1.86041e-14
GO:0019219	regulation of nucleobase-containing compound metabolic process	457	4057	0.113	Biological Process	1.16046e-16	1.94875e-14
GO:0019538	protein metabolic process	632	6062	0.104	Biological Process	1.44868e-16	2.39083e-14
GO:0043933	macromolecular complex subunit organization	368	3096	0.119	Biological Process	1.55229e-16	2.51839e-14
GO:0016070	RNA metabolic process	533	4920	0.108	Biological Process	1.75131e-16	2.79392e-14
GO:0051252	regulation of RNA metabolic process	430	3769	0.114	Biological Process	1.80057e-16	2.82542e-14
GO:0009889	regulation of biosynthetic process	480	4326	0.111	Biological Process	2.11179e-16	3.26033e-14
GO:0003824	catalytic activity	709	6922	0.102	Molecular Function	1.75922e-16	6.16607e-14
GO:0048666	neuron development	186	1283	0.145	Biological Process	5.98471e-16	9.09296e-14
GO:0022607	cellular component assembly	375	3213	0.117	Biological Process	1.30976e-15	1.95891e-13
GO:0006139	nucleobase-containing compound metabolic process	652	6356	0.103	Biological Process	1.38281e-15	2.03635e-13
GO:0010556	regulation of macromolecule biosynthetic process	457	4116	0.111	Biological Process	1.68494e-15	2.41057e-13
GO:0044093	positive regulation of molecular function	220	1622	0.136	Biological Process	1.6873e-15	2.41057e-13
GO:0044087	regulation of cellular component biogenesis	149	959	0.155	Biological Process	2.11798e-15	2.93064e-13
GO:0032501	multicellular organismal process	720	7183	0.1	Biological Process	2.13141e-15	2.93064e-13
GO:0016477	cell migration	185	1290	0.143	Biological Process	2.14318e-15	2.93064e-13
GO:0090304	nucleic acid metabolic process	592	5663	0.105	Biological Process	2.28533e-15	3.08101e-13
GO:0030030	cell projection organization	215	1578	0.136	Biological Process	2.32056e-15	3.08506e-13
GO:2000112	regulation of cellular macromolecule biosynthetic process	448	4026	0.111	Biological Process	2.63313e-15	3.45265e-13
GO:0043167	ion binding	669	6504	0.103	Molecular Function	1.64237e-15	4.93414e-13
GO:0051239	regulation of multicellular organismal process	339	2854	0.119	Biological Process	4.66596e-15	6.03548e-13
GO:0016740	transferase activity	369	3131	0.118	Molecular Function	2.36121e-15	6.20702e-13
GO:0031326	regulation of cellular biosynthetic process	468	4265	0.11	Biological Process	5.25992e-15	6.71306e-13
GO:0070727	cellular macromolecule localization	254	1977	0.128	Biological Process	5.39497e-15	6.79483e-13
GO:1901576	organic substance biosynthetic process	690	6848	0.101	Biological Process	5.75027e-15	7.14826e-13
GO:0016192	vesicle-mediated transport	238	1820	0.131	Biological Process	6.57542e-15	8.06922e-13
GO:0034613	cellular protein localization	250	1943	0.129	Biological Process	7.88772e-15	9.55713e-13
GO:0048667	cell morphogenesis involved in neuron differentiation	120	720	0.167	Biological Process	9.255e-15	1.10686e-12
GO:0007163	establishment or maintenance of cell polarity	63	271	0.232	Biological Process	9.45832e-15	1.10686e-12
GO:0048812	neuron projection morphogenesis	126	772	0.163	Biological Process	9.49817e-15	1.10686e-12
GO:0030036	actin cytoskeleton organization	111	644	0.172	Biological Process	9.59776e-15	1.10686e-12
GO:0040011	locomotion	250	1947	0.128	Biological Process	1.00551e-14	1.1458e-12
GO:0051056	regulation of small GTPase mediated signal transduction	68	307	0.221	Biological Process	1.05425e-14	1.18721e-12
GO:0008104	protein localization	345	2940	0.117	Biological Process	1.42137e-14	1.58202e-12
GO:0032268	regulation of cellular protein metabolic process	311	2581	0.12	Biological Process	1.46937e-14	1.60196e-12
GO:0022008	neurogenesis	234	1793	0.131	Biological Process	1.47276e-14	1.60196e-12
GO:0065008	regulation of biological quality	424	3802	0.112	Biological Process	1.67549e-14	1.802e-12
GO:0006725	cellular aromatic compound metabolic process	680	6758	0.101	Biological Process	1.71941e-14	1.82868e-12
GO:0007265	Ras protein signal transduction	75	362	0.207	Biological Process	1.8863e-14	1.98414e-12
GO:0007166	cell surface receptor signaling pathway	305	2526	0.121	Biological Process	2.21729e-14	2.30695e-12
GO:0031324	negative regulation of cellular metabolic process	310	2579	0.12	Biological Process	2.28924e-14	2.33665e-12
GO:0048513	animal organ development	400	3545	0.113	Biological Process	2.29467e-14	2.33665e-12
GO:1902531	regulation of intracellular signal transduction	220	1662	0.132	Biological Process	2.41299e-14	2.43128e-12
GO:0033043	regulation of organelle organization	185	1326	0.14	Biological Process	3.13895e-14	3.1298e-12
GO:0000904	cell morphogenesis involved in differentiation	147	973	0.151	Biological Process	3.52132e-14	3.47485e-12
GO:0030182	neuron differentiation	207	1543	0.134	Biological Process	4.25639e-14	4.15736e-12
GO:0006928	movement of cell or subcellular component	252	1992	0.127	Biological Process	4.38413e-14	4.23888e-12
GO:0006351	transcription, DNA-templated	419	3771	0.111	Biological Process	4.8389e-14	4.63179e-12
GO:0051020	GTPase binding	105	595	0.176	Molecular Function	2.04196e-14	4.77138e-12
GO:0032774	RNA biosynthetic process	422	3806	0.111	Biological Process	5.23085e-14	4.94098e-12
GO:0043085	positive regulation of catalytic activity	181	1295	0.14	Biological Process	5.26515e-14	4.94098e-12
GO:0008092	cytoskeletal protein binding	143	924	0.155	Molecular Function	2.49749e-14	5.15862e-12
GO:0031267	small GTPase binding	94	508	0.185	Molecular Function	2.69828e-14	5.15862e-12
GO:0048699	generation of neurons	222	1696	0.131	Biological Process	5.96486e-14	5.52561e-12
GO:0046483	heterocycle metabolic process	672	6697	0.1	Biological Process	6.00359e-14	5.52561e-12
GO:0006355	regulation of transcription, DNA-templated	399	3556	0.112	Biological Process	6.12191e-14	5.54672e-12
GO:1901360	organic cyclic compound metabolic process	691	6926	0.1	Biological Process	6.14242e-14	5.54672e-12
GO:0030027	lamellipodium	48	182	0.264	Cellular Component	1.17456e-13	5.85401e-12
GO:0010605	negative regulation of macromolecule metabolic process	318	2685	0.118	Biological Process	6.93161e-14	6.20088e-12
GO:0009058	biosynthetic process	693	6957	0.1	Biological Process	7.82056e-14	6.93134e-12
GO:0006897	endocytosis	109	647	0.168	Biological Process	8.15099e-14	7.14593e-12
GO:0065007	biological regulation	1119	12428	0.09	Biological Process	8.212e-14	7.14593e-12
GO:0051246	regulation of protein metabolic process	322	2733	0.118	Biological Process	9.16508e-14	7.89056e-12
GO:0097659	nucleic acid-templated transcription	419	3786	0.111	Biological Process	9.23259e-14	7.89056e-12
GO:0045595	regulation of cell differentiation	224	1724	0.13	Biological Process	9.88398e-14	8.37252e-12
GO:0043547	positive regulation of GTPase activity	76	382	0.199	Biological Process	1.16941e-13	9.81897e-12
GO:0044085	cellular component biogenesis	413	3726	0.111	Biological Process	1.21476e-13	1.01111e-11
GO:0032989	cellular component morphogenesis	218	1669	0.131	Biological Process	1.32146e-13	1.09043e-11
GO:1903506	regulation of nucleic acid-templated transcription	399	3574	0.112	Biological Process	1.34889e-13	1.10355e-11
GO:0017016	Ras GTPase binding	90	483	0.186	Molecular Function	6.41263e-14	1.12381e-11
GO:2001141	regulation of RNA biosynthetic process	399	3578	0.112	Biological Process	1.60488e-13	1.30186e-11
GO:0031399	regulation of protein modification process	233	1823	0.128	Biological Process	1.69148e-13	1.36057e-11
GO:0010256	endomembrane system organization	110	665	0.165	Biological Process	2.16428e-13	1.72638e-11
GO:0010467	gene expression	586	5716	0.103	Biological Process	2.36935e-13	1.87433e-11
GO:0043168	anion binding	385	3386	0.114	Molecular Function	1.21276e-13	1.96187e-11
GO:0016358	dendrite development	63	290	0.217	Biological Process	2.59104e-13	2.0329e-11
GO:0032879	regulation of localization	295	2470	0.119	Biological Process	2.7588e-13	2.14693e-11
GO:0000166	nucleotide binding	336	2867	0.117	Molecular Function	1.64045e-13	2.41323e-11
GO:1901265	nucleoside phosphate binding	336	2868	0.117	Molecular Function	1.72128e-13	2.41323e-11
GO:0051234	establishment of localization	557	5387	0.103	Biological Process	3.35599e-13	2.59061e-11
GO:0045935	positive regulation of nucleobase-containing compound metabolic process	241	1917	0.126	Biological Process	3.6292e-13	2.7791e-11
GO:0050807	regulation of synapse organization	53	223	0.238	Biological Process	4.99667e-13	3.78881e-11
GO:0034654	nucleobase-containing compound biosynthetic process	473	4433	0.107	Biological Process	5.03922e-13	3.78881e-11
GO:0009892	negative regulation of metabolic process	337	2929	0.115	Biological Process	5.06653e-13	3.78881e-11
GO:0044451	nucleoplasm part	167	1195	0.14	Cellular Component	8.25814e-13	3.95756e-11
GO:0040007	growth	167	1194	0.14	Biological Process	5.4226e-13	4.02365e-11
GO:0051649	establishment of localization in cell	365	3236	0.113	Biological Process	6.04727e-13	4.45265e-11
GO:0044249	cellular biosynthetic process	673	6777	0.099	Biological Process	6.33242e-13	4.62701e-11
GO:0006793	phosphorus metabolic process	372	3316	0.112	Biological Process	7.08295e-13	5.13621e-11
GO:0050808	synapse organization	77	403	0.191	Biological Process	7.15389e-13	5.14865e-11
GO:0051172	negative regulation of nitrogen compound metabolic process	279	2322	0.12	Biological Process	7.47477e-13	5.33944e-11
GO:0001883	purine nucleoside binding	298	2487	0.12	Molecular Function	4.37855e-13	5.68993e-11
GO:0032553	ribonucleotide binding	304	2553	0.119	Molecular Function	5.15143e-13	5.68993e-11
GO:0017076	purine nucleotide binding	303	2544	0.119	Molecular Function	5.54352e-13	5.68993e-11
GO:0032555	purine ribonucleotide binding	302	2534	0.119	Molecular Function	5.67551e-13	5.68993e-11
GO:0005524	ATP binding	273	2234	0.122	Molecular Function	6.04886e-13	5.68993e-11
GO:0030554	adenyl nucleotide binding	279	2296	0.122	Molecular Function	6.0741e-13	5.68993e-11
GO:0035639	purine ribonucleoside triphosphate binding	296	2473	0.12	Molecular Function	6.18949e-13	5.68993e-11
GO:0001882	nucleoside binding	298	2494	0.119	Molecular Function	6.22293e-13	5.68993e-11
GO:2000026	regulation of multicellular organismal development	248	2003	0.124	Biological Process	8.20923e-13	5.82065e-11
GO:0043087	regulation of GTPase activity	83	452	0.184	Biological Process	8.37063e-13	5.89144e-11
GO:0032550	purine ribonucleoside binding	297	2486	0.119	Molecular Function	7.03423e-13	6.07804e-11
GO:0032559	adenyl ribonucleotide binding	278	2289	0.121	Molecular Function	7.22544e-13	6.07804e-11
GO:0032549	ribonucleoside binding	297	2489	0.119	Molecular Function	8.16949e-13	6.60786e-11
GO:0006468	protein phosphorylation	228	1803	0.126	Biological Process	1.00271e-12	7.00578e-11
GO:0009059	macromolecule biosynthetic process	562	5477	0.103	Biological Process	1.05595e-12	7.32432e-11
GO:0000902	cell morphogenesis	201	1535	0.131	Biological Process	1.13354e-12	7.8059e-11
GO:0051254	positive regulation of RNA metabolic process	220	1725	0.128	Biological Process	1.16942e-12	7.99548e-11
GO:0006796	phosphate-containing compound metabolic process	362	3219	0.112	Biological Process	1.20444e-12	8.17652e-11
GO:0048870	cell motility	198	1511	0.131	Biological Process	1.61328e-12	1.08749e-10
GO:0051674	localization of cell	198	1514	0.131	Biological Process	1.94448e-12	1.30158e-10
GO:0051960	regulation of nervous system development	140	959	0.146	Biological Process	2.1562e-12	1.43327e-10
GO:1902580	single-organism cellular localization	188	1419	0.132	Biological Process	2.42695e-12	1.5929e-10
GO:0034645	cellular macromolecule biosynthetic process	549	5349	0.103	Biological Process	2.42962e-12	1.5929e-10
GO:0044248	cellular catabolic process	281	2368	0.119	Biological Process	2.63484e-12	1.7157e-10
GO:0048584	positive regulation of response to stimulus	251	2058	0.122	Biological Process	3.00932e-12	1.9463e-10
GO:1902582	single-organism intracellular transport	233	1874	0.124	Biological Process	3.13607e-12	2.01466e-10
GO:0048471	perinuclear region of cytoplasm	113	720	0.157	Cellular Component	4.54151e-12	2.09582e-10
GO:0048589	developmental growth	122	802	0.152	Biological Process	3.98957e-12	2.54588e-10
GO:1901564	organonitrogen compound metabolic process	580	5727	0.101	Biological Process	4.14422e-12	2.62705e-10
GO:0014069	postsynaptic density	55	250	0.22	Cellular Component	5.98731e-12	2.66435e-10
GO:0009888	tissue development	260	2158	0.12	Biological Process	4.26634e-12	2.68667e-10
GO:0005938	cell cortex	67	341	0.196	Cellular Component	7.48316e-12	3.21518e-10
GO:0099572	postsynaptic specialization	55	252	0.218	Cellular Component	8.35492e-12	3.47008e-10
GO:0016310	phosphorylation	263	2195	0.12	Biological Process	5.71163e-12	3.57331e-10
GO:0006810	transport	541	5281	0.102	Biological Process	5.85467e-12	3.63902e-10
GO:0000003	reproduction	256	2125	0.12	Biological Process	6.61844e-12	4.08721e-10
GO:0044089	positive regulation of cellular component biogenesis	90	528	0.17	Biological Process	6.83999e-12	4.19695e-10
GO:0061024	membrane organization	167	1232	0.136	Biological Process	7.63538e-12	4.65515e-10
GO:0032279	asymmetric synapse	54	248	0.218	Cellular Component	1.42419e-11	5.72432e-10
GO:0010558	negative regulation of macromolecule biosynthetic process	203	1592	0.128	Biological Process	1.06051e-11	6.4248e-10
GO:0051640	organelle localization	112	725	0.154	Biological Process	1.21038e-11	7.28666e-10
GO:0016568	chromatin modification	103	647	0.159	Biological Process	1.40715e-11	8.41829e-10
GO:0050790	regulation of catalytic activity	255	2130	0.12	Biological Process	1.44268e-11	8.57724e-10
GO:0034330	cell junction organization	55	257	0.214	Biological Process	1.59757e-11	9.38935e-10
GO:0045893	positive regulation of transcription, DNA-templated	201	1579	0.127	Biological Process	1.5989e-11	9.38935e-10
GO:0016604	nuclear body	107	687	0.156	Cellular Component	2.78618e-11	1.08487e-09
GO:0019438	aromatic compound biosynthetic process	491	4738	0.104	Biological Process	2.0045e-11	1.16995e-09
GO:0007015	actin filament organization	69	366	0.189	Biological Process	2.15882e-11	1.25238e-09
GO:0060429	epithelium development	186	1435	0.13	Biological Process	2.2356e-11	1.28911e-09
GO:0031401	positive regulation of protein modification process	155	1133	0.137	Biological Process	2.34537e-11	1.3443e-09
GO:0022603	regulation of anatomical structure morphogenesis	155	1134	0.137	Biological Process	2.51091e-11	1.43062e-09
GO:0030054	cell junction	144	1031	0.14	Cellular Component	3.89247e-11	1.4697e-09
GO:0034641	cellular nitrogen compound metabolic process	706	7291	0.097	Biological Process	2.60972e-11	1.47812e-09
GO:0043234	protein complex	489	4718	0.104	Cellular Component	4.21806e-11	1.5458e-09
GO:0005856	cytoskeleton	239	1978	0.121	Cellular Component	4.46101e-11	1.56641e-09
GO:0060076	excitatory synapse	56	270	0.207	Cellular Component	4.52573e-11	1.56641e-09
GO:0009891	positive regulation of biosynthetic process	243	2021	0.12	Biological Process	3.20427e-11	1.80419e-09
GO:1904396	regulation of neuromuscular junction development	23	58	0.397	Biological Process	3.41048e-11	1.90907e-09
GO:1903508	positive regulation of nucleic acid-templated transcription	206	1643	0.125	Biological Process	3.46913e-11	1.93061e-09
GO:0031328	positive regulation of cellular biosynthetic process	240	1993	0.12	Biological Process	3.75524e-11	2.07775e-09
GO:0009056	catabolic process	314	2779	0.113	Biological Process	4.04621e-11	2.22588e-09
GO:0005911	cell-cell junction	75	422	0.178	Cellular Component	6.68171e-11	2.25011e-09
GO:0036094	small molecule binding	362	3264	0.111	Molecular Function	2.94965e-11	2.29745e-09
GO:0006325	chromatin organization	123	840	0.146	Biological Process	4.30288e-11	2.35355e-09
GO:0097458	neuron part	200	1590	0.126	Cellular Component	7.64694e-11	2.50739e-09
GO:0046578	regulation of Ras protein signal transduction	49	220	0.223	Biological Process	4.62457e-11	2.51513e-09
GO:1902680	positive regulation of RNA biosynthetic process	206	1649	0.125	Biological Process	4.84084e-11	2.61788e-09
GO:0060284	regulation of cell development	146	1058	0.138	Biological Process	5.0539e-11	2.71775e-09
GO:0040008	regulation of growth	118	797	0.148	Biological Process	5.42649e-11	2.90181e-09
GO:0003779	actin binding	74	407	0.182	Molecular Function	3.8761e-11	2.91122e-09
GO:0031344	regulation of cell projection organization	105	680	0.154	Biological Process	5.66162e-11	3.01072e-09
GO:0012505	endomembrane system	416	3913	0.106	Cellular Component	9.77346e-11	3.1225e-09
GO:0031982	vesicle	240	2005	0.12	Cellular Component	1.02613e-10	3.1964e-09
GO:0070887	cellular response to chemical stimulus	322	2876	0.112	Biological Process	6.28567e-11	3.32411e-09
GO:0018130	heterocycle biosynthetic process	493	4799	0.103	Biological Process	7.45517e-11	3.92093e-09
GO:0022604	regulation of cell morphogenesis	99	630	0.157	Biological Process	7.5796e-11	3.96459e-09
GO:0097367	carbohydrate derivative binding	325	2878	0.113	Molecular Function	5.54581e-11	4.02167e-09
GO:0065009	regulation of molecular function	333	3004	0.111	Biological Process	8.81963e-11	4.58813e-09
GO:0045184	establishment of protein localization	270	2326	0.116	Biological Process	9.04855e-11	4.68177e-09
GO:0009890	negative regulation of biosynthetic process	208	1681	0.124	Biological Process	9.15282e-11	4.71026e-09
GO:0032270	positive regulation of cellular protein metabolic process	185	1449	0.128	Biological Process	9.24232e-11	4.73088e-09
GO:0019904	protein domain specific binding	112	738	0.152	Molecular Function	6.80912e-11	4.77319e-09
GO:1902578	single-organism localization	515	5061	0.102	Biological Process	9.55861e-11	4.85079e-09
GO:0016071	mRNA metabolic process	122	841	0.145	Biological Process	9.57793e-11	4.85079e-09
GO:0031410	cytoplasmic vesicle	230	1911	0.12	Cellular Component	1.65547e-10	5.03102e-09
GO:0050789	regulation of biological process	1067	11935	0.089	Biological Process	1.05929e-10	5.33659e-09
GO:0009790	embryo development	179	1392	0.129	Biological Process	1.09133e-10	5.4692e-09
GO:0032990	cell part morphogenesis	150	1108	0.135	Biological Process	1.11316e-10	5.54959e-09
GO:2000113	negative regulation of cellular macromolecule biosynthetic process	192	1523	0.126	Biological Process	1.1464e-10	5.68568e-09
GO:1901362	organic cyclic compound biosynthetic process	503	4928	0.102	Biological Process	1.17204e-10	5.78285e-09
GO:0023056	positive regulation of signaling	202	1625	0.124	Biological Process	1.20231e-10	5.90182e-09
GO:0022414	reproductive process	236	1975	0.119	Biological Process	1.21979e-10	5.95706e-09
GO:0010628	positive regulation of gene expression	235	1966	0.12	Biological Process	1.30752e-10	6.3531e-09
GO:0007528	neuromuscular junction development	33	118	0.28	Biological Process	1.33062e-10	6.43266e-09
GO:0002009	morphogenesis of an epithelium	106	699	0.152	Biological Process	1.34825e-10	6.48517e-09
GO:0010557	positive regulation of macromolecule biosynthetic process	228	1897	0.12	Biological Process	1.57147e-10	7.52107e-09
GO:0044271	cellular nitrogen compound biosynthetic process	555	5548	0.1	Biological Process	1.81458e-10	8.64136e-09
GO:0017048	Rho GTPase binding	39	155	0.252	Molecular Function	1.29916e-10	8.81331e-09
GO:0006886	intracellular protein transport	165	1265	0.13	Biological Process	2.19631e-10	1.04075e-08
GO:0010647	positive regulation of cell communication	205	1667	0.123	Biological Process	2.22147e-10	1.04344e-08
GO:0031329	regulation of cellular catabolic process	114	778	0.147	Biological Process	2.22999e-10	1.04344e-08
GO:0050803	regulation of synapse structure or activity	69	385	0.179	Biological Process	2.23471e-10	1.04344e-08
GO:0098794	postsynapse	79	471	0.168	Cellular Component	3.69863e-10	1.09726e-08
GO:0007049	cell cycle	243	2064	0.118	Biological Process	2.62628e-10	1.21562e-08
GO:0071702	organic substance transport	340	3108	0.109	Biological Process	2.62884e-10	1.21562e-08
GO:0034329	cell junction assembly	44	195	0.226	Biological Process	2.88532e-10	1.3278e-08
GO:0003006	developmental process involved in reproduction	149	1113	0.134	Biological Process	2.91341e-10	1.33263e-08
GO:0048858	cell projection morphogenesis	146	1084	0.135	Biological Process	2.92365e-10	1.33263e-08
GO:0050794	regulation of cellular process	1029	11465	0.09	Biological Process	3.08639e-10	1.40014e-08
GO:0040012	regulation of locomotion	127	905	0.14	Biological Process	3.47165e-10	1.56748e-08
GO:0051124	synaptic growth at neuromuscular junction	23	64	0.359	Biological Process	3.54132e-10	1.59143e-08
GO:0008582	regulation of synaptic growth at neuromuscular junction	21	54	0.389	Biological Process	3.75889e-10	1.68131e-08
GO:0009894	regulation of catabolic process	123	870	0.141	Biological Process	4.20371e-10	1.87153e-08
GO:0051276	chromosome organization	230	1940	0.119	Biological Process	4.67187e-10	2.07033e-08
GO:0018193	peptidyl-amino acid modification	156	1189	0.131	Biological Process	4.73285e-10	2.08769e-08
GO:0071944	cell periphery	502	4958	0.101	Cellular Component	8.48811e-10	2.45958e-08
GO:0031327	negative regulation of cellular biosynthetic process	202	1654	0.122	Biological Process	5.61126e-10	2.46381e-08
GO:0009967	positive regulation of signal transduction	182	1451	0.125	Biological Process	5.71118e-10	2.49623e-08
GO:0044265	cellular macromolecule catabolic process	161	1243	0.13	Biological Process	6.31114e-10	2.74592e-08
GO:0008380	RNA splicing	86	539	0.16	Biological Process	6.47747e-10	2.80553e-08
GO:0050767	regulation of neurogenesis	119	839	0.142	Biological Process	6.77292e-10	2.92029e-08
GO:0051094	positive regulation of developmental process	174	1374	0.127	Biological Process	6.91526e-10	2.96829e-08
GO:0010975	regulation of neuron projection development	84	523	0.161	Biological Process	7.42062e-10	3.15861e-08
GO:0044802	single-organism membrane organization	144	1079	0.133	Biological Process	7.42464e-10	3.15861e-08
GO:0051336	regulation of hydrolase activity	151	1148	0.132	Biological Process	7.77142e-10	3.29151e-08
GO:0048638	regulation of developmental growth	72	421	0.171	Biological Process	7.85634e-10	3.31282e-08
GO:0045216	cell-cell junction organization	47	223	0.211	Biological Process	8.16492e-10	3.42783e-08
GO:0051247	positive regulation of protein metabolic process	189	1529	0.124	Biological Process	8.41026e-10	3.51541e-08
GO:0005794	Golgi apparatus	175	1390	0.126	Cellular Component	1.32849e-09	3.76205e-08
GO:0009057	macromolecule catabolic process	192	1561	0.123	Biological Process	9.08387e-10	3.78047e-08
GO:0005096	GTPase activator activity	54	271	0.199	Molecular Function	5.87899e-10	3.8636e-08
GO:0048813	dendrite morphogenesis	43	195	0.221	Biological Process	9.83383e-10	4.07487e-08
GO:0048729	tissue morphogenesis	120	854	0.141	Biological Process	1.0183e-09	4.20137e-08
GO:0007009	plasma membrane organization	62	341	0.182	Biological Process	1.02679e-09	4.21821e-08
GO:0010629	negative regulation of gene expression	213	1781	0.12	Biological Process	1.11341e-09	4.5545e-08
GO:0016482	cytoplasmic transport	168	1323	0.127	Biological Process	1.1567e-09	4.71146e-08
GO:0016569	covalent chromatin modification	82	511	0.16	Biological Process	1.24052e-09	5.03147e-08
GO:0036477	somatodendritic compartment	122	880	0.139	Cellular Component	2.16882e-09	6.00522e-08
GO:0031346	positive regulation of cell projection organization	68	394	0.173	Biological Process	1.57789e-09	6.37282e-08
GO:0040029	regulation of gene expression, epigenetic	67	386	0.174	Biological Process	1.63428e-09	6.57284e-08
GO:0002064	epithelial cell development	61	337	0.181	Biological Process	1.67732e-09	6.7177e-08
GO:0051345	positive regulation of hydrolase activity	102	694	0.147	Biological Process	1.76644e-09	7.04514e-08
GO:1902494	catalytic complex	224	1906	0.118	Cellular Component	2.62895e-09	7.12102e-08
GO:0004674	protein serine/threonine kinase activity	80	488	0.164	Molecular Function	1.13222e-09	7.21536e-08
GO:0007167	enzyme linked receptor protein signaling pathway	132	978	0.135	Biological Process	1.97569e-09	7.84699e-08
GO:0044877	macromolecular complex binding	234	1985	0.118	Molecular Function	1.33685e-09	8.08919e-08
GO:0016772	transferase activity, transferring phosphorus-containing groups	188	1513	0.124	Molecular Function	1.34627e-09	8.08919e-08
GO:1901575	organic substance catabolic process	272	2419	0.112	Biological Process	2.0799e-09	8.22678e-08
GO:0045934	negative regulation of nucleobase-containing compound metabolic process	189	1547	0.122	Biological Process	2.16248e-09	8.51821e-08
GO:0042327	positive regulation of phosphorylation	124	903	0.137	Biological Process	2.21477e-09	8.68844e-08
GO:0001934	positive regulation of protein phosphorylation	119	856	0.139	Biological Process	2.29584e-09	8.96972e-08
GO:0042995	cell projection	242	2101	0.115	Cellular Component	3.39558e-09	9.0019e-08
GO:0050684	regulation of mRNA processing	37	158	0.234	Biological Process	2.52489e-09	9.8245e-08
GO:0008144	drug binding	181	1447	0.125	Molecular Function	1.71244e-09	1.00035e-07
GO:0099568	cytoplasmic region	81	513	0.158	Cellular Component	4.11161e-09	1.06731e-07
GO:0045664	regulation of neuron differentiation	101	692	0.146	Biological Process	3.10735e-09	1.20342e-07
GO:0048609	multicellular organismal reproductive process	151	1171	0.129	Biological Process	3.11793e-09	1.20342e-07
GO:0060996	dendritic spine development	28	100	0.28	Biological Process	3.20273e-09	1.23119e-07
GO:0016570	histone modification	79	495	0.16	Biological Process	3.23356e-09	1.23807e-07
GO:0004672	protein kinase activity	105	718	0.146	Molecular Function	2.29446e-09	1.30412e-07
GO:0006892	post-Golgi vesicle-mediated transport	30	113	0.265	Biological Process	3.54987e-09	1.35165e-07
GO:2000145	regulation of cell motility	109	768	0.142	Biological Process	3.55847e-09	1.35165e-07
GO:0019900	kinase binding	103	701	0.147	Molecular Function	2.53536e-09	1.40312e-07
GO:0007266	Rho protein signal transduction	38	168	0.226	Biological Process	4.35029e-09	1.64053e-07
GO:0061564	axon development	91	605	0.15	Biological Process	4.35326e-09	1.64053e-07
GO:0007416	synapse assembly	44	212	0.208	Biological Process	4.63893e-09	1.74133e-07
GO:0031331	positive regulation of cellular catabolic process	65	379	0.172	Biological Process	4.69997e-09	1.75735e-07
GO:0097435	fibril organization	88	579	0.152	Biological Process	4.7439e-09	1.76687e-07
GO:0044765	single-organism transport	485	4836	0.1	Biological Process	4.84658e-09	1.79812e-07
GO:0030334	regulation of cell migration	103	717	0.144	Biological Process	5.12254e-09	1.89316e-07
GO:0070647	protein modification by small protein conjugation or removal	143	1102	0.13	Biological Process	5.64308e-09	2.07752e-07
GO:0060627	regulation of vesicle-mediated transport	80	510	0.157	Biological Process	5.74541e-09	2.10709e-07
GO:0009896	positive regulation of catabolic process	71	432	0.164	Biological Process	5.89358e-09	2.15318e-07
GO:0098805	whole membrane	258	2293	0.113	Cellular Component	8.48455e-09	2.1575e-07
GO:0006397	mRNA processing	86	564	0.152	Biological Process	6.09533e-09	2.21842e-07
GO:0016055	Wnt signaling pathway	73	450	0.162	Biological Process	6.3669e-09	2.30848e-07
GO:0012501	programmed cell death	217	1860	0.117	Biological Process	6.48297e-09	2.3417e-07
GO:0097061	dendritic spine organization	24	79	0.304	Biological Process	7.18331e-09	2.58491e-07
GO:0051270	regulation of cellular component movement	117	854	0.137	Biological Process	7.41856e-09	2.65957e-07
GO:0015031	protein transport	250	2216	0.113	Biological Process	8.32207e-09	2.97143e-07
GO:0043632	modification-dependent macromolecule catabolic process	107	761	0.141	Biological Process	8.35054e-09	2.97143e-07
GO:0009792	embryo development ending in birth or egg hatching	117	856	0.137	Biological Process	8.49191e-09	3.01054e-07
GO:0071310	cellular response to organic substance	262	2346	0.112	Biological Process	8.65763e-09	3.05796e-07
GO:0045202	synapse	125	935	0.134	Cellular Component	1.2466e-08	3.10653e-07
GO:0051253	negative regulation of RNA metabolic process	169	1372	0.123	Biological Process	9.6987e-09	3.41309e-07
GO:0032504	multicellular organism reproduction	151	1191	0.127	Biological Process	9.86834e-09	3.46006e-07
GO:0051963	regulation of synapse assembly	33	138	0.239	Biological Process	1.04419e-08	3.64782e-07
GO:0006915	apoptotic process	206	1759	0.117	Biological Process	1.24955e-08	4.34935e-07
GO:0008219	cell death	229	2002	0.114	Biological Process	1.27471e-08	4.42085e-07
GO:0016265	death	229	2003	0.114	Biological Process	1.3308e-08	4.59871e-07
GO:1990234	transferase complex	136	1049	0.13	Cellular Component	1.89068e-08	4.61919e-07
GO:0007409	axonogenesis	85	565	0.15	Biological Process	1.41567e-08	4.87439e-07
GO:0051240	positive regulation of multicellular organismal process	189	1585	0.119	Biological Process	1.43821e-08	4.93424e-07
GO:0070161	anchoring junction	52	284	0.183	Cellular Component	2.06607e-08	4.95063e-07
GO:0098791	Golgi subcompartment	104	744	0.14	Cellular Component	2.31414e-08	5.44041e-07
GO:0051656	establishment of organelle localization	81	531	0.153	Biological Process	1.67019e-08	5.70966e-07
GO:0010562	positive regulation of phosphorus metabolic process	129	983	0.131	Biological Process	1.71832e-08	5.83255e-07
GO:0045937	positive regulation of phosphate metabolic process	129	983	0.131	Biological Process	1.71832e-08	5.83255e-07
GO:0010648	negative regulation of cell communication	162	1312	0.123	Biological Process	1.73111e-08	5.85517e-07
GO:0009719	response to endogenous stimulus	215	1861	0.116	Biological Process	1.745e-08	5.8814e-07
GO:0032269	negative regulation of cellular protein metabolic process	145	1142	0.127	Biological Process	1.8208e-08	6.11532e-07
GO:0044703	multi-organism reproductive process	167	1364	0.122	Biological Process	1.84203e-08	6.16502e-07
GO:0034332	adherens junction organization	30	121	0.248	Biological Process	1.99278e-08	6.64631e-07
GO:0048193	Golgi vesicle transport	65	393	0.165	Biological Process	2.02465e-08	6.72916e-07
GO:0005700	polytene chromosome	23	78	0.295	Cellular Component	2.99593e-08	6.77476e-07
GO:0070603	SWI/SNF superfamily-type complex	23	78	0.295	Cellular Component	2.99593e-08	6.77476e-07
GO:0043005	neuron projection	159	1287	0.124	Cellular Component	3.04483e-08	6.77476e-07
GO:0051704	multi-organism process	309	2883	0.107	Biological Process	2.11418e-08	7.00239e-07
GO:0030100	regulation of endocytosis	46	238	0.193	Biological Process	2.16363e-08	7.14147e-07
GO:0030695	GTPase regulator activity	55	303	0.182	Molecular Function	1.35321e-08	7.29694e-07
GO:0035770	ribonucleoprotein granule	44	225	0.196	Cellular Component	3.45156e-08	7.51944e-07
GO:0044431	Golgi apparatus part	120	903	0.133	Cellular Component	3.50022e-08	7.51944e-07
GO:0005768	endosome	113	836	0.135	Cellular Component	3.60131e-08	7.60547e-07
GO:0048477	oogenesis	59	344	0.172	Biological Process	2.41327e-08	7.93809e-07
GO:0045892	negative regulation of transcription, DNA-templated	155	1249	0.124	Biological Process	2.62031e-08	8.5896e-07
GO:1903507	negative regulation of nucleic acid-templated transcription	158	1280	0.123	Biological Process	2.71199e-08	8.85978e-07
GO:0006366	transcription from RNA polymerase II promoter	269	2451	0.11	Biological Process	2.72503e-08	8.87209e-07
GO:1902679	negative regulation of RNA biosynthetic process	159	1291	0.123	Biological Process	2.83711e-08	9.20569e-07
GO:0019941	modification-dependent protein catabolic process	103	742	0.139	Biological Process	3.13582e-08	1.01406e-06
GO:0016049	cell growth	83	557	0.149	Biological Process	3.24891e-08	1.04709e-06
GO:0032446	protein modification by small protein conjugation	121	916	0.132	Biological Process	3.39378e-08	1.09011e-06
GO:0016567	protein ubiquitination	116	869	0.133	Biological Process	3.73337e-08	1.19518e-06
GO:0045597	positive regulation of cell differentiation	125	957	0.131	Biological Process	3.82145e-08	1.2193e-06
GO:0016773	phosphotransferase activity, alcohol group as acceptor	124	931	0.133	Molecular Function	2.4696e-08	1.29839e-06
GO:0001932	regulation of protein phosphorylation	157	1279	0.123	Biological Process	4.36825e-08	1.38913e-06
GO:0051049	regulation of transport	198	1703	0.116	Biological Process	4.41829e-08	1.40023e-06
GO:0061001	regulation of dendritic spine morphogenesis	16	41	0.39	Biological Process	4.43239e-08	1.40023e-06
GO:0030425	dendrite	89	619	0.144	Cellular Component	6.81825e-08	1.41592e-06
GO:0031984	organelle subcompartment	169	1406	0.12	Cellular Component	7.21577e-08	1.47391e-06
GO:0030175	filopodium	25	94	0.266	Cellular Component	7.3798e-08	1.4831e-06
GO:0005912	adherens junction	49	271	0.181	Cellular Component	7.9043e-08	1.5633e-06
GO:0071495	cellular response to endogenous stimulus	162	1334	0.121	Biological Process	5.36794e-08	1.69019e-06
GO:0051248	negative regulation of protein metabolic process	148	1192	0.124	Biological Process	5.42301e-08	1.70194e-06
GO:0048585	negative regulation of response to stimulus	178	1499	0.119	Biological Process	5.4532e-08	1.70582e-06
GO:0043062	extracellular structure organization	111	827	0.134	Biological Process	5.58036e-08	1.73991e-06
GO:0030198	extracellular matrix organization	108	799	0.135	Biological Process	5.8994e-08	1.83341e-06
GO:0015833	peptide transport	202	1752	0.115	Biological Process	6.00088e-08	1.85891e-06
GO:0007276	gamete generation	124	955	0.13	Biological Process	6.10319e-08	1.88451e-06
GO:0030010	establishment of cell polarity	34	155	0.219	Biological Process	6.26721e-08	1.92893e-06
GO:0001667	ameboidal-type cell migration	65	405	0.16	Biological Process	6.5427e-08	2.00727e-06
GO:0036464	cytoplasmic ribonucleoprotein granule	41	210	0.195	Cellular Component	1.05172e-07	2.04757e-06
GO:0060997	dendritic spine morphogenesis	19	58	0.328	Biological Process	6.80956e-08	2.08246e-06
GO:0019220	regulation of phosphate metabolic process	187	1598	0.117	Biological Process	6.99467e-08	2.13226e-06
GO:0005694	chromosome	146	1181	0.124	Cellular Component	1.14144e-07	2.18805e-06
GO:0016301	kinase activity	140	1097	0.128	Molecular Function	4.37006e-08	2.21544e-06
GO:0008134	transcription factor binding	101	721	0.14	Molecular Function	4.42455e-08	2.21544e-06
GO:0051174	regulation of phosphorus metabolic process	187	1599	0.117	Biological Process	7.31974e-08	2.22427e-06
GO:0006357	regulation of transcription from RNA polymerase II promoter	255	2325	0.11	Biological Process	7.40436e-08	2.24286e-06
GO:0051493	regulation of cytoskeleton organization	77	513	0.15	Biological Process	7.56433e-08	2.28409e-06
GO:0008283	cell proliferation	213	1875	0.114	Biological Process	7.92952e-08	2.38684e-06
GO:0042176	regulation of protein catabolic process	66	417	0.158	Biological Process	8.893e-08	2.66846e-06
GO:0050773	regulation of dendrite development	35	165	0.212	Biological Process	9.75676e-08	2.91849e-06
GO:0065003	macromolecular complex assembly	233	2096	0.111	Biological Process	1.04975e-07	3.13029e-06
GO:0051962	positive regulation of nervous system development	83	572	0.145	Biological Process	1.06393e-07	3.1627e-06
GO:0010769	regulation of cell morphogenesis involved in differentiation	63	393	0.16	Biological Process	1.08831e-07	3.22517e-06
GO:0010638	positive regulation of organelle organization	90	638	0.141	Biological Process	1.14732e-07	3.38956e-06
GO:0008154	actin polymerization or depolymerization	40	204	0.196	Biological Process	1.18433e-07	3.48813e-06
GO:0044702	single organism reproductive process	201	1758	0.114	Biological Process	1.22549e-07	3.59827e-06
GO:0042325	regulation of phosphorylation	165	1383	0.119	Biological Process	1.30896e-07	3.8316e-06
GO:0060998	regulation of dendritic spine development	21	72	0.292	Biological Process	1.35702e-07	3.96019e-06
GO:0010033	response to organic substance	316	3016	0.105	Biological Process	1.40886e-07	4.09898e-06
GO:0019953	sexual reproduction	142	1150	0.123	Biological Process	1.44673e-07	4.19638e-06
GO:0023057	negative regulation of signaling	156	1293	0.121	Biological Process	1.4816e-07	4.28455e-06
GO:0008047	enzyme activator activity	76	501	0.152	Molecular Function	8.85168e-08	4.32909e-06
GO:0006511	ubiquitin-dependent protein catabolic process	97	708	0.137	Biological Process	1.50927e-07	4.35143e-06
GO:0098858	actin-based cell projection	37	185	0.2	Cellular Component	2.31399e-07	4.36853e-06
GO:0045944	positive regulation of transcription from RNA polymerase II promoter	141	1141	0.124	Biological Process	1.5331e-07	4.40685e-06
GO:0000278	mitotic cell cycle	135	1081	0.125	Biological Process	1.56958e-07	4.49821e-06
GO:0051603	proteolysis involved in cellular protein catabolic process	107	805	0.133	Biological Process	1.60889e-07	4.59712e-06
GO:0030496	midbody	34	163	0.209	Cellular Component	2.505e-07	4.65854e-06
GO:0044257	cellular protein catabolic process	111	845	0.131	Biological Process	1.72568e-07	4.91614e-06
GO:1990778	protein localization to cell periphery	49	279	0.176	Biological Process	1.75154e-07	4.97499e-06
GO:0007169	transmembrane receptor protein tyrosine kinase signaling pathway	94	682	0.138	Biological Process	1.78822e-07	5.06415e-06
GO:1903311	regulation of mRNA metabolic process	47	263	0.179	Biological Process	1.82999e-07	5.16717e-06
GO:0044764	multi-organism cellular process	114	876	0.13	Biological Process	1.90892e-07	5.37418e-06
GO:0007281	germ cell development	78	535	0.146	Biological Process	2.12436e-07	5.96316e-06
GO:0048024	regulation of mRNA splicing, via spliceosome	26	106	0.245	Biological Process	2.1748e-07	6.08691e-06
GO:0097447	dendritic tree	85	604	0.141	Cellular Component	3.45354e-07	6.3281e-06
GO:0009968	negative regulation of signal transduction	143	1169	0.122	Biological Process	2.28678e-07	6.38164e-06
GO:0044710	single-organism metabolic process	587	6181	0.095	Biological Process	2.30827e-07	6.42291e-06
GO:0042886	amide transport	202	1785	0.113	Biological Process	2.43256e-07	6.74026e-06
GO:0010976	positive regulation of neuron projection development	52	307	0.169	Biological Process	2.43919e-07	6.74026e-06
GO:0000122	negative regulation of transcription from RNA polymerase II promoter	106	802	0.132	Biological Process	2.44345e-07	6.74026e-06
GO:0030163	protein catabolic process	124	980	0.127	Biological Process	2.57125e-07	7.07242e-06
GO:0019901	protein kinase binding	89	627	0.142	Molecular Function	1.58422e-07	7.35722e-06
GO:0070615	nucleosome-dependent ATPase activity	14	34	0.412	Molecular Function	1.58559e-07	7.35722e-06
GO:0060589	nucleoside-triphosphatase regulator activity	59	359	0.164	Molecular Function	1.60928e-07	7.35722e-06
GO:0043067	regulation of programmed cell death	168	1430	0.117	Biological Process	2.75437e-07	7.5544e-06
GO:1904398	positive regulation of neuromuscular junction development	11	22	0.5	Biological Process	2.80214e-07	7.66345e-06
GO:0030427	site of polarized growth	42	229	0.183	Cellular Component	4.43423e-07	7.95148e-06
GO:0016607	nuclear speck	58	363	0.16	Cellular Component	4.46712e-07	7.95148e-06
GO:1903827	regulation of cellular protein localization	74	503	0.147	Biological Process	3.04787e-07	8.31173e-06
GO:0030424	axon	92	675	0.136	Cellular Component	4.85701e-07	8.5237e-06
GO:0007097	nuclear migration	15	41	0.366	Biological Process	3.18173e-07	8.62762e-06
GO:0040023	establishment of nucleus localization	15	41	0.366	Biological Process	3.18173e-07	8.62762e-06
GO:0015629	actin cytoskeleton	67	444	0.151	Cellular Component	5.09746e-07	8.80194e-06
GO:0044456	synapse part	102	772	0.132	Cellular Component	5.15683e-07	8.80194e-06
GO:0035023	regulation of Rho protein signal transduction	28	122	0.23	Biological Process	3.34679e-07	9.04957e-06
GO:0010941	regulation of cell death	180	1562	0.115	Biological Process	3.67154e-07	9.89971e-06
GO:0055037	recycling endosome	32	154	0.208	Cellular Component	6.12666e-07	1.0316e-05
GO:0007292	female gamete generation	63	407	0.155	Biological Process	3.90865e-07	1.05094e-05
GO:0007610	behavior	124	988	0.126	Biological Process	3.9929e-07	1.07059e-05
GO:0071705	nitrogen compound transport	241	2219	0.109	Biological Process	4.14137e-07	1.10729e-05
GO:0010631	epithelial cell migration	49	287	0.171	Biological Process	4.22409e-07	1.12627e-05
GO:0022412	cellular process involved in reproduction in multicellular organism	92	676	0.136	Biological Process	4.30141e-07	1.1437e-05
GO:0090132	epithelium migration	49	288	0.17	Biological Process	4.70008e-07	1.24624e-05
GO:0000209	protein polyubiquitination	44	247	0.178	Biological Process	4.90303e-07	1.29646e-05
GO:0006893	Golgi to plasma membrane transport	18	59	0.305	Biological Process	5.03296e-07	1.32715e-05
GO:0043484	regulation of RNA splicing	31	146	0.212	Biological Process	5.06656e-07	1.33225e-05
GO:0033554	cellular response to stress	266	2499	0.106	Biological Process	5.08012e-07	1.33225e-05
GO:0007417	central nervous system development	129	1044	0.124	Biological Process	5.42949e-07	1.41793e-05
GO:0032880	regulation of protein localization	114	894	0.128	Biological Process	5.43648e-07	1.41793e-05
GO:0005886	plasma membrane	461	4722	0.098	Cellular Component	8.73482e-07	1.45115e-05
GO:0048814	regulation of dendrite morphogenesis	25	104	0.24	Biological Process	5.58316e-07	1.45223e-05
GO:0010720	positive regulation of cell development	86	623	0.138	Biological Process	5.6447e-07	1.46426e-05
GO:0010770	positive regulation of cell morphogenesis involved in differentiation	39	208	0.188	Biological Process	5.6841e-07	1.47049e-05
GO:0044448	cell cortex part	37	195	0.19	Cellular Component	9.03437e-07	1.48116e-05
GO:0072659	protein localization to plasma membrane	46	265	0.174	Biological Process	5.84463e-07	1.50795e-05
GO:2000058	regulation of protein ubiquitination involved in ubiquitin-dependent protein catabolic process	31	147	0.211	Biological Process	5.93175e-07	1.52631e-05
GO:0001952	regulation of cell-matrix adhesion	23	91	0.253	Biological Process	6.07154e-07	1.55809e-05
GO:0042981	regulation of apoptotic process	164	1406	0.117	Biological Process	6.12073e-07	1.56651e-05
GO:0032535	regulation of cellular component size	63	413	0.153	Biological Process	6.57877e-07	1.67925e-05
GO:0042787	protein ubiquitination involved in ubiquitin-dependent protein catabolic process	31	148	0.209	Biological Process	6.93221e-07	1.76476e-05
GO:0080135	regulation of cellular response to stress	101	771	0.131	Biological Process	7.20575e-07	1.82953e-05
GO:0009725	response to hormone	129	1051	0.123	Biological Process	7.79977e-07	1.97512e-05
GO:0044430	cytoskeletal part	174	1523	0.114	Cellular Component	1.34568e-06	2.17755e-05
GO:0003676	nucleic acid binding	377	3717	0.101	Molecular Function	5.86379e-07	2.62374e-05
GO:0098589	membrane region	150	1277	0.117	Cellular Component	1.65555e-06	2.64463e-05
GO:1903362	regulation of cellular protein catabolic process	51	313	0.163	Biological Process	1.06472e-06	2.68905e-05
GO:0000988	transcription factor activity, protein binding	92	675	0.136	Molecular Function	6.22155e-07	2.72582e-05
GO:0080134	regulation of response to stress	157	1346	0.117	Biological Process	1.09371e-06	2.755e-05
GO:0071822	protein complex subunit organization	235	2182	0.108	Biological Process	1.14762e-06	2.8832e-05
GO:0072657	protein localization to membrane	78	559	0.14	Biological Process	1.25073e-06	3.12587e-05
GO:0045807	positive regulation of endocytosis	29	137	0.212	Biological Process	1.25074e-06	3.12587e-05
GO:0007298	border follicle cell migration	15	45	0.333	Biological Process	1.2701e-06	3.16598e-05
GO:0044291	cell-cell contact zone	18	64	0.281	Cellular Component	2.02012e-06	3.18616e-05
GO:0030041	actin filament polymerization	34	175	0.194	Biological Process	1.28337e-06	3.19076e-05
GO:0090130	tissue migration	49	298	0.164	Biological Process	1.31619e-06	3.25908e-05
GO:0009791	post-embryonic development	69	476	0.145	Biological Process	1.31766e-06	3.25908e-05
GO:0043296	apical junction complex	29	140	0.207	Cellular Component	2.17275e-06	3.38406e-05
GO:0098657	import into cell	76	542	0.14	Biological Process	1.41773e-06	3.49757e-05
GO:0045927	positive regulation of growth	50	308	0.162	Biological Process	1.51307e-06	3.72316e-05
GO:0000785	chromatin	85	633	0.134	Cellular Component	2.44867e-06	3.76672e-05
GO:0031098	stress-activated protein kinase signaling cascade	48	291	0.165	Biological Process	1.5356e-06	3.76892e-05
GO:0051301	cell division	128	1055	0.121	Biological Process	1.59292e-06	3.89959e-05
GO:0006396	RNA processing	153	1313	0.117	Biological Process	1.61065e-06	3.93295e-05
GO:0002066	columnar/cuboidal epithelial cell development	33	169	0.195	Biological Process	1.62801e-06	3.95514e-05
GO:0010810	regulation of cell-substrate adhesion	33	169	0.195	Biological Process	1.62801e-06	3.95514e-05
GO:0016050	vesicle organization	58	379	0.153	Biological Process	1.63508e-06	3.96228e-05
GO:0007297	ovarian follicle cell migration	15	46	0.326	Biological Process	1.74471e-06	4.21725e-05
GO:0060341	regulation of cellular localization	147	1253	0.117	Biological Process	1.79607e-06	4.33046e-05
GO:0002065	columnar/cuboidal epithelial cell differentiation	44	259	0.17	Biological Process	1.85915e-06	4.4713e-05
GO:0044463	cell projection part	162	1416	0.114	Cellular Component	3.00311e-06	4.56327e-05
GO:0005802	trans-Golgi network	38	213	0.178	Cellular Component	3.09126e-06	4.64062e-05
GO:0007044	cell-substrate junction assembly	22	90	0.244	Biological Process	1.94736e-06	4.67171e-05
GO:0017137	Rab GTPase binding	35	180	0.194	Molecular Function	1.11387e-06	4.78055e-05
GO:0000398	mRNA splicing, via spliceosome	56	364	0.154	Biological Process	2.08305e-06	4.98473e-05
GO:0014704	intercalated disc	15	48	0.312	Cellular Component	3.37369e-06	5.0043e-05
GO:1903053	regulation of extracellular matrix organization	52	329	0.158	Biological Process	2.13385e-06	5.09357e-05
GO:1902275	regulation of chromatin organization	39	219	0.178	Biological Process	2.16955e-06	5.16591e-05
GO:0030313	cell envelope	37	206	0.18	Cellular Component	3.52454e-06	5.16655e-05
GO:0003002	regionalization	75	540	0.139	Biological Process	2.38454e-06	5.66373e-05
GO:0034249	negative regulation of cellular amide metabolic process	39	220	0.177	Biological Process	2.43563e-06	5.77076e-05
GO:0007420	brain development	101	792	0.128	Biological Process	2.46165e-06	5.818e-05
GO:0042221	response to chemical	429	4410	0.097	Biological Process	2.60167e-06	6.13378e-05
GO:0032970	regulation of actin filament-based process	54	349	0.155	Biological Process	2.64774e-06	6.22708e-05
GO:0009887	organ morphogenesis	139	1179	0.118	Biological Process	2.69632e-06	6.32578e-05
GO:0035295	tube development	127	1056	0.12	Biological Process	2.75863e-06	6.45613e-05
GO:0048639	positive regulation of developmental growth	38	213	0.178	Biological Process	2.78852e-06	6.51018e-05
GO:0046872	metal ion binding	400	4015	0.1	Molecular Function	1.58773e-06	6.67799e-05
GO:1903050	regulation of proteolysis involved in cellular protein catabolic process	47	289	0.163	Biological Process	2.94021e-06	6.84762e-05
GO:0051050	positive regulation of transport	110	886	0.124	Biological Process	3.10876e-06	7.21833e-05
GO:0030155	regulation of cell adhesion	81	601	0.135	Biological Process	3.11447e-06	7.21833e-05
GO:0050769	positive regulation of neurogenesis	70	497	0.141	Biological Process	3.14421e-06	7.26965e-05
GO:0000380	alternative mRNA splicing, via spliceosome	20	79	0.253	Biological Process	3.15491e-06	7.27682e-05
GO:0045296	cadherin binding	12	30	0.4	Molecular Function	1.78715e-06	7.36936e-05
GO:0000118	histone deacetylase complex	18	68	0.265	Cellular Component	5.22694e-06	7.57298e-05
GO:0010606	positive regulation of cytoplasmic mRNA processing body assembly	5	5	1	Biological Process	3.41028e-06	7.84692e-05
GO:0045666	positive regulation of neuron differentiation	60	406	0.148	Biological Process	3.44724e-06	7.89961e-05
GO:0022402	cell cycle process	176	1574	0.112	Biological Process	3.44968e-06	7.89961e-05
GO:0017148	negative regulation of translation	37	207	0.179	Biological Process	3.58365e-06	8.1868e-05
GO:0070577	lysine-acetylated histone binding	9	17	0.529	Molecular Function	2.07444e-06	8.38951e-05
GO:0031589	cell-substrate adhesion	46	283	0.163	Biological Process	3.78998e-06	8.63754e-05
GO:0033674	positive regulation of kinase activity	70	500	0.14	Biological Process	3.89406e-06	8.85367e-05
GO:0043009	chordate embryonic development	90	692	0.13	Biological Process	3.95619e-06	8.97361e-05
GO:0043549	regulation of kinase activity	100	791	0.126	Biological Process	4.05069e-06	9.16624e-05
GO:0000377	RNA splicing, via transesterification reactions with bulged adenosine as nucleophile	56	372	0.151	Biological Process	4.11428e-06	9.28818e-05
GO:0035264	multicellular organism growth	35	192	0.182	Biological Process	4.1315e-06	9.30511e-05
GO:1903308	regulation of chromatin modification	37	209	0.177	Biological Process	4.5195e-06	0.000101551
GO:0023014	signal transduction by protein phosphorylation	101	803	0.126	Biological Process	4.53276e-06	0.00010161
GO:0002164	larval development	35	193	0.181	Biological Process	4.66214e-06	0.000104266
GO:0007160	cell-matrix adhesion	33	177	0.186	Biological Process	4.67347e-06	0.000104276
GO:0007507	heart development	80	598	0.134	Biological Process	4.75782e-06	0.000105911
GO:0034333	adherens junction assembly	20	81	0.247	Biological Process	4.77844e-06	0.000106124
GO:0007548	sex differentiation	56	374	0.15	Biological Process	4.85415e-06	0.000107555
GO:0007063	regulation of sister chromatid cohesion	10	23	0.435	Biological Process	4.90948e-06	0.00010853
GO:0032386	regulation of intracellular transport	71	513	0.138	Biological Process	5.00605e-06	0.00011041
GO:0048259	regulation of receptor-mediated endocytosis	23	102	0.225	Biological Process	5.04759e-06	0.00011107
GO:0005790	smooth endoplasmic reticulum	12	34	0.353	Cellular Component	7.853e-06	0.000112469
GO:0006950	response to stress	421	4346	0.097	Biological Process	5.39858e-06	0.000118521
GO:0007423	sensory organ development	95	747	0.127	Biological Process	5.52911e-06	0.000121109
GO:0015630	microtubule cytoskeleton	133	1138	0.117	Cellular Component	8.69308e-06	0.000123086
GO:0051647	nucleus localization	15	50	0.3	Biological Process	5.63769e-06	0.000123205
GO:0003723	RNA binding	152	1306	0.116	Molecular Function	3.28372e-06	0.000130296
GO:0051347	positive regulation of transferase activity	77	573	0.134	Biological Process	6.07442e-06	0.000132447
GO:0043197	dendritic spine	32	174	0.184	Cellular Component	9.51759e-06	0.000133246
GO:0043414	macromolecule methylation	51	332	0.154	Biological Process	6.13855e-06	0.000133541
GO:0000375	RNA splicing, via transesterification reactions	56	377	0.149	Biological Process	6.19903e-06	0.000134551
GO:0045887	positive regulation of synaptic growth at neuromuscular junction	9	19	0.474	Biological Process	6.23628e-06	0.000134868
GO:0060322	head development	104	839	0.124	Biological Process	6.24179e-06	0.000134868
GO:0032956	regulation of actin cytoskeleton organization	49	315	0.156	Biological Process	6.53622e-06	0.000140911
GO:0043169	cation binding	404	4093	0.099	Molecular Function	3.6947e-06	0.000143888
GO:0060562	epithelial tube morphogenesis	68	489	0.139	Biological Process	6.72822e-06	0.000144725
GO:0090175	regulation of establishment of planar polarity	17	63	0.27	Biological Process	6.75979e-06	0.000145078
GO:0003712	transcription cofactor activity	80	589	0.136	Molecular Function	3.87385e-06	0.000148122
GO:0044309	neuron spine	32	175	0.183	Cellular Component	1.07582e-05	0.000148941
GO:0001654	eye development	73	537	0.136	Biological Process	7.03272e-06	0.000150598
GO:0030426	growth cone	35	200	0.175	Cellular Component	1.15665e-05	0.000158372
GO:0000989	transcription factor activity, transcription factor binding	86	648	0.133	Molecular Function	4.29564e-06	0.000161317
GO:0043254	regulation of protein complex assembly	66	472	0.14	Biological Process	7.62612e-06	0.000162847
GO:0007626	locomotory behavior	44	273	0.161	Biological Process	7.63876e-06	0.000162847
GO:0001726	ruffle	30	160	0.188	Cellular Component	1.20751e-05	0.000163539
GO:0043025	neuronal cell body	80	611	0.131	Cellular Component	1.24389e-05	0.000166405
GO:1990752	microtubule end	10	25	0.4	Cellular Component	1.25538e-05	0.000166405
GO:0030855	epithelial cell differentiation	95	754	0.126	Biological Process	8.14769e-06	0.00017331
GO:0010498	proteasomal protein catabolic process	81	617	0.131	Biological Process	8.49791e-06	0.000180359
GO:0046847	filopodium assembly	17	64	0.266	Biological Process	8.51872e-06	0.000180401
GO:0034622	cellular macromolecular complex assembly	142	1237	0.115	Biological Process	8.73706e-06	0.000184616
GO:0001738	morphogenesis of a polarized epithelium	25	120	0.208	Biological Process	8.9199e-06	0.000188065
GO:0042393	histone binding	33	176	0.188	Molecular Function	5.10025e-06	0.000188172
GO:0007389	pattern specification process	87	677	0.129	Biological Process	9.19206e-06	0.000193377
GO:0006909	phagocytosis	38	224	0.17	Biological Process	9.48112e-06	0.00019902
GO:0035567	non-canonical Wnt signaling pathway	22	99	0.222	Biological Process	1.03276e-05	0.000216315
GO:0044427	chromosomal part	122	1039	0.117	Cellular Component	1.67999e-05	0.000220344
GO:0000165	MAPK cascade	98	789	0.124	Biological Process	1.06763e-05	0.000222765
GO:0033044	regulation of chromosome organization	61	430	0.142	Biological Process	1.06821e-05	0.000222765
GO:0018209	peptidyl-serine modification	44	277	0.159	Biological Process	1.11474e-05	0.000231962
GO:0002682	regulation of immune system process	136	1180	0.115	Biological Process	1.12112e-05	0.000232785
GO:0042802	identical protein binding	189	1715	0.11	Molecular Function	6.86191e-06	0.000248803
GO:0034086	maintenance of sister chromatid cohesion	7	12	0.583	Biological Process	1.21522e-05	0.000251232
GO:0034088	maintenance of mitotic sister chromatid cohesion	7	12	0.583	Biological Process	1.21522e-05	0.000251232
GO:0005635	nuclear envelope	62	446	0.139	Cellular Component	1.95711e-05	0.000254017
GO:0032870	cellular response to hormone stimulus	89	702	0.127	Biological Process	1.23729e-05	0.000255245
GO:0051093	negative regulation of developmental process	112	934	0.12	Biological Process	1.25149e-05	0.000257619
GO:0000139	Golgi membrane	87	688	0.126	Cellular Component	2.00645e-05	0.000257735
GO:0016197	endosomal transport	46	296	0.155	Biological Process	1.27247e-05	0.00026106
GO:0051726	regulation of cell cycle	136	1183	0.115	Biological Process	1.27366e-05	0.00026106
GO:0070848	response to growth factor	87	683	0.127	Biological Process	1.29337e-05	0.000264532
GO:0098590	plasma membrane region	125	1075	0.116	Cellular Component	2.08736e-05	0.000265392
GO:0007045	cell-substrate adherens junction assembly	17	66	0.258	Biological Process	1.3309e-05	0.000271051
GO:0048041	focal adhesion assembly	17	66	0.258	Biological Process	1.3309e-05	0.000271051
GO:0044433	cytoplasmic vesicle part	130	1128	0.115	Cellular Component	2.17365e-05	0.000272027
GO:0031988	membrane-bounded vesicle	149	1328	0.112	Cellular Component	2.1832e-05	0.000272027
GO:0002244	hematopoietic progenitor cell differentiation	34	194	0.175	Biological Process	1.35584e-05	0.000275544
GO:0048732	gland development	69	509	0.136	Biological Process	1.37178e-05	0.000278192
GO:0018105	peptidyl-serine phosphorylation	42	262	0.16	Biological Process	1.39555e-05	0.000282415
GO:0048598	embryonic morphogenesis	94	755	0.125	Biological Process	1.47168e-05	0.000297193
GO:0018205	peptidyl-lysine modification	55	379	0.145	Biological Process	1.48945e-05	0.000300149
GO:0044708	single-organism behavior	76	578	0.131	Biological Process	1.52053e-05	0.000305767
GO:0010008	endosome membrane	58	412	0.141	Cellular Component	2.48768e-05	0.000306896
GO:0042592	homeostatic process	184	1701	0.108	Biological Process	1.56939e-05	0.000314931
GO:2000059	negative regulation of protein ubiquitination involved in ubiquitin-dependent protein catabolic process	13	42	0.31	Biological Process	1.62146e-05	0.000324699
GO:0000245	spliceosomal complex assembly	17	67	0.254	Biological Process	1.65061e-05	0.000329159
GO:0000381	regulation of alternative mRNA splicing, via spliceosome	17	67	0.254	Biological Process	1.65061e-05	0.000329159
GO:0051015	actin filament binding	31	165	0.188	Molecular Function	9.34652e-06	0.000329573
GO:0032403	protein complex binding	112	919	0.122	Molecular Function	9.40295e-06	0.000329573
GO:0002376	immune system process	251	2442	0.103	Biological Process	1.66221e-05	0.000330784
GO:0061003	positive regulation of dendritic spine morphogenesis	9	21	0.429	Biological Process	1.71011e-05	0.00033961
GO:0098588	bounding membrane of organelle	254	2485	0.102	Cellular Component	2.94396e-05	0.000359625
GO:0060070	canonical Wnt signaling pathway	42	265	0.158	Biological Process	1.8493e-05	0.000366491
GO:0045859	regulation of protein kinase activity	91	731	0.124	Biological Process	2.02533e-05	0.000400546
GO:0007062	sister chromatid cohesion	17	68	0.25	Biological Process	2.03698e-05	0.00040202
GO:0031400	negative regulation of protein modification process	89	712	0.125	Biological Process	2.1352e-05	0.000420539
GO:0002768	immune response-regulating cell surface receptor signaling pathway	39	241	0.162	Biological Process	2.24168e-05	0.000440603
GO:0005089	Rho guanyl-nucleotide exchange factor activity	18	72	0.25	Molecular Function	1.34604e-05	0.000464052
GO:0005769	early endosome	47	317	0.148	Cellular Component	3.93743e-05	0.000476315
GO:0007155	cell adhesion	154	1390	0.111	Biological Process	2.45105e-05	0.000480766
GO:0016023	cytoplasmic, membrane-bounded vesicle	142	1270	0.112	Cellular Component	4.09059e-05	0.000490084
GO:0019827	stem cell population maintenance	32	183	0.175	Biological Process	2.51728e-05	0.000492748
GO:0030111	regulation of Wnt signaling pathway	45	295	0.153	Biological Process	2.53171e-05	0.000494563
GO:0051648	vesicle localization	48	322	0.149	Biological Process	2.54477e-05	0.000496101
GO:0022610	biological adhesion	155	1402	0.111	Biological Process	2.57378e-05	0.000500737
GO:0051338	regulation of transferase activity	110	930	0.118	Biological Process	2.7165e-05	0.00052528
GO:0072358	cardiovascular system development	121	1044	0.116	Biological Process	2.72132e-05	0.00052528
GO:0072359	circulatory system development	121	1044	0.116	Biological Process	2.72132e-05	0.00052528
GO:0016458	gene silencing	50	341	0.147	Biological Process	2.72188e-05	0.00052528
GO:0044297	cell body	85	683	0.124	Cellular Component	4.46289e-05	0.000529596
GO:0071363	cellular response to growth factor stimulus	83	657	0.126	Biological Process	2.75904e-05	0.000531379
GO:1902903	regulation of fibril organization	46	305	0.151	Biological Process	2.76746e-05	0.000531929
GO:0006461	protein complex assembly	182	1697	0.107	Biological Process	2.89281e-05	0.0005538
GO:0070271	protein complex biogenesis	182	1697	0.107	Biological Process	2.89281e-05	0.0005538
GO:0043068	positive regulation of programmed cell death	77	599	0.129	Biological Process	2.95946e-05	0.000565428
GO:0048749	compound eye development	23	113	0.204	Biological Process	2.98015e-05	0.000568247
GO:0098727	maintenance of cell number	32	185	0.173	Biological Process	3.14623e-05	0.000598721
GO:0008360	regulation of cell shape	29	161	0.18	Biological Process	3.37726e-05	0.000641054
GO:0007623	circadian rhythm	37	228	0.162	Biological Process	3.38208e-05	0.000641054
GO:0050890	cognition	49	335	0.146	Biological Process	3.4796e-05	0.000658236
GO:0045860	positive regulation of protein kinase activity	63	466	0.135	Biological Process	3.49196e-05	0.00065927
GO:0009798	axis specification	34	203	0.167	Biological Process	3.59338e-05	0.000677084
GO:0043001	Golgi to plasma membrane protein transport	12	39	0.308	Biological Process	3.66199e-05	0.000688656
GO:1901888	regulation of cell junction assembly	17	71	0.239	Biological Process	3.72223e-05	0.000698611
GO:0061136	regulation of proteasomal protein catabolic process	41	264	0.155	Biological Process	3.75102e-05	0.000702637
GO:0006898	receptor-mediated endocytosis	45	300	0.15	Biological Process	3.85763e-05	0.000721196
GO:0032433	filopodium tip	8	19	0.421	Cellular Component	6.15304e-05	0.000723273
GO:0030707	ovarian follicle cell development	23	115	0.2	Biological Process	3.99096e-05	0.000744669
GO:0043161	proteasome-mediated ubiquitin-dependent protein catabolic process	70	536	0.131	Biological Process	4.08047e-05	0.000759889
GO:0051258	protein polymerization	47	319	0.147	Biological Process	4.14956e-05	0.000771254
GO:0010506	regulation of autophagy	43	283	0.152	Biological Process	4.17549e-05	0.000773463
GO:0008064	regulation of actin polymerization or depolymerization	30	171	0.175	Biological Process	4.17761e-05	0.000773463
GO:0005085	guanyl-nucleotide exchange factor activity	46	300	0.153	Molecular Function	2.32576e-05	0.000788884
GO:0004012	phospholipid-translocating ATPase activity	8	17	0.471	Molecular Function	2.392e-05	0.000792477
GO:0017124	SH3 domain binding	24	118	0.203	Molecular Function	2.41172e-05	0.000792477
GO:0005913	cell-cell adherens junction	17	74	0.23	Cellular Component	6.90997e-05	0.000799852
GO:0044440	endosomal part	60	446	0.135	Cellular Component	6.93291e-05	0.000799852
GO:0031647	regulation of protein stability	39	248	0.157	Biological Process	4.33174e-05	0.000799878
GO:0043065	positive regulation of apoptotic process	75	586	0.128	Biological Process	4.33699e-05	0.000799878
GO:0003677	DNA binding	264	2577	0.102	Molecular Function	2.51554e-05	0.000813874
GO:0005815	microtubule organizing center	83	672	0.124	Cellular Component	7.13004e-05	0.000815049
GO:0061061	muscle structure development	84	676	0.124	Biological Process	4.48875e-05	0.000826275
GO:0071407	cellular response to organic cyclic compound	76	597	0.127	Biological Process	4.62587e-05	0.000849882
GO:0005057	receptor signaling protein activity	26	134	0.194	Molecular Function	2.68066e-05	0.000854157
GO:0030234	enzyme regulator activity	122	1045	0.117	Molecular Function	2.83214e-05	0.000888955
GO:1903047	mitotic cell cycle process	104	881	0.118	Biological Process	4.88359e-05	0.000895036
GO:0001558	regulation of cell growth	59	433	0.136	Biological Process	4.89034e-05	0.000895036
GO:0051058	negative regulation of small GTPase mediated signal transduction	15	59	0.254	Biological Process	5.0022e-05	0.000913761
GO:0008366	axon ensheathment	22	109	0.202	Biological Process	5.03824e-05	0.000918591
GO:0030832	regulation of actin filament length	30	173	0.173	Biological Process	5.22918e-05	0.000951591
GO:0007017	microtubule-based process	98	821	0.119	Biological Process	5.26572e-05	0.000956423
GO:0031625	ubiquitin protein ligase binding	43	277	0.155	Molecular Function	3.14535e-05	0.000972746
GO:0046949	fatty-acyl-CoA biosynthetic process	10	29	0.345	Biological Process	5.48345e-05	0.000994084
GO:0002119	nematode larval development	27	149	0.181	Biological Process	5.58022e-05	0.00100971
GO:1903391	regulation of adherens junction organization	14	53	0.264	Biological Process	5.61479e-05	0.00101405
GO:0007272	ensheathment of neurons	22	110	0.2	Biological Process	5.82505e-05	0.00105005
GO:0035459	cargo loading into vesicle	8	19	0.421	Biological Process	5.96079e-05	0.00107249
GO:0045732	positive regulation of protein catabolic process	37	234	0.158	Biological Process	5.97963e-05	0.00107387
GO:0035371	microtubule plus-end	8	20	0.4	Cellular Component	9.52755e-05	0.00107921
GO:0031965	nuclear membrane	43	292	0.147	Cellular Component	9.66585e-05	0.00108501
GO:0016311	dephosphorylation	62	465	0.133	Biological Process	6.06182e-05	0.00108659
GO:0051489	regulation of filopodium assembly	13	47	0.277	Biological Process	6.10697e-05	0.00109263
GO:0002429	immune response-activating cell surface receptor signaling pathway	35	217	0.161	Biological Process	6.1979e-05	0.00110477
GO:0060828	regulation of canonical Wnt signaling pathway	35	217	0.161	Biological Process	6.1979e-05	0.00110477
GO:0005088	Ras guanyl-nucleotide exchange factor activity	36	218	0.165	Molecular Function	3.6282e-05	0.00110581
GO:0034091	regulation of maintenance of sister chromatid cohesion	5	7	0.714	Biological Process	6.23407e-05	0.0011071
GO:0034182	regulation of maintenance of mitotic sister chromatid cohesion	5	7	0.714	Biological Process	6.23407e-05	0.0011071
GO:0032259	methylation	53	380	0.139	Biological Process	6.28306e-05	0.00111373
GO:0018022	peptidyl-lysine methylation	25	134	0.187	Biological Process	6.33856e-05	0.00112149
GO:0031396	regulation of protein ubiquitination	49	343	0.143	Biological Process	6.40815e-05	0.00113171
GO:0006470	protein dephosphorylation	52	371	0.14	Biological Process	6.44836e-05	0.00113672
GO:0007267	cell-cell signaling	152	1396	0.109	Biological Process	6.7014e-05	0.00117915
GO:0031532	actin cytoskeleton reorganization	20	96	0.208	Biological Process	6.84209e-05	0.0012017
GO:0014070	response to organic cyclic compound	119	1045	0.114	Biological Process	6.85571e-05	0.00120188
GO:0070160	occluding junction	23	122	0.189	Cellular Component	0.000111004	0.00123492
GO:0038127	ERBB signaling pathway	27	151	0.179	Biological Process	7.08233e-05	0.00123934
GO:0031090	organelle membrane	313	3207	0.098	Cellular Component	0.000113875	0.00125565
GO:0022406	membrane docking	30	176	0.17	Biological Process	7.25809e-05	0.00126778
GO:0040014	regulation of multicellular organism growth	21	104	0.202	Biological Process	7.35681e-05	0.00128268
GO:1902533	positive regulation of intracellular signal transduction	105	901	0.117	Biological Process	7.52847e-05	0.00131023
GO:0071558	histone demethylase activity (H3-K27 specific)	4	4	1	Molecular Function	4.41097e-05	0.00132518
GO:0042127	regulation of cell proliferation	157	1454	0.108	Biological Process	7.69642e-05	0.00133703
GO:0016605	PML body	19	92	0.207	Cellular Component	0.00012346	0.0013494
GO:0043954	cellular component maintenance	17	75	0.227	Biological Process	7.83029e-05	0.00135782
GO:0044283	small molecule biosynthetic process	136	1229	0.111	Biological Process	7.96335e-05	0.00137789
GO:0001736	establishment of planar polarity	20	97	0.206	Biological Process	7.97485e-05	0.00137789
GO:2001252	positive regulation of chromosome organization	34	211	0.161	Biological Process	7.9945e-05	0.0013788
GO:0071417	cellular response to organonitrogen compound	69	538	0.128	Biological Process	8.14363e-05	0.00140199
GO:0000289	nuclear-transcribed mRNA poly(A) tail shortening	11	36	0.306	Biological Process	8.28733e-05	0.00142162
GO:0009083	branched-chain amino acid catabolic process	11	36	0.306	Biological Process	8.28733e-05	0.00142162
GO:0010494	cytoplasmic stress granule	18	85	0.212	Cellular Component	0.000131833	0.00142838
GO:0042552	myelination	21	105	0.2	Biological Process	8.5073e-05	0.00145674
GO:0010883	regulation of lipid storage	14	55	0.255	Biological Process	8.7275e-05	0.00149178
GO:0033962	cytoplasmic mRNA processing body assembly	9	25	0.36	Biological Process	8.83557e-05	0.00150756
GO:0021932	hindbrain radial glia guided cell migration	6	11	0.545	Biological Process	8.88193e-05	0.00151277
GO:0005923	bicellular tight junction	22	116	0.19	Cellular Component	0.000141671	0.00152175
GO:0040017	positive regulation of locomotion	64	491	0.13	Biological Process	9.11566e-05	0.00154747
GO:0034968	histone lysine methylation	23	121	0.19	Biological Process	9.118e-05	0.00154747
GO:0051650	establishment of vesicle localization	45	311	0.145	Biological Process	9.26476e-05	0.00156508
GO:0048260	positive regulation of receptor-mediated endocytosis	15	62	0.242	Biological Process	9.26934e-05	0.00156508
GO:0007164	establishment of tissue polarity	20	98	0.204	Biological Process	9.27079e-05	0.00156508
GO:0043112	receptor metabolic process	29	170	0.171	Biological Process	9.36775e-05	0.00157866
GO:1901699	cellular response to nitrogen compound	79	640	0.123	Biological Process	9.38977e-05	0.00157959
GO:0051893	regulation of focal adhesion assembly	13	49	0.265	Biological Process	9.79127e-05	0.0016385
GO:0060999	positive regulation of dendritic spine development	13	49	0.265	Biological Process	9.79127e-05	0.0016385
GO:0090109	regulation of cell-substrate junction assembly	13	49	0.265	Biological Process	9.79127e-05	0.0016385
GO:0019216	regulation of lipid metabolic process	49	349	0.14	Biological Process	9.92764e-05	0.00165842
GO:0009952	anterior/posterior pattern specification	45	312	0.144	Biological Process	9.99988e-05	0.00166758
GO:0015631	tubulin binding	53	375	0.141	Molecular Function	5.72901e-05	0.00169692
GO:0031440	regulation of mRNA 3'-end processing	12	43	0.279	Biological Process	0.000106106	0.0017646
GO:0051965	positive regulation of synapse assembly	18	84	0.214	Biological Process	0.000106185	0.0017646
GO:0010564	regulation of cell cycle process	92	775	0.119	Biological Process	0.000108686	0.00180302
GO:0010942	positive regulation of cell death	80	653	0.123	Biological Process	0.000109161	0.00180777
GO:0030031	cell projection assembly	66	514	0.128	Biological Process	0.00011152	0.00184364
GO:0009987	cellular process	1341	16232	0.083	Biological Process	0.000113806	0.00187819
GO:0008022	protein C-terminus binding	36	224	0.161	Molecular Function	6.50932e-05	0.00190126
GO:0019787	ubiquitin-like protein transferase activity	67	510	0.131	Molecular Function	6.68784e-05	0.00191006
GO:0003682	chromatin binding	75	588	0.128	Molecular Function	6.72108e-05	0.00191006
GO:0030335	positive regulation of cell migration	55	408	0.135	Biological Process	0.000115966	0.00191055
GO:0001067	regulatory region nucleic acid binding	100	839	0.119	Molecular Function	6.88593e-05	0.00193082
GO:0035239	tube morphogenesis	91	767	0.119	Biological Process	0.0001207	0.00198281
GO:0042330	taxis	80	655	0.122	Biological Process	0.000120767	0.00198281
GO:0044389	ubiquitin-like protein ligase binding	43	287	0.15	Molecular Function	7.35303e-05	0.00203466
GO:0007229	integrin-mediated signaling pathway	18	85	0.212	Biological Process	0.000124693	0.00204161
GO:0006473	protein acetylation	33	207	0.159	Biological Process	0.000124774	0.00204161
GO:0036120	cellular response to platelet-derived growth factor stimulus	9	26	0.346	Biological Process	0.000125496	0.00204642
GO:0061063	positive regulation of nematode larval development	9	26	0.346	Biological Process	0.000125496	0.00204642
GO:0048646	anatomical structure formation involved in morphogenesis	147	1361	0.108	Biological Process	0.000130309	0.00212129
GO:0000932	cytoplasmic mRNA processing body	16	73	0.219	Cellular Component	0.000201382	0.00214463
GO:0060071	Wnt signaling pathway, planar cell polarity pathway	14	57	0.246	Biological Process	0.000132417	0.00215195
GO:0071103	DNA conformation change	112	988	0.113	Biological Process	0.000134832	0.00218747
GO:0061062	regulation of nematode larval development	12	44	0.273	Biological Process	0.000135275	0.00219095
GO:1901698	response to nitrogen compound	122	1094	0.112	Biological Process	0.000136037	0.00219957
GO:0007346	regulation of mitotic cell cycle	83	688	0.121	Biological Process	0.000137351	0.00221708
GO:2000114	regulation of establishment of cell polarity	8	21	0.381	Biological Process	0.000138624	0.00223385
GO:0035337	fatty-acyl-CoA metabolic process	11	38	0.289	Biological Process	0.00014282	0.00229761
GO:0006629	lipid metabolic process	156	1462	0.107	Biological Process	0.000145501	0.0023368
GO:1903729	regulation of plasma membrane organization	21	109	0.193	Biological Process	0.000148688	0.00238399
GO:0033365	protein localization to organelle	111	980	0.113	Biological Process	0.0001493	0.0023898
GO:0010324	membrane invagination	17	79	0.215	Biological Process	0.000154938	0.00247084
GO:0003383	apical constriction	5	8	0.625	Biological Process	0.000155137	0.00247084
GO:0045876	positive regulation of sister chromatid cohesion	5	8	0.625	Biological Process	0.000155137	0.00247084
GO:0006508	proteolysis	204	1994	0.102	Biological Process	0.000155474	0.00247209
GO:1903364	positive regulation of cellular protein catabolic process	29	175	0.166	Biological Process	0.000158261	0.00251222
GO:0030866	cortical actin cytoskeleton organization	14	58	0.241	Biological Process	0.000161733	0.00255948
GO:0010243	response to organonitrogen compound	111	982	0.113	Biological Process	0.000161772	0.00255948
GO:0010603	regulation of cytoplasmic mRNA processing body assembly	6	12	0.5	Biological Process	0.000165486	0.00261392
GO:0004842	ubiquitin-protein transferase activity	64	487	0.131	Molecular Function	9.57137e-05	0.0026141
GO:0097190	apoptotic signaling pathway	68	541	0.126	Biological Process	0.000167257	0.00263754
GO:0090066	regulation of anatomical structure size	69	551	0.125	Biological Process	0.000167755	0.00264103
GO:1901532	regulation of hematopoietic progenitor cell differentiation	18	87	0.207	Biological Process	0.000170375	0.00267789
GO:0051403	stress-activated MAPK cascade	39	264	0.148	Biological Process	0.000170918	0.00267963
GO:0061014	positive regulation of mRNA catabolic process	12	45	0.267	Biological Process	0.000171046	0.00267963
GO:0043900	regulation of multi-organism process	59	453	0.13	Biological Process	0.000172745	0.00270182
GO:0006935	chemotaxis	78	642	0.121	Biological Process	0.000173221	0.00270485
GO:0036119	response to platelet-derived growth factor	9	27	0.333	Biological Process	0.000174833	0.00272558
GO:0016032	viral process	87	734	0.119	Biological Process	0.00017519	0.0027267
GO:0044403	symbiosis, encompassing mutualism through parasitism	95	817	0.116	Biological Process	0.000178649	0.00277602
GO:0001701	in utero embryonic development	50	367	0.136	Biological Process	0.000179626	0.00278668
GO:0043408	regulation of MAPK cascade	80	664	0.12	Biological Process	0.000188318	0.00291543
GO:0046580	negative regulation of Ras protein signal transduction	13	52	0.25	Biological Process	0.000188535	0.00291543
GO:0048534	hematopoietic or lymphoid organ development	99	860	0.115	Biological Process	0.000189606	0.00292276
GO:0000578	embryonic axis specification	20	103	0.194	Biological Process	0.000189619	0.00292276
GO:0019902	phosphatase binding	32	195	0.164	Molecular Function	0.000108585	0.00292762
GO:0042597	periplasmic space	25	146	0.171	Cellular Component	0.000278657	0.00294243
GO:0030055	cell-substrate junction	27	163	0.166	Cellular Component	0.000283435	0.00296773
GO:0002165	instar larval or pupal development	27	160	0.169	Biological Process	0.000193454	0.00297708
GO:0071559	response to transforming growth factor beta	33	212	0.156	Biological Process	0.000197766	0.00302689
GO:0007295	growth of a germarium-derived egg chamber	4	5	0.8	Biological Process	0.000198085	0.00302689
GO:0034093	positive regulation of maintenance of sister chromatid cohesion	4	5	0.8	Biological Process	0.000198085	0.00302689
GO:0034184	positive regulation of maintenance of mitotic sister chromatid cohesion	4	5	0.8	Biological Process	0.000198085	0.00302689
GO:0006903	vesicle targeting	18	88	0.205	Biological Process	0.000198272	0.00302689
GO:0031010	ISWI-type complex	6	13	0.462	Cellular Component	0.000293398	0.00304644
GO:0031941	filamentous actin	8	23	0.348	Cellular Component	0.00029753	0.00305284
GO:0043198	dendritic shaft	14	61	0.23	Cellular Component	0.000298914	0.00305284
GO:0042594	response to starvation	39	266	0.147	Biological Process	0.00020047	0.00305558
GO:0031334	positive regulation of protein complex assembly	38	257	0.148	Biological Process	0.000202018	0.00307428
GO:0045332	phospholipid translocation	8	22	0.364	Biological Process	0.000202483	0.00307646
GO:0090575	RNA polymerase II transcription factor complex	29	181	0.16	Cellular Component	0.000307919	0.00311924
GO:0034248	regulation of cellular amide metabolic process	67	535	0.125	Biological Process	0.000207101	0.00314163
GO:0051052	regulation of DNA metabolic process	60	466	0.129	Biological Process	0.000208909	0.00316404
GO:0048278	vesicle docking	17	81	0.21	Biological Process	0.000213467	0.00322797
GO:0001708	cell fate specification	27	161	0.168	Biological Process	0.000214911	0.00323958
GO:0007034	vacuolar transport	27	161	0.168	Biological Process	0.000214911	0.00323958
GO:0005916	fascia adherens	5	9	0.556	Cellular Component	0.000332681	0.00326691
GO:0016028	rhabdomere	5	9	0.556	Cellular Component	0.000332681	0.00326691
GO:0016342	catenin complex	5	9	0.556	Cellular Component	0.000332681	0.00326691
GO:0000145	exocyst	10	35	0.286	Cellular Component	0.000332984	0.00326691
GO:0061695	transferase complex, transferring phosphorus-containing groups	53	404	0.131	Cellular Component	0.000336484	0.0032693
GO:0030312	external encapsulating structure	22	123	0.179	Cellular Component	0.000338475	0.0032693
GO:0006403	RNA localization	43	304	0.141	Biological Process	0.000218787	0.00328262
GO:1903829	positive regulation of cellular protein localization	43	304	0.141	Biological Process	0.000218787	0.00328262
GO:0032434	regulation of proteasomal ubiquitin-dependent protein catabolic process	34	222	0.153	Biological Process	0.000218796	0.00328262
GO:0048599	oocyte development	22	120	0.183	Biological Process	0.000221461	0.00331741
GO:0007059	chromosome segregation	111	990	0.112	Biological Process	0.000221832	0.00331777
GO:0030833	regulation of actin filament polymerization	26	153	0.17	Biological Process	0.000224721	0.00335575
GO:0045814	negative regulation of gene expression, epigenetic	31	196	0.158	Biological Process	0.000227994	0.00339403
GO:0050770	regulation of axonogenesis	31	196	0.158	Biological Process	0.000227994	0.00339403
GO:0000226	microtubule cytoskeleton organization	73	597	0.122	Biological Process	0.000228388	0.00339462
GO:0007043	cell-cell junction assembly	18	89	0.202	Biological Process	0.000230078	0.00341443
GO:0051961	negative regulation of nervous system development	46	333	0.138	Biological Process	0.000233312	0.00345706
GO:1903320	regulation of protein modification by small protein conjugation or removal	50	371	0.135	Biological Process	0.000233828	0.00345935
GO:2000736	regulation of stem cell differentiation	29	179	0.162	Biological Process	0.000235946	0.0034853
GO:0005924	cell-substrate adherens junction	26	157	0.166	Cellular Component	0.000365538	0.00350354
GO:0030705	cytoskeleton-dependent intracellular transport	27	162	0.167	Biological Process	0.000238455	0.00351694
GO:0007549	dosage compensation	9	28	0.321	Biological Process	0.00023931	0.00352412
GO:0043543	protein acylation	36	241	0.149	Biological Process	0.0002397	0.00352444
GO:0044705	multi-organism reproductive behavior	20	105	0.19	Biological Process	0.000248351	0.00364603
GO:0005925	focal adhesion	25	149	0.168	Cellular Component	0.000383634	0.00364892
GO:0009605	response to external stimulus	242	2440	0.099	Biological Process	0.000249841	0.00366229
GO:0030522	intracellular receptor signaling pathway	39	269	0.145	Biological Process	0.000253443	0.00370942
GO:0031667	response to nutrient levels	82	691	0.119	Biological Process	0.000257176	0.00375831
GO:0033157	regulation of intracellular protein transport	35	233	0.15	Biological Process	0.00026063	0.00380297
GO:0002253	activation of immune response	53	402	0.132	Biological Process	0.000268048	0.00390526
GO:0003713	transcription coactivator activity	44	305	0.144	Molecular Function	0.000148299	0.00394775
GO:0097485	neuron projection guidance	45	326	0.138	Biological Process	0.000275866	0.00401306
GO:0044255	cellular lipid metabolic process	126	1156	0.109	Biological Process	0.0002765	0.0040146
GO:1901701	cellular response to oxygen-containing compound	113	1017	0.111	Biological Process	0.000276904	0.0040146
GO:0051235	maintenance of location	47	345	0.136	Biological Process	0.00027723	0.0040146
GO:0017053	transcriptional repressor complex	18	93	0.194	Cellular Component	0.000428081	0.00404082
GO:0099738	cell cortex region	13	56	0.232	Cellular Component	0.000432381	0.00405073
GO:0003015	heart process	34	225	0.151	Biological Process	0.000283003	0.00408985
GO:0019098	reproductive behavior	20	106	0.189	Biological Process	0.000283282	0.00408985
GO:0000975	regulatory region DNA binding	98	837	0.117	Molecular Function	0.000157972	0.00410143
GO:0044212	transcription regulatory region DNA binding	98	837	0.117	Molecular Function	0.000157972	0.00410143
GO:0016080	synaptic vesicle targeting	6	13	0.462	Biological Process	0.000286341	0.0041278
GO:0034204	lipid translocation	8	23	0.348	Biological Process	0.000288615	0.00414808
GO:0048339	paraxial mesoderm development	8	23	0.348	Biological Process	0.000288615	0.00414808
GO:0002520	immune system development	102	902	0.113	Biological Process	0.000292755	0.00420128
GO:0071826	ribonucleoprotein complex subunit organization	39	271	0.144	Biological Process	0.000295407	0.00423298
GO:0002090	regulation of receptor internalization	11	41	0.268	Biological Process	0.000299425	0.00427775
GO:0006376	mRNA splice site selection	11	41	0.268	Biological Process	0.000299425	0.00427775
GO:1903649	regulation of cytoplasmic transport	44	318	0.138	Biological Process	0.000304402	0.00434238
GO:0006323	DNA packaging	96	840	0.114	Biological Process	0.000304917	0.00434326
GO:0033267	axon part	56	439	0.128	Cellular Component	0.000470535	0.00437528
GO:0009279	cell outer membrane	15	71	0.211	Cellular Component	0.000479685	0.00442732
GO:0002495	antigen processing and presentation of peptide antigen via MHC class II	16	76	0.211	Biological Process	0.000312452	0.00443738
GO:0090630	activation of GTPase activity	16	76	0.211	Biological Process	0.000312452	0.00443738
GO:0007611	learning or memory	43	309	0.139	Biological Process	0.000313058	0.00443939
GO:0031901	early endosome membrane	21	118	0.178	Cellular Component	0.000490157	0.0044907
GO:2000060	positive regulation of protein ubiquitination involved in ubiquitin-dependent protein catabolic process	19	99	0.192	Biological Process	0.000317676	0.00449822
GO:0045475	locomotor rhythm	10	35	0.286	Biological Process	0.000321297	0.00453607
GO:0061028	establishment of endothelial barrier	10	35	0.286	Biological Process	0.000321297	0.00453607
GO:0051705	multi-organism behavior	27	165	0.164	Biological Process	0.00032339	0.00455889
GO:0015914	phospholipid transport	15	69	0.217	Biological Process	0.000330524	0.00465261
GO:2000147	positive regulation of cell motility	55	425	0.129	Biological Process	0.000332096	0.00466585
GO:1901700	response to oxygen-containing compound	165	1587	0.104	Biological Process	0.000332439	0.00466585
GO:1902115	regulation of organelle assembly	28	174	0.161	Biological Process	0.00033588	0.00470724
GO:0030162	regulation of proteolysis	87	749	0.116	Biological Process	0.000343291	0.00480407
GO:0048863	stem cell differentiation	48	358	0.134	Biological Process	0.000347876	0.00486112
GO:0007173	epidermal growth factor receptor signaling pathway	23	132	0.174	Biological Process	0.000348806	0.00486701
GO:0035091	phosphatidylinositol binding	36	236	0.153	Molecular Function	0.000191638	0.00491481
GO:0048511	rhythmic process	47	349	0.135	Biological Process	0.000360942	0.00502902
GO:2000027	regulation of organ morphogenesis	35	237	0.148	Biological Process	0.000361835	0.00503413
GO:0030097	hemopoiesis	93	813	0.114	Biological Process	0.000365821	0.0050822
GO:0005547	phosphatidylinositol-3,4,5-trisphosphate binding	11	39	0.282	Molecular Function	0.000201863	0.00511467
GO:0019898	extrinsic component of membrane	40	288	0.139	Cellular Component	0.000564783	0.00513664
GO:0008017	microtubule binding	41	282	0.145	Molecular Function	0.00020756	0.00515984
GO:0005548	phospholipid transporter activity	13	52	0.25	Molecular Function	0.000208553	0.00515984
GO:0031056	regulation of histone modification	26	158	0.165	Biological Process	0.000378195	0.0052465
GO:0016323	basolateral plasma membrane	33	224	0.147	Cellular Component	0.000592137	0.0053464
GO:0007622	rhythmic behavior	15	70	0.214	Biological Process	0.000389737	0.00539879
GO:0009267	cellular response to starvation	32	211	0.152	Biological Process	0.000394629	0.00545866
GO:0042692	muscle cell differentiation	55	428	0.129	Biological Process	0.00039564	0.00546474
GO:0007411	axon guidance	44	322	0.137	Biological Process	0.000400235	0.00552024
GO:0070823	HDA1 complex	5	10	0.5	Cellular Component	0.000620909	0.00556247
GO:0031672	A band	12	51	0.235	Cellular Component	0.000624997	0.00556247
GO:0035220	wing disc development	21	117	0.179	Biological Process	0.000410831	0.00565824
GO:0005730	nucleolus	98	876	0.112	Cellular Component	0.000640696	0.00566175
GO:0098772	molecular function regulator	172	1636	0.105	Molecular Function	0.000231709	0.00566609
GO:0036314	response to sterol	10	36	0.278	Biological Process	0.000412998	0.00567176
GO:0097035	regulation of membrane lipid distribution	10	36	0.278	Biological Process	0.000412998	0.00567176
GO:0009081	branched-chain amino acid metabolic process	13	56	0.232	Biological Process	0.000414375	0.00567439
GO:0090002	establishment of protein localization to plasma membrane	13	56	0.232	Biological Process	0.000414375	0.00567439
GO:1903052	positive regulation of proteolysis involved in cellular protein catabolic process	26	159	0.164	Biological Process	0.000418128	0.00571761
GO:0048608	reproductive structure development	70	579	0.121	Biological Process	0.00042208	0.0057634
GO:1901565	organonitrogen compound catabolic process	118	1082	0.109	Biological Process	0.000422836	0.00576551
GO:1903313	positive regulation of mRNA metabolic process	16	78	0.205	Biological Process	0.000425688	0.00579613
GO:0051272	positive regulation of cellular component movement	57	449	0.127	Biological Process	0.000426458	0.00579837
GO:0048582	positive regulation of post-embryonic development	9	30	0.3	Biological Process	0.00042775	0.00580769
GO:0008013	beta-catenin binding	17	81	0.21	Molecular Function	0.000240831	0.00582147
GO:0006338	chromatin remodeling	33	221	0.149	Biological Process	0.000429685	0.0058257
GO:0044454	nuclear chromosome part	77	658	0.117	Cellular Component	0.000674269	0.00591648
GO:0051129	negative regulation of cellular component organization	89	776	0.115	Biological Process	0.000446991	0.00604472
GO:0060537	muscle tissue development	51	391	0.13	Biological Process	0.000447102	0.00604472
GO:0006914	autophagy	58	460	0.126	Biological Process	0.000453519	0.00612283
GO:0097191	extrinsic apoptotic signaling pathway	29	186	0.156	Biological Process	0.00045586	0.00614576
GO:0006417	regulation of translation	60	480	0.125	Biological Process	0.000456765	0.0061493
GO:0061640	cytoskeleton-dependent cytokinesis	24	143	0.168	Biological Process	0.000464726	0.0062356
GO:0033057	multicellular organism reproductive behavior	18	94	0.191	Biological Process	0.000464938	0.0062356
GO:0071560	cellular response to transforming growth factor beta stimulus	31	204	0.152	Biological Process	0.000466018	0.0062356
GO:0021535	cell migration in hindbrain	7	19	0.368	Biological Process	0.000466432	0.0062356
GO:0034063	stress granule assembly	7	19	0.368	Biological Process	0.000466432	0.0062356
GO:0000790	nuclear chromatin	56	447	0.125	Cellular Component	0.000731305	0.00637207
GO:2001233	regulation of apoptotic signaling pathway	48	363	0.132	Biological Process	0.000477451	0.00637401
GO:0002431	Fc receptor mediated stimulatory signaling pathway	14	64	0.219	Biological Process	0.000483296	0.00644305
GO:0040013	negative regulation of locomotion	38	269	0.141	Biological Process	0.000507387	0.00674773
GO:0032271	regulation of protein polymerization	31	205	0.151	Biological Process	0.00050756	0.00674773
GO:0061458	reproductive system development	70	583	0.12	Biological Process	0.000512507	0.00680405
GO:0001841	neural tube formation	21	119	0.176	Biological Process	0.000519692	0.00688987
GO:0007064	mitotic sister chromatid cohesion	10	37	0.27	Biological Process	0.000525444	0.00691834
GO:0031641	regulation of myelination	10	37	0.27	Biological Process	0.000525444	0.00691834
GO:0007303	cytoplasmic transport, nurse cell to oocyte	3	3	1	Biological Process	0.000525453	0.00691834
GO:0045200	establishment of neuroblast polarity	3	3	1	Biological Process	0.000525453	0.00691834
GO:0097051	establishment of protein localization to endoplasmic reticulum membrane	3	3	1	Biological Process	0.000525453	0.00691834
GO:0001843	neural tube closure	18	95	0.189	Biological Process	0.000531112	0.00698325
GO:0043410	positive regulation of MAPK cascade	58	463	0.125	Biological Process	0.000534218	0.00701445
GO:0006275	regulation of DNA replication	34	233	0.146	Biological Process	0.000543505	0.00712662
GO:0032482	Rab protein signal transduction	8	25	0.32	Biological Process	0.000550296	0.00716658
GO:0035722	interleukin-12-mediated signaling pathway	8	25	0.32	Biological Process	0.000550296	0.00716658
GO:0036315	cellular response to sterol	8	25	0.32	Biological Process	0.000550296	0.00716658
GO:0046856	phosphatidylinositol dephosphorylation	8	25	0.32	Biological Process	0.000550296	0.00716658
GO:0071349	cellular response to interleukin-12	8	25	0.32	Biological Process	0.000550296	0.00716658
GO:0007562	eclosion	4	6	0.667	Biological Process	0.000556078	0.00721243
GO:0021942	radial glia guided migration of Purkinje cell	4	6	0.667	Biological Process	0.000556078	0.00721243
GO:0071557	histone H3-K27 demethylation	4	6	0.667	Biological Process	0.000556078	0.00721243
GO:0051491	positive regulation of filopodium assembly	9	31	0.29	Biological Process	0.000559959	0.00723337
GO:1902036	regulation of hematopoietic stem cell differentiation	9	31	0.29	Biological Process	0.000559959	0.00723337
GO:1904358	positive regulation of telomere maintenance via telomere lengthening	9	31	0.29	Biological Process	0.000559959	0.00723337
GO:1903533	regulation of protein targeting	24	145	0.166	Biological Process	0.000571855	0.00737708
GO:0006402	mRNA catabolic process	45	337	0.134	Biological Process	0.000572688	0.00737788
GO:0002764	immune response-regulating signaling pathway	48	366	0.131	Biological Process	0.000574481	0.00739104
GO:0032452	histone demethylase activity	8	23	0.348	Molecular Function	0.000309516	0.00739673
GO:0060218	hematopoietic stem cell differentiation	11	44	0.25	Biological Process	0.000580653	0.00746042
GO:0045165	cell fate commitment	54	425	0.127	Biological Process	0.0005844	0.0074985
GO:0006888	ER to Golgi vesicle-mediated transport	28	180	0.156	Biological Process	0.000588078	0.00752551
GO:0050806	positive regulation of synaptic transmission	28	180	0.156	Biological Process	0.000588078	0.00752551
GO:0050766	positive regulation of phagocytosis	12	51	0.235	Biological Process	0.000600723	0.00767707
GO:0044798	nuclear transcription factor complex	31	211	0.147	Cellular Component	0.00089439	0.00771726
GO:0031519	PcG protein complex	11	46	0.239	Cellular Component	0.000902371	0.00771726
GO:1904949	ATPase complex	38	276	0.138	Cellular Component	0.00090427	0.00771726
GO:0019884	antigen processing and presentation of exogenous antigen	18	96	0.188	Biological Process	0.000605249	0.0077246
GO:0010587	miRNA catabolic process	5	10	0.5	Biological Process	0.00060824	0.00774212
GO:0060232	delamination	5	10	0.5	Biological Process	0.00060824	0.00774212
GO:0005798	Golgi-associated vesicle	22	132	0.167	Cellular Component	0.000916593	0.00776921
GO:0032388	positive regulation of intracellular transport	39	281	0.139	Biological Process	0.000613185	0.00779469
GO:0044462	external encapsulating structure part	17	91	0.187	Cellular Component	0.0009304	0.00783296
GO:0050658	RNA transport	35	244	0.143	Biological Process	0.000625153	0.0079363
GO:0016887	ATPase activity	86	731	0.118	Molecular Function	0.000337962	0.00798577
GO:0045294	alpha-catenin binding	5	9	0.556	Molecular Function	0.00034184	0.00798765
GO:0071782	endoplasmic reticulum tubular network	7	21	0.333	Cellular Component	0.00095747	0.00800676
GO:0018394	peptidyl-lysine acetylation	28	181	0.155	Biological Process	0.000643314	0.00815602
GO:0006401	RNA catabolic process	49	378	0.13	Biological Process	0.000658642	0.0083239
GO:0051169	nuclear transport	60	487	0.123	Biological Process	0.000660855	0.0083239
GO:0002504	antigen processing and presentation of peptide or polysaccharide antigen via MHC class II	16	81	0.198	Biological Process	0.000660903	0.0083239
GO:0035384	thioester biosynthetic process	16	81	0.198	Biological Process	0.000660903	0.0083239
GO:0071616	acyl-CoA biosynthetic process	16	81	0.198	Biological Process	0.000660903	0.0083239
GO:0070317	negative regulation of G0 to G1 transition	10	38	0.263	Biological Process	0.000662096	0.00832796
GO:0090543	Flemming body	8	27	0.296	Cellular Component	0.00100553	0.00835262
GO:0051236	establishment of RNA localization	35	245	0.143	Biological Process	0.000674099	0.00846781
GO:0031623	receptor internalization	17	89	0.191	Biological Process	0.000681155	0.00854524
GO:0050852	T cell receptor signaling pathway	18	97	0.186	Biological Process	0.000688119	0.00861004
GO:0060606	tube closure	18	97	0.186	Biological Process	0.000688119	0.00861004
GO:0043434	response to peptide hormone	54	428	0.126	Biological Process	0.000690785	0.0086321
GO:2000146	negative regulation of cell motility	33	227	0.145	Biological Process	0.00069574	0.0086827
GO:0030336	negative regulation of cell migration	32	218	0.147	Biological Process	0.000703308	0.00876571
GO:0021700	developmental maturation	46	350	0.131	Biological Process	0.000706724	0.00879232
GO:0043297	apical junction assembly	13	59	0.22	Biological Process	0.00070728	0.00879232
GO:0050775	positive regulation of dendrite morphogenesis	12	52	0.231	Biological Process	0.00072438	0.00897165
GO:0032793	positive regulation of CREB transcription factor activity	6	15	0.4	Biological Process	0.000725239	0.00897165
GO:2001044	regulation of integrin-mediated signaling pathway	6	15	0.4	Biological Process	0.000725239	0.00897165
GO:0019886	antigen processing and presentation of exogenous peptide antigen via MHC class II	15	74	0.203	Biological Process	0.000726232	0.00897165
GO:0050657	nucleic acid transport	35	246	0.142	Biological Process	0.000726392	0.00897165
GO:0002757	immune response-activating signal transduction	45	341	0.132	Biological Process	0.00073678	0.00908822
GO:0051964	negative regulation of synapse assembly	8	26	0.308	Biological Process	0.000739096	0.00910505
GO:0030518	intracellular steroid hormone receptor signaling pathway	23	139	0.165	Biological Process	0.000740389	0.00910926
GO:0042641	actomyosin	14	69	0.203	Cellular Component	0.00111498	0.0092004
GO:0050795	regulation of behavior	43	322	0.134	Biological Process	0.000749156	0.00920529
GO:0006476	protein deacetylation	20	114	0.175	Biological Process	0.000754152	0.0092548
GO:1903055	positive regulation of extracellular matrix organization	27	174	0.155	Biological Process	0.000758833	0.00929906
GO:0017145	stem cell division	16	82	0.195	Biological Process	0.000760674	0.00929906
GO:1902882	regulation of response to oxidative stress	16	82	0.195	Biological Process	0.000760674	0.00929906
GO:0009953	dorsal/ventral pattern formation	28	183	0.153	Biological Process	0.000767567	0.00937137
GO:0043934	sporulation	29	192	0.151	Biological Process	0.0007717	0.00939969
GO:0010970	establishment of localization by movement along microtubule	24	148	0.162	Biological Process	0.000772833	0.00939969
GO:1901800	positive regulation of proteasomal protein catabolic process	24	148	0.162	Biological Process	0.000772833	0.00939969
GO:0002478	antigen processing and presentation of exogenous peptide antigen	17	90	0.189	Biological Process	0.000777779	0.00944548
GO:2001236	regulation of extrinsic apoptotic signaling pathway	22	131	0.168	Biological Process	0.000778994	0.00944548
GO:0007492	endoderm development	18	98	0.184	Biological Process	0.000780545	0.00944548
GO:0035195	gene silencing by miRNA	18	98	0.184	Biological Process	0.000780545	0.00944548
GO:0016462	pyrophosphatase activity	129	1188	0.109	Molecular Function	0.000411346	0.00950617
GO:0030865	cortical cytoskeleton organization	14	67	0.209	Biological Process	0.000786974	0.00951126
GO:0017111	nucleoside-triphosphatase activity	125	1146	0.109	Molecular Function	0.00042328	0.00967562
GO:0044419	interspecies interaction between organisms	96	865	0.111	Biological Process	0.000818851	0.00988183
GO:0008286	insulin receptor signaling pathway	23	140	0.164	Biological Process	0.000819701	0.00988183
GO:0000228	nuclear chromosome	80	703	0.114	Cellular Component	0.00121297	0.00994318
GO:0006984	ER-nucleus signaling pathway	10	39	0.256	Biological Process	0.000826769	0.00995451
GO:0021543	pallium development	28	184	0.152	Biological Process	0.000837206	0.0100551
GO:0044088	regulation of vacuole organization	13	60	0.217	Biological Process	0.000837223	0.0100551
GO:0016589	NURF complex	4	7	0.571	Cellular Component	0.00123504	0.0100579
GO:0021915	neural tube development	29	193	0.15	Biological Process	0.000839745	0.0100727
GO:0051271	negative regulation of cellular component movement	35	248	0.141	Biological Process	0.000841803	0.0100848
GO:0030177	positive regulation of Wnt signaling pathway	22	132	0.167	Biological Process	0.000865032	0.0103372
GO:0048707	instar larval or pupal morphogenesis	22	132	0.167	Biological Process	0.000865032	0.0103372
GO:0030261	chromosome condensation	77	667	0.115	Biological Process	0.000881424	0.0105199
GO:0016575	histone deacetylation	18	99	0.182	Biological Process	0.000883405	0.0105304
GO:0060560	developmental growth involved in morphogenesis	38	277	0.137	Biological Process	0.000893122	0.010633
GO:0051983	regulation of chromosome segregation	26	167	0.156	Biological Process	0.000895032	0.0106425
GO:1901653	cellular response to peptide	46	354	0.13	Biological Process	0.000900644	0.010688
GO:0006913	nucleocytoplasmic transport	59	483	0.122	Biological Process	0.000901089	0.010688
GO:0048569	post-embryonic organ development	29	194	0.149	Biological Process	0.000912973	0.0108156
GO:0048512	circadian behavior	14	68	0.206	Biological Process	0.000918617	0.010869
GO:0010888	negative regulation of lipid storage	7	21	0.333	Biological Process	0.000932497	0.0110196
GO:0030288	outer membrane-bounded periplasmic space	22	136	0.162	Cellular Component	0.00137171	0.0110984
GO:0003857	3-hydroxyacyl-CoA dehydrogenase activity	7	19	0.368	Molecular Function	0.000496373	0.0112244
GO:0032947	protein complex scaffold	17	86	0.198	Molecular Function	0.000506084	0.0113223
GO:0008356	asymmetric cell division	15	76	0.197	Biological Process	0.00097123	0.011449
GO:0050764	regulation of phagocytosis	15	76	0.197	Biological Process	0.00097123	0.011449
GO:0022618	ribonucleoprotein complex assembly	35	250	0.14	Biological Process	0.000973028	0.0114561
GO:0032878	regulation of establishment or maintenance of cell polarity	8	27	0.296	Biological Process	0.00097668	0.0114568
GO:0046662	regulation of oviposition	8	27	0.296	Biological Process	0.00097668	0.0114568
GO:0070671	response to interleukin-12	8	27	0.296	Biological Process	0.00097668	0.0114568
GO:0001764	neuron migration	26	168	0.155	Biological Process	0.000979444	0.0114752
GO:0030032	lamellipodium assembly	13	61	0.213	Biological Process	0.000986612	0.0115397
GO:0051241	negative regulation of multicellular organismal process	117	1096	0.107	Biological Process	0.000987361	0.0115397
GO:0016331	morphogenesis of embryonic epithelium	29	195	0.149	Biological Process	0.00099171	0.0115764
GO:1901652	response to peptide	59	485	0.122	Biological Process	0.000996516	0.0116172
GO:0010811	positive regulation of cell-substrate adhesion	18	100	0.18	Biological Process	0.000997634	0.0116172
GO:0061097	regulation of protein tyrosine kinase activity	16	84	0.19	Biological Process	0.000999081	0.0116199
GO:0032147	activation of protein kinase activity	42	317	0.132	Biological Process	0.00100424	0.0116657
GO:0050804	modulation of synaptic transmission	53	425	0.125	Biological Process	0.00100769	0.0116908
GO:0007268	synaptic transmission	81	712	0.114	Biological Process	0.00100951	0.0116908
GO:0009991	response to extracellular stimulus	83	733	0.113	Biological Process	0.00101006	0.0116908
GO:0046777	protein autophosphorylation	33	232	0.142	Biological Process	0.00101878	0.0117775
GO:0002020	protease binding	19	102	0.186	Molecular Function	0.000533645	0.0118132
GO:2000649	regulation of sodium ion transmembrane transporter activity	10	40	0.25	Biological Process	0.00102364	0.0118194
GO:0007179	transforming growth factor beta receptor signaling pathway	24	151	0.159	Biological Process	0.00103251	0.0119074
GO:0032060	bleb assembly	5	11	0.455	Biological Process	0.00104109	0.0119632
GO:0035635	entry of bacterium into host cell	5	11	0.455	Biological Process	0.00104109	0.0119632
GO:0048617	embryonic foregut morphogenesis	5	11	0.455	Biological Process	0.00104109	0.0119632
GO:0099537	trans-synaptic signaling	81	713	0.114	Biological Process	0.00105155	0.0120689
GO:0006911	phagocytosis, engulfment	11	47	0.234	Biological Process	0.00105401	0.0120826
GO:1902117	positive regulation of organelle assembly	14	69	0.203	Biological Process	0.00106831	0.0122266
GO:0071375	cellular response to peptide hormone stimulus	42	318	0.132	Biological Process	0.00106913	0.0122266
GO:0006605	protein targeting	76	662	0.115	Biological Process	0.00110909	0.0126685
GO:0014020	primary neural tube formation	18	101	0.178	Biological Process	0.00112423	0.0128108
GO:0048002	antigen processing and presentation of peptide antigen	18	101	0.178	Biological Process	0.00112423	0.0128108
GO:0000045	autophagosome assembly	16	85	0.188	Biological Process	0.00114027	0.0129637
GO:0099536	synaptic signaling	81	715	0.113	Biological Process	0.00114035	0.0129637
GO:1990089	response to nerve growth factor	13	62	0.21	Biological Process	0.00115766	0.0131448
GO:0034698	response to gonadotropin	9	34	0.265	Biological Process	0.00116868	0.0132543
GO:0007552	metamorphosis	22	135	0.163	Biological Process	0.00117413	0.0133003
GO:0031124	mRNA 3'-end processing	20	118	0.169	Biological Process	0.00117639	0.0133101
GO:0031330	negative regulation of cellular catabolic process	37	272	0.136	Biological Process	0.00121004	0.0136434
GO:0007300	ovarian nurse cell to oocyte transport	4	7	0.571	Biological Process	0.00121439	0.0136434
GO:0038180	nerve growth factor signaling pathway	4	7	0.571	Biological Process	0.00121439	0.0136434
GO:0042694	muscle cell fate specification	4	7	0.571	Biological Process	0.00121439	0.0136434
GO:0072375	medium-term memory	4	7	0.571	Biological Process	0.00121439	0.0136434
GO:2000301	negative regulation of synaptic vesicle exocytosis	4	7	0.571	Biological Process	0.00121439	0.0136434
GO:0009950	dorsal/ventral axis specification	12	55	0.218	Biological Process	0.00122936	0.0137792
GO:0070897	DNA-templated transcriptional preinitiation complex assembly	12	55	0.218	Biological Process	0.00122936	0.0137792
GO:0002684	positive regulation of immune system process	88	791	0.111	Biological Process	0.00123861	0.0138666
GO:0046822	regulation of nucleocytoplasmic transport	24	153	0.157	Biological Process	0.0012448	0.0139197
GO:0003007	heart morphogenesis	36	263	0.137	Biological Process	0.00125059	0.0139681
GO:0045023	G0 to G1 transition	10	41	0.244	Biological Process	0.00125726	0.0140099
GO:0070316	regulation of G0 to G1 transition	10	41	0.244	Biological Process	0.00125726	0.0140099
GO:0042306	regulation of protein import into nucleus	18	102	0.176	Biological Process	0.00126423	0.0140549
GO:1904375	regulation of protein localization to cell periphery	18	102	0.176	Biological Process	0.00126423	0.0140549
GO:0001953	negative regulation of cell-matrix adhesion	8	28	0.286	Biological Process	0.00127163	0.0141051
GO:0035262	gonad morphogenesis	7	22	0.318	Biological Process	0.00127317	0.0141051
GO:0099558	maintenance of synapse structure	7	22	0.318	Biological Process	0.00127317	0.0141051
GO:0018393	internal peptidyl-lysine acetylation	26	171	0.152	Biological Process	0.00127543	0.0141137
GO:0000288	nuclear-transcribed mRNA catabolic process, deadenylation-dependent decay	15	78	0.192	Biological Process	0.00128262	0.0141769
GO:0045596	negative regulation of cell differentiation	77	676	0.114	Biological Process	0.00128566	0.0141942
GO:0097060	synaptic membrane	42	325	0.129	Cellular Component	0.00177629	0.0142791
GO:0009994	oocyte differentiation	22	136	0.162	Biological Process	0.00129631	0.0142953
GO:0060047	heart contraction	31	217	0.143	Biological Process	0.00132677	0.0146144
GO:0030258	lipid modification	34	245	0.139	Biological Process	0.00132848	0.0146164
GO:0031669	cellular response to nutrient levels	38	283	0.134	Biological Process	0.0013329	0.0146482
GO:0005543	phospholipid binding	51	394	0.129	Molecular Function	0.000671633	0.014713
GO:0012506	vesicle membrane	74	651	0.114	Cellular Component	0.00187485	0.0149748
GO:0006887	exocytosis	78	688	0.113	Biological Process	0.00136773	0.0150136
GO:0007613	memory	25	163	0.153	Biological Process	0.00138184	0.0151512
GO:1990837	sequence-specific double-stranded DNA binding	92	811	0.113	Molecular Function	0.000714843	0.0154531
GO:0016830	carbon-carbon lyase activity	22	129	0.171	Molecular Function	0.000720114	0.0154531
GO:0035061	interchromatin granule	3	4	0.75	Cellular Component	0.00200071	0.0158783
GO:0001885	endothelial cell development	12	56	0.214	Biological Process	0.00145163	0.0158982
GO:0007162	negative regulation of cell adhesion	30	209	0.144	Biological Process	0.00145755	0.0159448
GO:0097581	lamellipodium organization	15	79	0.19	Biological Process	0.00146734	0.0160336
GO:0070507	regulation of microtubule cytoskeleton organization	29	200	0.145	Biological Process	0.00148049	0.0161588
GO:0019005	SCF ubiquitin ligase complex	12	58	0.207	Cellular Component	0.00207174	0.0163379
GO:0042177	negative regulation of protein catabolic process	25	164	0.152	Biological Process	0.00150833	0.0164173
GO:1902905	positive regulation of fibril organization	25	164	0.152	Biological Process	0.00150833	0.0164173
GO:0031398	positive regulation of protein ubiquitination	27	182	0.148	Biological Process	0.00150932	0.0164173
GO:0045197	establishment or maintenance of epithelial cell apical/basal polarity	11	49	0.224	Biological Process	0.00151903	0.0165042
GO:0060548	negative regulation of cell death	97	893	0.109	Biological Process	0.00153654	0.0166755
GO:0031136	positive regulation of conjugation	6	17	0.353	Biological Process	0.00155805	0.0168326
GO:0031139	positive regulation of conjugation with cellular fusion	6	17	0.353	Biological Process	0.00155805	0.0168326
GO:0035338	long-chain fatty-acyl-CoA biosynthetic process	6	17	0.353	Biological Process	0.00155805	0.0168326
GO:0071786	endoplasmic reticulum tubular network organization	6	17	0.353	Biological Process	0.00155805	0.0168326
GO:0070201	regulation of establishment of protein localization	71	618	0.115	Biological Process	0.00156175	0.0168535
GO:0050730	regulation of peptidyl-tyrosine phosphorylation	30	210	0.143	Biological Process	0.00157245	0.0169482
GO:0008625	extrinsic apoptotic signaling pathway via death domain receptors	13	64	0.203	Biological Process	0.00157434	0.0169482
GO:0042181	ketone biosynthetic process	37	276	0.134	Biological Process	0.00157584	0.0169482
GO:0031503	protein complex localization	35	257	0.136	Biological Process	0.001584	0.0170169
GO:0008344	adult locomotory behavior	18	104	0.173	Biological Process	0.00158902	0.0170517
GO:0016571	histone methylation	23	147	0.156	Biological Process	0.00161016	0.0172591
GO:0016581	NuRD complex	6	18	0.333	Cellular Component	0.00222895	0.017358
GO:0090545	CHD-type complex	6	18	0.333	Cellular Component	0.00222895	0.017358
GO:0008285	negative regulation of cell proliferation	71	619	0.115	Biological Process	0.00162901	0.0174417
GO:0016577	histone demethylation	8	29	0.276	Biological Process	0.00163327	0.0174483
GO:0032212	positive regulation of telomere maintenance via telomerase	8	29	0.276	Biological Process	0.00163327	0.0174483
GO:0030534	adult behavior	27	183	0.148	Biological Process	0.0016377	0.0174635
GO:0060491	regulation of cell projection assembly	25	165	0.152	Biological Process	0.00164464	0.0174635
GO:0006901	vesicle coating	14	72	0.194	Biological Process	0.0016453	0.0174635
GO:0014909	smooth muscle cell migration	14	72	0.194	Biological Process	0.0016453	0.0174635
GO:2000738	positive regulation of stem cell differentiation	14	72	0.194	Biological Process	0.0016453	0.0174635
GO:0048520	positive regulation of behavior	26	174	0.149	Biological Process	0.00164564	0.0174635
GO:0008361	regulation of cell size	31	220	0.141	Biological Process	0.00165794	0.0175746
GO:0006551	leucine metabolic process	5	12	0.417	Biological Process	0.00166652	0.0176265
GO:0007440	foregut morphogenesis	5	12	0.417	Biological Process	0.00166652	0.0176265
GO:0009895	negative regulation of catabolic process	40	306	0.131	Biological Process	0.00168438	0.0177957
GO:0097470	ribbon synapse	4	8	0.5	Cellular Component	0.00231161	0.0178898
GO:0035088	establishment or maintenance of apical/basal cell polarity	12	57	0.211	Biological Process	0.00170602	0.0180044
GO:0030017	sarcomere	28	196	0.143	Cellular Component	0.0023551	0.0180613
GO:0030016	myofibril	31	224	0.138	Cellular Component	0.00236275	0.0180613
GO:0044449	contractile fiber part	30	215	0.14	Cellular Component	0.00242643	0.0184349
GO:0007033	vacuole organization	28	193	0.145	Biological Process	0.00175486	0.0184994
GO:0016818	hydrolase activity, acting on acid anhydrides, in phosphorus-containing anhydrides	129	1211	0.107	Molecular Function	0.000878439	0.0186602
GO:0009880	embryonic pattern specification	25	166	0.151	Biological Process	0.00179138	0.0188637
GO:0006631	fatty acid metabolic process	51	416	0.123	Biological Process	0.00179736	0.0189059
GO:0048538	thymus development	11	50	0.22	Biological Process	0.00180779	0.018973
GO:1902305	regulation of sodium ion transmembrane transport	11	50	0.22	Biological Process	0.00180779	0.018973
GO:0060541	respiratory system development	35	259	0.135	Biological Process	0.00181071	0.018973
GO:0006509	membrane protein ectodomain proteolysis	9	36	0.25	Biological Process	0.00181168	0.018973
GO:0014910	regulation of smooth muscle cell migration	13	65	0.2	Biological Process	0.0018252	0.019073
GO:0051646	mitochondrion localization	13	65	0.2	Biological Process	0.0018252	0.019073
GO:0099512	supramolecular fiber	89	818	0.109	Cellular Component	0.00255078	0.0192623
GO:0008105	asymmetric protein localization	10	43	0.233	Biological Process	0.00185472	0.0193603
GO:0042405	nuclear inclusion body	5	13	0.385	Cellular Component	0.00257942	0.0193612
GO:1901981	phosphatidylinositol phosphate binding	25	157	0.159	Molecular Function	0.00092261	0.0194025
GO:0000910	cytokinesis	45	357	0.126	Biological Process	0.00188563	0.0196589
GO:0048546	digestive tract morphogenesis	14	73	0.192	Biological Process	0.00188744	0.0196589
GO:2001237	negative regulation of extrinsic apoptotic signaling pathway	15	81	0.185	Biological Process	0.00190406	0.0198105
GO:0061659	ubiquitin-like protein ligase activity	48	371	0.129	Molecular Function	0.000961889	0.0200282
GO:0045786	negative regulation of cell cycle	66	571	0.116	Biological Process	0.00193379	0.020098
GO:0006475	internal protein amino acid acetylation	26	176	0.148	Biological Process	0.00194079	0.020127
GO:0071453	cellular response to oxygen levels	26	176	0.148	Biological Process	0.00194079	0.020127
GO:0008610	lipid biosynthetic process	92	846	0.109	Biological Process	0.00194396	0.020138
GO:0006997	nucleus organization	24	158	0.152	Biological Process	0.00194642	0.0201418
GO:1902532	negative regulation of intracellular signal transduction	62	530	0.117	Biological Process	0.00196776	0.0203407
GO:0021747	cochlear nucleus development	3	4	0.75	Biological Process	0.00197478	0.020348
GO:0071673	positive regulation of smooth muscle cell chemotaxis	3	4	0.75	Biological Process	0.00197478	0.020348
GO:0021987	cerebral cortex development	20	123	0.163	Biological Process	0.00197485	0.020348
GO:0032451	demethylase activity	9	33	0.273	Molecular Function	0.000994798	0.0203546
GO:0016817	hydrolase activity, acting on acid anhydrides	129	1215	0.106	Molecular Function	0.000996919	0.0203546
GO:1904589	regulation of protein import	18	106	0.17	Biological Process	0.00198166	0.0203961
GO:0045926	negative regulation of growth	37	280	0.132	Biological Process	0.00203434	0.0209159
GO:0032436	positive regulation of proteasomal ubiquitin-dependent protein catabolic process	21	132	0.159	Biological Process	0.00203942	0.0209456
GO:0046875	ephrin receptor binding	8	27	0.296	Molecular Function	0.00104425	0.0211159
GO:0006482	protein demethylation	8	30	0.267	Biological Process	0.00207164	0.021231
GO:0008214	protein dealkylation	8	30	0.267	Biological Process	0.00207164	0.021231
GO:0001838	embryonic epithelial tube formation	22	141	0.156	Biological Process	0.00208382	0.0213329
GO:0019903	protein phosphatase binding	24	150	0.16	Molecular Function	0.00107956	0.021418
GO:0035257	nuclear hormone receptor binding	24	150	0.16	Molecular Function	0.00107956	0.021418
GO:0018212	peptidyl-tyrosine modification	45	359	0.125	Biological Process	0.00210523	0.0214669
GO:0002011	morphogenesis of an epithelial sheet	13	66	0.197	Biological Process	0.00210816	0.0214669
GO:0035418	protein localization to synapse	13	66	0.197	Biological Process	0.00210816	0.0214669
GO:0051568	histone H3-K4 methylation	13	66	0.197	Biological Process	0.00210816	0.0214669
GO:0007030	Golgi organization	23	150	0.153	Biological Process	0.00211036	0.0214669
GO:0031397	negative regulation of protein ubiquitination	23	150	0.153	Biological Process	0.00211036	0.0214669
GO:0016573	histone acetylation	25	168	0.149	Biological Process	0.00211873	0.0215292
GO:0003170	heart valve development	11	51	0.216	Biological Process	0.00213973	0.0217195
GO:0031137	regulation of conjugation with cellular fusion	6	18	0.333	Biological Process	0.00217881	0.0220128
GO:0045886	negative regulation of synaptic growth at neuromuscular junction	6	18	0.333	Biological Process	0.00217881	0.0220128
GO:0046999	regulation of conjugation	6	18	0.333	Biological Process	0.00217881	0.0220128
GO:0051043	regulation of membrane protein ectodomain proteolysis	6	18	0.333	Biological Process	0.00217881	0.0220128
GO:0035601	protein deacylation	20	124	0.161	Biological Process	0.00218012	0.0220128
GO:0032787	monocarboxylic acid metabolic process	90	828	0.109	Biological Process	0.00219637	0.0221535
GO:0006479	protein methylation	31	224	0.138	Biological Process	0.00220903	0.0222343
GO:0008213	protein alkylation	31	224	0.138	Biological Process	0.00220903	0.0222343
GO:0050778	positive regulation of immune response	63	543	0.116	Biological Process	0.00221373	0.02225
GO:0018108	peptidyl-tyrosine phosphorylation	44	350	0.126	Biological Process	0.00221524	0.02225
GO:0033363	secretory granule organization	9	37	0.243	Biological Process	0.00222511	0.0223023
GO:0050686	negative regulation of mRNA processing	9	37	0.243	Biological Process	0.00222511	0.0223023
GO:0010172	embryonic body morphogenesis	7	24	0.292	Biological Process	0.0022398	0.0224261
GO:0030014	CCR4-NOT complex	6	19	0.316	Cellular Component	0.00303652	0.0226557
GO:0007538	primary sex determination	4	8	0.5	Biological Process	0.00227365	0.0226938
GO:0061002	negative regulation of dendritic spine morphogenesis	4	8	0.5	Biological Process	0.00227365	0.0226938
GO:0071475	cellular hyperosmotic salinity response	4	8	0.5	Biological Process	0.00227365	0.0226938
GO:0009755	hormone-mediated signaling pathway	32	234	0.137	Biological Process	0.00229546	0.0228877
GO:0002433	immune response-regulating cell surface receptor signaling pathway involved in phagocytosis	12	59	0.203	Biological Process	0.00232494	0.0230614
GO:0032922	circadian regulation of gene expression	12	59	0.203	Biological Process	0.00232494	0.0230614
GO:0038096	Fc-gamma receptor signaling pathway involved in phagocytosis	12	59	0.203	Biological Process	0.00232494	0.0230614
GO:0061245	establishment or maintenance of bipolar cell polarity	12	59	0.203	Biological Process	0.00232494	0.0230614
GO:1990090	cellular response to nerve growth factor stimulus	12	59	0.203	Biological Process	0.00232494	0.0230614
GO:0021537	telencephalon development	35	263	0.133	Biological Process	0.00234961	0.023258
GO:0048588	developmental cell growth	35	263	0.133	Biological Process	0.00234961	0.023258
GO:0072594	establishment of protein localization to organelle	73	649	0.112	Biological Process	0.00235536	0.0232908
GO:0019897	extrinsic component of plasma membrane	22	145	0.152	Cellular Component	0.00314041	0.0232914
GO:0005905	coated pit	12	61	0.197	Cellular Component	0.00323086	0.0238204
GO:0032872	regulation of stress-activated MAPK cascade	30	216	0.139	Biological Process	0.00243988	0.0241017
GO:0051286	cell tip	8	32	0.25	Cellular Component	0.0033118	0.0241154
GO:0005813	centrosome	57	488	0.117	Cellular Component	0.00331914	0.0241154
GO:0030659	cytoplasmic vesicle membrane	71	634	0.112	Cellular Component	0.00332894	0.0241154
GO:0014812	muscle cell migration	15	83	0.181	Biological Process	0.00244395	0.024117
GO:0000281	mitotic cytokinesis	18	108	0.167	Biological Process	0.00245283	0.0241797
GO:0048013	ephrin receptor signaling pathway	14	75	0.187	Biological Process	0.00246069	0.0242322
GO:0043292	contractile fiber	32	239	0.134	Cellular Component	0.00342608	0.0246757
GO:0001675	acrosome assembly	5	13	0.385	Biological Process	0.00252914	0.0248042
GO:0048382	mesendoderm development	5	13	0.385	Biological Process	0.00252914	0.0248042
GO:0060396	growth hormone receptor signaling pathway	5	13	0.385	Biological Process	0.00252914	0.0248042
GO:0090110	cargo loading into COPII-coated vesicle	5	13	0.385	Biological Process	0.00252914	0.0248042
GO:0009410	response to xenobiotic stimulus	40	313	0.128	Biological Process	0.00255153	0.0249982
GO:0010948	negative regulation of cell cycle process	43	343	0.125	Biological Process	0.00260204	0.025467
GO:0070302	regulation of stress-activated protein kinase signaling cascade	30	217	0.138	Biological Process	0.00261845	0.0256014
GO:0032869	cellular response to insulin stimulus	32	236	0.136	Biological Process	0.00262844	0.0256728
GO:0018210	peptidyl-threonine modification	20	126	0.159	Biological Process	0.00264497	0.0257555
GO:0043473	pigmentation	20	126	0.159	Biological Process	0.00264497	0.0257555
GO:0098732	macromolecule deacylation	20	126	0.159	Biological Process	0.00264497	0.0257555
GO:0050772	positive regulation of axonogenesis	16	92	0.174	Biological Process	0.00268032	0.0260732
GO:0070925	organelle assembly	89	823	0.108	Biological Process	0.00268394	0.0260819
GO:0034655	nucleobase-containing compound catabolic process	64	558	0.115	Biological Process	0.0026982	0.0261939
GO:1903321	negative regulation of protein modification by small protein conjugation or removal	24	162	0.148	Biological Process	0.00272824	0.0264587
GO:1900180	regulation of protein localization to nucleus	23	153	0.15	Biological Process	0.00273688	0.0265156
GO:0034504	protein localization to nucleus	46	374	0.123	Biological Process	0.00275072	0.0266227
GO:0005102	receptor binding	153	1488	0.103	Molecular Function	0.00135522	0.0266358
GO:0038201	TOR complex	5	14	0.357	Cellular Component	0.00374671	0.0267955
GO:0016234	inclusion body	13	70	0.186	Cellular Component	0.00376341	0.0267955
GO:0046626	regulation of insulin receptor signaling pathway	13	68	0.191	Biological Process	0.00278256	0.0269037
GO:0051495	positive regulation of cytoskeleton organization	30	218	0.138	Biological Process	0.00280808	0.0271132
GO:0019954	asexual reproduction	32	237	0.135	Biological Process	0.00280989	0.0271132
GO:0046661	male sex differentiation	27	190	0.142	Biological Process	0.00282797	0.0272312
GO:1903051	negative regulation of proteolysis involved in cellular protein catabolic process	19	118	0.161	Biological Process	0.00283065	0.0272312
GO:2000243	positive regulation of reproductive process	19	118	0.161	Biological Process	0.00283065	0.0272312
GO:0008024	positive transcription elongation factor complex b	4	9	0.444	Cellular Component	0.00389475	0.0274172
GO:0044327	dendritic spine head	4	9	0.444	Cellular Component	0.00389475	0.0274172
GO:0090068	positive regulation of cell cycle process	40	315	0.127	Biological Process	0.00286109	0.0274963
GO:0030135	coated vesicle	30	222	0.135	Cellular Component	0.00392981	0.0275087
GO:0010608	posttranscriptional regulation of gene expression	67	591	0.113	Biological Process	0.00288691	0.0277032
GO:1901361	organic cyclic compound catabolic process	82	750	0.109	Biological Process	0.00289111	0.0277032
GO:0000747	conjugation with cellular fusion	7	25	0.28	Biological Process	0.00289683	0.0277032
GO:0048753	pigment granule organization	7	25	0.28	Biological Process	0.00289683	0.0277032
GO:0014706	striated muscle tissue development	46	375	0.123	Biological Process	0.00289709	0.0277032
GO:0006900	membrane budding	20	127	0.157	Biological Process	0.00290695	0.0277421
GO:1903363	negative regulation of cellular protein catabolic process	20	127	0.157	Biological Process	0.00290695	0.0277421
GO:0005667	transcription factor complex	48	400	0.12	Cellular Component	0.00400141	0.0278534
GO:0000242	pericentriolar material	6	20	0.3	Cellular Component	0.00404389	0.0278559
GO:0090568	nuclear transcriptional repressor complex	9	40	0.225	Cellular Component	0.00404648	0.0278559
GO:0051223	regulation of protein transport	66	581	0.114	Biological Process	0.00294432	0.0280708
GO:0048148	behavioral response to cocaine	6	19	0.316	Biological Process	0.00296913	0.028251
GO:1904397	negative regulation of neuromuscular junction development	6	19	0.316	Biological Process	0.00296913	0.028251
GO:0030674	protein binding, bridging	29	198	0.146	Molecular Function	0.00147538	0.0284597
GO:0003729	mRNA binding	40	301	0.133	Molecular Function	0.00148862	0.0284597
GO:0044822	poly(A) RNA binding	40	301	0.133	Molecular Function	0.00148862	0.0284597
GO:0032886	regulation of microtubule-based process	32	238	0.134	Biological Process	0.00300195	0.0285349
GO:0030048	actin filament-based movement	18	110	0.164	Biological Process	0.00301427	0.0286236
GO:0034599	cellular response to oxidative stress	36	277	0.13	Biological Process	0.0030734	0.0291562
GO:0047485	protein N-terminus binding	19	111	0.171	Molecular Function	0.00154016	0.0291799
GO:0006342	chromatin silencing	26	182	0.143	Biological Process	0.00311234	0.0294963
GO:0048194	Golgi vesicle budding	12	61	0.197	Biological Process	0.0031157	0.029499
GO:0018107	peptidyl-threonine phosphorylation	19	119	0.16	Biological Process	0.00311976	0.0295082
GO:0030139	endocytic vesicle	31	233	0.133	Cellular Component	0.00431605	0.0295484
GO:0051427	hormone receptor binding	25	163	0.153	Molecular Function	0.00158963	0.0298481
GO:0014911	positive regulation of smooth muscle cell migration	10	46	0.217	Biological Process	0.00316067	0.0298657
GO:0007444	imaginal disc development	25	173	0.145	Biological Process	0.0031674	0.0298965
GO:0043620	regulation of DNA-templated transcription in response to stress	14	77	0.182	Biological Process	0.00317017	0.0298965
GO:0015931	nucleobase-containing compound transport	39	307	0.127	Biological Process	0.00318109	0.0299699
GO:0048872	homeostasis of number of cells	35	268	0.131	Biological Process	0.00321293	0.0302401
GO:0090316	positive regulation of intracellular protein transport	21	137	0.153	Biological Process	0.0032305	0.0303756
GO:0031047	gene silencing by RNA	23	155	0.148	Biological Process	0.00323647	0.0304018
GO:0019882	antigen processing and presentation	22	146	0.151	Biological Process	0.00324458	0.0304481
GO:0032868	response to insulin	36	278	0.129	Biological Process	0.00326396	0.0306001
GO:0030148	sphingolipid biosynthetic process	16	94	0.17	Biological Process	0.00335101	0.0313547
GO:1900006	positive regulation of dendrite development	16	94	0.17	Biological Process	0.00335101	0.0313547
GO:0042382	paraspeckles	3	5	0.6	Cellular Component	0.00469942	0.0319971
GO:0032456	endocytic recycling	11	54	0.204	Biological Process	0.00344191	0.0321738
GO:0030507	spectrin binding	8	29	0.276	Molecular Function	0.00174364	0.0324503
GO:0001745	compound eye morphogenesis	15	86	0.174	Biological Process	0.00348642	0.0325581
GO:0009948	anterior/posterior axis specification	20	129	0.155	Biological Process	0.0034964	0.0326195
GO:1901663	quinone biosynthetic process	33	250	0.132	Biological Process	0.0035002	0.0326231
GO:0031594	neuromuscular junction	13	72	0.181	Cellular Component	0.00483621	0.0327495
GO:0034593	phosphatidylinositol bisphosphate phosphatase activity	7	23	0.304	Molecular Function	0.0018079	0.0331167
GO:0016279	protein-lysine N-methyltransferase activity	14	72	0.194	Molecular Function	0.00181095	0.0331167
GO:0003382	epithelial cell morphogenesis	12	62	0.194	Biological Process	0.00358563	0.0333868
GO:0006979	response to oxidative stress	54	461	0.117	Biological Process	0.00360711	0.0335542
GO:0006904	vesicle docking involved in exocytosis	13	70	0.186	Biological Process	0.00362356	0.0336418
GO:0043618	regulation of transcription from RNA polymerase II promoter in response to stress	13	70	0.186	Biological Process	0.00362356	0.0336418
GO:0070063	RNA polymerase binding	12	57	0.211	Molecular Function	0.00186001	0.0337208
GO:0007310	oocyte dorsal/ventral axis specification	5	14	0.357	Biological Process	0.00367481	0.033946
GO:0032239	regulation of nucleobase-containing compound transport	5	14	0.357	Biological Process	0.00367481	0.033946
GO:0061000	negative regulation of dendritic spine development	5	14	0.357	Biological Process	0.00367481	0.033946
GO:0071378	cellular response to growth hormone stimulus	5	14	0.357	Biological Process	0.00367481	0.033946
GO:0007176	regulation of epidermal growth factor-activated receptor activity	7	26	0.269	Biological Process	0.00369178	0.033946
GO:0007614	short-term memory	7	26	0.269	Biological Process	0.00369178	0.033946
GO:0030718	germ-line stem cell population maintenance	7	26	0.269	Biological Process	0.00369178	0.033946
GO:0048025	negative regulation of mRNA splicing, via spliceosome	7	26	0.269	Biological Process	0.00369178	0.033946
GO:0048311	mitochondrion distribution	7	26	0.269	Biological Process	0.00369178	0.033946
GO:0070076	histone lysine demethylation	7	26	0.269	Biological Process	0.00369178	0.033946
GO:0033059	cellular pigmentation	10	47	0.213	Biological Process	0.00373004	0.034232
GO:0048308	organelle inheritance	10	47	0.213	Biological Process	0.00373004	0.034232
GO:0050776	regulation of immune response	77	704	0.109	Biological Process	0.00378379	0.034692
GO:0048568	embryonic organ development	61	535	0.114	Biological Process	0.00382199	0.0348663
GO:0018026	peptidyl-lysine monomethylation	4	9	0.444	Biological Process	0.00383194	0.0348663
GO:0036369	transcription factor catabolic process	4	9	0.444	Biological Process	0.00383194	0.0348663
GO:0061550	cranial ganglion development	4	9	0.444	Biological Process	0.00383194	0.0348663
GO:0071921	cohesin localization to chromatin	4	9	0.444	Biological Process	0.00383194	0.0348663
GO:1900040	regulation of interleukin-2 secretion	4	9	0.444	Biological Process	0.00383194	0.0348663
GO:1900073	regulation of neuromuscular synaptic transmission	4	9	0.444	Biological Process	0.00383194	0.0348663
GO:1901046	positive regulation of oviposition	4	9	0.444	Biological Process	0.00383194	0.0348663
GO:0030436	asexual sporulation	22	148	0.149	Biological Process	0.00384094	0.034915
GO:0005915	zonula adherens	5	15	0.333	Cellular Component	0.00524875	0.0350773
GO:0016514	SWI/SNF complex	5	15	0.333	Cellular Component	0.00524875	0.0350773
GO:0090544	BAF-type complex	6	21	0.286	Cellular Component	0.00527846	0.0350773
GO:0030660	Golgi-associated vesicle membrane	14	81	0.173	Cellular Component	0.00529257	0.0350773
GO:0030863	cortical cytoskeleton	16	98	0.163	Cellular Component	0.00532858	0.0351292
GO:0001954	positive regulation of cell-matrix adhesion	9	40	0.225	Biological Process	0.00392888	0.0356467
GO:2000785	regulation of autophagosome assembly	9	40	0.225	Biological Process	0.00392888	0.0356467
GO:0031975	envelope	137	1371	0.1	Cellular Component	0.00543809	0.0356624
GO:0006349	regulation of gene expression by genetic imprinting	6	20	0.3	Biological Process	0.00395539	0.0357332
GO:0006554	lysine catabolic process	6	20	0.3	Biological Process	0.00395539	0.0357332
GO:0071709	membrane assembly	6	20	0.3	Biological Process	0.00395539	0.0357332
GO:0051642	centrosome localization	8	33	0.242	Biological Process	0.00395708	0.0357332
GO:0090162	establishment of epithelial cell polarity	8	33	0.242	Biological Process	0.00395708	0.0357332
GO:0016328	lateral plasma membrane	11	57	0.193	Cellular Component	0.00549144	0.0358237
GO:0070059	intrinsic apoptotic signaling pathway in response to endoplasmic reticulum stress	11	55	0.2	Biological Process	0.00399504	0.036042
GO:0005795	Golgi stack	22	152	0.145	Cellular Component	0.00558869	0.0362683
GO:1901983	regulation of protein acetylation	14	79	0.177	Biological Process	0.00403877	0.0364022
GO:0030307	positive regulation of cell growth	24	167	0.144	Biological Process	0.00406488	0.036603
GO:0031674	I band	20	134	0.149	Cellular Component	0.00568465	0.0366998
GO:0048738	cardiac muscle tissue development	29	214	0.136	Biological Process	0.00408755	0.0367726
GO:0022029	telencephalon cell migration	12	63	0.19	Biological Process	0.00411102	0.0369143
GO:1904377	positive regulation of protein localization to cell periphery	12	63	0.19	Biological Process	0.00411102	0.0369143
GO:1903076	regulation of protein localization to plasma membrane	16	96	0.167	Biological Process	0.00415422	0.0372673
GO:0016278	lysine N-methyltransferase activity	14	73	0.192	Molecular Function	0.00207586	0.0373122
GO:0044281	small molecule metabolic process	253	2696	0.094	Biological Process	0.00419756	0.0376208
GO:0016787	hydrolase activity	312	3316	0.094	Molecular Function	0.00212113	0.0378028
GO:0031430	M band	8	35	0.229	Cellular Component	0.00596477	0.0383098
GO:0034976	response to endoplasmic reticulum stress	35	273	0.128	Biological Process	0.00433414	0.0387909
GO:0038093	Fc receptor signaling pathway	17	105	0.162	Biological Process	0.00433621	0.0387909
GO:0050839	cell adhesion molecule binding	28	194	0.144	Molecular Function	0.00219719	0.0388293
GO:0016791	phosphatase activity	51	416	0.123	Molecular Function	0.00221823	0.0388745
GO:0031230	intrinsic component of cell outer membrane	10	50	0.2	Cellular Component	0.00612208	0.0389189
GO:0045203	integral component of cell outer membrane	10	50	0.2	Cellular Component	0.00612208	0.0389189
GO:0001933	negative regulation of protein phosphorylation	50	424	0.118	Biological Process	0.00435819	0.038951
GO:0097479	synaptic vesicle localization	27	196	0.138	Biological Process	0.00436944	0.0390152
GO:0032206	positive regulation of telomere maintenance	10	48	0.208	Biological Process	0.00437765	0.0390521
GO:0035050	embryonic heart tube development	18	114	0.158	Biological Process	0.00446001	0.0397064
GO:0009886	post-embryonic morphogenesis	23	159	0.145	Biological Process	0.00446759	0.0397064
GO:0043279	response to alkaloid	23	159	0.145	Biological Process	0.00446759	0.0397064
GO:0050821	protein stabilization	23	159	0.145	Biological Process	0.00446759	0.0397064
GO:0061733	peptide-lysine-N-acetyltransferase activity	11	51	0.216	Molecular Function	0.00231904	0.0397901
GO:0042578	phosphoric ester hydrolase activity	60	508	0.118	Molecular Function	0.00232315	0.0397901
GO:0016779	nucleotidyltransferase activity	48	387	0.124	Molecular Function	0.00232724	0.0397901
GO:0030117	membrane coat	22	154	0.143	Cellular Component	0.00652404	0.0399579
GO:0048475	coated membrane	22	154	0.143	Cellular Component	0.00652404	0.0399579
GO:0005874	microtubule	46	390	0.118	Cellular Component	0.00653458	0.0399579
GO:0002169	3-methylcrotonyl-CoA carboxylase complex, mitochondrial	2	2	1	Cellular Component	0.00657414	0.0399579
GO:0031213	RSF complex	2	2	1	Cellular Component	0.00657414	0.0399579
GO:0034684	integrin alphav-beta5 complex	2	2	1	Cellular Component	0.00657414	0.0399579
GO:0045170	spectrosome	2	2	1	Cellular Component	0.00657414	0.0399579
GO:0071148	TEAD-1-YAP complex	2	2	1	Cellular Component	0.00657414	0.0399579
GO:0090537	CERF complex	2	2	1	Cellular Component	0.00657414	0.0399579
GO:0034046	poly(G) binding	4	8	0.5	Molecular Function	0.00236177	0.0400549
GO:0001221	transcription cofactor binding	9	37	0.243	Molecular Function	0.0023864	0.0401487
GO:0046700	heterocycle catabolic process	71	645	0.11	Biological Process	0.00454688	0.0403736
GO:0016441	posttranscriptional gene silencing	20	132	0.152	Biological Process	0.00456489	0.040496
GO:0034440	lipid oxidation	16	97	0.165	Biological Process	0.00461128	0.0406904
GO:0007517	muscle organ development	49	415	0.118	Biological Process	0.00462059	0.0406904
GO:0045137	development of primary sexual characteristics	36	284	0.127	Biological Process	0.00463268	0.0406904
GO:0051170	nuclear import	36	284	0.127	Biological Process	0.00463268	0.0406904
GO:0045113	regulation of integrin biosynthetic process	3	5	0.6	Biological Process	0.00463981	0.0406904
GO:0045175	basal protein localization	3	5	0.6	Biological Process	0.00463981	0.0406904
GO:0048567	ectodermal digestive tract morphogenesis	3	5	0.6	Biological Process	0.00463981	0.0406904
GO:0061026	cardiac muscle tissue regeneration	3	5	0.6	Biological Process	0.00463981	0.0406904
GO:0090235	regulation of metaphase plate congression	3	5	0.6	Biological Process	0.00463981	0.0406904
GO:1900378	positive regulation of secondary metabolite biosynthetic process	3	5	0.6	Biological Process	0.00463981	0.0406904
GO:1903898	negative regulation of PERK-mediated unfolded protein response	3	5	0.6	Biological Process	0.00463981	0.0406904
GO:1904688	regulation of cytoplasmic translational initiation	3	5	0.6	Biological Process	0.00463981	0.0406904
GO:1904645	response to beta-amyloid	7	27	0.259	Biological Process	0.00464207	0.0406904
GO:0005797	Golgi medial cisterna	6	22	0.273	Cellular Component	0.00676782	0.0407377
GO:0097038	perinuclear endoplasmic reticulum	6	22	0.273	Cellular Component	0.00676782	0.0407377
GO:0050919	negative chemotaxis	9	41	0.22	Biological Process	0.00468028	0.0409668
GO:0007178	transmembrane receptor protein serine/threonine kinase signaling pathway	40	324	0.123	Biological Process	0.00468645	0.0409668
GO:0071824	protein-DNA complex subunit organization	40	324	0.123	Biological Process	0.00468645	0.0409668
GO:0018024	histone-lysine N-methyltransferase activity	12	59	0.203	Molecular Function	0.00253092	0.0416793
GO:0003690	double-stranded DNA binding	100	931	0.107	Molecular Function	0.00254244	0.0416793
GO:0000976	transcription regulatory region sequence-specific DNA binding	80	718	0.111	Molecular Function	0.00254729	0.0416793
GO:0005516	calmodulin binding	28	196	0.143	Molecular Function	0.00255665	0.0416793
GO:0000746	conjugation	8	34	0.235	Biological Process	0.00481505	0.041976
GO:0016556	mRNA modification	8	34	0.235	Biological Process	0.00481505	0.041976
GO:0042745	circadian sleep/wake cycle	8	34	0.235	Biological Process	0.00481505	0.041976
GO:0030900	forebrain development	49	416	0.118	Biological Process	0.00483952	0.0421509
GO:0004386	helicase activity	38	291	0.131	Molecular Function	0.00262708	0.0421574
GO:0004438	phosphatidylinositol-3-phosphatase activity	5	13	0.385	Molecular Function	0.00264612	0.0421574
GO:0052744	phosphatidylinositol monophosphate phosphatase activity	5	13	0.385	Molecular Function	0.00264612	0.0421574
GO:0044304	main axon	12	67	0.179	Cellular Component	0.00709992	0.0423124
GO:0043332	mating projection tip	5	16	0.312	Cellular Component	0.00713131	0.0423124
GO:1990124	messenger ribonucleoprotein complex	5	16	0.312	Cellular Component	0.00713131	0.0423124
GO:0070252	actin-mediated cell contraction	15	89	0.169	Biological Process	0.00486806	0.042361
GO:0001568	blood vessel development	68	615	0.111	Biological Process	0.00488356	0.0424572
GO:0001944	vasculature development	71	647	0.11	Biological Process	0.00489403	0.0425097
GO:0048015	phosphatidylinositol-mediated signaling	21	142	0.148	Biological Process	0.00495571	0.0430012
GO:0035194	posttranscriptional gene silencing by RNA	19	124	0.153	Biological Process	0.0049596	0.0430012
GO:0046660	female sex differentiation	20	133	0.15	Biological Process	0.00497603	0.0430656
GO:0050851	antigen receptor-mediated signaling pathway	20	133	0.15	Biological Process	0.00497603	0.0430656
GO:1903322	positive regulation of protein modification by small protein conjugation or removal	27	198	0.136	Biological Process	0.00501909	0.0433991
GO:0004222	metalloendopeptidase activity	31	225	0.138	Molecular Function	0.002763	0.0436887
GO:0043044	ATP-dependent chromatin remodeling	14	81	0.173	Biological Process	0.00509131	0.0439838
GO:0016584	nucleosome positioning	5	15	0.333	Biological Process	0.00514959	0.0443363
GO:0019323	pentose catabolic process	5	15	0.333	Biological Process	0.00514959	0.0443363
GO:0038203	TORC2 signaling	5	15	0.333	Biological Process	0.00514959	0.0443363
GO:0032438	melanosome organization	6	21	0.286	Biological Process	0.00516454	0.0443363
GO:0051571	positive regulation of histone H3-K4 methylation	6	21	0.286	Biological Process	0.00516454	0.0443363
GO:0060008	Sertoli cell differentiation	6	21	0.286	Biological Process	0.00516454	0.0443363
GO:1990709	presynaptic active zone organization	6	21	0.286	Biological Process	0.00516454	0.0443363
GO:0061351	neural precursor cell proliferation	26	189	0.138	Biological Process	0.00518663	0.044486
GO:0009628	response to abiotic stimulus	132	1319	0.1	Biological Process	0.00520439	0.0445643
GO:0071902	positive regulation of protein serine/threonine kinase activity	40	326	0.123	Biological Process	0.00520507	0.0445643
GO:0019752	carboxylic acid metabolic process	140	1409	0.099	Biological Process	0.00521375	0.0445987
GO:0071456	cellular response to hypoxia	22	152	0.145	Biological Process	0.00531003	0.045244
GO:0007431	salivary gland development	11	57	0.193	Biological Process	0.00531281	0.045244
GO:0030042	actin filament depolymerization	11	57	0.193	Biological Process	0.00531281	0.045244
GO:0034243	regulation of transcription elongation from RNA polymerase II promoter	11	57	0.193	Biological Process	0.00531281	0.045244
GO:0090114	COPII-coated vesicle budding	11	57	0.193	Biological Process	0.00531281	0.045244
GO:0032153	cell division site	15	93	0.161	Cellular Component	0.00766374	0.045256
GO:0032104	regulation of response to extracellular stimulus	27	199	0.136	Biological Process	0.00537305	0.0456757
GO:0032107	regulation of response to nutrient levels	27	199	0.136	Biological Process	0.00537305	0.0456757
GO:0032409	regulation of transporter activity	30	228	0.132	Biological Process	0.00543991	0.0462031
GO:0007254	JNK cascade	28	209	0.134	Biological Process	0.0055349	0.0469176
GO:0003179	heart valve morphogenesis	9	42	0.214	Biological Process	0.00553875	0.0469176
GO:0051123	RNA polymerase II transcriptional preinitiation complex assembly	9	42	0.214	Biological Process	0.00553875	0.0469176
GO:0061630	ubiquitin protein ligase activity	45	362	0.124	Molecular Function	0.00299716	0.0470375
GO:1990904	ribonucleoprotein complex	107	1052	0.102	Cellular Component	0.00811663	0.0477044
GO:0043565	sequence-specific DNA binding	124	1198	0.104	Molecular Function	0.00306626	0.0477655
GO:0016053	organic acid biosynthetic process	79	737	0.107	Biological Process	0.00565088	0.0478251
GO:0042490	mechanoreceptor differentiation	14	82	0.171	Biological Process	0.00569481	0.0481543
GO:0006582	melanin metabolic process	7	28	0.25	Biological Process	0.00576555	0.0485808
GO:0010586	miRNA metabolic process	7	28	0.25	Biological Process	0.00576555	0.0485808
GO:0033119	negative regulation of RNA splicing	7	28	0.25	Biological Process	0.00576555	0.0485808
GO:1904353	regulation of telomere capping	7	28	0.25	Biological Process	0.00576555	0.0485808
GO:0050768	negative regulation of neurogenesis	37	298	0.124	Biological Process	0.00580315	0.0486434
GO:0010639	negative regulation of organelle organization	49	420	0.117	Biological Process	0.00580601	0.0486434
GO:0043066	negative regulation of apoptotic process	84	792	0.106	Biological Process	0.0058075	0.0486434
GO:0010656	negative regulation of muscle cell apoptotic process	8	35	0.229	Biological Process	0.00580855	0.0486434
GO:0042149	cellular response to glucose starvation	8	35	0.229	Biological Process	0.00580855	0.0486434
GO:0046839	phospholipid dephosphorylation	8	35	0.229	Biological Process	0.00580855	0.0486434
GO:0060033	anatomical structure regression	8	35	0.229	Biological Process	0.00580855	0.0486434
GO:0033143	regulation of intracellular steroid hormone receptor signaling pathway	13	74	0.176	Biological Process	0.00592121	0.0493967
GO:0034446	substrate adhesion-dependent cell spreading	13	74	0.176	Biological Process	0.00592121	0.0493967
GO:0007308	oocyte construction	10	50	0.2	Biological Process	0.00593634	0.0493967
GO:0015774	polysaccharide transport	10	50	0.2	Biological Process	0.00593634	0.0493967
GO:0021795	cerebral cortex cell migration	10	50	0.2	Biological Process	0.00593634	0.0493967
GO:0043401	steroid hormone mediated signaling pathway	26	191	0.136	Biological Process	0.00595665	0.0493967
GO:0009297	pilus assembly	4	10	0.4	Biological Process	0.00598107	0.0493967
GO:0016199	axon midline choice point recognition	4	10	0.4	Biological Process	0.00598107	0.0493967
GO:0016479	negative regulation of transcription from RNA polymerase I promoter	4	10	0.4	Biological Process	0.00598107	0.0493967
GO:0019568	arabinose catabolic process	4	10	0.4	Biological Process	0.00598107	0.0493967
GO:0022027	interkinetic nuclear migration	4	10	0.4	Biological Process	0.00598107	0.0493967
GO:0042711	maternal behavior	4	10	0.4	Biological Process	0.00598107	0.0493967
GO:0043711	pilus organization	4	10	0.4	Biological Process	0.00598107	0.0493967
GO:0060746	parental behavior	4	10	0.4	Biological Process	0.00598107	0.0493967
GO:0070544	histone H3-K36 demethylation	4	10	0.4	Biological Process	0.00598107	0.0493967
GO:0071684	organism emergence from protective structure	4	10	0.4	Biological Process	0.00598107	0.0493967
GO:0032806	carboxy-terminal domain protein kinase complex	8	37	0.216	Cellular Component	0.00847071	0.0495517
GO:0010623	developmental programmed cell death	12	66	0.182	Biological Process	0.00606612	0.0498422
GO:0010657	muscle cell apoptotic process	12	66	0.182	Biological Process	0.00606612	0.0498422
GO:0021885	forebrain cell migration	12	66	0.182	Biological Process	0.00606612	0.0498422
GO:0038094	Fc-gamma receptor signaling pathway	12	66	0.182	Biological Process	0.00606612	0.0498422
GO:0048580	regulation of post-embryonic development	12	66	0.182	Biological Process	0.00606612	0.0498422
GO:0036294	cellular response to decreased oxygen levels	23	163	0.141	Biological Process	0.00606625	0.0498422
GO:0018991	oviposition	11	58	0.19	Biological Process	0.00608911	0.0499871
GO:0008406	gonad development	35	279	0.125	Biological Process	0.00610175	0.0500479
GO:0045665	negative regulation of neuron differentiation	30	230	0.13	Biological Process	0.00616015	0.0504837
GO:0043069	negative regulation of programmed cell death	85	805	0.106	Biological Process	0.00621683	0.0508731
GO:0010563	negative regulation of phosphorus metabolic process	64	579	0.111	Biological Process	0.00623626	0.0508731
GO:0045936	negative regulation of phosphate metabolic process	64	579	0.111	Biological Process	0.00623626	0.0508731
GO:1903706	regulation of hemopoiesis	43	360	0.119	Biological Process	0.00624415	0.0508731
GO:0007612	learning	24	173	0.139	Biological Process	0.00635258	0.0508731
GO:0019915	lipid storage	14	83	0.169	Biological Process	0.0063544	0.0508731
GO:0033135	regulation of peptidyl-serine phosphorylation	17	109	0.156	Biological Process	0.00636888	0.0508731
GO:0051053	negative regulation of DNA metabolic process	26	192	0.135	Biological Process	0.00637587	0.0508731
GO:0051017	actin filament bundle assembly	20	136	0.147	Biological Process	0.00639621	0.0508731
GO:0006606	protein import into nucleus	34	270	0.126	Biological Process	0.00642361	0.0508731
GO:0044744	protein targeting to nucleus	34	270	0.126	Biological Process	0.00642361	0.0508731
GO:1902593	single-organism nuclear import	34	270	0.126	Biological Process	0.00642361	0.0508731
GO:0042752	regulation of circadian rhythm	18	118	0.153	Biological Process	0.00643302	0.0508731
GO:0031099	regeneration	29	221	0.131	Biological Process	0.00643801	0.0508731
GO:0003053	circadian regulation of heart rate	2	2	1	Biological Process	0.00651592	0.0508731
GO:0003220	left ventricular cardiac muscle tissue morphogenesis	2	2	1	Biological Process	0.00651592	0.0508731
GO:0008062	eclosion rhythm	2	2	1	Biological Process	0.00651592	0.0508731
GO:0009606	tropism	2	2	1	Biological Process	0.00651592	0.0508731
GO:0010090	trichome morphogenesis	2	2	1	Biological Process	0.00651592	0.0508731
GO:0030989	dynein-driven meiotic oscillatory nuclear movement	2	2	1	Biological Process	0.00651592	0.0508731
GO:0035574	histone H4-K20 demethylation	2	2	1	Biological Process	0.00651592	0.0508731
GO:0039519	modulation by virus of host autophagy	2	2	1	Biological Process	0.00651592	0.0508731
GO:0042062	long-term strengthening of neuromuscular junction	2	2	1	Biological Process	0.00651592	0.0508731
GO:0042810	pheromone metabolic process	2	2	1	Biological Process	0.00651592	0.0508731
GO:0042811	pheromone biosynthetic process	2	2	1	Biological Process	0.00651592	0.0508731
GO:0045720	negative regulation of integrin biosynthetic process	2	2	1	Biological Process	0.00651592	0.0508731
GO:0045976	negative regulation of mitotic cell cycle, embryonic	2	2	1	Biological Process	0.00651592	0.0508731
GO:0046086	adenosine biosynthetic process	2	2	1	Biological Process	0.00651592	0.0508731
GO:0048338	mesoderm structural organization	2	2	1	Biological Process	0.00651592	0.0508731
GO:0048815	hermaphrodite genitalia morphogenesis	2	2	1	Biological Process	0.00651592	0.0508731
GO:0051088	PMA-inducible membrane protein ectodomain proteolysis	2	2	1	Biological Process	0.00651592	0.0508731
GO:0051563	smooth endoplasmic reticulum calcium ion homeostasis	2	2	1	Biological Process	0.00651592	0.0508731
GO:0060819	inactivation of X chromosome by genetic imprinting	2	2	1	Biological Process	0.00651592	0.0508731
GO:0061324	canonical Wnt signaling pathway involved in positive regulation of cardiac outflow tract cell proliferation	2	2	1	Biological Process	0.00651592	0.0508731
GO:0061554	ganglion formation	2	2	1	Biological Process	0.00651592	0.0508731
GO:0061556	trigeminal ganglion morphogenesis	2	2	1	Biological Process	0.00651592	0.0508731
GO:0061559	cranial ganglion morphogenesis	2	2	1	Biological Process	0.00651592	0.0508731
GO:0061560	cranial ganglion formation	2	2	1	Biological Process	0.00651592	0.0508731
GO:0061561	trigeminal ganglion formation	2	2	1	Biological Process	0.00651592	0.0508731
GO:0061646	positive regulation of glutamate neurotransmitter secretion in response to membrane depolarization	2	2	1	Biological Process	0.00651592	0.0508731
GO:0072414	response to mitotic cell cycle checkpoint signaling	2	2	1	Biological Process	0.00651592	0.0508731
GO:0090138	regulation of actin cytoskeleton organization by cell-cell adhesion	2	2	1	Biological Process	0.00651592	0.0508731
GO:0090626	plant epidermis morphogenesis	2	2	1	Biological Process	0.00651592	0.0508731
GO:1902464	regulation of histone H3-K27 trimethylation	2	2	1	Biological Process	0.00651592	0.0508731
GO:1902633	1-phosphatidyl-1D-myo-inositol 4,5-bisphosphate metabolic process	2	2	1	Biological Process	0.00651592	0.0508731
GO:1902794	heterochromatin island assembly	2	2	1	Biological Process	0.00651592	0.0508731
GO:1902801	regulation of heterochromatin island assembly	2	2	1	Biological Process	0.00651592	0.0508731
GO:1903233	regulation of calcium ion-dependent exocytosis of neurotransmitter	2	2	1	Biological Process	0.00651592	0.0508731
GO:1903526	negative regulation of membrane tubulation	2	2	1	Biological Process	0.00651592	0.0508731
GO:1903665	negative regulation of asexual reproduction	2	2	1	Biological Process	0.00651592	0.0508731
GO:1904069	ascaroside metabolic process	2	2	1	Biological Process	0.00651592	0.0508731
GO:1904070	ascaroside biosynthetic process	2	2	1	Biological Process	0.00651592	0.0508731
GO:1904412	regulation of cardiac ventricle development	2	2	1	Biological Process	0.00651592	0.0508731
GO:1904693	midbrain morphogenesis	2	2	1	Biological Process	0.00651592	0.0508731
GO:1990428	miRNA transport	2	2	1	Biological Process	0.00651592	0.0508731
GO:1990683	DNA double-strand break attachment to nuclear envelope	2	2	1	Biological Process	0.00651592	0.0508731
GO:2000055	positive regulation of Wnt signaling pathway involved in dorsal/ventral axis specification	2	2	1	Biological Process	0.00651592	0.0508731
GO:2001045	negative regulation of integrin-mediated signaling pathway	2	2	1	Biological Process	0.00651592	0.0508731
GO:0000938	GARP complex	3	6	0.5	Cellular Component	0.00883314	0.0509541
GO:0005726	perichromatin fibrils	3	6	0.5	Cellular Component	0.00883314	0.0509541
GO:0008091	spectrin	3	6	0.5	Cellular Component	0.00883314	0.0509541
GO:0051668	localization within membrane	23	164	0.14	Biological Process	0.00653222	0.0509587
GO:0031932	TORC2 complex	4	11	0.364	Cellular Component	0.00894294	0.0511142
GO:0045169	fusome	4	11	0.364	Cellular Component	0.00894294	0.0511142
GO:0098687	chromosomal region	50	439	0.114	Cellular Component	0.00912814	0.0514482
GO:0005801	cis-Golgi network	11	61	0.18	Cellular Component	0.0092503	0.0514482
GO:0030120	vesicle coat	11	61	0.18	Cellular Component	0.0092503	0.0514482
GO:0044853	plasma membrane raft	15	95	0.158	Cellular Component	0.00930832	0.0514482
GO:0000138	Golgi trans cisterna	5	17	0.294	Cellular Component	0.00943835	0.0514482
GO:0005703	polytene chromosome puff	5	17	0.294	Cellular Component	0.00943835	0.0514482
GO:0005937	mating projection	5	17	0.294	Cellular Component	0.00943835	0.0514482
GO:0019908	nuclear cyclin-dependent protein kinase holoenzyme complex	5	17	0.294	Cellular Component	0.00943835	0.0514482
GO:0031527	filopodium membrane	5	17	0.294	Cellular Component	0.00943835	0.0514482
GO:0043034	costamere	5	17	0.294	Cellular Component	0.00943835	0.0514482
GO:0016363	nuclear matrix	16	104	0.154	Cellular Component	0.00945556	0.0514482
GO:0030323	respiratory tube development	25	183	0.137	Biological Process	0.00660289	0.0514636
GO:0070997	neuron death	42	351	0.12	Biological Process	0.00661437	0.0514636
GO:0035336	long-chain fatty-acyl-CoA metabolic process	6	22	0.273	Biological Process	0.00662381	0.0514636
GO:0070734	histone H3-K27 methylation	6	22	0.273	Biological Process	0.00662381	0.0514636
GO:0080009	mRNA methylation	6	22	0.273	Biological Process	0.00662381	0.0514636
GO:0014066	regulation of phosphatidylinositol 3-kinase signaling	15	92	0.163	Biological Process	0.00666369	0.0516895
GO:0035335	peptidyl-tyrosine dephosphorylation	15	92	0.163	Biological Process	0.00666369	0.0516895
GO:0045785	positive regulation of cell adhesion	41	341	0.12	Biological Process	0.00667009	0.0516973
GO:0005901	caveola	13	78	0.167	Cellular Component	0.00958597	0.051931
GO:0017112	Rab guanyl-nucleotide exchange factor activity	10	46	0.217	Molecular Function	0.00340256	0.0526145
GO:0044706	multi-multicellular organism process	37	301	0.123	Biological Process	0.00680773	0.0526788
GO:0090150	establishment of protein localization to membrane	37	301	0.123	Biological Process	0.00680773	0.0526788
GO:0006367	transcription initiation from RNA polymerase II promoter	26	193	0.135	Biological Process	0.00681923	0.0527251
GO:0048017	inositol lipid-mediated signaling	21	146	0.144	Biological Process	0.00683089	0.0527726
GO:0043631	RNA polyadenylation	12	67	0.179	Biological Process	0.00686028	0.0527977
GO:0070373	negative regulation of ERK1 and ERK2 cascade	12	67	0.179	Biological Process	0.00686028	0.0527977
GO:0033037	polysaccharide localization	10	51	0.196	Biological Process	0.00686234	0.0527977
GO:0048207	vesicle targeting, rough ER to cis-Golgi	10	51	0.196	Biological Process	0.00686234	0.0527977
GO:0048208	COPII vesicle coating	10	51	0.196	Biological Process	0.00686234	0.0527977
GO:0090263	positive regulation of canonical Wnt signaling pathway	16	101	0.158	Biological Process	0.00686723	0.0527977
GO:0019439	aromatic compound catabolic process	79	743	0.106	Biological Process	0.00689617	0.0529777
GO:0000987	core promoter proximal region sequence-specific DNA binding	55	466	0.118	Molecular Function	0.00350326	0.0530645
GO:0001159	core promoter proximal region DNA binding	55	466	0.118	Molecular Function	0.00350326	0.0530645
GO:0004654	polyribonucleotide nucleotidyltransferase activity	9	39	0.231	Molecular Function	0.00350735	0.0530645
GO:0007223	Wnt signaling pathway, calcium modulating pathway	8	36	0.222	Biological Process	0.00695051	0.0533095
GO:0051973	positive regulation of telomerase activity	8	36	0.222	Biological Process	0.00695051	0.0533095
GO:0001967	suckling behavior	5	16	0.312	Biological Process	0.00699871	0.0535077
GO:0018874	benzoate metabolic process	5	16	0.312	Biological Process	0.00699871	0.0535077
GO:0046040	IMP metabolic process	5	16	0.312	Biological Process	0.00699871	0.0535077
GO:0070102	interleukin-6-mediated signaling pathway	5	16	0.312	Biological Process	0.00699871	0.0535077
GO:0030218	erythrocyte differentiation	18	119	0.151	Biological Process	0.0070235	0.0536384
GO:0071900	regulation of protein serine/threonine kinase activity	53	466	0.114	Biological Process	0.00702701	0.0536384
GO:0060249	anatomical structure homeostasis	48	414	0.116	Biological Process	0.00704401	0.0537253
GO:0010171	body morphogenesis	14	84	0.167	Biological Process	0.00707367	0.0538738
GO:0050802	circadian sleep/wake cycle, sleep	7	29	0.241	Biological Process	0.00708036	0.0538738
GO:0060216	definitive hemopoiesis	7	29	0.241	Biological Process	0.00708036	0.0538738
GO:0060090	binding, bridging	31	229	0.135	Molecular Function	0.00361923	0.0543659
GO:0042063	gliogenesis	36	292	0.123	Biological Process	0.00718874	0.054655
GO:0072175	epithelial tube formation	22	156	0.141	Biological Process	0.00721563	0.0548159
GO:2001234	negative regulation of apoptotic signaling pathway	26	194	0.134	Biological Process	0.00728775	0.0553199
GO:0097285	cell-type specific apoptotic process	53	467	0.113	Biological Process	0.00732395	0.0555506
GO:0003143	embryonic heart tube morphogenesis	15	93	0.161	Biological Process	0.0073682	0.055842
GO:0031060	regulation of histone methylation	13	76	0.171	Biological Process	0.0074412	0.0563061
GO:0043242	negative regulation of protein complex disassembly	13	76	0.171	Biological Process	0.0074412	0.0563061
GO:0045637	regulation of myeloid cell differentiation	27	204	0.132	Biological Process	0.00746979	0.0564777
GO:0061572	actin filament bundle organization	20	138	0.145	Biological Process	0.00751523	0.0567765
GO:0005881	cytoplasmic microtubule	10	54	0.185	Cellular Component	0.0106292	0.0570863
GO:0048786	presynaptic active zone	10	54	0.185	Cellular Component	0.0106292	0.0570863
GO:1990782	protein tyrosine kinase binding	15	86	0.174	Molecular Function	0.00383626	0.0572174
GO:0001700	embryonic development via the syncytial blastoderm	9	44	0.205	Biological Process	0.00761566	0.0574898
GO:0052866	phosphatidylinositol phosphate phosphatase activity	7	26	0.269	Molecular Function	0.00390845	0.0577381
GO:0004725	protein tyrosine phosphatase activity	17	103	0.165	Molecular Function	0.00392608	0.0577381
GO:0006304	DNA modification	18	120	0.15	Biological Process	0.00765711	0.0577572
GO:0030136	clathrin-coated vesicle	19	133	0.143	Cellular Component	0.0109443	0.0585261
GO:0045309	protein phosphorylated amino acid binding	10	47	0.213	Molecular Function	0.00401248	0.0585989
GO:0005884	actin filament	14	88	0.159	Cellular Component	0.0110166	0.0586612
GO:0042383	sarcolemma	18	124	0.145	Cellular Component	0.0111313	0.0590196
GO:0044270	cellular nitrogen compound catabolic process	68	628	0.108	Biological Process	0.00783081	0.0590209
GO:0001570	vasculogenesis	14	85	0.165	Biological Process	0.00785628	0.0591198
GO:0048737	imaginal disc-derived appendage development	14	85	0.165	Biological Process	0.00785628	0.0591198
GO:0030520	intracellular estrogen receptor signaling pathway	10	52	0.192	Biological Process	0.00789636	0.059313
GO:0048008	platelet-derived growth factor receptor signaling pathway	10	52	0.192	Biological Process	0.00789636	0.059313
GO:0006352	DNA-templated transcription, initiation	38	314	0.121	Biological Process	0.0079104	0.059313
GO:0035107	appendage morphogenesis	31	244	0.127	Biological Process	0.00791295	0.059313
GO:0048469	cell maturation	31	244	0.127	Biological Process	0.00791295	0.059313
GO:0002274	myeloid leukocyte activation	51	448	0.114	Biological Process	0.00793543	0.059435
GO:0090087	regulation of peptide transport	63	575	0.11	Biological Process	0.00798277	0.0597428
GO:1901661	quinone metabolic process	33	264	0.125	Biological Process	0.00799466	0.0597851
GO:0016236	macroautophagy	34	274	0.124	Biological Process	0.0080075	0.0598343
GO:0006260	DNA replication	67	618	0.108	Biological Process	0.0080364	0.0600035
GO:0042326	negative regulation of phosphorylation	52	459	0.113	Biological Process	0.00811114	0.0605143
GO:0042303	molting cycle	20	139	0.144	Biological Process	0.0081316	0.0606197
GO:0033993	response to lipid	99	968	0.102	Biological Process	0.00817962	0.0609302
GO:0051569	regulation of histone H3-K4 methylation	8	37	0.216	Biological Process	0.00825407	0.061437
GO:0000803	sex chromosome	8	39	0.205	Cellular Component	0.0116907	0.0614622
GO:0009925	basal plasma membrane	8	39	0.205	Cellular Component	0.0116907	0.0614622
GO:0007067	mitotic nuclear division	46	397	0.116	Biological Process	0.00830096	0.061738
GO:0030968	endoplasmic reticulum unfolded protein response	17	112	0.152	Biological Process	0.00835129	0.0618904
GO:0001672	regulation of chromatin assembly or disassembly	6	23	0.261	Biological Process	0.00836024	0.0618904
GO:0006896	Golgi to vacuole transport	6	23	0.261	Biological Process	0.00836024	0.0618904
GO:0045138	nematode male tail tip morphogenesis	6	23	0.261	Biological Process	0.00836024	0.0618904
GO:0061162	establishment of monopolar cell polarity	6	23	0.261	Biological Process	0.00836024	0.0618904
GO:1904646	cellular response to beta-amyloid	6	23	0.261	Biological Process	0.00836024	0.0618904
GO:0006082	organic acid metabolic process	148	1520	0.097	Biological Process	0.00842831	0.062346
GO:0016407	acetyltransferase activity	21	139	0.151	Molecular Function	0.00432602	0.0627422
GO:0044711	single-organism biosynthetic process	234	2513	0.093	Biological Process	0.00850248	0.0628461
GO:0031256	leading edge membrane	21	153	0.137	Cellular Component	0.0120286	0.0629734
GO:0042180	cellular ketone metabolic process	49	429	0.114	Biological Process	0.00859302	0.0634664
GO:0071514	genetic imprinting	7	30	0.233	Biological Process	0.00860476	0.0634995
GO:0048806	genitalia development	12	69	0.174	Biological Process	0.00869272	0.0634995
GO:1901880	negative regulation of protein depolymerization	12	69	0.174	Biological Process	0.00869272	0.0634995
GO:0034502	protein localization to chromosome	14	86	0.163	Biological Process	0.00870598	0.0634995
GO:0003186	tricuspid valve morphogenesis	3	6	0.5	Biological Process	0.00872355	0.0634995
GO:0006552	leucine catabolic process	3	6	0.5	Biological Process	0.00872355	0.0634995
GO:0007185	transmembrane receptor protein tyrosine phosphatase signaling pathway	3	6	0.5	Biological Process	0.00872355	0.0634995
GO:0007439	ectodermal digestive tract development	3	6	0.5	Biological Process	0.00872355	0.0634995
GO:0007542	primary sex determination, germ-line	3	6	0.5	Biological Process	0.00872355	0.0634995
GO:0010040	response to iron(II) ion	3	6	0.5	Biological Process	0.00872355	0.0634995
GO:0030473	nuclear migration along microtubule	3	6	0.5	Biological Process	0.00872355	0.0634995
GO:0031642	negative regulation of myelination	3	6	0.5	Biological Process	0.00872355	0.0634995
GO:0045112	integrin biosynthetic process	3	6	0.5	Biological Process	0.00872355	0.0634995
GO:0045467	R7 cell development	3	6	0.5	Biological Process	0.00872355	0.0634995
GO:0048790	maintenance of presynaptic active zone structure	3	6	0.5	Biological Process	0.00872355	0.0634995
GO:0071671	regulation of smooth muscle cell chemotaxis	3	6	0.5	Biological Process	0.00872355	0.0634995
GO:0071922	regulation of cohesin localization to chromatin	3	6	0.5	Biological Process	0.00872355	0.0634995
GO:0090522	vesicle tethering involved in exocytosis	3	6	0.5	Biological Process	0.00872355	0.0634995
GO:1904781	positive regulation of protein localization to centrosome	3	6	0.5	Biological Process	0.00872355	0.0634995
GO:0046666	retinal cell programmed cell death	4	11	0.364	Biological Process	0.00880391	0.0639386
GO:0070970	interleukin-2 secretion	4	11	0.364	Biological Process	0.00880391	0.0639386
GO:0072364	regulation of cellular ketone metabolic process by regulation of transcription from RNA polymerase II promoter	4	11	0.364	Biological Process	0.00880391	0.0639386
GO:0034212	peptide N-acetyltransferase activity	12	63	0.19	Molecular Function	0.00446166	0.0642663
GO:0000922	spindle pole	22	163	0.135	Cellular Component	0.0124517	0.0644244
GO:0005643	nuclear pore	12	72	0.167	Cellular Component	0.0125346	0.0644244
GO:0016507	mitochondrial fatty acid beta-oxidation multienzyme complex	4	12	0.333	Cellular Component	0.0125643	0.0644244
GO:0030130	clathrin coat of trans-Golgi network vesicle	4	12	0.333	Cellular Component	0.0125643	0.0644244
GO:0036125	fatty acid beta-oxidation multienzyme complex	4	12	0.333	Cellular Component	0.0125643	0.0644244
GO:0048736	appendage development	34	276	0.123	Biological Process	0.00891358	0.064637
GO:0060485	mesenchyme development	34	276	0.123	Biological Process	0.00891358	0.064637
GO:0019395	fatty acid oxidation	15	95	0.158	Biological Process	0.00895522	0.0648823
GO:0031102	neuron projection regeneration	11	61	0.18	Biological Process	0.00896097	0.0648823
GO:0009898	cytoplasmic side of plasma membrane	35	292	0.12	Cellular Component	0.0128295	0.0655144
GO:0009062	fatty acid catabolic process	16	104	0.154	Biological Process	0.009083	0.0657162
GO:0098827	endoplasmic reticulum subcompartment	87	848	0.103	Cellular Component	0.0130227	0.0660256
GO:0030140	trans-Golgi network transport vesicle	6	25	0.24	Cellular Component	0.0130356	0.0660256
GO:0003013	circulatory system process	50	441	0.113	Biological Process	0.00916401	0.0662522
GO:0045178	basal part of cell	11	64	0.172	Cellular Component	0.0131811	0.0664927
GO:0002262	myeloid cell homeostasis	21	150	0.14	Biological Process	0.00924975	0.0666849
GO:0071474	cellular hyperosmotic response	5	17	0.294	Biological Process	0.00926566	0.0666849
GO:0072697	protein localization to cell cortex	5	17	0.294	Biological Process	0.00926566	0.0666849
GO:0097062	dendritic spine maintenance	5	17	0.294	Biological Process	0.00926566	0.0666849
GO:1904738	vascular associated smooth muscle cell migration	5	17	0.294	Biological Process	0.00926566	0.0666849
GO:1904752	regulation of vascular associated smooth muscle cell migration	5	17	0.294	Biological Process	0.00926566	0.0666849
GO:0031985	Golgi cisterna	16	108	0.148	Cellular Component	0.013393	0.0670188
GO:0034708	methyltransferase complex	16	108	0.148	Cellular Component	0.013393	0.0670188
GO:0019894	kinesin binding	10	48	0.208	Molecular Function	0.0047056	0.0670361
GO:0005519	cytoskeletal regulatory protein binding	3	5	0.6	Molecular Function	0.00477784	0.0670361
GO:0061665	SUMO ligase activity	3	5	0.6	Molecular Function	0.00477784	0.0670361
GO:0004721	phosphoprotein phosphatase activity	26	186	0.14	Molecular Function	0.00478146	0.0670361
GO:1903651	positive regulation of cytoplasmic transport	23	169	0.136	Biological Process	0.00932439	0.0670571
GO:0046983	protein dimerization activity	137	1359	0.101	Molecular Function	0.00488664	0.0679452
GO:0071889	14-3-3 protein binding	7	27	0.259	Molecular Function	0.00491093	0.0679452
GO:0071396	cellular response to lipid	62	569	0.109	Biological Process	0.00946416	0.0680112
GO:0001046	core promoter sequence-specific DNA binding	11	56	0.196	Molecular Function	0.00498476	0.0683414
GO:0004385	guanylate kinase activity	9	41	0.22	Molecular Function	0.00500456	0.0683414
GO:0031668	cellular response to extracellular stimulus	39	328	0.119	Biological Process	0.00954847	0.0685656
GO:0030324	lung development	24	179	0.134	Biological Process	0.00961156	0.0689153
GO:0046328	regulation of JNK cascade	24	179	0.134	Biological Process	0.00961156	0.0689153
GO:0006094	gluconeogenesis	14	87	0.161	Biological Process	0.00962657	0.0689712
GO:0035097	histone methyltransferase complex	12	73	0.164	Cellular Component	0.0139268	0.069411
GO:0001881	receptor recycling	8	38	0.211	Biological Process	0.00973244	0.069431
GO:0031146	SCF-dependent proteasomal ubiquitin-dependent protein catabolic process	8	38	0.211	Biological Process	0.00973244	0.069431
GO:0050931	pigment cell differentiation	8	38	0.211	Biological Process	0.00973244	0.069431
GO:1901031	regulation of response to reactive oxygen species	8	38	0.211	Biological Process	0.00973244	0.069431
GO:0035272	exocrine system development	12	70	0.171	Biological Process	0.00974152	0.069431
GO:1900407	regulation of cellular response to oxidative stress	12	70	0.171	Biological Process	0.00974152	0.069431
GO:2000756	regulation of peptidyl-lysine acetylation	12	70	0.171	Biological Process	0.00974152	0.069431
GO:0007041	lysosomal transport	15	96	0.156	Biological Process	0.00984429	0.0699987
GO:0030838	positive regulation of actin filament polymerization	15	96	0.156	Biological Process	0.00984429	0.0699987
GO:0006333	chromatin assembly or disassembly	25	189	0.132	Biological Process	0.00985042	0.0699987
GO:0061008	hepaticobiliary system development	25	189	0.132	Biological Process	0.00985042	0.0699987
GO:0005642	annulate lamellae	3	7	0.429	Cellular Component	0.0145317	0.0705579
GO:0016600	flotillin complex	3	7	0.429	Cellular Component	0.0145317	0.0705579
GO:0030015	CCR4-NOT core complex	3	7	0.429	Cellular Component	0.0145317	0.0705579
GO:0030915	Smc5-Smc6 complex	3	7	0.429	Cellular Component	0.0145317	0.0705579
GO:0036396	MIS complex	3	7	0.429	Cellular Component	0.0145317	0.0705579
GO:0051285	cell cortex of cell tip	3	7	0.429	Cellular Component	0.0145317	0.0705579
GO:0045335	phagocytic vesicle	16	109	0.147	Cellular Component	0.0145533	0.0705579
GO:0045121	membrane raft	36	305	0.118	Cellular Component	0.0146764	0.0706056
GO:0098857	membrane microdomain	36	305	0.118	Cellular Component	0.0146764	0.0706056
GO:0034764	positive regulation of transmembrane transport	26	199	0.131	Biological Process	0.010045	0.0713288
GO:0007616	long-term memory	11	62	0.177	Biological Process	0.0101204	0.071598
GO:0035065	regulation of histone acetylation	11	62	0.177	Biological Process	0.0101204	0.071598
GO:0043647	inositol phosphate metabolic process	11	62	0.177	Biological Process	0.0101204	0.071598
GO:0045747	positive regulation of Notch signaling pathway	11	62	0.177	Biological Process	0.0101204	0.071598
GO:1903201	regulation of oxidative stress-induced cell death	11	62	0.177	Biological Process	0.0101204	0.071598
GO:0051168	nuclear export	27	209	0.129	Biological Process	0.0101993	0.0721035
GO:0070830	bicellular tight junction assembly	9	46	0.196	Biological Process	0.0102387	0.0723286
GO:0045840	positive regulation of mitotic nuclear division	13	79	0.165	Biological Process	0.0102811	0.0725743
GO:0005681	spliceosomal complex	26	205	0.127	Cellular Component	0.0151747	0.0727218
GO:0032007	negative regulation of TOR signaling	10	54	0.185	Biological Process	0.01032	0.0727723
GO:0035222	wing disc pattern formation	7	31	0.226	Biological Process	0.0103569	0.0727723
GO:0002092	positive regulation of receptor internalization	6	24	0.25	Biological Process	0.0104004	0.0727723
GO:0003148	outflow tract septum morphogenesis	6	24	0.25	Biological Process	0.0104004	0.0727723
GO:0007559	histolysis	6	24	0.25	Biological Process	0.0104004	0.0727723
GO:0016271	tissue death	6	24	0.25	Biological Process	0.0104004	0.0727723
GO:0042634	regulation of hair cycle	6	24	0.25	Biological Process	0.0104004	0.0727723
GO:0048859	formation of anatomical boundary	6	24	0.25	Biological Process	0.0104004	0.0727723
GO:0061339	establishment or maintenance of monopolar cell polarity	6	24	0.25	Biological Process	0.0104004	0.0727723
GO:1902745	positive regulation of lamellipodium organization	6	24	0.25	Biological Process	0.0104004	0.0727723
GO:1903306	negative regulation of regulated secretory pathway	6	24	0.25	Biological Process	0.0104004	0.0727723
GO:1903393	positive regulation of adherens junction organization	6	24	0.25	Biological Process	0.0104004	0.0727723
GO:0005819	spindle	44	389	0.113	Cellular Component	0.0154158	0.073098
GO:0005935	cellular bud neck	5	19	0.263	Cellular Component	0.0154879	0.073098
GO:0009506	plasmodesma	5	19	0.263	Cellular Component	0.0154879	0.073098
GO:0055044	symplast	5	19	0.263	Cellular Component	0.0154879	0.073098
GO:0042623	ATPase activity, coupled	63	559	0.113	Molecular Function	0.005394	0.0731843
GO:0035577	azurophil granule membrane	8	41	0.195	Cellular Component	0.0157309	0.0739648
GO:0004402	histone acetyltransferase activity	10	49	0.204	Molecular Function	0.00548938	0.0740011
GO:0001756	somitogenesis	14	88	0.159	Biological Process	0.0106219	0.074214
GO:0060563	neuroepithelial cell differentiation	14	88	0.159	Biological Process	0.0106219	0.074214
GO:0007498	mesoderm development	23	171	0.135	Biological Process	0.0106827	0.0745611
GO:0043902	positive regulation of multi-organism process	26	200	0.13	Biological Process	0.0106872	0.0745611
GO:0045177	apical part of cell	44	390	0.113	Cellular Component	0.0160585	0.0752213
GO:0050905	neuromuscular process	17	115	0.148	Biological Process	0.0108	0.0752929
GO:0048545	response to steroid hormone	61	562	0.109	Biological Process	0.0108094	0.0753036
GO:0045211	postsynaptic membrane	30	246	0.122	Cellular Component	0.016145	0.0753432
GO:0007351	tripartite regional subdivision	12	71	0.169	Biological Process	0.0108858	0.0757261
GO:0008595	anterior/posterior axis specification, embryo	12	71	0.169	Biological Process	0.0108858	0.0757261
GO:0005774	vacuolar membrane	41	359	0.114	Cellular Component	0.0162954	0.0757614
GO:0000956	nuclear-transcribed mRNA catabolic process	24	181	0.133	Biological Process	0.0109598	0.0761853
GO:0046332	SMAD binding	13	73	0.178	Molecular Function	0.00572512	0.0762934
GO:0004702	receptor signaling protein serine/threonine kinase activity	11	57	0.193	Molecular Function	0.00573198	0.0762934
GO:0044282	small molecule catabolic process	63	584	0.108	Biological Process	0.011008	0.076465
GO:0022612	gland morphogenesis	20	143	0.14	Biological Process	0.0110188	0.076484
GO:0000819	sister chromatid segregation	32	260	0.123	Biological Process	0.0110626	0.0767329
GO:0045931	positive regulation of mitotic cell cycle	25	191	0.131	Biological Process	0.0111847	0.0775235
GO:0045862	positive regulation of proteolysis	41	352	0.116	Biological Process	0.0112115	0.0776532
GO:0045787	positive regulation of cell cycle	48	425	0.113	Biological Process	0.0112447	0.0777898
GO:0042060	wound healing	55	499	0.11	Biological Process	0.0112475	0.0777898
GO:0030331	estrogen receptor binding	9	42	0.214	Molecular Function	0.00591812	0.0782755
GO:0000805	X chromosome	4	13	0.308	Cellular Component	0.017002	0.0784031
GO:0043220	Schmidt-Lanterman incisure	4	13	0.308	Cellular Component	0.017002	0.0784031
GO:0000151	ubiquitin ligase complex	45	402	0.112	Cellular Component	0.0170524	0.0784031
GO:0031122	cytoplasmic microtubule organization	11	63	0.175	Biological Process	0.0113916	0.0786092
GO:0035162	embryonic hemopoiesis	8	39	0.205	Biological Process	0.0113988	0.0786092
GO:0098722	asymmetric stem cell division	8	39	0.205	Biological Process	0.0113988	0.0786092
GO:1902743	regulation of lamellipodium organization	8	39	0.205	Biological Process	0.0113988	0.0786092
GO:0001725	stress fiber	10	58	0.172	Cellular Component	0.017295	0.078936
GO:0097517	contractile actin filament bundle	10	58	0.172	Cellular Component	0.017295	0.078936
GO:0032155	cell division site part	13	84	0.155	Cellular Component	0.017379	0.0790299
GO:0006405	RNA export from nucleus	21	153	0.137	Biological Process	0.0114837	0.0791374
GO:0005719	nuclear euchromatin	7	34	0.206	Cellular Component	0.017544	0.0793114
GO:0030662	coated vesicle membrane	18	130	0.138	Cellular Component	0.0175682	0.0793114
GO:0034101	erythrocyte homeostasis	18	125	0.144	Biological Process	0.0115506	0.0794841
GO:0034620	cellular response to unfolded protein	18	125	0.144	Biological Process	0.0115506	0.0794841
GO:0016741	transferase activity, transferring one-carbon groups	38	306	0.124	Molecular Function	0.00613507	0.0800479
GO:0001784	phosphotyrosine binding	8	35	0.229	Molecular Function	0.00617358	0.0800479
GO:0051864	histone demethylase activity (H3-K36 specific)	4	10	0.4	Molecular Function	0.00620438	0.0800479
GO:0070016	armadillo repeat domain binding	4	10	0.4	Molecular Function	0.00620438	0.0800479
GO:0001510	RNA methylation	14	89	0.157	Biological Process	0.011696	0.0802699
GO:0019319	hexose biosynthetic process	14	89	0.157	Biological Process	0.011696	0.0802699
GO:0044728	DNA methylation or demethylation	14	89	0.157	Biological Process	0.011696	0.0802699
GO:0014068	positive regulation of phosphatidylinositol 3-kinase signaling	10	55	0.182	Biological Process	0.0117255	0.0802699
GO:0042307	positive regulation of protein import into nucleus	10	55	0.182	Biological Process	0.0117255	0.0802699
GO:0070828	heterochromatin organization	10	55	0.182	Biological Process	0.0117255	0.0802699
GO:0010508	positive regulation of autophagy	17	116	0.147	Biological Process	0.0117319	0.0802699
GO:0061387	regulation of extent of cell growth	17	116	0.147	Biological Process	0.0117319	0.0802699
GO:0010124	phenylacetate catabolic process	9	47	0.191	Biological Process	0.0117803	0.080486
GO:0010812	negative regulation of cell-substrate adhesion	9	47	0.191	Biological Process	0.0117803	0.080486
GO:0016896	exoribonuclease activity, producing 5'-phosphomonoesters	10	50	0.2	Molecular Function	0.00637153	0.0817033
GO:0045898	regulation of RNA polymerase II transcriptional preinitiation complex assembly	5	18	0.278	Biological Process	0.0119914	0.0817531
GO:1902043	positive regulation of extrinsic apoptotic signaling pathway via death domain receptors	5	18	0.278	Biological Process	0.0119914	0.0817531
GO:2000370	positive regulation of clathrin-mediated endocytosis	5	18	0.278	Biological Process	0.0119914	0.0817531
GO:0030971	receptor tyrosine kinase binding	13	74	0.176	Molecular Function	0.00643972	0.0817881
GO:0008080	N-acetyltransferase activity	15	91	0.165	Molecular Function	0.00659249	0.0817881
GO:0001069	regulatory region RNA binding	2	2	1	Molecular Function	0.00665038	0.0817881
GO:0004485	methylcrotonoyl-CoA carboxylase activity	2	2	1	Molecular Function	0.00665038	0.0817881
GO:0004612	phosphoenolpyruvate carboxykinase (ATP) activity	2	2	1	Molecular Function	0.00665038	0.0817881
GO:0035575	histone demethylase activity (H4-K20 specific)	2	2	1	Molecular Function	0.00665038	0.0817881
GO:0070699	type II activin receptor binding	2	2	1	Molecular Function	0.00665038	0.0817881
GO:0043436	oxoacid metabolic process	145	1502	0.097	Biological Process	0.0120321	0.0819724
GO:0035282	segmentation	26	202	0.129	Biological Process	0.0120714	0.0821815
GO:0007476	imaginal disc-derived wing morphogenesis	12	72	0.167	Biological Process	0.0121311	0.0823537
GO:0010507	negative regulation of autophagy	12	72	0.167	Biological Process	0.0121311	0.0823537
GO:0042537	benzene-containing compound metabolic process	12	72	0.167	Biological Process	0.0121311	0.0823537
GO:1902591	single-organism membrane budding	12	72	0.167	Biological Process	0.0121311	0.0823537
GO:0009855	determination of bilateral symmetry	23	173	0.133	Biological Process	0.0121962	0.0827372
GO:0032444	activin responsive factor complex	2	3	0.667	Cellular Component	0.0186574	0.0830255
GO:0035517	PR-DUB complex	2	3	0.667	Cellular Component	0.0186574	0.0830255
GO:0044611	nuclear pore inner ring	2	3	0.667	Cellular Component	0.0186574	0.0830255
GO:1990452	Parkin-FBXW7-Cul1 ubiquitin ligase complex	2	3	0.667	Cellular Component	0.0186574	0.0830255
GO:0043406	positive regulation of MAP kinase activity	29	232	0.125	Biological Process	0.0123252	0.0831676
GO:0000038	very long-chain fatty acid metabolic process	7	32	0.219	Biological Process	0.0123547	0.0831676
GO:0022410	circadian sleep/wake cycle process	7	32	0.219	Biological Process	0.0123547	0.0831676
GO:0048668	collateral sprouting	7	32	0.219	Biological Process	0.0123547	0.0831676
GO:0050856	regulation of T cell receptor signaling pathway	7	32	0.219	Biological Process	0.0123547	0.0831676
GO:0007016	cytoskeletal anchoring at plasma membrane	4	12	0.333	Biological Process	0.0123726	0.0831676
GO:0008587	imaginal disc-derived wing margin morphogenesis	4	12	0.333	Biological Process	0.0123726	0.0831676
GO:0019566	arabinose metabolic process	4	12	0.333	Biological Process	0.0123726	0.0831676
GO:0046831	regulation of RNA export from nucleus	4	12	0.333	Biological Process	0.0123726	0.0831676
GO:0051127	positive regulation of actin nucleation	4	12	0.333	Biological Process	0.0123726	0.0831676
GO:0071397	cellular response to cholesterol	4	12	0.333	Biological Process	0.0123726	0.0831676
GO:1902804	negative regulation of synaptic vesicle transport	4	12	0.333	Biological Process	0.0123726	0.0831676
GO:2000651	positive regulation of sodium ion transmembrane transporter activity	4	12	0.333	Biological Process	0.0123726	0.0831676
GO:0060968	regulation of gene silencing	18	126	0.143	Biological Process	0.0124907	0.0839022
GO:0032941	secretion by tissue	13	81	0.16	Biological Process	0.0126001	0.0845186
GO:0046824	positive regulation of nucleocytoplasmic transport	13	81	0.16	Biological Process	0.0126001	0.0845186
GO:0007051	spindle organization	25	193	0.13	Biological Process	0.0126613	0.0848105
GO:0035265	organ growth	25	193	0.13	Biological Process	0.0126613	0.0848105
GO:0000722	telomere maintenance via recombination	6	25	0.24	Biological Process	0.0127699	0.0852993
GO:0003171	atrioventricular valve development	6	25	0.24	Biological Process	0.0127699	0.0852993
GO:0006929	substrate-dependent cell migration	6	25	0.24	Biological Process	0.0127699	0.0852993
GO:2000050	regulation of non-canonical Wnt signaling pathway	6	25	0.24	Biological Process	0.0127699	0.0852993
GO:0045444	fat cell differentiation	26	203	0.128	Biological Process	0.0128158	0.0855457
GO:0046394	carboxylic acid biosynthetic process	76	730	0.104	Biological Process	0.0128454	0.0856837
GO:0016054	organic acid catabolic process	43	376	0.114	Biological Process	0.0129254	0.0860976
GO:0046395	carboxylic acid catabolic process	43	376	0.114	Biological Process	0.0129254	0.0860976
GO:0007369	gastrulation	31	253	0.123	Biological Process	0.013	0.086513
GO:0009799	specification of symmetry	23	174	0.132	Biological Process	0.0130149	0.086513
GO:2001235	positive regulation of apoptotic signaling pathway	23	174	0.132	Biological Process	0.0130149	0.086513
GO:0009314	response to radiation	56	514	0.109	Biological Process	0.0131975	0.0876658
GO:0046627	negative regulation of insulin receptor signaling pathway	8	40	0.2	Biological Process	0.0132663	0.0879701
GO:0060260	regulation of transcription initiation from RNA polymerase II promoter	8	40	0.2	Biological Process	0.0132663	0.0879701
GO:0070988	demethylation	10	56	0.179	Biological Process	0.0132709	0.0879701
GO:0044772	mitotic cell cycle phase transition	58	536	0.108	Biological Process	0.0134643	0.0889918
GO:0006305	DNA alkylation	12	73	0.164	Biological Process	0.0134827	0.0889918
GO:0006306	DNA methylation	12	73	0.164	Biological Process	0.0134827	0.0889918
GO:1903309	negative regulation of chromatin modification	12	73	0.164	Biological Process	0.0134827	0.0889918
GO:0040018	positive regulation of multicellular organism growth	9	48	0.188	Biological Process	0.0134886	0.0889918
GO:0070936	protein K48-linked ubiquitination	9	48	0.188	Biological Process	0.0134886	0.0889918
GO:0006805	xenobiotic metabolic process	18	127	0.142	Biological Process	0.0134901	0.0889918
GO:0031123	RNA 3'-end processing	22	165	0.133	Biological Process	0.0135746	0.0894875
GO:0072686	mitotic spindle	18	132	0.136	Cellular Component	0.0202572	0.0898235
GO:0004532	exoribonuclease activity	10	51	0.196	Molecular Function	0.00735995	0.0898831
GO:0033613	activating transcription factor binding	12	67	0.179	Molecular Function	0.00742301	0.0898831
GO:0001012	RNA polymerase II regulatory region DNA binding	72	663	0.109	Molecular Function	0.00746432	0.0898831
GO:0042974	retinoic acid receptor binding	7	29	0.241	Molecular Function	0.00747958	0.0898831
GO:0044057	regulation of system process	56	515	0.109	Biological Process	0.0136826	0.0901377
GO:0005783	endoplasmic reticulum	159	1682	0.095	Cellular Component	0.0204474	0.0903456
GO:0042734	presynaptic membrane	14	95	0.147	Cellular Component	0.0207133	0.091197
GO:0035148	tube formation	23	175	0.131	Biological Process	0.0138769	0.0913547
GO:0035120	post-embryonic appendage morphogenesis	13	82	0.159	Biological Process	0.0139011	0.091451
GO:0043687	post-translational protein modification	35	295	0.119	Biological Process	0.0139529	0.0917285
GO:0007560	imaginal disc morphogenesis	16	109	0.147	Biological Process	0.0140026	0.0919294
GO:1903310	positive regulation of chromatin modification	16	109	0.147	Biological Process	0.0140026	0.0919294
GO:0001775	cell activation	108	1089	0.099	Biological Process	0.014017	0.091961
GO:0007283	spermatogenesis	59	548	0.108	Biological Process	0.0140651	0.0921596
GO:0043506	regulation of JUN kinase activity	14	91	0.154	Biological Process	0.0140961	0.0921596
GO:0001889	liver development	24	185	0.13	Biological Process	0.0141133	0.0921596
GO:0010632	regulation of epithelial cell migration	24	185	0.13	Biological Process	0.0141133	0.0921596
GO:0051028	mRNA transport	24	185	0.13	Biological Process	0.0141133	0.0921596
GO:0016241	regulation of macroautophagy	21	156	0.135	Biological Process	0.0141296	0.0921596
GO:0006665	sphingolipid metabolic process	19	137	0.139	Biological Process	0.0141352	0.0921596
GO:0051984	positive regulation of chromosome segregation	11	65	0.169	Biological Process	0.0142956	0.0921596
GO:0003175	tricuspid valve development	3	7	0.429	Biological Process	0.0143554	0.0921596
GO:0014042	positive regulation of neuron maturation	3	7	0.429	Biological Process	0.0143554	0.0921596
GO:0018993	somatic sex determination	3	7	0.429	Biological Process	0.0143554	0.0921596
GO:0019367	fatty acid elongation, saturated fatty acid	3	7	0.429	Biological Process	0.0143554	0.0921596
GO:0019368	fatty acid elongation, unsaturated fatty acid	3	7	0.429	Biological Process	0.0143554	0.0921596
GO:0032056	positive regulation of translation in response to stress	3	7	0.429	Biological Process	0.0143554	0.0921596
GO:0032241	positive regulation of nucleobase-containing compound transport	3	7	0.429	Biological Process	0.0143554	0.0921596
GO:0033129	positive regulation of histone phosphorylation	3	7	0.429	Biological Process	0.0143554	0.0921596
GO:0033483	gas homeostasis	3	7	0.429	Biological Process	0.0143554	0.0921596
GO:0034625	fatty acid elongation, monounsaturated fatty acid	3	7	0.429	Biological Process	0.0143554	0.0921596
GO:0034626	fatty acid elongation, polyunsaturated fatty acid	3	7	0.429	Biological Process	0.0143554	0.0921596
GO:0035212	cell competition in a multicellular organism	3	7	0.429	Biological Process	0.0143554	0.0921596
GO:0036491	regulation of translation initiation in response to endoplasmic reticulum stress	3	7	0.429	Biological Process	0.0143554	0.0921596
GO:0036492	eiF2alpha phosphorylation in response to endoplasmic reticulum stress	3	7	0.429	Biological Process	0.0143554	0.0921596
GO:0042426	choline catabolic process	3	7	0.429	Biological Process	0.0143554	0.0921596
GO:0044351	macropinocytosis	3	7	0.429	Biological Process	0.0143554	0.0921596
GO:0051045	negative regulation of membrane protein ectodomain proteolysis	3	7	0.429	Biological Process	0.0143554	0.0921596
GO:0051176	positive regulation of sulfur metabolic process	3	7	0.429	Biological Process	0.0143554	0.0921596
GO:0090156	cellular sphingolipid homeostasis	3	7	0.429	Biological Process	0.0143554	0.0921596
GO:1900748	positive regulation of vascular endothelial growth factor signaling pathway	3	7	0.429	Biological Process	0.0143554	0.0921596
GO:1903525	regulation of membrane tubulation	3	7	0.429	Biological Process	0.0143554	0.0921596
GO:1903961	positive regulation of anion transmembrane transport	3	7	0.429	Biological Process	0.0143554	0.0921596
GO:1904778	positive regulation of protein localization to cell cortex	3	7	0.429	Biological Process	0.0143554	0.0921596
GO:2000074	regulation of type B pancreatic cell development	3	7	0.429	Biological Process	0.0143554	0.0921596
GO:0071496	cellular response to external stimulus	44	389	0.113	Biological Process	0.014381	0.092226
GO:0045321	leukocyte activation	93	922	0.101	Biological Process	0.014385	0.092226
GO:0006633	fatty acid biosynthetic process	27	215	0.126	Biological Process	0.0144928	0.0928549
GO:1901566	organonitrogen compound biosynthetic process	239	2603	0.092	Biological Process	0.0145368	0.0930429
GO:0032273	positive regulation of protein polymerization	18	128	0.141	Biological Process	0.0145513	0.0930429
GO:0051262	protein tetramerization	18	128	0.141	Biological Process	0.0145513	0.0930429
GO:0033144	negative regulation of intracellular steroid hormone receptor signaling pathway	7	33	0.212	Biological Process	0.0146156	0.093329
GO:0060416	response to growth hormone	7	33	0.212	Biological Process	0.0146156	0.093329
GO:0009320	phosphoribosylaminoimidazole carboxylase complex	3	8	0.375	Cellular Component	0.0218638	0.0945912
GO:0030981	cortical microtubule cytoskeleton	3	8	0.375	Cellular Component	0.0218638	0.0945912
GO:0032593	insulin-responsive compartment	3	8	0.375	Cellular Component	0.0218638	0.0945912
GO:0044615	nuclear pore nuclear basket	3	8	0.375	Cellular Component	0.0218638	0.0945912
GO:0045293	mRNA editing complex	3	8	0.375	Cellular Component	0.0218638	0.0945912
GO:0030529	intracellular ribonucleoprotein complex	99	1002	0.099	Cellular Component	0.0220952	0.0947659
GO:0005940	septin ring	4	14	0.286	Cellular Component	0.0223042	0.0947659
GO:0033270	paranode region of axon	4	14	0.286	Cellular Component	0.0223042	0.0947659
GO:0070938	contractile ring	4	14	0.286	Cellular Component	0.0223042	0.0947659
GO:0071565	nBAF complex	4	14	0.286	Cellular Component	0.0223042	0.0947659
GO:0042175	nuclear outer membrane-endoplasmic reticulum membrane network	101	1025	0.099	Cellular Component	0.0223605	0.0947659
GO:0097431	mitotic spindle pole	6	28	0.214	Cellular Component	0.0225314	0.0948627
GO:0005773	vacuole	70	680	0.103	Cellular Component	0.0225356	0.0948627
GO:0014065	phosphatidylinositol 3-kinase signaling	17	119	0.143	Biological Process	0.0149123	0.0951604
GO:0042119	neutrophil activation	37	317	0.117	Biological Process	0.0149323	0.0951867
GO:0007029	endoplasmic reticulum organization	12	74	0.162	Biological Process	0.0149463	0.0951867
GO:0044550	secondary metabolite biosynthetic process	12	74	0.162	Biological Process	0.0149463	0.0951867
GO:0048199	vesicle targeting, to, from or within Golgi	10	57	0.175	Biological Process	0.0149641	0.0952369
GO:0045995	regulation of embryonic development	24	186	0.129	Biological Process	0.015005	0.095434
GO:0007368	determination of left/right symmetry	21	157	0.134	Biological Process	0.0151115	0.0960474
GO:0043405	regulation of MAP kinase activity	36	307	0.117	Biological Process	0.0151457	0.0961853
GO:0032258	CVT pathway	5	19	0.263	Biological Process	0.0152136	0.0961853
GO:0035024	negative regulation of Rho protein signal transduction	5	19	0.263	Biological Process	0.0152136	0.0961853
GO:0040015	negative regulation of multicellular organism growth	5	19	0.263	Biological Process	0.0152136	0.0961853
GO:0050774	negative regulation of dendrite morphogenesis	5	19	0.263	Biological Process	0.0152136	0.0961853
GO:0070723	response to cholesterol	5	19	0.263	Biological Process	0.0152136	0.0961853
GO:0070986	left/right axis specification	5	19	0.263	Biological Process	0.0152136	0.0961853
GO:1904355	positive regulation of telomere capping	5	19	0.263	Biological Process	0.0152136	0.0961853
GO:0035114	imaginal disc-derived appendage morphogenesis	13	83	0.157	Biological Process	0.0153026	0.0965434
GO:1901879	regulation of protein depolymerization	13	83	0.157	Biological Process	0.0153026	0.0965434
GO:0048854	brain morphogenesis	8	41	0.195	Biological Process	0.0153478	0.0965434
GO:0060236	regulation of mitotic spindle organization	8	41	0.195	Biological Process	0.0153478	0.0965434
GO:0007309	oocyte axis specification	9	49	0.184	Biological Process	0.0153736	0.0965434
GO:0007435	salivary gland morphogenesis	9	49	0.184	Biological Process	0.0153736	0.0965434
GO:0031103	axon regeneration	9	49	0.184	Biological Process	0.0153736	0.0965434
GO:0045599	negative regulation of fat cell differentiation	9	49	0.184	Biological Process	0.0153736	0.0965434
GO:0061647	histone H3-K9 modification	9	49	0.184	Biological Process	0.0153736	0.0965434
GO:0003279	cardiac septum development	15	101	0.149	Biological Process	0.0153812	0.0965434
GO:0045446	endothelial cell differentiation	15	101	0.149	Biological Process	0.0153812	0.0965434
GO:0044459	plasma membrane part	243	2668	0.091	Cellular Component	0.0230567	0.0967293
GO:0031248	protein acetyltransferase complex	16	115	0.139	Cellular Component	0.0232332	0.0968181
GO:1902493	acetyltransferase complex	16	115	0.139	Cellular Component	0.0232332	0.0968181
[truncated: 10,922 more rows]

## Sheet: cluster6--KEGG
Pathway ID	Pathway	Cluster_6 (606)	All (7762)	Ratio	Pvalue	Qvalue
ko04520	Adherens junction	22	69	0.318841	5.2805e-09	1.63695e-06
ko04360	Axon guidance	33	180	0.183333	2.76752e-06	0.000428966
ko05100	Bacterial invasion of epithelial cells	18	72	0.25	6.84652e-06	0.000707473
ko05200	Pathways in cancer	64	503	0.127237	4.97654e-05	0.00295113
ko04919	Thyroid hormone signaling pathway	22	114	0.192982	5.69744e-05	0.00295113
ko04012	ErbB signaling pathway	18	84	0.214286	6.46979e-05	0.00295113
ko04120	Ubiquitin mediated proteolysis	24	132	0.181818	7.25012e-05	0.00295113
ko00280	Valine, leucine and isoleucine degradation	13	50	0.26	8.38014e-05	0.00295113
ko04071	Sphingolipid signaling pathway	22	117	0.188034	8.56779e-05	0.00295113
ko04070	Phosphatidylinositol signaling system	19	96	0.197917	0.000127167	0.00343502
ko04510	Focal adhesion	30	189	0.15873	0.000132844	0.00343502
ko04310	Wnt signaling pathway	26	154	0.168831	0.000132969	0.00343502
ko05211	Renal cell carcinoma	15	68	0.220588	0.000185005	0.0042533
ko04015	Rap1 signaling pathway	32	211	0.151659	0.000192085	0.0042533
ko04935	Growth hormone synthesis, secretion and action	21	116	0.181034	0.000215368	0.00445094
ko04710	Circadian rhythm	9	29	0.310345	0.000245275	0.00475221
ko05205	Proteoglycans in cancer	30	197	0.152284	0.000281238	0.00512846
ko04962	Vasopressin-regulated water reabsorption	11	43	0.255814	0.000342285	0.00589491
ko04810	Regulation of actin cytoskeleton	30	201	0.149254	0.000400327	0.00653165
ko04611	Platelet activation	21	122	0.172131	0.000440517	0.00665303
ko05225	Hepatocellular carcinoma	25	157	0.159236	0.00045069	0.00665303
ko00640	Propanoate metabolism	9	33	0.272727	0.00071202	0.010033
ko04540	Gap junction	16	85	0.188235	0.000763685	0.0100508
ko04340	Hedgehog signaling pathway	11	47	0.234043	0.000778128	0.0100508
ko04927	Cortisol synthesis and secretion	13	62	0.209677	0.000821698	0.0101891
ko04072	Phospholipase D signaling pathway	23	147	0.156463	0.000965048	0.0115063
ko05215	Prostate cancer	17	96	0.177083	0.00108778	0.0124893
ko04144	Endocytosis	32	237	0.135021	0.00150763	0.015667
ko04971	Gastric acid secretion	14	74	0.189189	0.00152328	0.015667
ko04261	Adrenergic signaling in cardiomyocytes	22	143	0.153846	0.00154596	0.015667
ko01522	Endocrine resistance	16	91	0.175824	0.0016312	0.015667
ko04530	Tight junction	24	162	0.148148	0.00164347	0.015667
ko04722	Neurotrophin signaling pathway	19	117	0.162393	0.00166778	0.015667
ko04925	Aldosterone synthesis and secretion	16	92	0.173913	0.00183576	0.0167378
ko00310	Lysine degradation	12	60	0.2	0.00198512	0.0175825
ko04972	Pancreatic secretion	16	93	0.172043	0.00206136	0.0177506
ko04910	Insulin signaling pathway	21	138	0.152174	0.00224791	0.0188339
ko05206	MicroRNAs in cancer	23	157	0.146497	0.00236295	0.0192767
ko01521	EGFR tyrosine kinase inhibitor resistance	14	78	0.179487	0.00256015	0.0203499
ko04934	Cushing syndrome	22	149	0.147651	0.00263553	0.0204253
ko05017	Spinocerebellar ataxia	16	96	0.166667	0.00288127	0.0217852
ko00562	Inositol phosphate metabolism	13	71	0.183099	0.00300257	0.0221618
ko04014	Ras signaling pathway	30	229	0.131004	0.00332375	0.0239619
ko05132	Salmonella infection	28	210	0.133333	0.00348647	0.0245611
ko04916	Melanogenesis	16	98	0.163265	0.00356532	0.0245611
ko04390	Hippo signaling pathway	22	154	0.142857	0.00398377	0.0266473
ko01212	Fatty acid metabolism	11	57	0.192982	0.00404007	0.0266473
ko04922	Glucagon signaling pathway	16	100	0.16	0.00437773	0.02814
ko04022	cGMP-PKG signaling pathway	23	165	0.139394	0.00447504	0.02814
ko04961	Endocrine and other factor-regulated calcium reabsorption	10	50	0.2	0.00460778	0.02814
ko04730	Long-term depression	11	58	0.189655	0.00464384	0.02814
ko04728	Dopaminergic synapse	19	128	0.148438	0.00472027	0.02814
ko04918	Thyroid hormone synthesis	12	67	0.179104	0.00515563	0.0301556
ko04915	Estrogen signaling pathway	19	130	0.146154	0.00560042	0.0321506
ko04330	Notch signaling pathway	10	52	0.192308	0.00616402	0.0347427
ko05165	Human papillomavirus infection	37	313	0.118211	0.006866	0.0380082
ko04218	Cellular senescence	21	153	0.137255	0.00768152	0.0417767
ko04024	cAMP signaling pathway	27	213	0.126761	0.00806379	0.0430996
ko04211	Longevity regulating pathway	14	89	0.157303	0.00863794	0.0446294
ko04912	GnRH signaling pathway	14	89	0.157303	0.00863794	0.0446294
ko04670	Leukocyte transendothelial migration	16	109	0.146789	0.0101061	0.0513588
ko05412	Arrhythmogenic right ventricular cardiomyopathy	12	73	0.164384	0.0103099	0.0515494
ko04720	Long-term potentiation	11	65	0.169231	0.0111223	0.0547289
ko05212	Pancreatic cancer	12	74	0.162162	0.0114616	0.0555173
ko04270	Vascular smooth muscle contraction	18	130	0.138462	0.0119354	0.0566688
ko04152	AMPK signaling pathway	17	121	0.140496	0.0124759	0.0566688
ko04970	Salivary secretion	12	75	0.16	0.0127099	0.0566688
ko05220	Chronic myeloid leukemia	12	75	0.16	0.0127099	0.0566688
ko04911	Insulin secretion	13	84	0.154762	0.0127423	0.0566688
ko04724	Glutamatergic synapse	16	112	0.142857	0.012979	0.0566688
ko04725	Cholinergic synapse	16	112	0.142857	0.012979	0.0566688
ko05213	Endometrial cancer	10	58	0.172414	0.0133458	0.0574612
ko04928	Parathyroid hormone synthesis, secretion and action	15	104	0.144231	0.0145969	0.0619868
ko04371	Apelin signaling pathway	18	133	0.135338	0.014901	0.0624232
ko05135	Yersinia infection	17	124	0.137097	0.0156871	0.0648401
ko03018	RNA degradation	12	78	0.153846	0.0170838	0.0688345
ko04924	Renin secretion	11	69	0.15942	0.0170976	0.0688345
ko04062	Chemokine signaling pathway	22	176	0.125	0.018357	0.07226
ko04550	Signaling pathways regulating pluripotency of stem cells	18	136	0.132353	0.0184147	0.07226
ko01040	Biosynthesis of unsaturated fatty acids	6	28	0.214286	0.0188938	0.0732135
ko04921	Oxytocin signaling pathway	19	147	0.129252	0.0198017	0.0757841
ko04350	TGF-beta signaling pathway	13	89	0.146067	0.0200536	0.0758125
ko04068	FoxO signaling pathway	17	129	0.131783	0.0224256	0.0837581
ko04137	Mitophagy - animal	10	63	0.15873	0.0230618	0.085109
ko04114	Oocyte meiosis	15	114	0.131579	0.0311439	0.113584
ko05226	Gastric cancer	18	145	0.124138	0.0328494	0.11689
ko04660	T cell receptor signaling pathway	14	105	0.133333	0.0330903	0.11689
ko04140	Autophagy - animal	17	135	0.125926	0.0331818	0.11689
ko03015	mRNA surveillance pathway	12	86	0.139535	0.0342094	0.118194
ko05161	Hepatitis B	19	156	0.121795	0.0343145	0.118194
ko00051	Fructose and mannose metabolism	6	32	0.1875	0.034913	0.118934
ko05210	Colorectal cancer	12	87	0.137931	0.0369908	0.124643
ko04976	Bile secretion	10	69	0.144928	0.040471	0.134903
ko04931	Insulin resistance	14	109	0.12844	0.0435356	0.143575
ko04933	AGE-RAGE signaling pathway in diabetic complications	13	100	0.13	0.0465693	0.151718
ko05163	Human cytomegalovirus infection	24	215	0.111628	0.0469835	0.151718
ko00062	Fatty acid elongation	5	26	0.192308	0.047657	0.152306
ko05414	Dilated cardiomyopathy	12	91	0.131868	0.0497133	0.157256
ko05224	Breast cancer	17	143	0.118881	0.0528797	0.165583
ko04151	PI3K-Akt signaling pathway	34	331	0.102719	0.058514	0.181393
ko04392	Hippo signaling pathway - multiple species	5	28	0.178571	0.0627069	0.192467
ko04713	Circadian entrainment	12	96	0.125	0.0694384	0.210092
ko04141	Protein processing in endoplasmic reticulum	18	159	0.113208	0.0698046	0.210092
ko04926	Relaxin signaling pathway	15	128	0.117188	0.073021	0.217659
ko03450	Non-homologous end-joining	3	13	0.230769	0.0751815	0.221964
ko04666	Fc gamma R-mediated phagocytosis	11	88	0.125	0.0798766	0.233601
ko04150	mTOR signaling pathway	17	152	0.111842	0.0834629	0.241808
ko00515	Mannose type O-glycan biosynthesis	4	22	0.181818	0.087467	0.251063
ko01200	Carbon metabolism	13	111	0.117117	0.0909961	0.25536
ko05166	Human T-cell leukemia virus 1 infection	23	220	0.104545	0.0910762	0.25536
ko00510	N-Glycan biosynthesis	7	50	0.14	0.0916701	0.25536
ko04917	Prolactin signaling pathway	9	70	0.128571	0.0930829	0.25536
ko05214	Glioma	9	70	0.128571	0.0930829	0.25536
ko05418	Fluid shear stress and atherosclerosis	15	133	0.112782	0.0942676	0.256342
ko01100	Metabolic pathways	122	1404	0.0868946	0.0968062	0.260956
ko00750	Vitamin B6 metabolism	2	7	0.285714	0.098281	0.262647
ko04213	Longevity regulating pathway - multiple species	8	61	0.131148	0.100268	0.265668
ko00604	Glycosphingolipid biosynthesis - ganglio series	3	15	0.2	0.106663	0.280217
ko05146	Amoebiasis	11	95	0.115789	0.120523	0.313827
ko05202	Transcriptional misregulation in cancer	18	172	0.104651	0.123034	0.313827
ko04929	GnRH secretion	8	64	0.125	0.123506	0.313827
ko05223	Non-small cell lung cancer	8	64	0.125	0.123506	0.313827
ko04020	Calcium signaling pathway	20	195	0.102564	0.125655	0.316691
ko05410	Hypertrophic cardiomyopathy	10	86	0.116279	0.131796	0.32949
ko04923	Regulation of lipolysis in adipocytes	7	55	0.127273	0.13434	0.333163
ko04750	Inflammatory mediator regulation of TRP channels	11	98	0.112245	0.140942	0.344683
ko00061	Fatty acid biosynthesis	3	17	0.176471	0.14232	0.344683
ko01210	2-Oxocarboxylic acid metabolism	3	17	0.176471	0.14232	0.344683
ko04914	Progesterone-mediated oocyte maturation	10	88	0.113636	0.146791	0.352754
ko03040	Spliceosome	13	121	0.107438	0.148621	0.354404
ko05160	Hepatitis C	15	144	0.104167	0.153304	0.362779
ko04726	Serotonergic synapse	12	111	0.108108	0.155667	0.365582
ko00620	Pyruvate metabolism	5	37	0.135135	0.158411	0.369229
ko05170	Human immunodeficiency virus 1 infection	20	203	0.0985222	0.165585	0.380726
ko04621	NOD-like receptor signaling pathway	15	146	0.10274	0.1658	0.380726
ko01524	Platinum drug resistance	8	69	0.115942	0.167857	0.382616
ko05032	Morphine addiction	10	91	0.10989	0.170835	0.38656
ko00561	Glycerolipid metabolism	7	59	0.118644	0.174346	0.391646
ko05203	Viral carcinogenesis	18	183	0.0983607	0.182876	0.407852
ko04913	Ovarian steroidogenesis	6	50	0.12	0.192402	0.426033
ko05152	Tuberculosis	16	163	0.0981595	0.202543	0.444188
ko05142	Chagas disease	11	106	0.103774	0.203467	0.444188
ko05231	Choline metabolism in cancer	10	95	0.105263	0.205568	0.445637
ko00071	Fatty acid degradation	5	41	0.121951	0.213125	0.45822
ko00471	D-Glutamine and D-glutamate metabolism	1	3	0.333333	0.216434	0.45822
ko00780	Biotin metabolism	1	3	0.333333	0.216434	0.45822
ko04110	Cell cycle	12	119	0.10084	0.217285	0.45822
ko00410	beta-Alanine metabolism	4	31	0.129032	0.220047	0.46091
ko04964	Proximal tubule bicarbonate reclamation	3	21	0.142857	0.222669	0.463271
ko04664	Fc epsilon RI signaling pathway	7	65	0.107692	0.242401	0.497785
ko03022	Basal transcription factors	5	43	0.116279	0.24247	0.497785
ko04215	Apoptosis - multiple species	4	33	0.121212	0.254686	0.51861
ko04973	Carbohydrate digestion and absorption	5	44	0.113636	0.257529	0.51861
ko05222	Small cell lung cancer	9	89	0.101124	0.257632	0.51861
ko04142	Lysosome	12	124	0.0967742	0.260265	0.52053
ko04625	C-type lectin receptor signaling pathway	10	102	0.0980392	0.272527	0.538659
ko00565	Ether lipid metabolism	5	45	0.111111	0.272805	0.538659
ko00290	Valine, leucine and isoleucine biosynthesis	1	4	0.25	0.277632	0.544352
ko05218	Melanoma	7	68	0.102941	0.2792	0.544352
ko00650	Butanoate metabolism	3	24	0.125	0.287537	0.557103
ko00760	Nicotinate and nicotinamide metabolism	4	35	0.114286	0.290327	0.559014
ko04010	MAPK signaling pathway	25	284	0.0880282	0.292666	0.56004
ko05034	Alcoholism	14	152	0.0921053	0.298253	0.564085
ko00533	Glycosaminoglycan biosynthesis - keratan sulfate	2	14	0.142857	0.299647	0.564085
ko05235	PD-L1 expression and PD-1 checkpoint pathway in cancer	9	93	0.0967742	0.300589	0.564085
ko04930	Type II diabetes mellitus	5	47	0.106383	0.303878	0.564085
ko04979	Cholesterol metabolism	5	47	0.106383	0.303878	0.564085
ko05143	African trypanosomiasis	4	36	0.111111	0.308401	0.567783
ko04977	Vitamin digestion and absorption	3	25	0.12	0.309533	0.567783
ko00983	Drug metabolism - other enzymes	6	59	0.101695	0.31208	0.569087
ko05030	Cocaine addiction	5	48	0.104167	0.319615	0.579418
ko00250	Alanine, aspartate and glutamate metabolism	4	37	0.108108	0.326581	0.585203
ko04960	Aldosterone-regulated sodium reabsorption	4	37	0.108108	0.326581	0.585203
ko04146	Peroxisome	8	84	0.0952381	0.332546	0.587502
ko00524	Neomycin, kanamycin and gentamicin biosynthesis	1	5	0.2	0.334058	0.587502
ko04066	HIF-1 signaling pathway	10	108	0.0925926	0.33446	0.587502
ko00520	Amino sugar and nucleotide sugar metabolism	5	49	0.102041	0.335444	0.587502
ko05219	Bladder cancer	4	38	0.105263	0.344824	0.600536
ko03013	Nucleocytoplasmic transport	13	146	0.0890411	0.351974	0.608643
ko05162	Measles	12	134	0.0895522	0.353406	0.608643
ko00910	Nitrogen metabolism	2	16	0.125	0.358667	0.614292
ko00513	Various types of N-glycan biosynthesis	4	40	0.1	0.381329	0.645856
ko05230	Central carbon metabolism in cancer	6	64	0.09375	0.383268	0.645856
ko00230	Purine metabolism	11	125	0.088	0.385192	0.645856
ko00440	Phosphonate and phosphinate metabolism	1	6	0.166667	0.386084	0.645856
ko00120	Primary bile acid biosynthesis	2	17	0.117647	0.387514	0.645856
ko00020	Citrate cycle (TCA cycle)	3	29	0.103448	0.397303	0.658631
ko04216	Ferroptosis	4	41	0.097561	0.399514	0.658772
ko05167	Kaposi sarcoma-associated herpesvirus infection	15	177	0.0847458	0.409182	0.669323
ko05134	Legionellosis	5	54	0.0925926	0.415002	0.669323
ko00770	Pantothenate and CoA biosynthesis	2	18	0.111111	0.415772	0.669323
ko04658	Th1 and Th2 cell differentiation	8	91	0.0879121	0.417458	0.669323
ko00052	Galactose metabolism	3	30	0.1	0.418867	0.669323
ko00512	Mucin type O-glycan biosynthesis	3	30	0.1	0.418867	0.669323
ko05031	Amphetamine addiction	6	67	0.0895522	0.426178	0.677514
ko04370	VEGF signaling pathway	5	55	0.0909091	0.430813	0.681388
ko00970	Aminoacyl-tRNA biosynthesis	4	43	0.0930233	0.435566	0.685408
ko00220	Arginine biosynthesis	2	19	0.105263	0.44336	0.694149
ko03050	Proteasome	4	44	0.0909091	0.45337	0.704563
ko04115	p53 signaling pathway	6	69	0.0869565	0.454557	0.704563
ko00500	Starch and sucrose metabolism	3	32	0.09375	0.461164	0.707727
ko04136	Autophagy - other	3	32	0.09375	0.461164	0.707727
ko01230	Biosynthesis of amino acids	6	70	0.0857143	0.468628	0.712222
ko00380	Tryptophan metabolism	4	45	0.0888889	0.470986	0.712222
ko00480	Glutathione metabolism	4	45	0.0888889	0.470986	0.712222
ko04260	Cardiac muscle contraction	7	83	0.0843373	0.473741	0.712911
ko04210	Apoptosis	11	134	0.0820896	0.477263	0.714742
ko05020	Prion disease	3	33	0.0909091	0.481812	0.715817
ko04920	Adipocytokine signaling pathway	6	71	0.084507	0.482599	0.715817
ko00514	Other types of O-glycan biosynthesis	4	46	0.0869565	0.488388	0.720953
ko00900	Terpenoid backbone biosynthesis	2	21	0.0952381	0.496265	0.72911
ko05010	Alzheimer disease	25	316	0.0791139	0.503507	0.732341
ko00600	Sphingolipid metabolism	4	47	0.0851064	0.505551	0.732341
ko00982	Drug metabolism - cytochrome P450	4	47	0.0851064	0.505551	0.732341
ko00072	Synthesis and degradation of ketone bodies	1	9	0.111111	0.51905	0.747264
ko00040	Pentose and glucuronate interconversions	2	22	0.0909091	0.52149	0.747264
ko00010	Glycolysis / Gluconeogenesis	5	61	0.0819672	0.523085	0.747264
ko05145	Toxoplasmosis	8	101	0.0792079	0.536816	0.749176
ko03320	PPAR signaling pathway	6	75	0.08	0.537211	0.749176
ko04723	Retrograde endocannabinoid signaling	11	140	0.0785714	0.537285	0.749176
ko05217	Basal cell carcinoma	5	62	0.0806452	0.53786	0.749176
ko00980	Metabolism of xenobiotics by cytochrome P450	4	49	0.0816327	0.539078	0.749176
ko04978	Mineral absorption	4	49	0.0816327	0.539078	0.749176
ko05216	Thyroid cancer	3	36	0.0833333	0.54134	0.749176
ko04727	GABAergic synapse	7	89	0.0786517	0.54918	0.755088
ko04721	Synaptic vesicle cycle	6	76	0.0789474	0.550483	0.755088
ko00920	Sulfur metabolism	1	10	0.1	0.556643	0.760173
ko04975	Fat digestion and absorption	3	38	0.0789474	0.578758	0.786908
ko05016	Huntington disease	19	250	0.076	0.584647	0.791444
ko05221	Acute myeloid leukemia	5	66	0.0757576	0.594703	0.797356
ko00260	Glycine, serine and threonine metabolism	3	39	0.0769231	0.596731	0.797356
ko03440	Homologous recombination	3	39	0.0769231	0.596731	0.797356
ko04659	Th17 cell differentiation	8	107	0.0747664	0.603808	0.803349
ko00240	Pyrimidine metabolism	4	54	0.0740741	0.617439	0.817975
ko00430	Taurine and hypotaurine metabolism	1	12	0.0833333	0.623255	0.822166
ko04714	Thermogenesis	16	217	0.0737327	0.633024	0.829841
ko00601	Glycosphingolipid biosynthesis - lacto and neolacto series	2	27	0.0740741	0.634427	0.829841
ko04630	JAK-STAT signaling pathway	11	151	0.0728477	0.640099	0.832371
ko00564	Glycerophospholipid metabolism	7	97	0.0721649	0.641731	0.832371
ko05164	Influenza A	11	152	0.0723684	0.648833	0.838075
ko00030	Pentose phosphate pathway	2	28	0.0714286	0.654342	0.841685
ko04514	Cell adhesion molecules	10	140	0.0714286	0.662459	0.848604
ko00450	Selenocompound metabolism	1	14	0.0714286	0.679873	0.863773
ko00730	Thiamine metabolism	1	14	0.0714286	0.679873	0.863773
ko03008	Ribosome biogenesis in eukaryotes	5	73	0.0684932	0.684037	0.865517
ko00630	Glyoxylate and dicarboxylate metabolism	2	30	0.0666667	0.691562	0.87148
ko05204	Chemical carcinogenesis - DNA adducts	4	61	0.0655738	0.712098	0.891147
ko04064	NF-kappa B signaling pathway	7	104	0.0673077	0.712918	0.891147
ko00860	Porphyrin metabolism	2	32	0.0625	0.725415	0.897967
ko00603	Glycosphingolipid biosynthesis - globo and isoglobo series	1	16	0.0625	0.727994	0.897967
ko04662	B cell receptor signaling pathway	5	77	0.0649351	0.72871	0.897967
ko00330	Arginine and proline metabolism	3	48	0.0625	0.73511	0.897967
ko04622	RIG-I-like receptor signaling pathway	4	63	0.0634921	0.735754	0.897967
ko05416	Viral myocarditis	4	63	0.0634921	0.735754	0.897967
ko04380	Osteoclast differentiation	8	122	0.0655738	0.746534	0.903794
ko00270	Cysteine and methionine metabolism	3	49	0.0612245	0.747895	0.903794
ko00670	One carbon pool by folate	1	17	0.0588235	0.749274	0.903794
ko05321	Inflammatory bowel disease	4	66	0.0606061	0.768447	0.916756
ko00053	Ascorbate and aldarate metabolism	1	18	0.0555556	0.768892	0.916756
ko00511	Other glycan degradation	1	18	0.0555556	0.768892	0.916756
ko04145	Phagosome	9	143	0.0629371	0.795628	0.944067
ko05140	Leishmaniasis	4	69	0.057971	0.797889	0.944067
ko00532	Glycosaminoglycan biosynthesis - chondroitin sulfate / dermatan sulfate	1	20	0.05	0.80365	0.947268
ko04650	Natural killer cell mediated cytotoxicity	6	101	0.0594059	0.81094	0.95224
ko00830	Retinol metabolism	3	56	0.0535714	0.824012	0.963939
ko04657	IL-17 signaling pathway	5	88	0.0568182	0.827528	0.964412
ko00340	Histidine metabolism	1	22	0.0454545	0.833187	0.96737
ko00592	alpha-Linolenic acid metabolism	1	23	0.0434783	0.846247	0.977793
ko00590	Arachidonic acid metabolism	3	59	0.0508475	0.850097	0.977793
ko04668	TNF signaling pathway	6	107	0.0560748	0.851626	0.977793
ko00534	Glycosaminoglycan biosynthesis - heparan sulfate / heparin	1	24	0.0416667	0.858287	0.978195
ko00790	Folate biosynthesis	1	24	0.0416667	0.858287	0.978195
ko04744	Phototransduction	1	25	0.04	0.869385	0.983611
ko04966	Collecting duct acid secretion	1	25	0.04	0.869385	0.983611
ko04610	Complement and coagulation cascades	4	79	0.0506329	0.874789	0.986126
ko04950	Maturity onset diabetes of the young	1	26	0.0384615	0.879615	0.987974
ko04217	Necroptosis	8	144	0.0555556	0.884058	0.989379
ko02010	ABC transporters	2	47	0.0425532	0.891586	0.994215
ko00591	Linoleic acid metabolism	1	29	0.0344828	0.905751	1
ko00140	Steroid hormone biosynthesis	2	50	0.04	0.910819	1
ko01523	Antifolate resistance	1	31	0.0322581	0.919945	1
ko05014	Amyotrophic lateral sclerosis	2	52	0.0384615	0.921814	1
ko05144	Malaria	2	52	0.0384615	0.921814	1
ko04130	SNARE interactions in vesicular transport	1	32	0.03125	0.92622	1
ko05133	Pertussis	3	73	0.0410959	0.931983	1
ko04623	Cytosolic DNA-sensing pathway	2	55	0.0363636	0.935939	1
ko00350	Tyrosine metabolism	1	34	0.0294118	0.937335	1
ko03030	DNA replication	1	34	0.0294118	0.937335	1
ko04932	Non-alcoholic fatty liver disease	7	146	0.0479452	0.945204	1
ko05169	Epstein-Barr virus infection	10	195	0.0512821	0.946491	1
ko04512	ECM-receptor interaction	3	81	0.037037	0.957786	1
ko04612	Antigen processing and presentation	2	62	0.0322581	0.960077	1
ko05033	Nicotine addiction	1	40	0.025	0.961615	1
ko04742	Taste transduction	2	66	0.030303	0.969664	1
ko04974	Protein digestion and absorption	3	90	0.0333333	0.975753	1
ko05168	Herpes simplex virus 1 infection	17	327	0.0519878	0.976642	1
ko05323	Rheumatoid arthritis	3	91	0.032967	0.977225	1
ko03460	Fanconi anemia pathway	1	48	0.0208333	0.980044	1
ko04672	Intestinal immune network for IgA production	1	48	0.0208333	0.980044	1
ko04620	Toll-like receptor signaling pathway	3	95	0.0315789	0.982307	1
ko04061	Viral protein interaction with cytokine and cytokine receptor	2	84	0.0238095	0.991459	1
ko05012	Parkinson disease	4	130	0.0307692	0.992898	1
ko05150	Staphylococcus aureus infection	1	78	0.0128205	0.998294	1
ko04060	Cytokine-cytokine receptor interaction	9	257	0.0350195	0.998726	1
ko04640	Hematopoietic cell lineage	1	87	0.0114943	0.999186	1
ko00190	Oxidative phosphorylation	2	120	0.0166667	0.999392	1
ko05322	Systemic lupus erythematosus	1	98	0.0102041	0.999671	1
ko04080	Neuroactive ligand-receptor interaction	11	337	0.0326409	0.999871	1
ko03010	Ribosome	1	127	0.00787402	0.99997	1
ko04740	Olfactory transduction	6	1035	0.0057971	1	1
