# Supplementary material for: Single-Cell RNA Sequencing Reveals an Atlas of Hezuo Pig Testis Cells
Source: Int J Mol Sci. 2024 Sep 10;25(18):9786. doi: 10.3390/ijms25189786 (PMC11431743; doi:10.3390/ijms25189786)
Supplement: Supplementary file 1 [file ijms-25-09786-s001.zip › Table S4.xlsx]

## Sheet: cluster11--GO
ID	Descrption	fg_num	bg_num	ratio	class	Pvalue	Qvalue
GO:0044424	intracellular part	289	12449	0.023	Cellular Component	4.8446e-13	2.17262e-10
GO:0005622	intracellular	291	12608	0.023	Cellular Component	6.29745e-13	2.17262e-10
GO:0044464	cell part	310	14199	0.022	Cellular Component	3.98707e-12	9.17027e-10
GO:0005623	cell	310	14226	0.022	Cellular Component	6.34434e-12	1.0944e-09
GO:0008152	metabolic process	279	11663	0.024	Biological Process	4.58516e-13	2.49662e-09
GO:0031981	nuclear lumen	119	3695	0.032	Cellular Component	3.25383e-10	4.49029e-08
GO:0043231	intracellular membrane-bounded organelle	241	9927	0.024	Cellular Component	7.29874e-10	8.39356e-08
GO:0043229	intracellular organelle	257	10904	0.024	Cellular Component	1.07846e-09	1.06306e-07
GO:0044446	intracellular organelle part	209	8185	0.026	Cellular Component	1.24896e-09	1.07723e-07
GO:0044422	organelle part	212	8408	0.025	Cellular Component	2.74199e-09	1.98815e-07
GO:0044428	nuclear part	127	4184	0.03	Cellular Component	2.88138e-09	1.98815e-07
GO:0043227	membrane-bounded organelle	241	10042	0.024	Cellular Component	3.18537e-09	1.9981e-07
GO:0005654	nucleoplasm	102	3105	0.033	Cellular Component	4.28839e-09	2.46582e-07
GO:0044237	cellular metabolic process	255	10552	0.024	Biological Process	1.15573e-10	3.14648e-07
GO:0043226	organelle	257	11065	0.023	Cellular Component	8.41457e-09	4.46619e-07
GO:0044238	primary metabolic process	254	10588	0.024	Biological Process	4.14941e-10	7.53118e-07
GO:0071704	organic substance metabolic process	260	10973	0.024	Biological Process	5.85798e-10	7.97417e-07
GO:0019222	regulation of metabolic process	181	6687	0.027	Biological Process	1.10004e-09	1.19794e-06
GO:0005737	cytoplasm	242	10282	0.024	Cellular Component	2.9452e-08	1.45156e-06
GO:0070013	intracellular organelle lumen	129	4540	0.028	Cellular Component	1.33211e-07	5.62902e-06
GO:0043233	organelle lumen	129	4541	0.028	Cellular Component	1.35013e-07	5.62902e-06
GO:0031974	membrane-enclosed lumen	129	4543	0.028	Cellular Component	1.38686e-07	5.62902e-06
GO:0080090	regulation of primary metabolic process	160	5838	0.027	Biological Process	1.4526e-08	1.24421e-05
GO:0043170	macromolecule metabolic process	230	9500	0.024	Biological Process	1.59954e-08	1.24421e-05
GO:0032991	macromolecular complex	153	5771	0.027	Cellular Component	3.62669e-07	1.39023e-05
GO:0031323	regulation of cellular metabolic process	161	5923	0.027	Biological Process	2.32605e-08	1.58317e-05
GO:0044260	cellular macromolecule metabolic process	215	8723	0.025	Biological Process	2.82333e-08	1.70386e-05
GO:0060255	regulation of macromolecule metabolic process	160	5897	0.027	Biological Process	3.12922e-08	1.70386e-05
GO:0016607	nuclear speck	23	363	0.063	Cellular Component	5.02555e-07	1.82507e-05
GO:1901360	organic cyclic compound metabolic process	180	6926	0.026	Biological Process	4.55131e-08	2.2529e-05
GO:0005488	binding	288	12677	0.023	Molecular Function	2.23632e-08	2.63662e-05
GO:0006807	nitrogen compound metabolic process	231	9721	0.024	Biological Process	1.0847e-07	4.50422e-05
GO:0040007	growth	50	1194	0.042	Biological Process	1.11382e-07	4.50422e-05
GO:0051171	regulation of nitrogen compound metabolic process	150	5519	0.027	Biological Process	1.24835e-07	4.50422e-05
GO:0048518	positive regulation of biological process	152	5618	0.027	Biological Process	1.27932e-07	4.50422e-05
GO:0030029	actin filament-based process	36	721	0.05	Biological Process	1.32356e-07	4.50422e-05
GO:0044451	nucleoplasm part	47	1195	0.039	Cellular Component	1.56925e-06	5.4139e-05
GO:0005634	nucleus	161	6320	0.025	Cellular Component	2.02364e-06	6.64911e-05
GO:0048589	developmental growth	38	802	0.047	Biological Process	2.19906e-07	7.04347e-05
GO:0016070	RNA metabolic process	136	4920	0.028	Biological Process	3.08723e-07	9.33888e-05
GO:0051252	regulation of RNA metabolic process	111	3769	0.029	Biological Process	3.39146e-07	9.71921e-05
GO:0019219	regulation of nucleobase-containing compound metabolic process	117	4057	0.029	Biological Process	4.16949e-07	0.000113514
GO:0044707	single-multicellular organism process	164	6322	0.026	Biological Process	4.90238e-07	0.000127112
GO:0005829	cytosol	119	4364	0.027	Cellular Component	5.33103e-06	0.000167201
GO:0009889	regulation of biosynthetic process	122	4326	0.028	Biological Process	6.90413e-07	0.000169672
GO:0006725	cellular aromatic compound metabolic process	172	6758	0.025	Biological Process	7.16703e-07	0.000169672
GO:0032502	developmental process	165	6416	0.026	Biological Process	8.0563e-07	0.000182777
GO:0031326	regulation of cellular biosynthetic process	120	4265	0.028	Biological Process	1.03763e-06	0.000212191
GO:0044767	single-organism developmental process	163	6341	0.026	Biological Process	1.06456e-06	0.000212191
GO:0046483	heterocycle metabolic process	170	6697	0.025	Biological Process	1.1139e-06	0.000212191
GO:0009893	positive regulation of metabolic process	107	3675	0.029	Biological Process	1.11771e-06	0.000212191
GO:0048523	negative regulation of cellular process	125	4505	0.028	Biological Process	1.13013e-06	0.000212191
GO:0019899	enzyme binding	74	2127	0.035	Molecular Function	4.01159e-07	0.000236483
GO:0010468	regulation of gene expression	123	4424	0.028	Biological Process	1.32182e-06	0.000238309
GO:0048519	negative regulation of biological process	133	4898	0.027	Biological Process	1.35677e-06	0.000238309
GO:0034641	cellular nitrogen compound metabolic process	181	7291	0.025	Biological Process	1.58224e-06	0.000269228
GO:2000112	regulation of cellular macromolecule biosynthetic process	114	4026	0.028	Biological Process	1.69065e-06	0.000278957
GO:0005515	protein binding	205	8275	0.025	Molecular Function	8.67866e-07	0.000341072
GO:0006139	nucleobase-containing compound metabolic process	162	6356	0.025	Biological Process	2.16363e-06	0.000346499
GO:0010467	gene expression	149	5716	0.026	Biological Process	2.26313e-06	0.000352078
GO:0031325	positive regulation of cellular metabolic process	92	3069	0.03	Biological Process	2.69212e-06	0.000407183
GO:1902494	catalytic complex	62	1906	0.033	Cellular Component	1.54681e-05	0.000464042
GO:0048522	positive regulation of cellular process	132	4939	0.027	Biological Process	3.81456e-06	0.000561359
GO:0006397	mRNA processing	28	564	0.05	Biological Process	3.95281e-06	0.000566396
GO:0016604	nuclear body	30	687	0.044	Cellular Component	2.09731e-05	0.000602976
GO:0045935	positive regulation of nucleobase-containing compound metabolic process	64	1917	0.033	Biological Process	5.05033e-06	0.00070194
GO:0010556	regulation of macromolecule biosynthetic process	114	4116	0.028	Biological Process	5.15659e-06	0.00070194
GO:0030036	actin cytoskeleton organization	30	644	0.047	Biological Process	6.27922e-06	0.000833911
GO:0006351	transcription, DNA-templated	106	3771	0.028	Biological Process	6.92713e-06	0.000898052
GO:0006355	regulation of transcription, DNA-templated	101	3556	0.028	Biological Process	8.17483e-06	0.00102983
GO:0097659	nucleic acid-templated transcription	106	3786	0.028	Biological Process	8.3219e-06	0.00102983
GO:0031328	positive regulation of cellular biosynthetic process	65	1993	0.033	Biological Process	9.02968e-06	0.00108105
GO:1901362	organic cyclic compound biosynthetic process	130	4928	0.026	Biological Process	9.80489e-06	0.00108105
GO:0010604	positive regulation of macromolecule metabolic process	90	3077	0.029	Biological Process	1.00359e-05	0.00108105
GO:0065008	regulation of biological quality	106	3802	0.028	Biological Process	1.00989e-05	0.00108105
GO:1903506	regulation of nucleic acid-templated transcription	101	3574	0.028	Biological Process	1.02229e-05	0.00108105
GO:0050793	regulation of developmental process	79	2597	0.03	Biological Process	1.04973e-05	0.00108105
GO:0010631	epithelial cell migration	18	287	0.063	Biological Process	1.05153e-05	0.00108105
GO:0032774	RNA biosynthetic process	106	3806	0.028	Biological Process	1.05959e-05	0.00108105
GO:0050684	regulation of mRNA processing	13	158	0.082	Biological Process	1.06264e-05	0.00108105
GO:2001141	regulation of RNA biosynthetic process	101	3578	0.028	Biological Process	1.07393e-05	0.00108105
GO:0090132	epithelium migration	18	288	0.062	Biological Process	1.10252e-05	0.00108105
GO:0001667	ameboidal-type cell migration	22	405	0.054	Biological Process	1.11183e-05	0.00108105
GO:0043232	intracellular non-membrane-bounded organelle	112	4219	0.027	Cellular Component	4.25396e-05	0.00117409
GO:0051254	positive regulation of RNA metabolic process	58	1725	0.034	Biological Process	1.2483e-05	0.00119245
GO:0009891	positive regulation of biosynthetic process	65	2021	0.032	Biological Process	1.41546e-05	0.00132882
GO:0008380	RNA splicing	26	539	0.048	Biological Process	1.46177e-05	0.00134904
GO:0043228	non-membrane-bounded organelle	112	4249	0.026	Cellular Component	5.84262e-05	0.00155054
GO:0090304	nucleic acid metabolic process	144	5663	0.025	Biological Process	1.73671e-05	0.00156073
GO:0090130	tissue migration	18	298	0.06	Biological Process	1.74848e-05	0.00156073
GO:0032501	multicellular organismal process	174	7183	0.024	Biological Process	1.94808e-05	0.00171085
GO:0048638	regulation of developmental growth	22	421	0.052	Biological Process	2.02414e-05	0.00174944
GO:0044444	cytoplasmic part	196	8503	0.023	Cellular Component	7.07233e-05	0.00180737
GO:0009966	regulation of signal transduction	84	2875	0.029	Biological Process	2.33549e-05	0.001987
GO:0007166	cell surface receptor signaling pathway	76	2526	0.03	Biological Process	2.40617e-05	0.00201563
GO:0016071	mRNA metabolic process	34	841	0.04	Biological Process	2.97396e-05	0.00245351
GO:0051239	regulation of multicellular organismal process	83	2854	0.029	Biological Process	3.15822e-05	0.00256665
GO:0007548	sex differentiation	20	374	0.053	Biological Process	3.4916e-05	0.00279585
GO:0005700	polytene chromosome	8	78	0.103	Cellular Component	0.000115672	0.00285048
GO:0007275	multicellular organism development	138	5443	0.025	Biological Process	3.64791e-05	0.00287868
GO:0008154	actin polymerization or depolymerization	14	204	0.069	Biological Process	3.80639e-05	0.00296083
GO:0044271	cellular nitrogen compound biosynthetic process	140	5548	0.025	Biological Process	3.90147e-05	0.00299204
GO:0010628	positive regulation of gene expression	62	1966	0.032	Biological Process	4.21862e-05	0.00319033
GO:0051173	positive regulation of nitrogen compound metabolic process	83	2883	0.029	Biological Process	4.5606e-05	0.0034017
GO:0019538	protein metabolic process	150	6062	0.025	Biological Process	4.67219e-05	0.00343785
GO:1903508	positive regulation of nucleic acid-templated transcription	54	1643	0.033	Biological Process	4.87874e-05	0.00354197
GO:0018130	heterocycle biosynthetic process	124	4799	0.026	Biological Process	5.19551e-05	0.00370773
GO:0010557	positive regulation of macromolecule biosynthetic process	60	1897	0.032	Biological Process	5.29219e-05	0.00370773
GO:0007167	enzyme linked receptor protein signaling pathway	37	978	0.038	Biological Process	5.37817e-05	0.00370773
GO:1902680	positive regulation of RNA biosynthetic process	54	1649	0.033	Biological Process	5.37944e-05	0.00370773
GO:0005681	spliceosomal complex	13	205	0.063	Cellular Component	0.000156438	0.00372215
GO:0016477	cell migration	45	1290	0.035	Biological Process	5.73236e-05	0.00390159
GO:0040008	regulation of growth	32	797	0.04	Biological Process	5.87352e-05	0.00392827
GO:0010646	regulation of cell communication	91	3265	0.028	Biological Process	5.91585e-05	0.00392827
GO:1901576	organic substance biosynthetic process	165	6848	0.024	Biological Process	6.14228e-05	0.00397583
GO:0030522	intracellular receptor signaling pathway	16	269	0.059	Biological Process	6.14545e-05	0.00397583
GO:0006928	movement of cell or subcellular component	62	1992	0.031	Biological Process	6.20653e-05	0.00397583
GO:0009058	biosynthetic process	167	6957	0.024	Biological Process	6.53737e-05	0.00413907
GO:0008582	regulation of synaptic growth at neuromuscular junction	7	54	0.13	Biological Process	6.99982e-05	0.00438092
GO:0019438	aromatic compound biosynthetic process	122	4738	0.026	Biological Process	7.38029e-05	0.00456655
GO:0032870	cellular response to hormone stimulus	29	702	0.041	Biological Process	8.05208e-05	0.00488395
GO:0044249	cellular biosynthetic process	163	6777	0.024	Biological Process	8.07264e-05	0.00488395
GO:0048856	anatomical structure development	147	5984	0.025	Biological Process	9.03445e-05	0.00540578
GO:0034645	cellular macromolecule biosynthetic process	134	5349	0.025	Biological Process	9.68859e-05	0.00573417
GO:0034654	nucleobase-containing compound biosynthetic process	115	4433	0.026	Biological Process	9.96335e-05	0.00583338
GO:0043412	macromolecule modification	113	4343	0.026	Biological Process	0.000105011	0.00608282
GO:0008064	regulation of actin polymerization or depolymerization	12	171	0.07	Biological Process	0.000109682	0.0062242
GO:0009725	response to hormone	38	1051	0.036	Biological Process	0.000109738	0.0062242
GO:1904396	regulation of neuromuscular junction development	7	58	0.121	Biological Process	0.000111355	0.00625082
GO:0043484	regulation of RNA splicing	11	146	0.075	Biological Process	0.000112581	0.00625514
GO:0002090	regulation of receptor internalization	6	41	0.146	Biological Process	0.000116805	0.00642428
GO:0048598	embryonic morphogenesis	30	755	0.04	Biological Process	0.000121002	0.00654408
GO:0030832	regulation of actin filament length	12	173	0.069	Biological Process	0.000122486	0.00654408
GO:0008203	cholesterol metabolic process	10	123	0.081	Biological Process	0.000122589	0.00654408
GO:0071495	cellular response to endogenous stimulus	45	1334	0.034	Biological Process	0.000125016	0.00660884
GO:0045893	positive regulation of transcription, DNA-templated	51	1579	0.032	Biological Process	0.000126232	0.00660898
GO:0006464	cellular protein modification process	105	3987	0.026	Biological Process	0.00013188	0.00677442
GO:0036211	protein modification process	105	3987	0.026	Biological Process	0.00013188	0.00677442
GO:0030041	actin filament polymerization	12	175	0.069	Biological Process	0.000136552	0.00694883
GO:0048731	system development	121	4760	0.025	Biological Process	0.00014559	0.00733112
GO:0044267	cellular protein metabolic process	131	5247	0.025	Biological Process	0.000146757	0.00733112
GO:0007010	cytoskeleton organization	45	1346	0.033	Biological Process	0.000153237	0.00758525
GO:1903311	regulation of mRNA metabolic process	15	263	0.057	Biological Process	0.00016518	0.00810277
GO:0023051	regulation of signaling	88	3221	0.027	Biological Process	0.000169229	0.00822723
GO:0006396	RNA processing	44	1313	0.034	Biological Process	0.000173388	0.00835483
GO:0016323	basolateral plasma membrane	13	224	0.058	Cellular Component	0.000371405	0.00854231
GO:0010605	negative regulation of macromolecule metabolic process	76	2685	0.028	Biological Process	0.000183824	0.00878002
GO:0051246	regulation of protein metabolic process	77	2733	0.028	Biological Process	0.000190916	0.00901019
GO:0048024	regulation of mRNA splicing, via spliceosome	9	106	0.085	Biological Process	0.000191953	0.00901019
GO:1901363	heterocyclic compound binding	155	6111	0.025	Molecular Function	3.15136e-05	0.00928863
GO:0051124	synaptic growth at neuromuscular junction	7	64	0.109	Biological Process	0.000208706	0.00971287
GO:0000003	reproduction	63	2125	0.03	Biological Process	0.000215795	0.00995765
GO:0007390	germ-band shortening	3	7	0.429	Biological Process	0.000226308	0.0103284
GO:0009892	negative regulation of metabolic process	81	2929	0.028	Biological Process	0.000228269	0.0103284
GO:0010632	regulation of epithelial cell migration	12	185	0.065	Biological Process	0.000229521	0.0103284
GO:0000785	chromatin	25	633	0.039	Cellular Component	0.000476942	0.0106158
GO:0008047	enzyme activator activity	24	501	0.048	Molecular Function	5.22342e-05	0.0110131
GO:0097159	organic cyclic compound binding	155	6173	0.025	Molecular Function	5.69997e-05	0.0110131
GO:0035091	phosphatidylinositol binding	15	236	0.064	Molecular Function	6.53874e-05	0.0110131
GO:0030521	androgen receptor signaling pathway	7	66	0.106	Biological Process	0.000253291	0.0113047
GO:0007169	transmembrane receptor protein tyrosine kinase signaling pathway	27	682	0.04	Biological Process	0.000281569	0.0124646
GO:0045927	positive regulation of growth	16	308	0.052	Biological Process	0.000291925	0.0126779
GO:0044248	cellular catabolic process	68	2368	0.029	Biological Process	0.000291972	0.0126779
GO:0046661	male sex differentiation	12	190	0.063	Biological Process	0.000293373	0.0126779
GO:1902652	secondary alcohol metabolic process	10	137	0.073	Biological Process	0.00029656	0.0127147
GO:0009059	macromolecule biosynthetic process	134	5477	0.024	Biological Process	0.000304867	0.0129688
GO:0009790	embryo development	45	1392	0.032	Biological Process	0.000323087	0.0135693
GO:0016043	cellular component organization	161	6840	0.024	Biological Process	0.000323969	0.0135693
GO:0008258	head involution	3	8	0.375	Biological Process	0.000356986	0.0148381
GO:0043618	regulation of transcription from RNA polymerase II promoter in response to stress	7	70	0.1	Biological Process	0.000365406	0.015073
GO:0032535	regulation of cellular component size	19	413	0.046	Biological Process	0.000380165	0.0155639
GO:0098794	postsynapse	20	471	0.042	Cellular Component	0.000723855	0.0156081
GO:0007184	SMAD protein import into nucleus	4	19	0.211	Biological Process	0.000399213	0.0160798
GO:0060390	regulation of SMAD protein import into nucleus	4	19	0.211	Biological Process	0.000399213	0.0160798
GO:0032970	regulation of actin filament-based process	17	349	0.049	Biological Process	0.000401626	0.0160798
GO:0008202	steroid metabolic process	15	286	0.052	Biological Process	0.000405857	0.0161306
GO:0002009	morphogenesis of an epithelium	27	699	0.039	Biological Process	0.00041352	0.0161629
GO:0016055	Wnt signaling pathway	20	450	0.044	Biological Process	0.000417745	0.0161629
GO:0016125	sterol metabolic process	10	143	0.07	Biological Process	0.0004179	0.0161629
GO:0048583	regulation of response to stimulus	98	3774	0.026	Biological Process	0.000418543	0.0161629
GO:0007528	neuromuscular junction development	9	118	0.076	Biological Process	0.000428399	0.016427
GO:0032268	regulation of cellular protein metabolic process	72	2581	0.028	Biological Process	0.000438769	0.016707
GO:0048729	tissue morphogenesis	31	854	0.036	Biological Process	0.000452279	0.0170522
GO:0009968	negative regulation of signal transduction	39	1169	0.033	Biological Process	0.000454098	0.0170522
GO:0040029	regulation of gene expression, epigenetic	18	386	0.047	Biological Process	0.000459619	0.0171413
GO:0035556	intracellular signal transduction	72	2589	0.028	Biological Process	0.000480103	0.0177834
GO:0071407	cellular response to organic cyclic compound	24	597	0.04	Biological Process	0.00049305	0.0181396
GO:1990234	transferase complex	35	1049	0.033	Cellular Component	0.000868618	0.018162
GO:0012505	endomembrane system	99	3913	0.025	Cellular Component	0.000901381	0.0182927
GO:0022414	reproductive process	58	1975	0.029	Biological Process	0.000511267	0.0186836
GO:0007049	cell cycle	60	2064	0.029	Biological Process	0.000523204	0.0189923
GO:0031175	neuron projection development	37	1098	0.034	Biological Process	0.000530887	0.0191436
GO:0048863	stem cell differentiation	17	358	0.047	Biological Process	0.000536255	0.0192099
GO:0048870	cell motility	47	1511	0.031	Biological Process	0.000554033	0.0197171
GO:0009888	tissue development	62	2158	0.029	Biological Process	0.000564868	0.0198291
GO:0080134	regulation of response to stress	43	1346	0.032	Biological Process	0.000566181	0.0198291
GO:0070647	protein modification by small protein conjugation or removal	37	1102	0.034	Biological Process	0.000568107	0.0198291
GO:0051674	localization of cell	47	1514	0.031	Biological Process	0.000578394	0.0200596
GO:0098826	endoplasmic reticulum tubular network membrane	2	3	0.667	Cellular Component	0.00106782	0.0210514
GO:2001233	regulation of apoptotic signaling pathway	17	363	0.047	Biological Process	0.000626625	0.0214746
GO:0009719	response to endogenous stimulus	55	1861	0.03	Biological Process	0.000627082	0.0214746
GO:0071310	cellular response to organic substance	66	2346	0.028	Biological Process	0.000641582	0.0218339
GO:0048667	cell morphogenesis involved in neuron differentiation	27	720	0.037	Biological Process	0.000649805	0.0218635
GO:0042446	hormone biosynthetic process	7	77	0.091	Biological Process	0.0006545	0.0218635
GO:0043620	regulation of DNA-templated transcription in response to stress	7	77	0.091	Biological Process	0.0006545	0.0218635
GO:0051248	negative regulation of protein metabolic process	39	1192	0.033	Biological Process	0.000661078	0.0219486
GO:0010629	negative regulation of gene expression	53	1781	0.03	Biological Process	0.000679977	0.0223931
GO:0003006	developmental process involved in reproduction	37	1113	0.033	Biological Process	0.000682691	0.0223931
GO:0007015	actin filament organization	17	366	0.046	Biological Process	0.000686891	0.0223959
GO:0048513	animal organ development	92	3545	0.026	Biological Process	0.000695072	0.0225278
GO:0030833	regulation of actin filament polymerization	10	153	0.065	Biological Process	0.000710572	0.0226261
GO:0046822	regulation of nucleocytoplasmic transport	10	153	0.065	Biological Process	0.000710572	0.0226261
GO:1900180	regulation of protein localization to nucleus	10	153	0.065	Biological Process	0.000710572	0.0226261
GO:0003779	actin binding	20	407	0.049	Molecular Function	0.000157073	0.0231487
GO:0042306	regulation of protein import into nucleus	8	102	0.078	Biological Process	0.000737899	0.0233597
GO:0048608	reproductive structure development	23	579	0.04	Biological Process	0.000757136	0.0238301
GO:0033043	regulation of organelle organization	42	1326	0.032	Biological Process	0.000781192	0.024362
GO:0035239	tube morphogenesis	28	767	0.037	Biological Process	0.000782986	0.024362
GO:0035770	ribonucleoprotein granule	12	225	0.053	Cellular Component	0.0012912	0.0247481
GO:0043167	ion binding	159	6504	0.024	Molecular Function	0.000190251	0.0249229
GO:0048639	positive regulation of developmental growth	12	213	0.056	Biological Process	0.000815835	0.0251014
GO:0007417	central nervous system development	35	1044	0.034	Biological Process	0.000825189	0.0251014
GO:0072358	cardiovascular system development	35	1044	0.034	Biological Process	0.000825189	0.0251014
GO:0072359	circulatory system development	35	1044	0.034	Biological Process	0.000825189	0.0251014
GO:0061458	reproductive system development	23	583	0.039	Biological Process	0.000830583	0.0251251
GO:0017016	Ras GTPase binding	22	483	0.046	Molecular Function	0.000219248	0.0254826
GO:0017048	Rho GTPase binding	11	155	0.071	Molecular Function	0.000237751	0.0254826
GO:0080135	regulation of cellular response to stress	28	771	0.036	Biological Process	0.000847559	0.025497
GO:0060485	mesenchyme development	14	276	0.051	Biological Process	0.000869929	0.0260262
GO:0071840	cellular component organization or biogenesis	165	7175	0.023	Biological Process	0.000882802	0.026267
GO:0001650	fibrillar center	8	113	0.071	Cellular Component	0.00142402	0.0265561
GO:0097191	extrinsic apoptotic signaling pathway	11	186	0.059	Biological Process	0.000898466	0.0265878
GO:0070887	cellular response to chemical stimulus	77	2876	0.027	Biological Process	0.000908501	0.0267394
GO:2001236	regulation of extrinsic apoptotic signaling pathway	9	131	0.069	Biological Process	0.000913724	0.0267485
GO:0032947	protein complex scaffold	8	86	0.093	Molecular Function	0.00027535	0.0270531
GO:1904589	regulation of protein import	8	106	0.075	Biological Process	0.000950507	0.0276765
GO:0000904	cell morphogenesis involved in differentiation	33	973	0.034	Biological Process	0.000959477	0.0277891
GO:0035295	tube development	35	1056	0.033	Biological Process	0.00100728	0.0283505
GO:0000916	actomyosin contractile ring contraction	3	11	0.273	Biological Process	0.00100804	0.0283505
GO:0036213	contractile ring contraction	3	11	0.273	Biological Process	0.00100804	0.0283505
GO:0060391	positive regulation of SMAD protein import into nucleus	3	11	0.273	Biological Process	0.00100804	0.0283505
GO:1900425	negative regulation of defense response to bacterium	3	11	0.273	Biological Process	0.00100804	0.0283505
GO:0002092	positive regulation of receptor internalization	4	24	0.167	Biological Process	0.00101531	0.0283505
GO:0048557	embryonic digestive tract morphogenesis	4	24	0.167	Biological Process	0.00101531	0.0283505
GO:0030695	GTPase regulator activity	16	303	0.053	Molecular Function	0.000321937	0.0283593
GO:0030234	enzyme regulator activity	37	1045	0.035	Molecular Function	0.000336752	0.0283593
GO:0009442	allantoin assimilation pathway	2	3	0.667	Biological Process	0.00107106	0.0288709
GO:0035026	leading edge cell differentiation	2	3	0.667	Biological Process	0.00107106	0.0288709
GO:0061058	regulation of peptidoglycan recognition protein signaling pathway	2	3	0.667	Biological Process	0.00107106	0.0288709
GO:0061060	negative regulation of peptidoglycan recognition protein signaling pathway	2	3	0.667	Biological Process	0.00107106	0.0288709
GO:0071596	ubiquitin-dependent protein catabolic process via the N-end rule pathway	2	3	0.667	Biological Process	0.00107106	0.0288709
GO:1902965	regulation of protein localization to early endosome	2	3	0.667	Biological Process	0.00107106	0.0288709
GO:1902966	positive regulation of protein localization to early endosome	2	3	0.667	Biological Process	0.00107106	0.0288709
GO:0032956	regulation of actin cytoskeleton organization	15	315	0.048	Biological Process	0.00109272	0.0293096
GO:0007264	small GTPase mediated signal transduction	20	487	0.041	Biological Process	0.00111119	0.0296588
GO:0060429	epithelium development	44	1435	0.031	Biological Process	0.00112565	0.0298983
GO:0001069	regulatory region RNA binding	2	2	1	Molecular Function	0.000380516	0.0299086
GO:0048260	positive regulation of receptor-mediated endocytosis	6	62	0.097	Biological Process	0.0011429	0.0302091
GO:0005546	phosphatidylinositol-4,5-bisphosphate binding	7	70	0.1	Molecular Function	0.000425453	0.0304041
GO:0031267	small GTPase binding	22	508	0.043	Molecular Function	0.000438397	0.0304041
GO:0007507	heart development	23	598	0.038	Biological Process	0.00116384	0.0306141
GO:0035722	interleukin-12-mediated signaling pathway	4	25	0.16	Biological Process	0.00119073	0.0310215
GO:0071349	cellular response to interleukin-12	4	25	0.16	Biological Process	0.00119073	0.0310215
GO:0007409	axonogenesis	22	565	0.039	Biological Process	0.00126826	0.0328842
GO:0071362	cellular response to ether	3	12	0.25	Biological Process	0.00132516	0.0341968
GO:0042981	regulation of apoptotic process	43	1406	0.031	Biological Process	0.00135101	0.0346452
GO:0061564	axon development	23	605	0.038	Biological Process	0.00135527	0.0346452
GO:0009056	catabolic process	74	2779	0.027	Biological Process	0.00136712	0.0347848
GO:0031597	cytosolic proteasome complex	5	47	0.106	Cellular Component	0.00192181	0.0348959
GO:0048584	positive regulation of response to stimulus	58	2058	0.028	Biological Process	0.00138762	0.0349874
GO:0030518	intracellular steroid hormone receptor signaling pathway	9	139	0.065	Biological Process	0.00138793	0.0349874
GO:0001700	embryonic development via the syncytial blastoderm	5	44	0.114	Biological Process	0.00143508	0.0360032
GO:0044265	cellular macromolecule catabolic process	39	1243	0.031	Biological Process	0.00144145	0.0360032
GO:0046332	SMAD binding	7	73	0.096	Molecular Function	0.000550156	0.0360352
GO:0007399	nervous system development	68	2511	0.027	Biological Process	0.00145268	0.0361179
GO:0044702	single organism reproductive process	51	1758	0.029	Biological Process	0.00151585	0.03706
GO:1901564	organonitrogen compound metabolic process	135	5727	0.024	Biological Process	0.00151761	0.03706
GO:0032879	regulation of localization	67	2470	0.027	Biological Process	0.0015201	0.03706
GO:0010634	positive regulation of epithelial cell migration	8	114	0.07	Biological Process	0.00152207	0.03706
GO:0006915	apoptotic process	51	1759	0.029	Biological Process	0.00153445	0.03706
GO:0009653	anatomical structure morphogenesis	81	3115	0.026	Biological Process	0.00153771	0.03706
GO:0031623	receptor internalization	7	89	0.079	Biological Process	0.00154502	0.03706
GO:0070252	actin-mediated cell contraction	7	89	0.079	Biological Process	0.00154502	0.03706
GO:0097487	multivesicular body, internal vesicle	2	4	0.5	Cellular Component	0.00210878	0.0373092
GO:0019904	protein domain specific binding	28	738	0.038	Molecular Function	0.000639399	0.0376048
GO:0016740	transferase activity	85	3131	0.027	Molecular Function	0.000653041	0.0376048
GO:0051020	GTPase binding	24	595	0.04	Molecular Function	0.000671621	0.0376048
GO:1902936	phosphatidylinositol bisphosphate binding	8	99	0.081	Molecular Function	0.000713935	0.0376048
GO:0060589	nucleoside-triphosphatase regulator activity	17	359	0.047	Molecular Function	0.000733597	0.0376048
GO:0070671	response to interleukin-12	4	27	0.148	Biological Process	0.00160324	0.0382879
GO:0014070	response to organic cyclic compound	34	1045	0.033	Biological Process	0.00161977	0.0384297
GO:0023057	negative regulation of signaling	40	1293	0.031	Biological Process	0.00162329	0.0384297
GO:0016880	acid-ammonia (or amide) ligase activity	3	10	0.3	Molecular Function	0.000800675	0.0393331
GO:0005938	cell cortex	15	341	0.044	Cellular Component	0.00233349	0.0393499
GO:0036464	cytoplasmic ribonucleoprotein granule	11	210	0.052	Cellular Component	0.00233818	0.0393499
GO:0048864	stem cell development	11	201	0.055	Biological Process	0.00167901	0.0395767
GO:0018996	molting cycle, collagen and cuticulin-based cuticle	3	13	0.231	Biological Process	0.00169853	0.0398642
GO:0000381	regulation of alternative mRNA splicing, via spliceosome	6	67	0.09	Biological Process	0.00171393	0.0400529
GO:0000398	mRNA splicing, via spliceosome	16	364	0.044	Biological Process	0.00173142	0.0402889
GO:0006996	organelle organization	107	4367	0.025	Biological Process	0.00175437	0.0406491
GO:0040011	locomotion	55	1947	0.028	Biological Process	0.00177899	0.041045
GO:0048812	neuron projection morphogenesis	27	772	0.035	Biological Process	0.0018014	0.0413866
GO:0031324	negative regulation of cellular metabolic process	69	2579	0.027	Biological Process	0.00182547	0.0417634
GO:1900424	regulation of defense response to bacterium	4	28	0.143	Biological Process	0.00184269	0.0419809
GO:0043067	regulation of programmed cell death	43	1430	0.03	Biological Process	0.00186894	0.0424016
GO:0009057	macromolecule catabolic process	46	1561	0.029	Biological Process	0.00193125	0.0436335
GO:0005096	GTPase activator activity	14	271	0.052	Molecular Function	0.000929788	0.0438488
GO:0045944	positive regulation of transcription from RNA polymerase II promoter	36	1141	0.032	Biological Process	0.0020034	0.0450213
GO:0031329	regulation of cellular catabolic process	27	778	0.035	Biological Process	0.00200921	0.0450213
GO:2000026	regulation of multicellular organismal development	56	2003	0.028	Biological Process	0.00202994	0.0451864
GO:0032269	negative regulation of cellular protein metabolic process	36	1142	0.032	Biological Process	0.00203318	0.0451864
GO:0007391	dorsal closure	4	29	0.138	Biological Process	0.00210582	0.0466077
GO:0010648	negative regulation of cell communication	40	1312	0.03	Biological Process	0.00211425	0.0466077
GO:0051172	negative regulation of nitrogen compound metabolic process	63	2322	0.027	Biological Process	0.00214344	0.0470605
GO:0000377	RNA splicing, via transesterification reactions with bulged adenosine as nucleophile	16	372	0.043	Biological Process	0.00215548	0.0471349
GO:0051128	regulation of cellular component organization	70	2643	0.026	Biological Process	0.00218431	0.0473969
GO:0006950	response to stress	106	4346	0.024	Biological Process	0.00218487	0.0473969
GO:0046872	metal ion binding	103	4015	0.026	Molecular Function	0.00110988	0.0492023
GO:0047652	allantoate deiminase activity	2	3	0.667	Molecular Function	0.00112677	0.0492023
GO:1901575	organic substance catabolic process	65	2419	0.027	Biological Process	0.00228493	0.0493708
GO:0051056	regulation of small GTPase mediated signal transduction	14	307	0.046	Biological Process	0.00236459	0.05089
GO:0000375	RNA splicing, via transesterification reactions	16	377	0.042	Biological Process	0.00246216	0.0527813
GO:0009894	regulation of catabolic process	29	870	0.033	Biological Process	0.00250485	0.0534858
GO:0007420	brain development	27	792	0.034	Biological Process	0.00257567	0.0547834
GO:2001044	regulation of integrin-mediated signaling pathway	3	15	0.2	Biological Process	0.00262698	0.0556573
GO:0060562	epithelial tube morphogenesis	19	489	0.039	Biological Process	0.00273672	0.0577574
GO:0030334	regulation of cell migration	25	717	0.035	Biological Process	0.00274741	0.0577592
GO:0048869	cellular developmental process	107	4425	0.024	Biological Process	0.0027685	0.0577791
GO:0042176	regulation of protein catabolic process	17	417	0.041	Biological Process	0.00277018	0.0577791
GO:0008406	gonad development	13	279	0.047	Biological Process	0.00278019	0.0577791
GO:0019900	kinase binding	26	701	0.037	Molecular Function	0.00137333	0.057827
GO:0034236	protein kinase A catalytic subunit binding	3	12	0.25	Molecular Function	0.00142588	0.0579694
GO:0065007	biological regulation	259	12428	0.021	Biological Process	0.00282261	0.0583575
GO:0006694	steroid biosynthetic process	10	184	0.054	Biological Process	0.00282946	0.0583575
GO:0060968	regulation of gene silencing	8	126	0.063	Biological Process	0.00285658	0.0586946
GO:0006508	proteolysis	55	1994	0.028	Biological Process	0.00299504	0.061201
GO:0046580	negative regulation of Ras protein signal transduction	5	52	0.096	Biological Process	0.00303476	0.061201
GO:0060038	cardiac muscle cell proliferation	5	52	0.096	Biological Process	0.00303476	0.061201
GO:0086001	cardiac muscle cell action potential	5	52	0.096	Biological Process	0.00303476	0.061201
GO:0086003	cardiac muscle cell contraction	5	52	0.096	Biological Process	0.00303476	0.061201
GO:0030539	male genitalia development	4	32	0.125	Biological Process	0.00304871	0.0612554
GO:0071396	cellular response to lipid	21	569	0.037	Biological Process	0.00307388	0.0615342
GO:0042445	hormone metabolic process	10	187	0.053	Biological Process	0.00317787	0.0626658
GO:0010960	magnesium ion homeostasis	3	16	0.188	Biological Process	0.00318796	0.0626658
GO:0014912	negative regulation of smooth muscle cell migration	3	16	0.188	Biological Process	0.00318796	0.0626658
GO:0016128	phytosteroid metabolic process	3	16	0.188	Biological Process	0.00318796	0.0626658
GO:0016129	phytosteroid biosynthetic process	3	16	0.188	Biological Process	0.00318796	0.0626658
GO:0045137	development of primary sexual characteristics	13	284	0.046	Biological Process	0.00323616	0.0633846
GO:0033993	response to lipid	31	968	0.032	Biological Process	0.0032814	0.0640403
GO:0010941	regulation of cell death	45	1562	0.029	Biological Process	0.00332967	0.0647503
GO:0048259	regulation of receptor-mediated endocytosis	7	102	0.069	Biological Process	0.00335959	0.0649086
GO:2000145	regulation of cell motility	26	768	0.034	Biological Process	0.00337569	0.0649086
GO:0016579	protein deubiquitination	11	220	0.05	Biological Process	0.00338501	0.0649086
GO:0061614	pri-miRNA transcription from RNA polymerase II promoter	4	33	0.121	Biological Process	0.0034179	0.0649086
GO:1900087	positive regulation of G1/S transition of mitotic cell cycle	4	33	0.121	Biological Process	0.0034179	0.0649086
GO:0000256	allantoin catabolic process	2	5	0.4	Biological Process	0.00348087	0.0649086
GO:0010961	cellular magnesium ion homeostasis	2	5	0.4	Biological Process	0.00348087	0.0649086
GO:0036091	positive regulation of transcription from RNA polymerase II promoter in response to oxidative stress	2	5	0.4	Biological Process	0.00348087	0.0649086
GO:0043605	cellular amide catabolic process	2	5	0.4	Biological Process	0.00348087	0.0649086
GO:0070106	interleukin-27-mediated signaling pathway	2	5	0.4	Biological Process	0.00348087	0.0649086
GO:0070757	interleukin-35-mediated signaling pathway	2	5	0.4	Biological Process	0.00348087	0.0649086
GO:1902946	protein localization to early endosome	2	5	0.4	Biological Process	0.00348087	0.0649086
GO:2000113	negative regulation of cellular macromolecule biosynthetic process	44	1523	0.029	Biological Process	0.00351386	0.0653002
GO:0000166	nucleotide binding	77	2867	0.027	Molecular Function	0.00172203	0.0661328
GO:1901265	nucleoside phosphate binding	77	2868	0.027	Molecular Function	0.00173886	0.0661328
GO:0042692	muscle cell differentiation	17	428	0.04	Biological Process	0.00360703	0.0667838
GO:0048468	cell development	66	2512	0.026	Biological Process	0.00362351	0.0667838
GO:0007411	axon guidance	14	322	0.043	Biological Process	0.00363049	0.0667838
GO:1901701	cellular response to oxygen-containing compound	32	1017	0.031	Biological Process	0.00369009	0.0675086
GO:0043401	steroid hormone mediated signaling pathway	10	191	0.052	Biological Process	0.00369469	0.0675086
GO:0051049	regulation of transport	48	1703	0.028	Biological Process	0.00372197	0.0675748
GO:0051270	regulation of cellular component movement	28	854	0.033	Biological Process	0.00372313	0.0675748
GO:0097190	apoptotic signaling pathway	20	541	0.037	Biological Process	0.00375614	0.0679194
GO:0010594	regulation of endothelial cell migration	8	132	0.061	Biological Process	0.00379905	0.0679194
GO:0030154	cell differentiation	99	4078	0.024	Biological Process	0.00380287	0.0679194
GO:0034698	response to gonadotropin	4	34	0.118	Biological Process	0.00381636	0.0679194
GO:0010560	positive regulation of glycoprotein biosynthetic process	3	17	0.176	Biological Process	0.00381696	0.0679194
GO:1903020	positive regulation of glycoprotein metabolic process	3	17	0.176	Biological Process	0.00381696	0.0679194
GO:0014031	mesenchymal cell development	10	192	0.052	Biological Process	0.00383376	0.0679962
GO:1902531	regulation of intracellular signal transduction	47	1662	0.028	Biological Process	0.00385205	0.0680988
GO:0004672	protein kinase activity	26	718	0.036	Molecular Function	0.00191715	0.0690153
GO:0005543	phospholipid binding	17	394	0.043	Molecular Function	0.00200064	0.0690153
GO:0043169	cation binding	103	4093	0.025	Molecular Function	0.00215618	0.0690153
GO:0016627	oxidoreductase activity, acting on the CH-CH group of donors	10	173	0.058	Molecular Function	0.00217003	0.0690153
GO:0008144	drug binding	44	1447	0.03	Molecular Function	0.00217333	0.0690153
GO:0004356	glutamate-ammonia ligase activity	2	4	0.5	Molecular Function	0.00222441	0.0690153
GO:0016211	ammonia ligase activity	2	4	0.5	Molecular Function	0.00222441	0.0690153
GO:0016500	protein-hormone receptor activity	3	14	0.214	Molecular Function	0.00229177	0.069282
GO:0000380	alternative mRNA splicing, via spliceosome	6	79	0.076	Biological Process	0.00394906	0.0695878
GO:0097485	neuron projection guidance	14	326	0.043	Biological Process	0.00404828	0.0709729
GO:0000902	cell morphogenesis	44	1535	0.029	Biological Process	0.00405373	0.0709729
GO:0016628	oxidoreductase activity, acting on the CH-CH group of donors, NAD or NADP as acceptor	7	94	0.074	Molecular Function	0.00244136	0.0719591
GO:0007265	Ras protein signal transduction	15	362	0.041	Biological Process	0.00414696	0.0723724
GO:0032989	cellular component morphogenesis	47	1669	0.028	Biological Process	0.00417038	0.0725486
GO:0009967	positive regulation of signal transduction	42	1451	0.029	Biological Process	0.00420077	0.0728446
GO:0006468	protein phosphorylation	50	1803	0.028	Biological Process	0.00422572	0.0730446
GO:0016331	morphogenesis of embryonic epithelium	10	195	0.051	Biological Process	0.00427603	0.0736803
GO:0099568	cytoplasmic region	19	513	0.037	Cellular Component	0.00450843	0.0740671
GO:0048666	neuron development	38	1283	0.03	Biological Process	0.00443215	0.075838
GO:0048585	negative regulation of response to stimulus	43	1499	0.029	Biological Process	0.00443413	0.075838
GO:0055017	cardiac muscle tissue growth	6	81	0.074	Biological Process	0.0044677	0.075838
GO:0000917	barrier septum assembly	3	18	0.167	Biological Process	0.00451636	0.075838
GO:0032354	response to follicle-stimulating hormone	3	18	0.167	Biological Process	0.00451636	0.075838
GO:0045886	negative regulation of synaptic growth at neuromuscular junction	3	18	0.167	Biological Process	0.00451636	0.075838
GO:0060065	uterus development	3	18	0.167	Biological Process	0.00451636	0.075838
GO:1902043	positive regulation of extrinsic apoptotic signaling pathway via death domain receptors	3	18	0.167	Biological Process	0.00451636	0.075838
GO:0006695	cholesterol biosynthetic process	5	57	0.088	Biological Process	0.0045266	0.075838
GO:0002764	immune response-regulating signaling pathway	15	366	0.041	Biological Process	0.00458504	0.0764838
GO:0051253	negative regulation of RNA metabolic process	40	1372	0.029	Biological Process	0.00460452	0.0764838
GO:0000281	mitotic cytokinesis	7	108	0.065	Biological Process	0.00460729	0.0764838
GO:0050808	synapse organization	16	403	0.04	Biological Process	0.00470085	0.0774853
GO:0007223	Wnt signaling pathway, calcium modulating pathway	4	36	0.111	Biological Process	0.00470528	0.0774853
GO:0016567	protein ubiquitination	28	869	0.032	Biological Process	0.0047178	0.0774853
GO:0010558	negative regulation of macromolecule biosynthetic process	45	1592	0.028	Biological Process	0.00472454	0.0774853
GO:0012501	programmed cell death	51	1860	0.027	Biological Process	0.00482452	0.0788874
GO:1903729	regulation of plasma membrane organization	7	109	0.064	Biological Process	0.00484523	0.0789889
GO:0032559	adenyl ribonucleotide binding	63	2289	0.028	Molecular Function	0.00279654	0.0791373
GO:0016772	transferase activity, transferring phosphorus-containing groups	45	1513	0.03	Molecular Function	0.00295264	0.0791373
GO:0030554	adenyl nucleotide binding	63	2296	0.027	Molecular Function	0.00300403	0.0791373
GO:0003730	mRNA 3'-UTR binding	6	73	0.082	Molecular Function	0.00301458	0.0791373
GO:0043168	anion binding	87	3386	0.026	Molecular Function	0.00302051	0.0791373
GO:0016709	oxidoreductase activity, acting on paired donors, with incorporation or reduction of molecular oxygen, NAD(P)H as one donor, and incorporation of one atom of oxygen	7	98	0.071	Molecular Function	0.00308903	0.0791732
GO:1901361	organic cyclic compound catabolic process	25	750	0.033	Biological Process	0.00488723	0.0794357
GO:0045892	negative regulation of transcription, DNA-templated	37	1249	0.03	Biological Process	0.00495753	0.0796343
GO:0051963	regulation of synapse assembly	8	138	0.058	Biological Process	0.00496568	0.0796343
GO:0007276	gamete generation	30	955	0.031	Biological Process	0.00500016	0.0796343
GO:0010595	positive regulation of endothelial cell migration	6	83	0.072	Biological Process	0.0050349	0.0796343
GO:0019915	lipid storage	6	83	0.072	Biological Process	0.0050349	0.0796343
GO:0030048	actin filament-based movement	7	110	0.064	Biological Process	0.00509232	0.0796343
GO:0010033	response to organic substance	76	3016	0.025	Biological Process	0.00509834	0.0796343
GO:0000255	allantoin metabolic process	2	6	0.333	Biological Process	0.00515571	0.0796343
GO:0003186	tricuspid valve morphogenesis	2	6	0.333	Biological Process	0.00515571	0.0796343
GO:0036015	response to interleukin-3	2	6	0.333	Biological Process	0.00515571	0.0796343
GO:0036016	cellular response to interleukin-3	2	6	0.333	Biological Process	0.00515571	0.0796343
GO:0061057	peptidoglycan recognition protein signaling pathway	2	6	0.333	Biological Process	0.00515571	0.0796343
GO:0070995	NADPH oxidation	2	6	0.333	Biological Process	0.00515571	0.0796343
GO:1900246	positive regulation of RIG-I signaling pathway	2	6	0.333	Biological Process	0.00515571	0.0796343
GO:1904636	response to ionomycin	2	6	0.333	Biological Process	0.00515571	0.0796343
GO:1904637	cellular response to ionomycin	2	6	0.333	Biological Process	0.00515571	0.0796343
GO:1990809	endoplasmic reticulum tubular network membrane organization	2	6	0.333	Biological Process	0.00515571	0.0796343
GO:0043542	endothelial cell migration	9	169	0.053	Biological Process	0.0051627	0.0796343
GO:0008219	cell death	54	2002	0.027	Biological Process	0.00519413	0.0798927
GO:0003824	catalytic activity	160	6922	0.023	Molecular Function	0.00319386	0.0801184
GO:0016265	death	54	2003	0.027	Biological Process	0.00524669	0.0802087
GO:0051058	negative regulation of small GTPase mediated signal transduction	5	59	0.085	Biological Process	0.00524831	0.0802087
GO:0071371	cellular response to gonadotropin stimulus	3	19	0.158	Biological Process	0.00528832	0.0802087
GO:0086011	membrane repolarization during action potential	3	19	0.158	Biological Process	0.00528832	0.0802087
GO:1904397	negative regulation of neuromuscular junction development	3	19	0.158	Biological Process	0.00528832	0.0802087
GO:0015629	actin cytoskeleton	17	444	0.038	Cellular Component	0.00510438	0.0804781
GO:0005730	nucleolus	28	876	0.032	Cellular Component	0.00513193	0.0804781
GO:0061061	muscle structure development	23	676	0.034	Biological Process	0.00537201	0.0812517
GO:0002064	epithelial cell development	14	337	0.042	Biological Process	0.00540234	0.0813732
GO:0008286	insulin receptor signaling pathway	8	140	0.057	Biological Process	0.00540994	0.0813732
GO:0060322	head development	27	839	0.032	Biological Process	0.00557479	0.0836219
GO:0048545	response to steroid hormone	20	562	0.036	Biological Process	0.00569374	0.0851223
GO:1901699	cellular response to nitrogen compound	22	640	0.034	Biological Process	0.00570609	0.0851223
GO:0010494	cytoplasmic stress granule	6	85	0.071	Cellular Component	0.00561093	0.0860343
GO:0043209	myelin sheath	8	142	0.056	Cellular Component	0.0058293	0.0862492
GO:1990904	ribonucleoprotein complex	32	1052	0.03	Cellular Component	0.00590172	0.0862492
GO:0005694	chromosome	35	1181	0.03	Cellular Component	0.00603223	0.0862492
GO:0031252	cell leading edge	15	379	0.04	Cellular Component	0.00618436	0.0862492
GO:0098554	cytoplasmic side of endoplasmic reticulum membrane	4	39	0.103	Cellular Component	0.00624994	0.0862492
GO:0004674	protein serine/threonine kinase activity	19	488	0.039	Molecular Function	0.00352723	0.0866376
GO:0048762	mesenchymal cell differentiation	10	204	0.049	Biological Process	0.00584821	0.0868757
GO:0043632	modification-dependent macromolecule catabolic process	25	761	0.033	Biological Process	0.00585553	0.0868757
GO:0016458	gene silencing	14	341	0.041	Biological Process	0.00597693	0.0884358
GO:0007612	learning	9	173	0.052	Biological Process	0.00599909	0.0885231
GO:0032271	regulation of protein polymerization	10	205	0.049	Biological Process	0.00604752	0.0889967
GO:0044257	cellular protein catabolic process	27	845	0.032	Biological Process	0.00611271	0.0895551
GO:1900151	regulation of nuclear-transcribed mRNA catabolic process, deadenylation-dependent decay	3	20	0.15	Biological Process	0.00613481	0.0895551
GO:1903077	negative regulation of protein localization to plasma membrane	3	20	0.15	Biological Process	0.00613481	0.0895551
GO:0043087	regulation of GTPase activity	17	452	0.038	Biological Process	0.00616965	0.0898228
GO:1901981	phosphatidylinositol phosphate binding	9	157	0.057	Molecular Function	0.00376214	0.0905217
GO:0070646	protein modification by small protein removal	11	239	0.046	Biological Process	0.00626608	0.0909835
GO:0086002	cardiac muscle cell action potential involved in contraction	4	39	0.103	Biological Process	0.00628382	0.0909984
GO:0043900	regulation of multi-organism process	17	453	0.038	Biological Process	0.00630225	0.0910232
GO:1901532	regulation of hematopoietic progenitor cell differentiation	6	87	0.069	Biological Process	0.00632529	0.0911142
GO:0044456	synapse part	25	772	0.032	Cellular Component	0.00683378	0.0924571
GO:0005524	ATP binding	61	2234	0.027	Molecular Function	0.00393865	0.0928733
GO:0051346	negative regulation of hydrolase activity	15	381	0.039	Biological Process	0.00657556	0.0943497
GO:0051235	maintenance of location	14	345	0.041	Biological Process	0.00659961	0.0943497
GO:0010647	positive regulation of cell communication	46	1667	0.028	Biological Process	0.00663442	0.0943497
GO:1903533	regulation of protein targeting	8	145	0.055	Biological Process	0.00665332	0.0943497
GO:0002768	immune response-regulating cell surface receptor signaling pathway	11	241	0.046	Biological Process	0.00665647	0.0943497
GO:0009605	response to external stimulus	63	2440	0.026	Biological Process	0.00666728	0.0943497
GO:0043933	macromolecular complex subunit organization	77	3096	0.025	Biological Process	0.00667119	0.0943497
GO:0070615	nucleosome-dependent ATPase activity	4	34	0.118	Molecular Function	0.00417771	0.0947215
GO:0070717	poly-purine tract binding	4	34	0.118	Molecular Function	0.00417771	0.0947215
GO:0043547	positive regulation of GTPase activity	15	382	0.039	Biological Process	0.00672969	0.0949305
GO:0048566	embryonic digestive tract development	4	40	0.1	Biological Process	0.00687923	0.0964466
GO:2000649	regulation of sodium ion transmembrane transporter activity	4	40	0.1	Biological Process	0.00687923	0.0964466
GO:0006749	glutathione metabolic process	5	63	0.079	Biological Process	0.00692938	0.0964466
GO:0051336	regulation of hydrolase activity	34	1148	0.03	Biological Process	0.00701695	0.0964466
GO:0009952	anterior/posterior pattern specification	13	312	0.042	Biological Process	0.00704293	0.0964466
GO:0019218	regulation of steroid metabolic process	6	89	0.067	Biological Process	0.00705363	0.0964466
GO:0060419	heart growth	6	89	0.067	Biological Process	0.00705363	0.0964466
GO:0043009	chordate embryonic development	23	692	0.033	Biological Process	0.00705389	0.0964466
GO:0060008	Sertoli cell differentiation	3	21	0.143	Biological Process	0.00705758	0.0964466
GO:1904376	negative regulation of protein localization to cell periphery	3	21	0.143	Biological Process	0.00705758	0.0964466
GO:0003175	tricuspid valve development	2	7	0.286	Biological Process	0.00712747	0.0964466
GO:0035507	regulation of myosin-light-chain-phosphatase activity	2	7	0.286	Biological Process	0.00712747	0.0964466
GO:0042983	amyloid precursor protein biosynthetic process	2	7	0.286	Biological Process	0.00712747	0.0964466
GO:0042984	regulation of amyloid precursor protein biosynthetic process	2	7	0.286	Biological Process	0.00712747	0.0964466
GO:0072499	photoreceptor cell axon guidance	2	7	0.286	Biological Process	0.00712747	0.0964466
GO:0030163	protein catabolic process	30	980	0.031	Biological Process	0.00713737	0.0964466
GO:0051240	positive regulation of multicellular organismal process	44	1585	0.028	Biological Process	0.00713829	0.0964466
GO:2000058	regulation of protein ubiquitination involved in ubiquitin-dependent protein catabolic process	8	147	0.054	Biological Process	0.00720704	0.0971345
GO:1903362	regulation of cellular protein catabolic process	13	313	0.042	Biological Process	0.00722601	0.0971497
GO:1903507	negative regulation of nucleic acid-templated transcription	37	1280	0.029	Biological Process	0.00728186	0.0976595
GO:1902930	regulation of alcohol biosynthetic process	5	64	0.078	Biological Process	0.00740218	0.0990291
GO:0042787	protein ubiquitination involved in ubiquitin-dependent protein catabolic process	8	148	0.054	Biological Process	0.0074966	0.0998418
GO:0010559	regulation of glycoprotein biosynthetic process	4	41	0.098	Biological Process	0.00751077	0.0998418
GO:0071417	cellular response to organonitrogen compound	19	538	0.035	Biological Process	0.00751793	0.0998418
GO:0008092	cytoskeletal protein binding	30	924	0.032	Molecular Function	0.00449459	0.0999835
GO:0004497	monooxygenase activity	9	162	0.056	Molecular Function	0.00461978	0.100403
GO:0008022	protein C-terminus binding	11	224	0.049	Molecular Function	0.00468378	0.100403
GO:0007416	synapse assembly	10	212	0.047	Biological Process	0.0075951	0.100488
GO:0090068	positive regulation of cell cycle process	13	315	0.041	Biological Process	0.00760347	0.100488
GO:0009890	negative regulation of biosynthetic process	46	1681	0.027	Biological Process	0.00769194	0.101272
GO:0045787	positive regulation of cell cycle	16	425	0.038	Biological Process	0.00769999	0.101272
GO:0051186	cofactor metabolic process	32	1072	0.03	Biological Process	0.00790167	0.103674
GO:0000209	protein polyubiquitination	11	247	0.045	Biological Process	0.00794295	0.103965
GO:2000059	negative regulation of protein ubiquitination involved in ubiquitin-dependent protein catabolic process	4	42	0.095	Biological Process	0.00817933	0.106802
GO:0019902	phosphatase binding	10	195	0.051	Molecular Function	0.00509724	0.107315
GO:0019941	modification-dependent protein catabolic process	24	742	0.032	Biological Process	0.00824537	0.107407
GO:0031399	regulation of protein modification process	49	1823	0.027	Biological Process	0.00828734	0.107452
GO:1902679	negative regulation of RNA biosynthetic process	37	1291	0.029	Biological Process	0.00830108	0.107452
GO:0006796	phosphate-containing compound metabolic process	79	3219	0.025	Biological Process	0.00830806	0.107452
GO:0006633	fatty acid biosynthetic process	10	215	0.047	Biological Process	0.00834508	0.10755
GO:0051258	protein polymerization	13	319	0.041	Biological Process	0.00840511	0.10755
GO:1902589	single-organism organelle organization	83	3412	0.024	Biological Process	0.0084143	0.10755
GO:0014855	striated muscle cell proliferation	5	66	0.076	Biological Process	0.00841435	0.10755
GO:1902653	secondary alcohol biosynthetic process	5	66	0.076	Biological Process	0.00841435	0.10755
GO:0006575	cellular modified amino acid metabolic process	12	284	0.042	Biological Process	0.00849578	0.108336
GO:0043085	positive regulation of catalytic activity	37	1295	0.029	Biological Process	0.00870009	0.110682
GO:0060828	regulation of canonical Wnt signaling pathway	10	217	0.046	Biological Process	0.00887586	0.111739
GO:0031440	regulation of mRNA 3'-end processing	4	43	0.093	Biological Process	0.00888574	0.111739
GO:0042982	amyloid precursor protein metabolic process	4	43	0.093	Biological Process	0.00888574	0.111739
GO:1902410	mitotic cytokinetic process	4	43	0.093	Biological Process	0.00888574	0.111739
GO:1902808	positive regulation of cell cycle G1/S phase transition	4	43	0.093	Biological Process	0.00888574	0.111739
GO:0007423	sensory organ development	24	747	0.032	Biological Process	0.0089135	0.11183
GO:0000245	spliceosomal complex assembly	5	67	0.075	Biological Process	0.00895471	0.112088
GO:0048709	oligodendrocyte differentiation	6	94	0.064	Biological Process	0.00913743	0.113342
GO:0032528	microvillus organization	3	23	0.13	Biological Process	0.00913812	0.113342
GO:0048339	paraxial mesoderm development	3	23	0.13	Biological Process	0.00913812	0.113342
GO:0071027	nuclear RNA surveillance	3	23	0.13	Biological Process	0.00913812	0.113342
GO:0044427	chromosomal part	31	1039	0.03	Cellular Component	0.00873184	0.113589
GO:0099572	postsynaptic specialization	11	252	0.044	Cellular Component	0.00905278	0.113589
GO:0001527	microfibril	2	8	0.25	Cellular Component	0.00935688	0.113589
GO:0009320	phosphoribosylaminoimidazole carboxylase complex	2	8	0.25	Cellular Component	0.00935688	0.113589
GO:0043205	fibril	2	8	0.25	Cellular Component	0.00935688	0.113589
GO:0030529	intracellular ribonucleoprotein complex	30	1002	0.03	Cellular Component	0.00938342	0.113589
GO:1903828	negative regulation of cellular protein localization	7	123	0.057	Biological Process	0.00923421	0.114111
GO:0031327	negative regulation of cellular biosynthetic process	45	1654	0.027	Biological Process	0.00924206	0.114111
GO:0003383	apical constriction	2	8	0.25	Biological Process	0.0093843	0.114855
GO:0035723	interleukin-15-mediated signaling pathway	2	8	0.25	Biological Process	0.0093843	0.114855
GO:0071350	cellular response to interleukin-15	2	8	0.25	Biological Process	0.0093843	0.114855
GO:0032446	protein modification by small protein conjugation	28	916	0.031	Biological Process	0.00938669	0.114855
GO:1902275	regulation of chromatin organization	10	219	0.046	Biological Process	0.00943216	0.115147
GO:0045995	regulation of embryonic development	9	186	0.048	Biological Process	0.00945286	0.115147
GO:0090066	regulation of anatomical structure size	19	551	0.034	Biological Process	0.00955541	0.116137
GO:1903018	regulation of glycoprotein metabolic process	4	44	0.091	Biological Process	0.00963081	0.116792
GO:0001221	transcription cofactor binding	4	37	0.108	Molecular Function	0.00568347	0.117558
GO:0036477	somatodendritic compartment	27	880	0.031	Cellular Component	0.00996871	0.118593
GO:0016358	dendrite development	12	290	0.041	Biological Process	0.00992892	0.12014
GO:0019748	secondary metabolic process	7	125	0.056	Biological Process	0.010042	0.120943
GO:1903076	regulation of protein localization to plasma membrane	6	96	0.062	Biological Process	0.0100827	0.120943
GO:0015914	phospholipid transport	5	69	0.072	Biological Process	0.0101064	0.120943
GO:0048806	genitalia development	5	69	0.072	Biological Process	0.0101064	0.120943
GO:0050810	regulation of steroid biosynthetic process	5	69	0.072	Biological Process	0.0101064	0.120943
GO:0031098	stress-activated protein kinase signaling cascade	12	291	0.041	Biological Process	0.010185	0.121617
GO:0010575	positive regulation of vascular endothelial growth factor production	3	24	0.125	Biological Process	0.0102985	0.122435
GO:0045472	response to ether	3	24	0.125	Biological Process	0.0102985	0.122435
GO:0007298	border follicle cell migration	4	45	0.089	Biological Process	0.0104153	0.123177
GO:0055025	positive regulation of cardiac muscle tissue development	4	45	0.089	Biological Process	0.0104153	0.123177
GO:0060538	skeletal muscle organ development	9	189	0.048	Biological Process	0.0104287	0.123177
GO:0002831	regulation of response to biotic stimulus	8	157	0.051	Biological Process	0.0105121	0.123893
GO:0050852	T cell receptor signaling pathway	6	97	0.062	Biological Process	0.0105805	0.124264
GO:0030030	cell projection organization	43	1578	0.027	Biological Process	0.0106171	0.124264
GO:0050807	regulation of synapse organization	10	223	0.045	Biological Process	0.0106244	0.124264
GO:0016049	cell growth	19	557	0.034	Biological Process	0.0106349	0.124264
GO:0008289	lipid binding	24	706	0.034	Molecular Function	0.00618675	0.125762
GO:0051726	regulation of cell cycle	34	1183	0.029	Biological Process	0.0108015	0.12594
GO:0023056	positive regulation of signaling	44	1625	0.027	Biological Process	0.0108614	0.126369
GO:0048640	negative regulation of developmental growth	7	127	0.055	Biological Process	0.0109001	0.126549
GO:0003729	mRNA binding	13	301	0.043	Molecular Function	0.00646574	0.127052
GO:0044822	poly(A) RNA binding	13	301	0.043	Molecular Function	0.00646574	0.127052
GO:0001701	in utero embryonic development	14	367	0.038	Biological Process	0.0110107	0.12756
GO:0002065	columnar/cuboidal epithelial cell differentiation	11	259	0.042	Biological Process	0.0110896	0.12793
GO:0060541	respiratory system development	11	259	0.042	Biological Process	0.0110896	0.12793
GO:0007297	ovarian follicle cell migration	4	46	0.087	Biological Process	0.01124	0.129085
GO:0098900	regulation of action potential	4	46	0.087	Biological Process	0.01124	0.129085
GO:0030111	regulation of Wnt signaling pathway	12	295	0.041	Biological Process	0.0112609	0.129085
GO:0046890	regulation of lipid biosynthetic process	8	159	0.05	Biological Process	0.0112893	0.129139
GO:0008610	lipid biosynthetic process	26	846	0.031	Biological Process	0.0113535	0.129355
GO:0016126	sterol biosynthetic process	5	71	0.07	Biological Process	0.0113557	0.129355
GO:0051603	proteolysis involved in cellular protein catabolic process	25	805	0.031	Biological Process	0.0114579	0.130246
GO:0006913	nucleocytoplasmic transport	17	483	0.035	Biological Process	0.0114868	0.130304
GO:0097458	neuron part	43	1590	0.027	Cellular Component	0.0116573	0.130813
GO:0045202	synapse	28	935	0.03	Cellular Component	0.0118737	0.130813
GO:0016028	rhabdomere	2	9	0.222	Cellular Component	0.0118801	0.130813
GO:0032585	multivesicular body membrane	2	9	0.222	Cellular Component	0.0118801	0.130813
GO:0031594	neuromuscular junction	5	72	0.069	Cellular Component	0.0119438	0.130813
GO:0007292	female gamete generation	15	407	0.037	Biological Process	0.0116243	0.131589
GO:0070848	response to growth factor	22	683	0.032	Biological Process	0.0116941	0.131593
GO:0055114	oxidation-reduction process	35	1234	0.028	Biological Process	0.0117885	0.131593
GO:1901989	positive regulation of cell cycle phase transition	7	129	0.054	Biological Process	0.0118103	0.131593
GO:0035265	organ growth	9	193	0.047	Biological Process	0.0118454	0.131593
GO:0030335	positive regulation of cell migration	15	408	0.037	Biological Process	0.0118664	0.131593
GO:0007217	tachykinin receptor signaling pathway	2	9	0.222	Biological Process	0.0119147	0.131593
GO:0033601	positive regulation of mammary gland epithelial cell proliferation	2	9	0.222	Biological Process	0.0119147	0.131593
GO:0070672	response to interleukin-15	2	9	0.222	Biological Process	0.0119147	0.131593
GO:0090158	endoplasmic reticulum membrane organization	2	9	0.222	Biological Process	0.0119147	0.131593
GO:1900040	regulation of interleukin-2 secretion	2	9	0.222	Biological Process	0.0119147	0.131593
GO:2000643	positive regulation of early endosome to late endosome transport	2	9	0.222	Biological Process	0.0119147	0.131593
GO:2001046	positive regulation of integrin-mediated signaling pathway	2	9	0.222	Biological Process	0.0119147	0.131593
GO:0006793	phosphorus metabolic process	80	3316	0.024	Biological Process	0.0119856	0.132108
GO:0010507	negative regulation of autophagy	5	72	0.069	Biological Process	0.0120181	0.132199
GO:0071398	cellular response to fatty acid	4	47	0.085	Biological Process	0.0121056	0.132557
GO:0008360	regulation of cell shape	8	161	0.05	Biological Process	0.0121081	0.132557
GO:0071383	cellular response to steroid hormone stimulus	12	298	0.04	Biological Process	0.0121238	0.132557
GO:0060548	negative regulation of cell death	27	893	0.03	Biological Process	0.0121694	0.132557
GO:0046700	heterocycle catabolic process	21	645	0.033	Biological Process	0.0121801	0.132557
GO:0002244	hematopoietic progenitor cell differentiation	9	194	0.046	Biological Process	0.0122211	0.132557
GO:2001234	negative regulation of apoptotic signaling pathway	9	194	0.046	Biological Process	0.0122211	0.132557
GO:0050890	cognition	13	335	0.039	Biological Process	0.0122979	0.133125
GO:0051169	nuclear transport	17	487	0.035	Biological Process	0.0123792	0.13374
GO:0006066	alcohol metabolic process	17	488	0.035	Biological Process	0.0126106	0.135964
GO:0006732	coenzyme metabolic process	23	729	0.032	Biological Process	0.012635	0.135964
GO:0000932	cytoplasmic mRNA processing body	5	73	0.068	Cellular Component	0.012628	0.136006
GO:0005685	U1 snRNP	3	26	0.115	Cellular Component	0.0128121	0.136006
GO:0006629	lipid metabolic process	40	1462	0.027	Biological Process	0.0127806	0.136549
GO:0035461	vitamin transmembrane transport	3	26	0.115	Biological Process	0.012865	0.136549
GO:0051964	negative regulation of synapse assembly	3	26	0.115	Biological Process	0.012865	0.136549
GO:0060765	regulation of androgen receptor signaling pathway	3	26	0.115	Biological Process	0.012865	0.136549
GO:0071025	RNA surveillance	3	26	0.115	Biological Process	0.012865	0.136549
GO:0086019	cell-cell signaling involved in cardiac conduction	3	26	0.115	Biological Process	0.012865	0.136549
GO:0099622	cardiac muscle cell membrane repolarization	3	26	0.115	Biological Process	0.012865	0.136549
GO:0060070	canonical Wnt signaling pathway	11	265	0.042	Biological Process	0.0129833	0.137537
GO:0009792	embryo development ending in birth or egg hatching	26	856	0.03	Biological Process	0.0130374	0.137842
GO:0014706	striated muscle tissue development	14	375	0.037	Biological Process	0.0130913	0.138144
GO:0005902	microvillus	5	74	0.068	Cellular Component	0.0133383	0.139446
GO:0098562	cytoplasmic side of membrane	13	340	0.038	Cellular Component	0.0135958	0.140016
GO:0016310	phosphorylation	56	2195	0.026	Biological Process	0.0133288	0.140154
GO:1904375	regulation of protein localization to cell periphery	6	102	0.059	Biological Process	0.0133333	0.140154
GO:0042177	negative regulation of protein catabolic process	8	164	0.049	Biological Process	0.013417	0.140762
GO:0043234	protein complex	108	4718	0.023	Cellular Component	0.0139794	0.14185
GO:0007517	muscle organ development	15	415	0.036	Biological Process	0.0136739	0.143182
GO:0043603	cellular amide metabolic process	42	1559	0.027	Biological Process	0.013801	0.144235
GO:0000123	histone acetyltransferase complex	6	104	0.058	Cellular Component	0.0144611	0.144611
GO:0006631	fatty acid metabolic process	15	416	0.036	Biological Process	0.0139487	0.145361
GO:2001238	positive regulation of extrinsic apoptotic signaling pathway	4	49	0.082	Biological Process	0.0139621	0.145361
GO:0070566	adenylyltransferase activity	6	88	0.068	Molecular Function	0.00753124	0.145563
GO:0002757	immune response-activating signal transduction	13	341	0.038	Biological Process	0.0140722	0.146228
GO:0033157	regulation of intracellular protein transport	10	233	0.043	Biological Process	0.0141052	0.146291
GO:0048013	ephrin receptor signaling pathway	5	75	0.067	Biological Process	0.0141616	0.146597
GO:0031331	positive regulation of cellular catabolic process	14	379	0.037	Biological Process	0.01424	0.146909
GO:0040012	regulation of locomotion	27	905	0.03	Biological Process	0.0142725	0.146909
GO:1903205	regulation of hydrogen peroxide-induced cell death	3	27	0.111	Biological Process	0.0142727	0.146909
GO:0048568	embryonic organ development	18	535	0.034	Biological Process	0.0144514	0.148467
GO:0009755	hormone-mediated signaling pathway	10	234	0.043	Biological Process	0.0144953	0.148576
GO:0009895	negative regulation of catabolic process	12	306	0.039	Biological Process	0.014674	0.148576
GO:0071363	cellular response to growth factor stimulus	21	657	0.032	Biological Process	0.0147044	0.148576
GO:0001542	ovulation from ovarian follicle	2	10	0.2	Biological Process	0.0147075	0.148576
GO:0035278	miRNA mediated inhibition of translation	2	10	0.2	Biological Process	0.0147075	0.148576
GO:0035520	monoubiquitinated protein deubiquitination	2	10	0.2	Biological Process	0.0147075	0.148576
GO:0040033	negative regulation of translation, ncRNA-mediated	2	10	0.2	Biological Process	0.0147075	0.148576
GO:0043619	regulation of transcription from RNA polymerase II promoter in response to oxidative stress	2	10	0.2	Biological Process	0.0147075	0.148576
GO:0045974	regulation of translation, ncRNA-mediated	2	10	0.2	Biological Process	0.0147075	0.148576
GO:0010498	proteasomal protein catabolic process	20	617	0.032	Biological Process	0.0148658	0.149659
GO:0001837	epithelial to mesenchymal transition	7	135	0.052	Biological Process	0.0148697	0.149659
GO:0008045	motor neuron axon guidance	4	50	0.08	Biological Process	0.0149543	0.149681
GO:0045652	regulation of megakaryocyte differentiation	4	50	0.08	Biological Process	0.0149543	0.149681
GO:1902305	regulation of sodium ion transmembrane transport	4	50	0.08	Biological Process	0.0149543	0.149681
GO:0000278	mitotic cell cycle	31	1081	0.029	Biological Process	0.0150699	0.150561
GO:0008134	transcription factor binding	24	721	0.033	Molecular Function	0.00793273	0.15085
GO:0038093	Fc receptor signaling pathway	6	105	0.057	Biological Process	0.0152063	0.151645
GO:0044452	nucleolar part	8	169	0.047	Cellular Component	0.0156888	0.15258
GO:0098556	cytoplasmic side of rough endoplasmic reticulum membrane	3	28	0.107	Cellular Component	0.0157002	0.15258
GO:0042060	wound healing	17	499	0.034	Biological Process	0.0153879	0.153176
GO:0031330	negative regulation of cellular catabolic process	11	272	0.04	Biological Process	0.0154924	0.153758
GO:0019439	aromatic compound catabolic process	23	743	0.031	Biological Process	0.0155029	0.153758
GO:0048609	multicellular organismal reproductive process	33	1171	0.028	Biological Process	0.0155776	0.154218
GO:0002028	regulation of sodium ion transport	5	77	0.065	Biological Process	0.015725	0.154305
GO:0010574	regulation of vascular endothelial growth factor production	3	28	0.107	Biological Process	0.0157643	0.154305
GO:2001038	regulation of cellular response to drug	3	28	0.107	Biological Process	0.0157643	0.154305
GO:0003170	heart valve development	4	51	0.078	Biological Process	0.01599	0.154305
GO:0008584	male gonad development	7	137	0.051	Biological Process	0.0160046	0.154305
GO:0046546	development of primary male sexual characteristics	7	137	0.051	Biological Process	0.0160046	0.154305
GO:0045444	fat cell differentiation	9	203	0.044	Biological Process	0.0160127	0.154305
GO:0051130	positive regulation of cellular component organization	36	1306	0.028	Biological Process	0.0160733	0.154305
GO:0000165	MAPK cascade	24	789	0.03	Biological Process	0.0164508	0.154305
GO:1903827	regulation of cellular protein localization	17	503	0.034	Biological Process	0.0165085	0.154305
GO:0016202	regulation of striated muscle tissue development	7	138	0.051	Biological Process	0.0165944	0.154305
GO:2000147	positive regulation of cell motility	15	425	0.035	Biological Process	0.0166194	0.154305
GO:0030520	intracellular estrogen receptor signaling pathway	4	52	0.077	Biological Process	0.0170696	0.154305
GO:0043066	negative regulation of apoptotic process	24	792	0.03	Biological Process	0.0171402	0.154305
GO:0022610	biological adhesion	38	1402	0.027	Biological Process	0.0172827	0.154305
GO:0003298	physiological muscle hypertrophy	3	29	0.103	Biological Process	0.0173402	0.154305
GO:0003301	physiological cardiac muscle hypertrophy	3	29	0.103	Biological Process	0.0173402	0.154305
GO:0036003	positive regulation of transcription from RNA polymerase II promoter in response to stress	3	29	0.103	Biological Process	0.0173402	0.154305
GO:0061049	cell growth involved in cardiac muscle cell development	3	29	0.103	Biological Process	0.0173402	0.154305
GO:0061418	regulation of transcription from RNA polymerase II promoter in response to hypoxia	3	29	0.103	Biological Process	0.0173402	0.154305
GO:0055024	regulation of cardiac muscle tissue development	5	79	0.063	Biological Process	0.0173994	0.154305
GO:0097581	lamellipodium organization	5	79	0.063	Biological Process	0.0173994	0.154305
GO:0044270	cellular nitrogen compound catabolic process	20	628	0.032	Biological Process	0.0176496	0.154305
GO:0032270	positive regulation of cellular protein metabolic process	39	1449	0.027	Biological Process	0.0176692	0.154305
GO:0003183	mitral valve morphogenesis	2	11	0.182	Biological Process	0.0177518	0.154305
GO:0010878	cholesterol storage	2	11	0.182	Biological Process	0.0177518	0.154305
GO:0060539	diaphragm development	2	11	0.182	Biological Process	0.0177518	0.154305
GO:0061140	lung secretory cell differentiation	2	11	0.182	Biological Process	0.0177518	0.154305
GO:0070970	interleukin-2 secretion	2	11	0.182	Biological Process	0.0177518	0.154305
GO:0090030	regulation of steroid hormone biosynthetic process	2	11	0.182	Biological Process	0.0177518	0.154305
GO:0090308	regulation of methylation-dependent chromatin silencing	2	11	0.182	Biological Process	0.0177518	0.154305
GO:1901861	regulation of muscle tissue development	7	140	0.05	Biological Process	0.01782	0.154305
GO:0007283	spermatogenesis	18	548	0.033	Biological Process	0.0179836	0.154305
GO:0060537	muscle tissue development	14	391	0.036	Biological Process	0.0181563	0.154305
GO:0045595	regulation of cell differentiation	45	1724	0.026	Biological Process	0.0182215	0.154305
GO:0030182	neuron differentiation	41	1543	0.027	Biological Process	0.0183567	0.154305
GO:0006325	chromatin organization	25	840	0.03	Biological Process	0.0185058	0.154305
GO:0042127	regulation of cell proliferation	39	1454	0.027	Biological Process	0.0185693	0.154305
GO:1901653	cellular response to peptide	13	354	0.037	Biological Process	0.0185859	0.154305
GO:1903308	regulation of chromatin modification	9	209	0.043	Biological Process	0.0189797	0.154305
GO:0010573	vascular endothelial growth factor production	3	30	0.1	Biological Process	0.019001	0.154305
GO:0002806	negative regulation of antimicrobial peptide biosynthetic process	1	1	1	Biological Process	0.0190438	0.154305
GO:0002809	negative regulation of antibacterial peptide biosynthetic process	1	1	1	Biological Process	0.0190438	0.154305
GO:0002814	negative regulation of biosynthetic process of antibacterial peptides active against Gram-negative bacteria	1	1	1	Biological Process	0.0190438	0.154305
GO:0006214	thymidine catabolic process	1	1	1	Biological Process	0.0190438	0.154305
GO:0007225	patched ligand maturation	1	1	1	Biological Process	0.0190438	0.154305
GO:0007393	dorsal closure, leading edge cell fate determination	1	1	1	Biological Process	0.0190438	0.154305
GO:0007396	suture of dorsal opening	1	1	1	Biological Process	0.0190438	0.154305
GO:0008583	mystery cell differentiation	1	1	1	Biological Process	0.0190438	0.154305
GO:0009808	lignin metabolic process	1	1	1	Biological Process	0.0190438	0.154305
GO:0009834	plant-type secondary cell wall biogenesis	1	1	1	Biological Process	0.0190438	0.154305
GO:0010223	secondary shoot formation	1	1	1	Biological Process	0.0190438	0.154305
GO:0010346	shoot axis formation	1	1	1	Biological Process	0.0190438	0.154305
GO:0010706	ganglioside biosynthetic process via lactosylceramide	1	1	1	Biological Process	0.0190438	0.154305
GO:0010899	regulation of phosphatidylcholine catabolic process	1	1	1	Biological Process	0.0190438	0.154305
GO:0010974	negative regulation of barrier septum assembly	1	1	1	Biological Process	0.0190438	0.154305
GO:0016340	calcium-dependent cell-matrix adhesion	1	1	1	Biological Process	0.0190438	0.154305
GO:0018315	molybdenum incorporation into molybdenum-molybdopterin complex	1	1	1	Biological Process	0.0190438	0.154305
GO:0018872	arsonoacetate metabolic process	1	1	1	Biological Process	0.0190438	0.154305
GO:0019102	male somatic sex determination	1	1	1	Biological Process	0.0190438	0.154305
GO:0021998	neural plate mediolateral regionalization	1	1	1	Biological Process	0.0190438	0.154305
GO:0022012	subpallium cell proliferation in forebrain	1	1	1	Biological Process	0.0190438	0.154305
GO:0022018	lateral ganglionic eminence cell proliferation	1	1	1	Biological Process	0.0190438	0.154305
GO:0031028	septation initiation signaling	1	1	1	Biological Process	0.0190438	0.154305
GO:0031029	regulation of septation initiation signaling	1	1	1	Biological Process	0.0190438	0.154305
GO:0031030	negative regulation of septation initiation signaling	1	1	1	Biological Process	0.0190438	0.154305
GO:0035027	leading edge cell fate commitment	1	1	1	Biological Process	0.0190438	0.154305
GO:0035028	leading edge cell fate determination	1	1	1	Biological Process	0.0190438	0.154305
GO:0035029	dorsal closure, leading edge cell fate commitment	1	1	1	Biological Process	0.0190438	0.154305
GO:0035160	maintenance of epithelial integrity, open tracheal system	1	1	1	Biological Process	0.0190438	0.154305
GO:0035192	nuclear cortical migration	1	1	1	Biological Process	0.0190438	0.154305
GO:0035352	NAD transmembrane transport	1	1	1	Biological Process	0.0190438	0.154305
GO:0035508	positive regulation of myosin-light-chain-phosphatase activity	1	1	1	Biological Process	0.0190438	0.154305
GO:0035638	signal maturation	1	1	1	Biological Process	0.0190438	0.154305
GO:0035724	CD24 biosynthetic process	1	1	1	Biological Process	0.0190438	0.154305
GO:0036111	very long-chain fatty-acyl-CoA metabolic process	1	1	1	Biological Process	0.0190438	0.154305
GO:0036285	SAGA complex assembly	1	1	1	Biological Process	0.0190438	0.154305
GO:0042040	metal incorporation into metallo-molybdopterin complex	1	1	1	Biological Process	0.0190438	0.154305
GO:0042986	positive regulation of amyloid precursor protein biosynthetic process	1	1	1	Biological Process	0.0190438	0.154305
GO:0045849	negative regulation of nurse cell apoptotic process	1	1	1	Biological Process	0.0190438	0.154305
GO:0048352	paraxial mesoderm structural organization	1	1	1	Biological Process	0.0190438	0.154305
GO:0048693	regulation of collateral sprouting of injured axon	1	1	1	Biological Process	0.0190438	0.154305
GO:0048694	positive regulation of collateral sprouting of injured axon	1	1	1	Biological Process	0.0190438	0.154305
GO:0060288	formation of a compartment boundary	1	1	1	Biological Process	0.0190438	0.154305
GO:0060366	lambdoid suture morphogenesis	1	1	1	Biological Process	0.0190438	0.154305
GO:0060367	sagittal suture morphogenesis	1	1	1	Biological Process	0.0190438	0.154305
GO:0060399	positive regulation of growth hormone receptor signaling pathway	1	1	1	Biological Process	0.0190438	0.154305
GO:0060464	lung lobe formation	1	1	1	Biological Process	0.0190438	0.154305
GO:0060540	diaphragm morphogenesis	1	1	1	Biological Process	0.0190438	0.154305
GO:0060873	anterior semicircular canal development	1	1	1	Biological Process	0.0190438	0.154305
GO:0061412	positive regulation of transcription from RNA polymerase II promoter in response to amino acid starvation	1	1	1	Biological Process	0.0190438	0.154305
GO:0061492	asymmetric protein localization to old or new spindle pole body	1	1	1	Biological Process	0.0190438	0.154305
GO:0061509	asymmetric protein localization to old mitotic spindle pole body	1	1	1	Biological Process	0.0190438	0.154305
GO:0070177	contractile vacuole discharge	1	1	1	Biological Process	0.0190438	0.154305
GO:0070650	actin filament bundle distribution	1	1	1	Biological Process	0.0190438	0.154305
GO:0070923	siRNA loading onto RISC involved in chromatin silencing by small RNA	1	1	1	Biological Process	0.0190438	0.154305
GO:0071109	superior temporal gyrus development	1	1	1	Biological Process	0.0190438	0.154305
GO:0071449	cellular response to lipid hydroperoxide	1	1	1	Biological Process	0.0190438	0.154305
GO:0072579	glycine receptor clustering	1	1	1	Biological Process	0.0190438	0.154305
GO:0090137	epithelial cell-cell adhesion involved in epithelium migration	1	1	1	Biological Process	0.0190438	0.154305
GO:0098544	maintenance of protein complex location	1	1	1	Biological Process	0.0190438	0.154305
GO:0098545	maintenance of protein complex location in cytoplasm	1	1	1	Biological Process	0.0190438	0.154305
GO:1901892	negative regulation of cell septum assembly	1	1	1	Biological Process	0.0190438	0.154305
GO:1902404	mitotic actomyosin contractile ring contraction	1	1	1	Biological Process	0.0190438	0.154305
GO:1902466	positive regulation of histone H3-K27 trimethylation	1	1	1	Biological Process	0.0190438	0.154305
GO:1902748	positive regulation of lens fiber cell differentiation	1	1	1	Biological Process	0.0190438	0.154305
GO:1903353	regulation of nucleus organization	1	1	1	Biological Process	0.0190438	0.154305
GO:1903674	regulation of cap-dependent translational initiation	1	1	1	Biological Process	0.0190438	0.154305
GO:1903676	positive regulation of cap-dependent translational initiation	1	1	1	Biological Process	0.0190438	0.154305
GO:1903681	regulation of epithelial cell-cell adhesion involved in epithelium migration	1	1	1	Biological Process	0.0190438	0.154305
GO:1903683	positive regulation of epithelial cell-cell adhesion involved in epithelium migration	1	1	1	Biological Process	0.0190438	0.154305
GO:1903684	regulation of border follicle cell migration	1	1	1	Biological Process	0.0190438	0.154305
GO:1903688	positive regulation of border follicle cell migration	1	1	1	Biological Process	0.0190438	0.154305
GO:1904414	positive regulation of cardiac ventricle development	1	1	1	Biological Process	0.0190438	0.154305
GO:1990236	proteasome core complex import into nucleus	1	1	1	Biological Process	0.0190438	0.154305
GO:1990237	sequestration of proteasome core complex in proteasome storage granule	1	1	1	Biological Process	0.0190438	0.154305
GO:1990255	subsynaptic reticulum organization	1	1	1	Biological Process	0.0190438	0.154305
GO:2000077	negative regulation of type B pancreatic cell development	1	1	1	Biological Process	0.0190438	0.154305
GO:2000438	negative regulation of monocyte extravasation	1	1	1	Biological Process	0.0190438	0.154305
GO:2000466	negative regulation of glycogen (starch) synthase activity	1	1	1	Biological Process	0.0190438	0.154305
GO:2000559	regulation of CD24 biosynthetic process	1	1	1	Biological Process	0.0190438	0.154305
GO:2000560	positive regulation of CD24 biosynthetic process	1	1	1	Biological Process	0.0190438	0.154305
GO:0045934	negative regulation of nucleobase-containing compound metabolic process	41	1547	0.027	Biological Process	0.0190745	0.154325
GO:0046824	positive regulation of nucleocytoplasmic transport	5	81	0.062	Biological Process	0.0191878	0.155012
GO:0071375	cellular response to peptide hormone stimulus	12	318	0.038	Biological Process	0.0192392	0.155196
GO:0032504	multicellular organism reproduction	33	1191	0.028	Biological Process	0.0194409	0.156591
GO:1901992	positive regulation of mitotic cell cycle phase transition	6	111	0.054	Biological Process	0.0194848	0.156713
GO:0070603	SWI/SNF superfamily-type complex	5	78	0.064	Cellular Component	0.0164482	0.157628
GO:0048634	regulation of muscle organ development	7	143	0.049	Biological Process	0.0197759	0.158586
GO:0061640	cytoskeleton-dependent cytokinesis	7	143	0.049	Biological Process	0.0197759	0.158586
GO:0023014	signal transduction by protein phosphorylation	24	803	0.03	Biological Process	0.0198657	0.159072
GO:0031625	ubiquitin protein ligase binding	12	277	0.043	Molecular Function	0.00851629	0.159376
GO:0019220	regulation of phosphate metabolic process	42	1598	0.026	Biological Process	0.0201159	0.160633
GO:0044710	single-organism metabolic process	136	6181	0.022	Biological Process	0.0201475	0.160633
GO:0031589	cell-substrate adhesion	11	283	0.039	Biological Process	0.0201493	0.160633
GO:0009376	HslUV protease complex	3	29	0.103	Cellular Component	0.0172702	0.161033
GO:0035327	transcriptionally active chromatin	3	29	0.103	Cellular Component	0.0172702	0.161033
GO:0051174	regulation of phosphorus metabolic process	42	1599	0.026	Biological Process	0.0203042	0.161632
GO:0043069	negative regulation of programmed cell death	24	805	0.03	Biological Process	0.0203959	0.162125
GO:0003723	RNA binding	38	1306	0.029	Molecular Function	0.00880558	0.162215
GO:0051094	positive regulation of developmental process	37	1374	0.027	Biological Process	0.0204741	0.162509
GO:0042307	positive regulation of protein import into nucleus	4	55	0.073	Biological Process	0.0205771	0.163089
GO:0045540	regulation of cholesterol biosynthetic process	3	31	0.097	Biological Process	0.0207467	0.163956
GO:0051491	positive regulation of filopodium assembly	3	31	0.097	Biological Process	0.0207467	0.163956
GO:0016301	kinase activity	33	1097	0.03	Molecular Function	0.00904183	0.164005
GO:0051271	negative regulation of cellular component movement	10	248	0.04	Biological Process	0.0208393	0.164449
GO:0003174	mitral valve development	2	12	0.167	Biological Process	0.0210371	0.164579
GO:0010499	proteasomal ubiquitin-independent protein catabolic process	2	12	0.167	Biological Process	0.0210371	0.164579
GO:0030238	male sex determination	2	12	0.167	Biological Process	0.0210371	0.164579
GO:0034975	protein folding in endoplasmic reticulum	2	12	0.167	Biological Process	0.0210371	0.164579
GO:0060766	negative regulation of androgen receptor signaling pathway	2	12	0.167	Biological Process	0.0210371	0.164579
GO:0061029	eyelid development in camera-type eye	2	12	0.167	Biological Process	0.0210371	0.164579
GO:0048749	compound eye development	6	113	0.053	Biological Process	0.0210762	0.164649
GO:0005777	peroxisome	7	141	0.05	Cellular Component	0.0183149	0.166082
GO:0042579	microbody	7	141	0.05	Cellular Component	0.0183149	0.166082
GO:0071004	U2-type prespliceosome	3	30	0.1	Cellular Component	0.0189246	0.166082
GO:0017086	3-methyl-2-oxobutanoate dehydrogenase (lipoamide) complex	1	1	1	Cellular Component	0.0190152	0.166082
GO:0036062	presynaptic periactive zone	1	1	1	Cellular Component	0.0190152	0.166082
GO:0048699	generation of neurons	44	1696	0.026	Biological Process	0.0213945	0.166896
GO:0032553	ribonucleotide binding	66	2553	0.026	Molecular Function	0.00934421	0.166922
GO:0030324	lung development	8	179	0.045	Biological Process	0.0215508	0.167874
GO:0070300	phosphatidic acid binding	3	23	0.13	Molecular Function	0.00979362	0.168414
GO:0004638	phosphoribosylaminoimidazole carboxylase activity	2	8	0.25	Molecular Function	0.00985627	0.168414
GO:1990446	U1 snRNP binding	2	8	0.25	Molecular Function	0.00985627	0.168414
GO:0048738	cardiac muscle tissue development	9	214	0.042	Biological Process	0.0217416	0.169119
GO:0048146	positive regulation of fibroblast proliferation	4	56	0.071	Biological Process	0.0218374	0.169621
GO:0008094	DNA-dependent ATPase activity	8	152	0.053	Molecular Function	0.0100936	0.169852
GO:0036094	small molecule binding	81	3264	0.025	Molecular Function	0.0107	0.169852
GO:0044389	ubiquitin-like protein ligase binding	12	287	0.042	Molecular Function	0.011081	0.169852
GO:0032555	purine ribonucleotide binding	65	2534	0.026	Molecular Function	0.0116924	0.169852
GO:0019901	protein kinase binding	21	627	0.033	Molecular Function	0.0118188	0.169852
GO:0017076	purine nucleotide binding	65	2544	0.026	Molecular Function	0.0126936	0.169852
GO:0008143	poly(A) binding	3	26	0.115	Molecular Function	0.0137731	0.169852
GO:0050839	cell adhesion molecule binding	9	194	0.046	Molecular Function	0.0142173	0.169852
GO:0035639	purine ribonucleoside triphosphate binding	63	2473	0.025	Molecular Function	0.0150277	0.169852
GO:0051018	protein kinase A binding	4	49	0.082	Molecular Function	0.0151982	0.169852
GO:0008266	poly(U) RNA binding	3	27	0.111	Molecular Function	0.0152747	0.169852
GO:0004075	biotin carboxylase activity	2	10	0.2	Molecular Function	0.0154372	0.169852
GO:0016730	oxidoreductase activity, acting on iron-sulfur proteins as donors	2	10	0.2	Molecular Function	0.0154372	0.169852
GO:0030619	U1 snRNA binding	2	10	0.2	Molecular Function	0.0154372	0.169852
GO:0005102	receptor binding	41	1488	0.028	Molecular Function	0.0156066	0.169852
GO:0016773	phosphotransferase activity, alcohol group as acceptor	28	931	0.03	Molecular Function	0.0156826	0.169852
GO:0004003	ATP-dependent DNA helicase activity	6	104	0.058	Molecular Function	0.0163102	0.169852
GO:0032550	purine ribonucleoside binding	63	2486	0.025	Molecular Function	0.0166738	0.169852
GO:0001883	purine nucleoside binding	63	2487	0.025	Molecular Function	0.0168064	0.169852
GO:0035035	histone acetyltransferase binding	3	28	0.107	Molecular Function	0.0168651	0.169852
GO:0032549	ribonucleoside binding	63	2489	0.025	Molecular Function	0.0170741	0.169852
GO:0016887	ATPase activity	23	731	0.031	Molecular Function	0.0170749	0.169852
GO:0001882	nucleoside binding	63	2494	0.025	Molecular Function	0.0177589	0.169852
GO:0098772	molecular function regulator	44	1636	0.027	Molecular Function	0.0181953	0.169852
GO:0005080	protein kinase C binding	4	52	0.077	Molecular Function	0.0185601	0.169852
GO:0005548	phospholipid transporter activity	4	52	0.077	Molecular Function	0.0185601	0.169852
GO:0004499	N,N-dimethylaniline monooxygenase activity	2	11	0.182	Molecular Function	0.0186265	0.169852
GO:0008716	D-alanine-D-alanine ligase activity	2	11	0.182	Molecular Function	0.0186265	0.169852
GO:0070410	co-SMAD binding	2	11	0.182	Molecular Function	0.0186265	0.169852
GO:0016614	oxidoreductase activity, acting on CH-OH group of donors	10	239	0.042	Molecular Function	0.0193952	0.169852
GO:0000246	delta24(24-1) sterol reductase activity	1	1	1	Molecular Function	0.0195359	0.169852
GO:0004310	farnesyl-diphosphate farnesyltransferase activity	1	1	1	Molecular Function	0.0195359	0.169852
GO:0004508	steroid 17-alpha-monooxygenase activity	1	1	1	Molecular Function	0.0195359	0.169852
GO:0004964	luteinizing hormone receptor activity	1	1	1	Molecular Function	0.0195359	0.169852
GO:0005009	insulin-activated receptor activity	1	1	1	Molecular Function	0.0195359	0.169852
GO:0005131	growth hormone receptor binding	1	1	1	Molecular Function	0.0195359	0.169852
GO:0008813	chorismate lyase activity	1	1	1	Molecular Function	0.0195359	0.169852
GO:0015431	glutathione S-conjugate-exporting ATPase activity	1	1	1	Molecular Function	0.0195359	0.169852
GO:0016819	hydrolase activity, acting on acid anhydrides, in sulfonyl-containing anhydrides	1	1	1	Molecular Function	0.0195359	0.169852
GO:0017113	dihydropyrimidine dehydrogenase (NADP+) activity	1	1	1	Molecular Function	0.0195359	0.169852
GO:0017178	diphthine-ammonia ligase activity	1	1	1	Molecular Function	0.0195359	0.169852
GO:0030791	arsenite methyltransferase activity	1	1	1	Molecular Function	0.0195359	0.169852
GO:0030792	methylarsonite methyltransferase activity	1	1	1	Molecular Function	0.0195359	0.169852
GO:0033961	cis-stilbene-oxide hydrolase activity	1	1	1	Molecular Function	0.0195359	0.169852
GO:0033989	3alpha,7alpha,12alpha-trihydroxy-5beta-cholest-24-enoyl-CoA hydratase activity	1	1	1	Molecular Function	0.0195359	0.169852
GO:0034634	glutathione transmembrane transporter activity	1	1	1	Molecular Function	0.0195359	0.169852
GO:0035472	choriogonadotropin hormone receptor activity	1	1	1	Molecular Function	0.0195359	0.169852
GO:0035598	N6-threonylcarbomyladenosine methylthiotransferase activity	1	1	1	Molecular Function	0.0195359	0.169852
GO:0038106	choriogonadotropin hormone binding	1	1	1	Molecular Function	0.0195359	0.169852
GO:0042937	tripeptide transporter activity	1	1	1	Molecular Function	0.0195359	0.169852
GO:0043120	tumor necrosis factor binding	1	1	1	Molecular Function	0.0195359	0.169852
GO:0043530	adenosine 5'-monophosphoramidase activity	1	1	1	Molecular Function	0.0195359	0.169852
GO:0044594	17-beta-hydroxysteroid dehydrogenase (NAD+) activity	1	1	1	Molecular Function	0.0195359	0.169852
GO:0044610	FMN transmembrane transporter activity	1	1	1	Molecular Function	0.0195359	0.169852
GO:0046623	sphingolipid-translocating ATPase activity	1	1	1	Molecular Function	0.0195359	0.169852
GO:0047442	17-alpha-hydroxyprogesterone aldolase activity	1	1	1	Molecular Function	0.0195359	0.169852
GO:0047627	adenylylsulfatase activity	1	1	1	Molecular Function	0.0195359	0.169852
GO:0050614	delta24-sterol reductase activity	1	1	1	Molecular Function	0.0195359	0.169852
GO:0051724	NAD transporter activity	1	1	1	Molecular Function	0.0195359	0.169852
GO:0051996	squalene synthase activity	1	1	1	Molecular Function	0.0195359	0.169852
GO:0061598	molybdopterin adenylyltransferase activity	1	1	1	Molecular Function	0.0195359	0.169852
GO:0061599	molybdopterin molybdotransferase activity	1	1	1	Molecular Function	0.0195359	0.169852
GO:0061712	tRNA (N(6)-L-threonylcarbamoyladenosine(37)-C(2))-methylthiotransferase	1	1	1	Molecular Function	0.0195359	0.169852
GO:0070123	transforming growth factor beta receptor activity, type III	1	1	1	Molecular Function	0.0195359	0.169852
GO:0071997	glutathione S-conjugate-transporting ATPase activity	1	1	1	Molecular Function	0.0195359	0.169852
GO:0086057	voltage-gated calcium channel activity involved in bundle of His cell action potential	1	1	1	Molecular Function	0.0195359	0.169852
GO:0016491	oxidoreductase activity	31	1076	0.029	Molecular Function	0.0195928	0.169852
GO:0045445	myoblast differentiation	5	84	0.06	Biological Process	0.0220902	0.171341
GO:0005844	polysome	5	82	0.061	Cellular Component	0.0200061	0.172553
GO:0022008	neurogenesis	46	1793	0.026	Biological Process	0.022386	0.173168
GO:0022607	cellular component assembly	76	3213	0.024	Biological Process	0.0223936	0.173168
GO:0002253	activation of immune response	14	402	0.035	Biological Process	0.0224212	0.173168
GO:0036474	cell death in response to hydrogen peroxide	3	32	0.094	Biological Process	0.0225775	0.173636
GO:0050856	regulation of T cell receptor signaling pathway	3	32	0.094	Biological Process	0.0225775	0.173636
GO:0050892	intestinal absorption	3	32	0.094	Biological Process	0.0225775	0.173636
GO:0043005	neuron projection	35	1287	0.027	Cellular Component	0.0205084	0.173878
GO:0071010	prespliceosome	3	31	0.097	Cellular Component	0.0206638	0.173878
GO:0043196	varicosity	2	12	0.167	Cellular Component	0.0209773	0.17439
GO:0031644	regulation of neurological system process	6	115	0.052	Biological Process	0.0227535	0.174743
GO:0006366	transcription from RNA polymerase II promoter	60	2451	0.024	Biological Process	0.0230424	0.176713
GO:0045778	positive regulation of ossification	5	85	0.059	Biological Process	0.0231175	0.176744
GO:2001023	regulation of response to drug	5	85	0.059	Biological Process	0.0231175	0.176744
GO:0016574	histone ubiquitination	4	57	0.07	Biological Process	0.0231439	0.176744
GO:0014069	postsynaptic density	10	250	0.04	Cellular Component	0.0216773	0.178064
GO:0006897	endocytosis	20	647	0.031	Biological Process	0.0234006	0.178205
GO:0016568	chromatin modification	20	647	0.031	Biological Process	0.0234006	0.178205
GO:0002429	immune response-activating cell surface receptor signaling pathway	9	217	0.041	Biological Process	0.0235312	0.178949
GO:0051286	cell tip	3	32	0.094	Cellular Component	0.0224878	0.179247
GO:0031248	protein acetyltransferase complex	6	115	0.052	Cellular Component	0.0226007	0.179247
GO:1902493	acetyltransferase complex	6	115	0.052	Cellular Component	0.0226007	0.179247
GO:0061695	transferase complex, transferring phosphorus-containing groups	14	404	0.035	Cellular Component	0.0229907	0.180268
GO:0004312	fatty acid synthase activity	5	81	0.062	Molecular Function	0.0211538	0.180477
GO:0000987	core promoter proximal region sequence-specific DNA binding	16	466	0.034	Molecular Function	0.0212936	0.180477
GO:0001159	core promoter proximal region DNA binding	16	466	0.034	Molecular Function	0.0212936	0.180477
GO:0016616	oxidoreductase activity, acting on the CH-OH group of donors, NAD or NADP as acceptor	9	209	0.043	Molecular Function	0.0219468	0.180477
GO:0005522	profilin binding	2	12	0.167	Molecular Function	0.0220666	0.180477
GO:0016801	hydrolase activity, acting on ether bonds	2	12	0.167	Molecular Function	0.0220666	0.180477
GO:0034185	apolipoprotein binding	2	12	0.167	Molecular Function	0.0220666	0.180477
GO:0070990	snRNP binding	2	12	0.167	Molecular Function	0.0220666	0.180477
GO:0004757	sepiapterin reductase activity	4	55	0.073	Molecular Function	0.0223492	0.180477
GO:0048365	Rac GTPase binding	4	55	0.073	Molecular Function	0.0223492	0.180477
GO:0007155	cell adhesion	37	1390	0.027	Biological Process	0.0239698	0.18203
GO:0030336	negative regulation of cell migration	9	218	0.041	Biological Process	0.0241505	0.18289
GO:0030323	respiratory tube development	8	183	0.044	Biological Process	0.0242072	0.18289
GO:0009164	nucleoside catabolic process	3	33	0.091	Biological Process	0.0244934	0.18289
GO:0033144	negative regulation of intracellular steroid hormone receptor signaling pathway	3	33	0.091	Biological Process	0.0244934	0.18289
GO:0051642	centrosome localization	3	33	0.091	Biological Process	0.0244934	0.18289
GO:1904591	positive regulation of protein import	4	58	0.069	Biological Process	0.0244969	0.18289
GO:0021702	cerebellar Purkinje cell differentiation	2	13	0.154	Biological Process	0.0245532	0.18289
GO:0031643	positive regulation of myelination	2	13	0.154	Biological Process	0.0245532	0.18289
GO:0048382	mesendoderm development	2	13	0.154	Biological Process	0.0245532	0.18289
GO:0060213	positive regulation of nuclear-transcribed mRNA poly(A) tail shortening	2	13	0.154	Biological Process	0.0245532	0.18289
GO:0072520	seminiferous tubule development	2	13	0.154	Biological Process	0.0245532	0.18289
GO:0086013	membrane repolarization during cardiac muscle cell action potential	2	13	0.154	Biological Process	0.0245532	0.18289
GO:1902001	fatty acid transmembrane transport	2	13	0.154	Biological Process	0.0245532	0.18289
GO:1903430	negative regulation of cell maturation	2	13	0.154	Biological Process	0.0245532	0.18289
GO:0050790	regulation of catalytic activity	53	2130	0.025	Biological Process	0.0246436	0.183012
GO:0051247	positive regulation of protein metabolic process	40	1529	0.026	Biological Process	0.0246662	0.183012
GO:0045088	regulation of innate immune response	11	292	0.038	Biological Process	0.0246705	0.183012
GO:0010876	lipid localization	15	447	0.034	Biological Process	0.0247986	0.183712
GO:0044093	positive regulation of molecular function	42	1622	0.026	Biological Process	0.0250412	0.185257
GO:0051345	positive regulation of hydrolase activity	21	694	0.03	Biological Process	0.0251666	0.185932
GO:0034249	negative regulation of cellular amide metabolic process	9	220	0.041	Biological Process	0.0254237	0.187577
GO:0005951	carbamoyl-phosphate synthase complex	2	13	0.154	Cellular Component	0.0244839	0.187742
GO:0000790	nuclear chromatin	15	447	0.034	Cellular Component	0.024488	0.187742
GO:1901615	organic hydroxy compound metabolic process	20	653	0.031	Biological Process	0.0254875	0.187793
GO:0051272	positive regulation of cellular component movement	15	449	0.033	Biological Process	0.0256694	0.188701
GO:0006743	ubiquinone metabolic process	7	151	0.046	Biological Process	0.0257146	0.188701
GO:0006744	ubiquinone biosynthetic process	7	151	0.046	Biological Process	0.0257146	0.188701
GO:1902532	negative regulation of intracellular signal transduction	17	530	0.032	Biological Process	0.0258124	0.189163
GO:0001046	core promoter sequence-specific DNA binding	4	56	0.071	Molecular Function	0.0237093	0.190158
GO:0008187	poly-pyrimidine tract binding	3	32	0.094	Molecular Function	0.0241201	0.192146
GO:0046165	alcohol biosynthetic process	8	186	0.043	Biological Process	0.0263445	0.192568
GO:0001841	neural tube formation	6	119	0.05	Biological Process	0.0263723	0.192568
GO:1900182	positive regulation of protein localization to nucleus	5	88	0.057	Biological Process	0.026383	0.192568
GO:0098858	actin-based cell projection	8	185	0.043	Cellular Component	0.0254099	0.192668
GO:0002053	positive regulation of mesenchymal cell proliferation	3	34	0.088	Biological Process	0.0264945	0.192864
GO:0007413	axonal fasciculation	3	34	0.088	Biological Process	0.0264945	0.192864
GO:0003676	nucleic acid binding	88	3717	0.024	Molecular Function	0.0246938	0.195396
GO:0030278	regulation of ossification	8	187	0.043	Biological Process	0.0270853	0.196902
GO:0005790	smooth endoplasmic reticulum	3	34	0.088	Cellular Component	0.0263903	0.197927
GO:0004088	carbamoyl-phosphate synthase (glutamine-hydrolyzing) activity	2	13	0.154	Molecular Function	0.0257466	0.1984
GO:0004652	polynucleotide adenylyltransferase activity	2	13	0.154	Molecular Function	0.0257466	0.1984
GO:0019211	phosphatase activator activity	2	13	0.154	Molecular Function	0.0257466	0.1984
GO:0042975	peroxisome proliferator activated receptor binding	2	13	0.154	Molecular Function	0.0257466	0.1984
GO:0034504	protein localization to nucleus	13	374	0.035	Biological Process	0.0275566	0.200061
GO:0051960	regulation of nervous system development	27	959	0.028	Biological Process	0.0276073	0.200159
GO:0002682	regulation of immune system process	32	1180	0.027	Biological Process	0.0276437	0.200159
GO:0034248	regulation of cellular amide metabolic process	17	535	0.032	Biological Process	0.0279001	0.201097
GO:0006778	porphyrin-containing compound metabolic process	9	224	0.04	Biological Process	0.0281117	0.201097
GO:0002784	regulation of antimicrobial peptide production	2	14	0.143	Biological Process	0.0282902	0.201097
GO:0006696	ergosterol biosynthetic process	2	14	0.143	Biological Process	0.0282902	0.201097
GO:0008204	ergosterol metabolic process	2	14	0.143	Biological Process	0.0282902	0.201097
GO:0010918	positive regulation of mitochondrial membrane potential	2	14	0.143	Biological Process	0.0282902	0.201097
GO:0021694	cerebellar Purkinje cell layer formation	2	14	0.143	Biological Process	0.0282902	0.201097
GO:0032957	inositol trisphosphate metabolic process	2	14	0.143	Biological Process	0.0282902	0.201097
GO:0039535	regulation of RIG-I signaling pathway	2	14	0.143	Biological Process	0.0282902	0.201097
GO:0060009	Sertoli cell development	2	14	0.143	Biological Process	0.0282902	0.201097
GO:0060211	regulation of nuclear-transcribed mRNA poly(A) tail shortening	2	14	0.143	Biological Process	0.0282902	0.201097
GO:0071372	cellular response to follicle-stimulating hormone stimulus	2	14	0.143	Biological Process	0.0282902	0.201097
GO:0071380	cellular response to prostaglandin E stimulus	2	14	0.143	Biological Process	0.0282902	0.201097
GO:0097242	beta-amyloid clearance	2	14	0.143	Biological Process	0.0282902	0.201097
GO:0072330	monocarboxylic acid biosynthetic process	14	415	0.034	Biological Process	0.0283834	0.201496
GO:0008667	2,3-dihydro-2,3-dihydroxybenzoate dehydrogenase activity	4	58	0.069	Molecular Function	0.0265772	0.202158
GO:0008678	2-deoxy-D-gluconate 3-dehydrogenase activity	4	58	0.069	Molecular Function	0.0265772	0.202158
GO:0010656	negative regulation of muscle cell apoptotic process	3	35	0.086	Biological Process	0.0285803	0.202367
GO:0086009	membrane repolarization	3	35	0.086	Biological Process	0.0285803	0.202367
GO:0021766	hippocampus development	5	90	0.056	Biological Process	0.0287156	0.20306
GO:0006729	tetrahydrobiopterin biosynthetic process	4	61	0.066	Biological Process	0.0288383	0.2034
GO:0030032	lamellipodium assembly	4	61	0.066	Biological Process	0.0288383	0.2034
GO:0010563	negative regulation of phosphorus metabolic process	18	579	0.031	Biological Process	0.0290978	0.204438
GO:0045936	negative regulation of phosphate metabolic process	18	579	0.031	Biological Process	0.0290978	0.204438
GO:0031047	gene silencing by RNA	7	155	0.045	Biological Process	0.0290982	0.204438
GO:0030425	dendrite	19	619	0.031	Cellular Component	0.0280318	0.2049
GO:0038201	TOR complex	2	14	0.143	Cellular Component	0.0282108	0.2049
GO:0071565	nBAF complex	2	14	0.143	Cellular Component	0.0282108	0.2049
GO:0097367	carbohydrate derivative binding	70	2878	0.024	Molecular Function	0.0272095	0.205641
GO:0003007	heart morphogenesis	10	263	0.038	Biological Process	0.0296641	0.208145
GO:0050662	coenzyme binding	14	404	0.035	Molecular Function	0.028076	0.208888
GO:0019903	protein phosphatase binding	7	150	0.047	Molecular Function	0.0280854	0.208888
GO:0017124	SH3 domain binding	6	118	0.051	Molecular Function	0.028332	0.208888
GO:0004386	helicase activity	11	291	0.038	Molecular Function	0.0283478	0.208888
GO:0000502	proteasome complex	6	122	0.049	Cellular Component	0.0291325	0.20939
GO:0033013	tetrapyrrole metabolic process	11	301	0.037	Biological Process	0.0298891	0.209414
GO:0001952	regulation of cell-matrix adhesion	5	91	0.055	Biological Process	0.0299293	0.209414
GO:0051223	regulation of protein transport	18	581	0.031	Biological Process	0.0299602	0.209414
GO:0005768	endosome	24	836	0.029	Cellular Component	0.0296127	0.20952
GO:0071013	catalytic step 2 spliceosome	5	91	0.055	Cellular Component	0.0297579	0.20952
GO:0045931	positive regulation of mitotic cell cycle	8	191	0.042	Biological Process	0.030193	0.21046
GO:0003012	muscle system process	13	379	0.034	Biological Process	0.0302259	0.21046
GO:2000146	negative regulation of cell motility	9	227	0.04	Biological Process	0.0302547	0.21046
GO:0006511	ubiquitin-dependent protein catabolic process	21	708	0.03	Biological Process	0.0303522	0.21046
GO:0042326	negative regulation of phosphorylation	15	459	0.033	Biological Process	0.03037	0.21046
GO:0046146	tetrahydrobiopterin metabolic process	4	62	0.065	Biological Process	0.0303804	0.21046
GO:1903201	regulation of oxidative stress-induced cell death	4	62	0.065	Biological Process	0.0303804	0.21046
GO:0001702	gastrulation with mouth forming second	3	36	0.083	Biological Process	0.0307508	0.211947
GO:0010862	positive regulation of pathway-restricted SMAD protein phosphorylation	3	36	0.083	Biological Process	0.0307508	0.211947
GO:0021696	cerebellar cortex morphogenesis	3	36	0.083	Biological Process	0.0307508	0.211947
GO:0097035	regulation of membrane lipid distribution	3	36	0.083	Biological Process	0.0307508	0.211947
GO:0048232	male gamete generation	18	583	0.031	Biological Process	0.0308417	0.212305
GO:0042594	response to starvation	10	266	0.038	Biological Process	0.0317054	0.212431
GO:0021915	neural tube development	8	193	0.041	Biological Process	0.0318353	0.212431
GO:0031396	regulation of protein ubiquitination	12	343	0.035	Biological Process	0.032047	0.212431
GO:0019953	sexual reproduction	31	1150	0.027	Biological Process	0.0320969	0.212431
GO:0043065	positive regulation of apoptotic process	18	586	0.031	Biological Process	0.0321999	0.212431
GO:0007512	adult heart development	2	15	0.133	Biological Process	0.0322384	0.212431
GO:0009826	unidimensional cell growth	2	15	0.133	Biological Process	0.0322384	0.212431
GO:0016584	nucleosome positioning	2	15	0.133	Biological Process	0.0322384	0.212431
GO:0033523	histone H2B ubiquitination	2	15	0.133	Biological Process	0.0322384	0.212431
GO:0048340	paraxial mesoderm morphogenesis	2	15	0.133	Biological Process	0.0322384	0.212431
GO:0050860	negative regulation of T cell receptor signaling pathway	2	15	0.133	Biological Process	0.0322384	0.212431
GO:0060712	spongiotrophoblast layer development	2	15	0.133	Biological Process	0.0322384	0.212431
GO:0061154	endothelial tube morphogenesis	2	15	0.133	Biological Process	0.0322384	0.212431
GO:1903830	magnesium ion transmembrane transport	2	15	0.133	Biological Process	0.0322384	0.212431
GO:0008284	positive regulation of cell proliferation	23	799	0.029	Biological Process	0.0324589	0.212431
GO:0051704	multi-organism process	68	2883	0.024	Biological Process	0.0325523	0.212431
GO:0033554	cellular response to stress	60	2499	0.024	Biological Process	0.0325872	0.212431
GO:0006518	peptide metabolic process	33	1242	0.027	Biological Process	0.0327986	0.212431
GO:0009108	coenzyme biosynthetic process	17	546	0.031	Biological Process	0.0329355	0.212431
GO:0032990	cell part morphogenesis	30	1108	0.027	Biological Process	0.0329821	0.212431
GO:0030501	positive regulation of bone mineralization	3	37	0.081	Biological Process	0.0330055	0.212431
GO:0050686	negative regulation of mRNA processing	3	37	0.081	Biological Process	0.0330055	0.212431
GO:2000725	regulation of cardiac muscle cell differentiation	3	37	0.081	Biological Process	0.0330055	0.212431
GO:0042221	response to chemical	99	4410	0.022	Biological Process	0.0335291	0.212431
GO:0048813	dendrite morphogenesis	8	195	0.041	Biological Process	0.0335376	0.212431
GO:0008625	extrinsic apoptotic signaling pathway via death domain receptors	4	64	0.062	Biological Process	0.0336082	0.212431
GO:0046847	filopodium assembly	4	64	0.062	Biological Process	0.0336082	0.212431
GO:0000122	negative regulation of transcription from RNA polymerase II promoter	23	802	0.029	Biological Process	0.0336569	0.212431
GO:0008589	regulation of smoothened signaling pathway	5	94	0.053	Biological Process	0.0337622	0.212431
GO:0043500	muscle adaptation	5	94	0.053	Biological Process	0.0337622	0.212431
GO:1901617	organic hydroxy compound biosynthetic process	10	269	0.037	Biological Process	0.0338438	0.212431
GO:0042325	regulation of phosphorylation	36	1383	0.026	Biological Process	0.0343724	0.212431
GO:0045814	negative regulation of gene expression, epigenetic	8	196	0.041	Biological Process	0.0344116	0.212431
GO:0006606	protein import into nucleus	10	270	0.037	Biological Process	0.0345785	0.212431
GO:0044744	protein targeting to nucleus	10	270	0.037	Biological Process	0.0345785	0.212431
GO:1902593	single-organism nuclear import	10	270	0.037	Biological Process	0.0345785	0.212431
GO:0001817	regulation of cytokine production	16	508	0.031	Biological Process	0.0345942	0.212431
GO:0001843	neural tube closure	5	95	0.053	Biological Process	0.0351044	0.212431
GO:0010923	negative regulation of phosphatase activity	5	95	0.053	Biological Process	0.0351044	0.212431
GO:0007611	learning or memory	11	309	0.036	Biological Process	0.0351537	0.212431
GO:0008038	neuron recognition	4	65	0.062	Biological Process	0.0352941	0.212431
GO:0007163	establishment or maintenance of cell polarity	10	271	0.037	Biological Process	0.0353243	0.212431
GO:0009395	phospholipid catabolic process	3	38	0.079	Biological Process	0.0353439	0.212431
GO:0035337	fatty-acyl-CoA metabolic process	3	38	0.079	Biological Process	0.0353439	0.212431
GO:0050931	pigment cell differentiation	3	38	0.079	Biological Process	0.0353439	0.212431
GO:0050999	regulation of nitric-oxide synthase activity	3	38	0.079	Biological Process	0.0353439	0.212431
GO:1901031	regulation of response to reactive oxygen species	3	38	0.079	Biological Process	0.0353439	0.212431
GO:0060627	regulation of vesicle-mediated transport	16	510	0.031	Biological Process	0.0356572	0.212431
GO:0050794	regulation of cellular process	234	11465	0.02	Biological Process	0.0358059	0.212431
GO:0019216	regulation of lipid metabolic process	12	349	0.034	Biological Process	0.0358649	0.212431
GO:0009611	response to wounding	24	851	0.028	Biological Process	0.0359306	0.212431
GO:0042180	cellular ketone metabolic process	14	429	0.033	Biological Process	0.0360304	0.212431
GO:0016569	covalent chromatin modification	16	511	0.031	Biological Process	0.0361976	0.212431
GO:0002759	regulation of antimicrobial humoral response	2	16	0.125	Biological Process	0.0363884	0.212431
GO:0002921	negative regulation of humoral immune response	2	16	0.125	Biological Process	0.0363884	0.212431
GO:0036010	protein localization to endosome	2	16	0.125	Biological Process	0.0363884	0.212431
GO:0039531	regulation of viral-induced cytoplasmic pattern recognition receptor signaling pathway	2	16	0.125	Biological Process	0.0363884	0.212431
GO:0070102	interleukin-6-mediated signaling pathway	2	16	0.125	Biological Process	0.0363884	0.212431
GO:0071379	cellular response to prostaglandin stimulus	2	16	0.125	Biological Process	0.0363884	0.212431
GO:0086014	atrial cardiac muscle cell action potential	2	16	0.125	Biological Process	0.0363884	0.212431
GO:0086026	atrial cardiac muscle cell to AV node cell signaling	2	16	0.125	Biological Process	0.0363884	0.212431
GO:0086066	atrial cardiac muscle cell to AV node cell communication	2	16	0.125	Biological Process	0.0363884	0.212431
GO:2000726	negative regulation of cardiac muscle cell differentiation	2	16	0.125	Biological Process	0.0363884	0.212431
GO:0031532	actin cytoskeleton reorganization	5	96	0.052	Biological Process	0.0364792	0.212431
GO:0006357	regulation of transcription from RNA polymerase II promoter	56	2325	0.024	Biological Process	0.0366453	0.212431
GO:0007613	memory	7	163	0.043	Biological Process	0.0367409	0.212431
GO:0002011	morphogenesis of an epithelial sheet	4	66	0.061	Biological Process	0.0370283	0.212431
GO:0043486	histone exchange	4	66	0.061	Biological Process	0.0370283	0.212431
GO:0045844	positive regulation of striated muscle tissue development	4	66	0.061	Biological Process	0.0370283	0.212431
GO:0032386	regulation of intracellular transport	16	513	0.031	Biological Process	0.0372963	0.212431
GO:0051493	regulation of cytoskeleton organization	16	513	0.031	Biological Process	0.0372963	0.212431
GO:0032869	cellular response to insulin stimulus	9	236	0.038	Biological Process	0.0373631	0.212431
GO:0000226	microtubule cytoskeleton organization	18	597	0.03	Biological Process	0.0375625	0.212431
GO:0001868	regulation of complement activation, lectin pathway	1	2	0.5	Biological Process	0.0377259	0.212431
GO:0001869	negative regulation of complement activation, lectin pathway	1	2	0.5	Biological Process	0.0377259	0.212431
GO:0001951	intestinal D-glucose absorption	1	2	0.5	Biological Process	0.0377259	0.212431
GO:0002787	negative regulation of antibacterial peptide production	1	2	0.5	Biological Process	0.0377259	0.212431
GO:0003290	atrial septum secundum morphogenesis	1	2	0.5	Biological Process	0.0377259	0.212431
GO:0006542	glutamine biosynthetic process	1	2	0.5	Biological Process	0.0377259	0.212431
GO:0006864	pyrimidine nucleotide transport	1	2	0.5	Biological Process	0.0377259	0.212431
GO:0006982	response to lipid hydroperoxide	1	2	0.5	Biological Process	0.0377259	0.212431
GO:0015882	L-ascorbic acid transport	1	2	0.5	Biological Process	0.0377259	0.212431
GO:0015883	FAD transport	1	2	0.5	Biological Process	0.0377259	0.212431
GO:0015962	diadenosine triphosphate metabolic process	1	2	0.5	Biological Process	0.0377259	0.212431
GO:0015964	diadenosine triphosphate catabolic process	1	2	0.5	Biological Process	0.0377259	0.212431
GO:0016076	snRNA catabolic process	1	2	0.5	Biological Process	0.0377259	0.212431
GO:0016131	brassinosteroid metabolic process	1	2	0.5	Biological Process	0.0377259	0.212431
GO:0016132	brassinosteroid biosynthetic process	1	2	0.5	Biological Process	0.0377259	0.212431
GO:0018339	peptidyl-L-beta-methylthioaspartic acid biosynthetic process from peptidyl-aspartic acid	1	2	0.5	Biological Process	0.0377259	0.212431
GO:0019483	beta-alanine biosynthetic process	1	2	0.5	Biological Process	0.0377259	0.212431
GO:0021775	smoothened signaling pathway involved in ventral spinal cord interneuron specification	1	2	0.5	Biological Process	0.0377259	0.212431
GO:0021776	smoothened signaling pathway involved in spinal cord motor neuron cell fate specification	1	2	0.5	Biological Process	0.0377259	0.212431
GO:0030302	deoxynucleotide transport	1	2	0.5	Biological Process	0.0377259	0.212431
GO:0032120	ascospore-type prospore membrane assembly	1	2	0.5	Biological Process	0.0377259	0.212431
GO:0032625	interleukin-21 production	1	2	0.5	Biological Process	0.0377259	0.212431
GO:0034775	glutathione transmembrane transport	1	2	0.5	Biological Process	0.0377259	0.212431
GO:0035063	nuclear speck organization	1	2	0.5	Biological Process	0.0377259	0.212431
GO:0035190	syncytial nuclear migration	1	2	0.5	Biological Process	0.0377259	0.212431
GO:0035350	FAD transmembrane transport	1	2	0.5	Biological Process	0.0377259	0.212431
GO:0035443	tripeptide transmembrane transport	1	2	0.5	Biological Process	0.0377259	0.212431
GO:0035600	tRNA methylthiolation	1	2	0.5	Biological Process	0.0377259	0.212431
GO:0036187	cell growth mode switching, budding to filamentous	1	2	0.5	Biological Process	0.0377259	0.212431
GO:0042062	long-term strengthening of neuromuscular junction	1	2	0.5	Biological Process	0.0377259	0.212431
GO:0042700	luteinizing hormone signaling pathway	1	2	0.5	Biological Process	0.0377259	0.212431
GO:0042810	pheromone metabolic process	1	2	0.5	Biological Process	0.0377259	0.212431
GO:0042811	pheromone biosynthetic process	1	2	0.5	Biological Process	0.0377259	0.212431
GO:0043132	NAD transport	1	2	0.5	Biological Process	0.0377259	0.212431
GO:0043387	mycotoxin catabolic process	1	2	0.5	Biological Process	0.0377259	0.212431
GO:0043578	nuclear matrix organization	1	2	0.5	Biological Process	0.0377259	0.212431
GO:0043585	nose morphogenesis	1	2	0.5	Biological Process	0.0377259	0.212431
GO:0043630	ncRNA polyadenylation involved in polyadenylation-dependent ncRNA catabolic process	1	2	0.5	Biological Process	0.0377259	0.212431
GO:0044337	canonical Wnt signaling pathway involved in positive regulation of apoptotic process	1	2	0.5	Biological Process	0.0377259	0.212431
GO:0044397	actin cortical patch internalization	1	2	0.5	Biological Process	0.0377259	0.212431
GO:0045720	negative regulation of integrin biosynthetic process	1	2	0.5	Biological Process	0.0377259	0.212431
GO:0046127	pyrimidine deoxyribonucleoside catabolic process	1	2	0.5	Biological Process	0.0377259	0.212431
GO:0046223	aflatoxin catabolic process	1	2	0.5	Biological Process	0.0377259	0.212431
GO:0046478	lactosylceramide metabolic process	1	2	0.5	Biological Process	0.0377259	0.212431
GO:0046544	development of secondary male sexual characteristics	1	2	0.5	Biological Process	0.0377259	0.212431
GO:0046663	dorsal closure, leading edge cell differentiation	1	2	0.5	Biological Process	0.0377259	0.212431
GO:0046665	amnioserosa maintenance	1	2	0.5	Biological Process	0.0377259	0.212431
GO:0048338	mesoderm structural organization	1	2	0.5	Biological Process	0.0377259	0.212431
GO:0048372	lateral mesodermal cell fate commitment	1	2	0.5	Biological Process	0.0377259	0.212431
GO:0048377	lateral mesodermal cell fate specification	1	2	0.5	Biological Process	0.0377259	0.212431
GO:0048378	regulation of lateral mesodermal cell fate specification	1	2	0.5	Biological Process	0.0377259	0.212431
GO:0048674	collateral sprouting of injured axon	1	2	0.5	Biological Process	0.0377259	0.212431
GO:0048688	negative regulation of sprouting of injured axon	1	2	0.5	Biological Process	0.0377259	0.212431
GO:0051232	meiotic spindle elongation	1	2	0.5	Biological Process	0.0377259	0.212431
GO:0051759	sister chromosome movement towards spindle pole involved in meiotic sister chromatid segregation	1	2	0.5	Biological Process	0.0377259	0.212431
GO:0055108	Golgi to transport vesicle transport	1	2	0.5	Biological Process	0.0377259	0.212431
GO:0060355	positive regulation of cell adhesion molecule production	1	2	0.5	Biological Process	0.0377259	0.212431
GO:0060364	frontal suture morphogenesis	1	2	0.5	Biological Process	0.0377259	0.212431
GO:0060466	activation of meiosis involved in egg activation	1	2	0.5	Biological Process	0.0377259	0.212431
GO:0060821	inactivation of X chromosome by DNA methylation	1	2	0.5	Biological Process	0.0377259	0.212431
GO:0060875	lateral semicircular canal development	1	2	0.5	Biological Process	0.0377259	0.212431
GO:0061373	mammillary axonal complex development	1	2	0.5	Biological Process	0.0377259	0.212431
GO:0070904	transepithelial L-ascorbic acid transport	1	2	0.5	Biological Process	0.0377259	0.212431
GO:0071282	cellular response to iron(II) ion	1	2	0.5	Biological Process	0.0377259	0.212431
GO:0072619	interleukin-21 secretion	1	2	0.5	Biological Process	0.0377259	0.212431
GO:0090292	nuclear matrix anchoring at nuclear membrane	1	2	0.5	Biological Process	0.0377259	0.212431
GO:0097338	response to clozapine	1	2	0.5	Biological Process	0.0377259	0.212431
GO:0097498	endothelial tube lumen extension	1	2	0.5	Biological Process	0.0377259	0.212431
GO:1900159	positive regulation of bone mineralization involved in bone maturation	1	2	0.5	Biological Process	0.0377259	0.212431
GO:1901249	regulation of lung goblet cell differentiation	1	2	0.5	Biological Process	0.0377259	0.212431
GO:1901250	negative regulation of lung goblet cell differentiation	1	2	0.5	Biological Process	0.0377259	0.212431
GO:1901377	organic heteropentacyclic compound catabolic process	1	2	0.5	Biological Process	0.0377259	0.212431
GO:1901492	positive regulation of lymphangiogenesis	1	2	0.5	Biological Process	0.0377259	0.212431
GO:1901893	positive regulation of cell septum assembly	1	2	0.5	Biological Process	0.0377259	0.212431
GO:1902413	negative regulation of mitotic cytokinesis	1	2	0.5	Biological Process	0.0377259	0.212431
GO:1902440	protein localization to mitotic spindle pole body	1	2	0.5	Biological Process	0.0377259	0.212431
GO:1902464	regulation of histone H3-K27 trimethylation	1	2	0.5	Biological Process	0.0377259	0.212431
GO:1902618	cellular response to fluoride	1	2	0.5	Biological Process	0.0377259	0.212431
GO:1902896	terminal web assembly	1	2	0.5	Biological Process	0.0377259	0.212431
GO:1903056	regulation of melanosome organization	1	2	0.5	Biological Process	0.0377259	0.212431
GO:1903387	positive regulation of homophilic cell adhesion	1	2	0.5	Biological Process	0.0377259	0.212431
GO:1903437	negative regulation of mitotic cytokinetic process	1	2	0.5	Biological Process	0.0377259	0.212431
GO:1903526	negative regulation of membrane tubulation	1	2	0.5	Biological Process	0.0377259	0.212431
GO:1903691	positive regulation of wound healing, spreading of epidermal cells	1	2	0.5	Biological Process	0.0377259	0.212431
GO:1903786	regulation of glutathione biosynthetic process	1	2	0.5	Biological Process	0.0377259	0.212431
GO:1903788	positive regulation of glutathione biosynthetic process	1	2	0.5	Biological Process	0.0377259	0.212431
GO:1904069	ascaroside metabolic process	1	2	0.5	Biological Process	0.0377259	0.212431
GO:1904070	ascaroside biosynthetic process	1	2	0.5	Biological Process	0.0377259	0.212431
GO:1904351	negative regulation of protein catabolic process in the vacuole	1	2	0.5	Biological Process	0.0377259	0.212431
GO:1904381	Golgi apparatus mannose trimming	1	2	0.5	Biological Process	0.0377259	0.212431
GO:1904412	regulation of cardiac ventricle development	1	2	0.5	Biological Process	0.0377259	0.212431
GO:1904562	phosphatidylinositol 5-phosphate metabolic process	1	2	0.5	Biological Process	0.0377259	0.212431
GO:1904693	midbrain morphogenesis	1	2	0.5	Biological Process	0.0377259	0.212431
GO:1990428	miRNA transport	1	2	0.5	Biological Process	0.0377259	0.212431
GO:1990478	response to ultrasound	1	2	0.5	Biological Process	0.0377259	0.212431
GO:1990519	mitochondrial pyrimidine nucleotide import	1	2	0.5	Biological Process	0.0377259	0.212431
GO:1990798	pancreas regeneration	1	2	0.5	Biological Process	0.0377259	0.212431
GO:2000437	regulation of monocyte extravasation	1	2	0.5	Biological Process	0.0377259	0.212431
GO:2001045	negative regulation of integrin-mediated signaling pathway	1	2	0.5	Biological Process	0.0377259	0.212431
GO:0006984	ER-nucleus signaling pathway	3	39	0.077	Biological Process	0.0377656	0.212431
GO:0010464	regulation of mesenchymal cell proliferation	3	39	0.077	Biological Process	0.0377656	0.212431
GO:0090181	regulation of cholesterol metabolic process	3	39	0.077	Biological Process	0.0377656	0.212431
GO:1901658	glycosyl compound catabolic process	3	39	0.077	Biological Process	0.0377656	0.212431
GO:1902743	regulation of lamellipodium organization	3	39	0.077	Biological Process	0.0377656	0.212431
GO:0009896	positive regulation of catabolic process	14	432	0.032	Biological Process	0.0378455	0.212455
GO:0006353	DNA-templated transcription, termination	5	97	0.052	Biological Process	0.0378868	0.212455
GO:0060606	tube closure	5	97	0.052	Biological Process	0.0378868	0.212455
GO:0004316	3-oxoacyl-[acyl-carrier-protein] reductase (NADPH) activity	4	60	0.067	Molecular Function	0.0296443	0.213196
GO:0001223	transcription coactivator binding	2	14	0.143	Molecular Function	0.0296557	0.213196
GO:0030228	lipoprotein particle receptor activity	2	14	0.143	Molecular Function	0.0296557	0.213196
GO:0043140	ATP-dependent 3'-5' DNA helicase activity	2	14	0.143	Molecular Function	0.0296557	0.213196
GO:0043902	positive regulation of multi-organism process	8	200	0.04	Biological Process	0.0380619	0.213217
GO:0030097	hemopoiesis	23	813	0.028	Biological Process	0.0383361	0.214533
GO:0050660	flavin adenine dinucleotide binding	5	89	0.056	Molecular Function	0.0302632	0.215334
GO:0001085	RNA polymerase II transcription factor binding	6	120	0.05	Molecular Function	0.0304244	0.215334
GO:0036002	pre-mRNA binding	3	35	0.086	Molecular Function	0.0305011	0.215334
GO:0043068	positive regulation of programmed cell death	18	599	0.03	Biological Process	0.0386039	0.215809
GO:0048636	positive regulation of muscle organ development	4	67	0.06	Biological Process	0.0388108	0.216521
GO:1901863	positive regulation of muscle tissue development	4	67	0.06	Biological Process	0.0388108	0.216521
GO:0065003	macromolecular complex assembly	51	2096	0.024	Biological Process	0.0389024	0.21681
GO:0042383	sarcolemma	6	124	0.048	Cellular Component	0.0312044	0.217485
GO:0034655	nucleobase-containing compound catabolic process	17	558	0.03	Biological Process	0.0391625	0.218037
GO:0042181	ketone biosynthetic process	10	276	0.036	Biological Process	0.0392218	0.218144
GO:0007492	endoderm development	5	98	0.051	Biological Process	0.0393272	0.218284
GO:0035195	gene silencing by miRNA	5	98	0.051	Biological Process	0.0393272	0.218284
GO:0001508	action potential	6	131	0.046	Biological Process	0.039453	0.218759
GO:0009317	acetyl-CoA carboxylase complex	2	15	0.133	Cellular Component	0.0321486	0.219629
GO:0016514	SWI/SNF complex	2	15	0.133	Cellular Component	0.0321486	0.219629
GO:0060076	excitatory synapse	10	270	0.037	Cellular Component	0.0342634	0.220273
GO:0043332	mating projection tip	2	16	0.125	Cellular Component	0.0362878	0.220273
GO:0071437	invadopodium	2	16	0.125	Cellular Component	0.0362878	0.220273
GO:0030864	cortical actin cytoskeleton	4	66	0.061	Cellular Component	0.0368521	0.220273
GO:0009925	basal plasma membrane	3	39	0.077	Cellular Component	0.0376212	0.220273
GO:0031097	medial cortex	1	2	0.5	Cellular Component	0.0376699	0.220273
GO:0031213	RSF complex	1	2	0.5	Cellular Component	0.0376699	0.220273
GO:0032116	SMC loading complex	1	2	0.5	Cellular Component	0.0376699	0.220273
GO:0033269	internode region of axon	1	2	0.5	Cellular Component	0.0376699	0.220273
GO:0033290	eukaryotic 48S preinitiation complex	1	2	0.5	Cellular Component	0.0376699	0.220273
GO:0034693	U11/U12 snRNP	1	2	0.5	Cellular Component	0.0376699	0.220273
GO:0044393	microspike	1	2	0.5	Cellular Component	0.0376699	0.220273
GO:0045170	spectrosome	1	2	0.5	Cellular Component	0.0376699	0.220273
GO:0070552	BRISC complex	1	2	0.5	Cellular Component	0.0376699	0.220273
GO:0071148	TEAD-1-YAP complex	1	2	0.5	Cellular Component	0.0376699	0.220273
GO:0097454	Schwann cell microvillus	1	2	0.5	Cellular Component	0.0376699	0.220273
GO:0097635	extrinsic component of autophagosome membrane	1	2	0.5	Cellular Component	0.0376699	0.220273
GO:0001556	oocyte maturation	3	40	0.075	Biological Process	0.0402699	0.221339
GO:0051446	positive regulation of meiotic cell cycle	3	40	0.075	Biological Process	0.0402699	0.221339
GO:0071364	cellular response to epidermal growth factor stimulus	3	40	0.075	Biological Process	0.0402699	0.221339
GO:2001025	positive regulation of response to drug	3	40	0.075	Biological Process	0.0402699	0.221339
GO:0048858	cell projection morphogenesis	29	1084	0.027	Biological Process	0.0406647	0.221339
GO:0030177	positive regulation of Wnt signaling pathway	6	132	0.045	Biological Process	0.0406995	0.221339
GO:0002775	antimicrobial peptide production	2	17	0.118	Biological Process	0.0407313	0.221339
GO:0003180	aortic valve morphogenesis	2	17	0.118	Biological Process	0.0407313	0.221339
GO:0022010	central nervous system myelination	2	17	0.118	Biological Process	0.0407313	0.221339
GO:0035729	cellular response to hepatocyte growth factor stimulus	2	17	0.118	Biological Process	0.0407313	0.221339
GO:0036499	PERK-mediated unfolded protein response	2	17	0.118	Biological Process	0.0407313	0.221339
GO:0039529	RIG-I signaling pathway	2	17	0.118	Biological Process	0.0407313	0.221339
GO:0043584	nose development	2	17	0.118	Biological Process	0.0407313	0.221339
GO:0044107	cellular alcohol metabolic process	2	17	0.118	Biological Process	0.0407313	0.221339
GO:0044108	cellular alcohol biosynthetic process	2	17	0.118	Biological Process	0.0407313	0.221339
GO:0046475	glycerophospholipid catabolic process	2	17	0.118	Biological Process	0.0407313	0.221339
GO:0071786	endoplasmic reticulum tubular network organization	2	17	0.118	Biological Process	0.0407313	0.221339
GO:1900746	regulation of vascular endothelial growth factor signaling pathway	2	17	0.118	Biological Process	0.0407313	0.221339
GO:1990403	embryonic brain development	2	17	0.118	Biological Process	0.0407313	0.221339
GO:2001039	negative regulation of cellular response to drug	2	17	0.118	Biological Process	0.0407313	0.221339
GO:0035567	non-canonical Wnt signaling pathway	5	99	0.051	Biological Process	0.0408005	0.221494
GO:0032868	response to insulin	10	278	0.036	Biological Process	0.0408608	0.2216
GO:0044304	main axon	4	67	0.06	Cellular Component	0.038627	0.223791
GO:0030863	cortical cytoskeleton	5	98	0.051	Cellular Component	0.0391086	0.223791
GO:0042995	cell projection	51	2101	0.024	Cellular Component	0.0392665	0.223791
GO:0005937	mating projection	2	17	0.118	Cellular Component	0.0406194	0.223791
GO:0034515	proteasome storage granule	2	17	0.118	Cellular Component	0.0406194	0.223791
GO:0043034	costamere	2	17	0.118	Cellular Component	0.0406194	0.223791
GO:0097447	dendritic tree	18	604	0.03	Cellular Component	0.0407589	0.223791
GO:0071944	cell periphery	109	4958	0.022	Cellular Component	0.0408661	0.223791
GO:0045861	negative regulation of proteolysis	12	357	0.034	Biological Process	0.0414436	0.224537
GO:0001944	vasculature development	19	647	0.029	Biological Process	0.0415512	0.224897
GO:0006790	sulfur compound metabolic process	20	690	0.029	Biological Process	0.0416309	0.225104
GO:0043543	protein acylation	9	241	0.037	Biological Process	0.0417692	0.225598
GO:1903649	regulation of cytoplasmic transport	11	318	0.035	Biological Process	0.0418222	0.225598
GO:0006720	isoprenoid metabolic process	8	204	0.039	Biological Process	0.0419636	0.225598
GO:0045637	regulation of myeloid cell differentiation	8	204	0.039	Biological Process	0.0419636	0.225598
GO:0046660	female sex differentiation	6	133	0.045	Biological Process	0.0419707	0.225598
GO:0050851	antigen receptor-mediated signaling pathway	6	133	0.045	Biological Process	0.0419707	0.225598
GO:0050789	regulation of biological process	242	11935	0.02	Biological Process	0.0420279	0.225682
GO:0007266	Rho protein signal transduction	7	168	0.042	Biological Process	0.0421333	0.225803
GO:0016573	histone acetylation	7	168	0.042	Biological Process	0.0421333	0.225803
GO:0031401	positive regulation of protein modification process	30	1133	0.026	Biological Process	0.0422911	0.226288
GO:0060996	dendritic spine development	5	100	0.05	Biological Process	0.042307	0.226288
GO:0048646	anatomical structure formation involved in morphogenesis	35	1361	0.026	Biological Process	0.0425052	0.226541
GO:0030219	megakaryocyte differentiation	4	69	0.058	Biological Process	0.0425206	0.226541
GO:0051148	negative regulation of muscle cell differentiation	4	69	0.058	Biological Process	0.0425206	0.226541
GO:0060966	regulation of gene silencing by RNA	4	69	0.058	Biological Process	0.0425206	0.226541
GO:0022603	regulation of anatomical structure morphogenesis	30	1134	0.026	Biological Process	0.0427006	0.226775
GO:0003254	regulation of membrane depolarization	3	41	0.073	Biological Process	0.0428561	0.226775
GO:0006376	mRNA splice site selection	3	41	0.073	Biological Process	0.0428561	0.226775
GO:0007097	nuclear migration	3	41	0.073	Biological Process	0.0428561	0.226775
GO:0040023	establishment of nucleus localization	3	41	0.073	Biological Process	0.0428561	0.226775
GO:0060043	regulation of cardiac muscle cell proliferation	3	41	0.073	Biological Process	0.0428561	0.226775
GO:1903202	negative regulation of oxidative stress-induced cell death	3	41	0.073	Biological Process	0.0428561	0.226775
GO:0003678	DNA helicase activity	8	189	0.042	Molecular Function	0.0325454	0.22695
GO:0004222	metalloendopeptidase activity	9	225	0.04	Molecular Function	0.0331065	0.22695
GO:0003989	acetyl-CoA carboxylase activity	2	15	0.133	Molecular Function	0.0337837	0.22695
GO:0004745	retinol dehydrogenase activity	2	15	0.133	Molecular Function	0.0337837	0.22695
GO:0016813	hydrolase activity, acting on carbon-nitrogen (but not peptide) bonds, in linear amidines	2	15	0.133	Molecular Function	0.0337837	0.22695
GO:0050321	tau-protein kinase activity	2	15	0.133	Molecular Function	0.0337837	0.22695
GO:0004843	thiol-dependent ubiquitin-specific protease activity	5	93	0.054	Molecular Function	0.0356162	0.22695
GO:0008026	ATP-dependent helicase activity	6	125	0.048	Molecular Function	0.0360903	0.22695
GO:0070035	purine NTP-dependent helicase activity	6	125	0.048	Molecular Function	0.0360903	0.22695
GO:0001228	transcriptional activator activity, RNA polymerase II transcription regulatory region sequence-specific binding	14	421	0.033	Molecular Function	0.0377381	0.22695
GO:0016421	CoA carboxylase activity	2	16	0.125	Molecular Function	0.0381207	0.22695
GO:0043138	3'-5' DNA helicase activity	2	16	0.125	Molecular Function	0.0381207	0.22695
GO:0003826	alpha-ketoacid dehydrogenase activity	1	2	0.5	Molecular Function	0.0386912	0.22695
GO:0003863	3-methyl-2-oxobutanoate dehydrogenase (2-methylpropanoyl-transferring) activity	1	2	0.5	Molecular Function	0.0386912	0.22695
GO:0004027	alcohol sulfotransferase activity	1	2	0.5	Molecular Function	0.0386912	0.22695
GO:0004506	squalene monooxygenase activity	1	2	0.5	Molecular Function	0.0386912	0.22695
GO:0004772	sterol O-acyltransferase activity	1	2	0.5	Molecular Function	0.0386912	0.22695
GO:0004963	follicle-stimulating hormone receptor activity	1	2	0.5	Molecular Function	0.0386912	0.22695
GO:0008520	L-ascorbate:sodium symporter activity	1	2	0.5	Molecular Function	0.0386912	0.22695
GO:0008690	3-deoxy-manno-octulosonate cytidylyltransferase activity	1	2	0.5	Molecular Function	0.0386912	0.22695
GO:0010698	acetyltransferase activator activity	1	2	0.5	Molecular Function	0.0386912	0.22695
GO:0015218	pyrimidine nucleotide transmembrane transporter activity	1	2	0.5	Molecular Function	0.0386912	0.22695
GO:0015229	L-ascorbic acid transporter activity	1	2	0.5	Molecular Function	0.0386912	0.22695
GO:0015230	FAD transmembrane transporter activity	1	2	0.5	Molecular Function	0.0386912	0.22695
GO:0030772	tryptophan 2-C-methyltransferase activity	1	2	0.5	Molecular Function	0.0386912	0.22695
GO:0031405	lipoic acid binding	1	2	0.5	Molecular Function	0.0386912	0.22695
GO:0032810	sterol response element binding	1	2	0.5	Molecular Function	0.0386912	0.22695
GO:0033204	ribonuclease P RNA binding	1	2	0.5	Molecular Function	0.0386912	0.22695
GO:0034736	cholesterol O-acyltransferase activity	1	2	0.5	Molecular Function	0.0386912	0.22695
GO:0047710	bis(5'-adenosyl)-triphosphatase activity	1	2	0.5	Molecular Function	0.0386912	0.22695
GO:0051994	P-methyltransferase activity	1	2	0.5	Molecular Function	0.0386912	0.22695
GO:0060703	deoxyribonuclease inhibitor activity	1	2	0.5	Molecular Function	0.0386912	0.22695
GO:0070506	high-density lipoprotein particle receptor activity	1	2	0.5	Molecular Function	0.0386912	0.22695
GO:0070890	sodium-dependent L-ascorbate transmembrane transporter activity	1	2	0.5	Molecular Function	0.0386912	0.22695
GO:0005516	calmodulin binding	8	196	0.041	Molecular Function	0.0390382	0.227852
GO:0002066	columnar/cuboidal epithelial cell development	7	169	0.041	Biological Process	0.0432701	0.228522
GO:0010810	regulation of cell-substrate adhesion	7	169	0.041	Biological Process	0.0432701	0.228522
GO:0008283	cell proliferation	46	1875	0.025	Biological Process	0.0434482	0.22924
GO:0044703	multi-organism reproductive process	35	1364	0.026	Biological Process	0.0436392	0.230025
GO:0002683	negative regulation of immune system process	12	360	0.033	Biological Process	0.043684	0.230038
GO:0014020	primary neural tube formation	5	101	0.05	Biological Process	0.0438466	0.230448
GO:0035308	negative regulation of protein dephosphorylation	5	101	0.05	Biological Process	0.0438466	0.230448
GO:0005771	multivesicular body	3	41	0.073	Cellular Component	0.0426941	0.23196
GO:0005547	phosphatidylinositol-3,4,5-trisphosphate binding	3	39	0.077	Molecular Function	0.0402479	0.232609
GO:0050681	androgen receptor binding	3	39	0.077	Molecular Function	0.0402479	0.232609
GO:0043112	receptor metabolic process	7	170	0.041	Biological Process	0.0444266	0.232701
GO:1900407	regulation of cellular response to oxidative stress	4	70	0.057	Biological Process	0.044448	0.232701
GO:2000648	positive regulation of stem cell proliferation	4	70	0.057	Biological Process	0.044448	0.232701
GO:0044283	small molecule biosynthetic process	32	1229	0.026	Biological Process	0.0444764	0.232701
GO:0032392	DNA geometric change	6	135	0.044	Biological Process	0.0445874	0.232701
GO:0010942	positive regulation of cell death	19	653	0.029	Biological Process	0.0448558	0.232701
GO:0006473	protein acetylation	8	207	0.039	Biological Process	0.045058	0.232701
GO:0010506	regulation of autophagy	10	283	0.035	Biological Process	0.0451622	0.232701
GO:0003215	cardiac right ventricle morphogenesis	2	18	0.111	Biological Process	0.0452582	0.232701
GO:0003323	type B pancreatic cell development	2	18	0.111	Biological Process	0.0452582	0.232701
GO:0006750	glutathione biosynthetic process	2	18	0.111	Biological Process	0.0452582	0.232701
GO:0021692	cerebellar Purkinje cell layer morphogenesis	2	18	0.111	Biological Process	0.0452582	0.232701
GO:0032291	axon ensheathment in central nervous system	2	18	0.111	Biological Process	0.0452582	0.232701
GO:0045056	transcytosis	2	18	0.111	Biological Process	0.0452582	0.232701
GO:0045723	positive regulation of fatty acid biosynthetic process	2	18	0.111	Biological Process	0.0452582	0.232701
GO:0046135	pyrimidine nucleoside catabolic process	2	18	0.111	Biological Process	0.0452582	0.232701
GO:0051182	coenzyme transport	2	18	0.111	Biological Process	0.0452582	0.232701
GO:0099625	ventricular cardiac muscle cell membrane repolarization	2	18	0.111	Biological Process	0.0452582	0.232701
GO:1900153	positive regulation of nuclear-transcribed mRNA catabolic process, deadenylation-dependent decay	2	18	0.111	Biological Process	0.0452582	0.232701
GO:1902547	regulation of cellular response to vascular endothelial growth factor stimulus	2	18	0.111	Biological Process	0.0452582	0.232701
GO:1902895	positive regulation of pri-miRNA transcription from RNA polymerase II promoter	2	18	0.111	Biological Process	0.0452582	0.232701
GO:2000370	positive regulation of clathrin-mediated endocytosis	2	18	0.111	Biological Process	0.0452582	0.232701
GO:2000641	regulation of early endosome to late endosome transport	2	18	0.111	Biological Process	0.0452582	0.232701
GO:0044092	negative regulation of molecular function	28	1050	0.027	Biological Process	0.0453052	0.232723
GO:0035305	negative regulation of dephosphorylation	5	102	0.049	Biological Process	0.0454194	0.232747
GO:1901652	response to peptide	15	485	0.031	Biological Process	0.0455193	0.232747
GO:0002223	stimulatory C-type lectin receptor signaling pathway	3	42	0.071	Biological Process	0.0455236	0.232747
GO:0003179	heart valve morphogenesis	3	42	0.071	Biological Process	0.0455236	0.232747
GO:0070169	positive regulation of biomineral tissue development	3	42	0.071	Biological Process	0.0455236	0.232747
GO:0018393	internal peptidyl-lysine acetylation	7	171	0.041	Biological Process	0.0456028	0.232934
GO:0051170	nuclear import	10	284	0.035	Biological Process	0.0460579	0.235038
GO:0006779	porphyrin-containing compound biosynthetic process	8	208	0.038	Biological Process	0.046122	0.235144
GO:0001932	regulation of protein phosphorylation	33	1279	0.026	Biological Process	0.0462697	0.235677
GO:0007351	tripartite regional subdivision	4	71	0.056	Biological Process	0.0464237	0.23602
GO:0008595	anterior/posterior axis specification, embryo	4	71	0.056	Biological Process	0.0464237	0.23602
GO:0007178	transmembrane receptor protein serine/threonine kinase signaling pathway	11	324	0.034	Biological Process	0.046726	0.237335
GO:0007519	skeletal muscle tissue development	7	172	0.041	Biological Process	0.0467989	0.237484
GO:0016779	nucleotidyltransferase activity	13	387	0.034	Molecular Function	0.0413622	0.237624
GO:0019208	phosphatase regulator activity	5	97	0.052	Molecular Function	0.0415187	0.237624
GO:0051287	NAD binding	7	164	0.043	Molecular Function	0.0423624	0.238353
GO:0004012	phospholipid-translocating ATPase activity	2	17	0.118	Molecular Function	0.0426568	0.238353
GO:0016034	maleylacetoacetate isomerase activity	2	17	0.118	Molecular Function	0.0426568	0.238353
GO:0016744	transferase activity, transferring aldehyde or ketonic groups	2	17	0.118	Molecular Function	0.0426568	0.238353
GO:0051185	coenzyme transporter activity	2	17	0.118	Molecular Function	0.0426568	0.238353
GO:0042805	actinin binding	3	40	0.075	Molecular Function	0.0429021	0.238464
GO:0016879	ligase activity, forming carbon-nitrogen bonds	5	98	0.051	Molecular Function	0.0430812	0.238464
GO:0005886	plasma membrane	104	4722	0.022	Cellular Component	0.0443493	0.239071
GO:0007254	JNK cascade	8	209	0.038	Biological Process	0.0472023	0.239155
GO:0030326	embryonic limb morphogenesis	6	137	0.044	Biological Process	0.0473039	0.239155
GO:0045807	positive regulation of endocytosis	6	137	0.044	Biological Process	0.0473039	0.239155
GO:0090316	positive regulation of intracellular protein transport	6	137	0.044	Biological Process	0.0473039	0.239155
GO:0043025	neuronal cell body	18	611	0.029	Cellular Component	0.0447161	0.239179
GO:0031234	extrinsic component of cytoplasmic side of plasma membrane	5	102	0.049	Cellular Component	0.0451713	0.239755
GO:0051015	actin filament binding	7	165	0.042	Molecular Function	0.0435333	0.23984
GO:0001568	blood vessel development	18	615	0.029	Biological Process	0.0477071	0.24097
GO:0034622	cellular macromolecular complex assembly	32	1237	0.026	Biological Process	0.0478302	0.241351
GO:0001816	cytokine production	17	573	0.03	Biological Process	0.0480979	0.241351
GO:0002832	negative regulation of response to biotic stimulus	3	43	0.07	Biological Process	0.0482714	0.241351
GO:0008105	asymmetric protein localization	3	43	0.07	Biological Process	0.0482714	0.241351
GO:0032873	negative regulation of stress-activated MAPK cascade	3	43	0.07	Biological Process	0.0482714	0.241351
GO:0033574	response to testosterone	3	43	0.07	Biological Process	0.0482714	0.241351
GO:0035329	hippo signaling	3	43	0.07	Biological Process	0.0482714	0.241351
GO:0038083	peptidyl-tyrosine autophosphorylation	3	43	0.07	Biological Process	0.0482714	0.241351
GO:0070303	negative regulation of stress-activated protein kinase signaling cascade	3	43	0.07	Biological Process	0.0482714	0.241351
GO:0086065	cell communication involved in cardiac conduction	3	43	0.07	Biological Process	0.0482714	0.241351
GO:1900408	negative regulation of cellular response to oxidative stress	3	43	0.07	Biological Process	0.0482714	0.241351
GO:0046889	positive regulation of lipid biosynthetic process	4	72	0.056	Biological Process	0.0484475	0.241351
GO:0051881	regulation of mitochondrial membrane potential	4	72	0.056	Biological Process	0.0484475	0.241351
GO:0098586	cellular response to virus	4	72	0.056	Biological Process	0.0484475	0.241351
GO:2000738	positive regulation of stem cell differentiation	4	72	0.056	Biological Process	0.0484475	0.241351
GO:0040014	regulation of multicellular organism growth	5	104	0.048	Biological Process	0.0486651	0.242213
GO:0031347	regulation of defense response	17	574	0.03	Biological Process	0.0487411	0.242251
GO:0007596	blood coagulation	10	287	0.035	Biological Process	0.0488171	0.242251
GO:0033002	muscle cell proliferation	7	174	0.04	Biological Process	0.0492507	0.242251
GO:2001235	positive regulation of apoptotic signaling pathway	7	174	0.04	Biological Process	0.0492507	0.242251
GO:0006733	oxidoreduction coenzyme metabolic process	11	327	0.034	Biological Process	0.0493195	0.242251
GO:0050776	regulation of immune response	20	704	0.028	Biological Process	0.0493653	0.242251
GO:0009267	cellular response to starvation	8	211	0.038	Biological Process	0.0494121	0.242251
GO:0070201	regulation of establishment of protein localization	18	618	0.029	Biological Process	0.0495716	0.242251
GO:0040017	positive regulation of locomotion	15	491	0.031	Biological Process	0.0496633	0.242251
GO:0003176	aortic valve development	2	19	0.105	Biological Process	0.0499605	0.242251
GO:0033599	regulation of mammary gland epithelial cell proliferation	2	19	0.105	Biological Process	0.0499605	0.242251
GO:0034063	stress granule assembly	2	19	0.105	Biological Process	0.0499605	0.242251
GO:0034401	chromatin organization involved in regulation of transcription	2	19	0.105	Biological Process	0.0499605	0.242251
GO:0035728	response to hepatocyte growth factor	2	19	0.105	Biological Process	0.0499605	0.242251
GO:0045838	positive regulation of membrane potential	2	19	0.105	Biological Process	0.0499605	0.242251
GO:0045887	positive regulation of synaptic growth at neuromuscular junction	2	19	0.105	Biological Process	0.0499605	0.242251
GO:0060900	embryonic camera-type eye formation	2	19	0.105	Biological Process	0.0499605	0.242251
GO:0070868	heterochromatin organization involved in chromatin silencing	2	19	0.105	Biological Process	0.0499605	0.242251
GO:0097549	chromatin organization involved in negative regulation of transcription	2	19	0.105	Biological Process	0.0499605	0.242251
GO:1901889	negative regulation of cell junction assembly	2	19	0.105	Biological Process	0.0499605	0.242251
GO:0042303	molting cycle	6	139	0.043	Biological Process	0.0501208	0.242251
GO:0030162	regulation of proteolysis	21	749	0.028	Biological Process	0.0501814	0.242251
GO:0042552	myelination	5	105	0.048	Biological Process	0.050338	0.242251
GO:0060048	cardiac muscle contraction	5	105	0.048	Biological Process	0.050338	0.242251
GO:0035148	tube formation	7	175	0.04	Biological Process	0.0505067	0.242251
GO:1903364	positive regulation of cellular protein catabolic process	7	175	0.04	Biological Process	0.0505067	0.242251
GO:0042559	pteridine-containing compound biosynthetic process	4	73	0.055	Biological Process	0.0505195	0.242251
GO:0048546	digestive tract morphogenesis	4	73	0.055	Biological Process	0.0505195	0.242251
GO:0022618	ribonucleoprotein complex assembly	9	250	0.036	Biological Process	0.050558	0.242251
GO:1901663	quinone biosynthetic process	9	250	0.036	Biological Process	0.050558	0.242251
GO:0065009	regulation of molecular function	69	3004	0.023	Biological Process	0.0510882	0.242251
GO:0002220	innate immune response activating cell surface receptor signaling pathway	3	44	0.068	Biological Process	0.0510988	0.242251
GO:0043408	regulation of MAPK cascade	19	664	0.029	Biological Process	0.0514006	0.242251
GO:0008299	isoprenoid biosynthetic process	6	140	0.043	Biological Process	0.0515671	0.242251
GO:0050817	coagulation	10	290	0.034	Biological Process	0.0516851	0.242251
GO:0043161	proteasome-mediated ubiquitin-dependent protein catabolic process	16	536	0.03	Biological Process	0.0517204	0.242251
GO:0006475	internal protein amino acid acetylation	7	176	0.04	Biological Process	0.0517828	0.242251
GO:0097435	fibril organization	17	579	0.029	Biological Process	0.0520489	0.242251
GO:0001654	eye development	16	537	0.03	Biological Process	0.0524253	0.242251
GO:0044255	cellular lipid metabolic process	30	1156	0.026	Biological Process	0.0524792	0.242251
GO:0016570	histone modification	15	495	0.03	Biological Process	0.0525687	0.242251
GO:1903320	regulation of protein modification by small protein conjugation or removal	12	371	0.032	Biological Process	0.0526172	0.242251
GO:0033143	regulation of intracellular steroid hormone receptor signaling pathway	4	74	0.054	Biological Process	0.0526394	0.242251
GO:0034446	substrate adhesion-dependent cell spreading	4	74	0.054	Biological Process	0.0526394	0.242251
GO:0007599	hemostasis	10	291	0.034	Biological Process	0.0526656	0.242251
GO:0051050	positive regulation of transport	24	886	0.027	Biological Process	0.0527287	0.242251
GO:0001819	positive regulation of cytokine production	11	331	0.033	Biological Process	0.052927	0.242251
GO:0001838	embryonic epithelial tube formation	6	141	0.043	Biological Process	0.0530387	0.242251
GO:0031929	TOR signaling	6	141	0.043	Biological Process	0.0530387	0.242251
GO:0007160	cell-matrix adhesion	7	177	0.04	Biological Process	0.053079	0.242251
GO:0030855	epithelial cell differentiation	21	754	0.028	Biological Process	0.05312	0.242251
GO:0008585	female gonad development	5	107	0.047	Biological Process	0.0537843	0.242251
GO:0002753	cytoplasmic pattern recognition receptor signaling pathway	3	45	0.067	Biological Process	0.0540047	0.242251
GO:0009404	toxin metabolic process	3	45	0.067	Biological Process	0.0540047	0.242251
GO:0019184	nonribosomal peptide biosynthetic process	3	45	0.067	Biological Process	0.0540047	0.242251
GO:0021587	cerebellum morphogenesis	3	45	0.067	Biological Process	0.0540047	0.242251
GO:0050685	positive regulation of mRNA processing	3	45	0.067	Biological Process	0.0540047	0.242251
GO:0061014	positive regulation of mRNA catabolic process	3	45	0.067	Biological Process	0.0540047	0.242251
GO:0070849	response to epidermal growth factor	3	45	0.067	Biological Process	0.0540047	0.242251
GO:0031400	negative regulation of protein modification process	20	712	0.028	Biological Process	0.0542224	0.242251
GO:0002758	innate immune response-activating signal transduction	7	178	0.039	Biological Process	0.0543954	0.242251
GO:0035270	endocrine system development	6	142	0.042	Biological Process	0.0545357	0.242251
GO:0003002	regionalization	16	540	0.03	Biological Process	0.05458	0.242251
GO:0043154	negative regulation of cysteine-type endopeptidase activity involved in apoptotic process	4	75	0.053	Biological Process	0.0548072	0.242251
GO:0006346	methylation-dependent chromatin silencing	2	20	0.1	Biological Process	0.05483	0.242251
GO:0031581	hemidesmosome assembly	2	20	0.1	Biological Process	0.05483	0.242251
GO:0071709	membrane assembly	2	20	0.1	Biological Process	0.05483	0.242251
GO:0080111	DNA demethylation	2	20	0.1	Biological Process	0.05483	0.242251
GO:0086012	membrane depolarization during cardiac muscle cell action potential	2	20	0.1	Biological Process	0.05483	0.242251
GO:1901032	negative regulation of response to reactive oxygen species	2	20	0.1	Biological Process	0.05483	0.242251
GO:1903010	regulation of bone development	2	20	0.1	Biological Process	0.05483	0.242251
GO:1903206	negative regulation of hydrogen peroxide-induced cell death	2	20	0.1	Biological Process	0.05483	0.242251
GO:2001014	regulation of skeletal muscle cell differentiation	2	20	0.1	Biological Process	0.05483	0.242251
GO:0032872	regulation of stress-activated MAPK cascade	8	216	0.037	Biological Process	0.0552273	0.242251
GO:0046328	regulation of JNK cascade	7	179	0.039	Biological Process	0.0557321	0.242251
GO:0001543	ovarian follicle rupture	1	3	0.333	Biological Process	0.0560534	0.242251
GO:0002024	diet induced thermogenesis	1	3	0.333	Biological Process	0.0560534	0.242251
GO:0002191	cap-dependent translational initiation	1	3	0.333	Biological Process	0.0560534	0.242251
GO:0002357	defense response to tumor cell	1	3	0.333	Biological Process	0.0560534	0.242251
GO:0002785	negative regulation of antimicrobial peptide production	1	3	0.333	Biological Process	0.0560534	0.242251
GO:0002813	regulation of biosynthetic process of antibacterial peptides active against Gram-negative bacteria	1	3	0.333	Biological Process	0.0560534	0.242251
GO:0003285	septum secundum development	1	3	0.333	Biological Process	0.0560534	0.242251
GO:0006154	adenosine catabolic process	1	3	0.333	Biological Process	0.0560534	0.242251
GO:0006212	uracil catabolic process	1	3	0.333	Biological Process	0.0560534	0.242251
GO:0007303	cytoplasmic transport, nurse cell to oocyte	1	3	0.333	Biological Process	0.0560534	0.242251
GO:0007475	apposition of dorsal and ventral imaginal disc-derived wing surfaces	1	3	0.333	Biological Process	0.0560534	0.242251
GO:0007529	establishment of synaptic specificity at neuromuscular junction	1	3	0.333	Biological Process	0.0560534	0.242251
GO:0009407	toxin catabolic process	1	3	0.333	Biological Process	0.0560534	0.242251
GO:0009832	plant-type cell wall biogenesis	1	3	0.333	Biological Process	0.0560534	0.242251
GO:0015880	coenzyme A transport	1	3	0.333	Biological Process	0.0560534	0.242251
GO:0016077	snoRNA catabolic process	1	3	0.333	Biological Process	0.0560534	0.242251
GO:0016554	cytidine to uridine editing	1	3	0.333	Biological Process	0.0560534	0.242251
GO:0018197	peptidyl-aspartic acid modification	1	3	0.333	Biological Process	0.0560534	0.242251
GO:0019100	male germ-line sex determination	1	3	0.333	Biological Process	0.0560534	0.242251
GO:0021698	cerebellar cortex structural organization	1	3	0.333	Biological Process	0.0560534	0.242251
GO:0031991	regulation of actomyosin contractile ring contraction	1	3	0.333	Biological Process	0.0560534	0.242251
GO:0032346	positive regulation of aldosterone metabolic process	1	3	0.333	Biological Process	0.0560534	0.242251
GO:0032349	positive regulation of aldosterone biosynthetic process	1	3	0.333	Biological Process	0.0560534	0.242251
GO:0032487	regulation of Rap protein signal transduction	1	3	0.333	Biological Process	0.0560534	0.242251
GO:0032497	detection of lipopolysaccharide	1	3	0.333	Biological Process	0.0560534	0.242251
GO:0032955	regulation of barrier septum assembly	1	3	0.333	Biological Process	0.0560534	0.242251
GO:0035054	embryonic heart tube anterior/posterior pattern specification	1	3	0.333	Biological Process	0.0560534	0.242251
GO:0035261	external genitalia morphogenesis	1	3	0.333	Biological Process	0.0560534	0.242251
GO:0035349	coenzyme A transmembrane transport	1	3	0.333	Biological Process	0.0560534	0.242251
GO:0035696	monocyte extravasation	1	3	0.333	Biological Process	0.0560534	0.242251
GO:0036112	medium-chain fatty-acyl-CoA metabolic process	1	3	0.333	Biological Process	0.0560534	0.242251
GO:0036171	filamentous growth of a population of unicellular organisms in response to chemical stimulus	1	3	0.333	Biological Process	0.0560534	0.242251
GO:0036215	response to stem cell factor	1	3	0.333	Biological Process	0.0560534	0.242251
GO:0036216	cellular response to stem cell factor stimulus	1	3	0.333	Biological Process	0.0560534	0.242251
GO:0036493	positive regulation of translation in response to endoplasmic reticulum stress	1	3	0.333	Biological Process	0.0560534	0.242251
GO:0038028	insulin receptor signaling pathway via phosphatidylinositol 3-kinase	1	3	0.333	Biological Process	0.0560534	0.242251
GO:0038109	Kit signaling pathway	1	3	0.333	Biological Process	0.0560534	0.242251
GO:0042714	dosage compensation complex assembly	1	3	0.333	Biological Process	0.0560534	0.242251
GO:0043629	ncRNA polyadenylation	1	3	0.333	Biological Process	0.0560534	0.242251
GO:0044027	hypermethylation of CpG island	1	3	0.333	Biological Process	0.0560534	0.242251
GO:0045358	negative regulation of interferon-beta biosynthetic process	1	3	0.333	Biological Process	0.0560534	0.242251
GO:0045634	regulation of melanocyte differentiation	1	3	0.333	Biological Process	0.0560534	0.242251
GO:0045636	positive regulation of melanocyte differentiation	1	3	0.333	Biological Process	0.0560534	0.242251
GO:0046104	thymidine metabolic process	1	3	0.333	Biological Process	0.0560534	0.242251
GO:0046121	deoxyribonucleoside catabolic process	1	3	0.333	Biological Process	0.0560534	0.242251
GO:0046222	aflatoxin metabolic process	1	3	0.333	Biological Process	0.0560534	0.242251
GO:0048023	positive regulation of melanin biosynthetic process	1	3	0.333	Biological Process	0.0560534	0.242251
GO:0048371	lateral mesodermal cell differentiation	1	3	0.333	Biological Process	0.0560534	0.242251
GO:0050904	diapedesis	1	3	0.333	Biological Process	0.0560534	0.242251
GO:0051660	establishment of centrosome localization	1	3	0.333	Biological Process	0.0560534	0.242251
GO:0060398	regulation of growth hormone receptor signaling pathway	1	3	0.333	Biological Process	0.0560534	0.242251
GO:0060696	regulation of phospholipid catabolic process	1	3	0.333	Biological Process	0.0560534	0.242251
GO:0061010	gall bladder development	1	3	0.333	Biological Process	0.0560534	0.242251
GO:0061084	negative regulation of protein refolding	1	3	0.333	Biological Process	0.0560534	0.242251
GO:0061470	T follicular helper cell differentiation	1	3	0.333	Biological Process	0.0560534	0.242251
GO:0061589	calcium activated phosphatidylserine scrambling	1	3	0.333	Biological Process	0.0560534	0.242251
GO:0070094	positive regulation of glucagon secretion	1	3	0.333	Biological Process	0.0560534	0.242251
GO:0070425	negative regulation of nucleotide-binding oligomerization domain containing signaling pathway	1	3	0.333	Biological Process	0.0560534	0.242251
GO:0070433	negative regulation of nucleotide-binding oligomerization domain containing 2 signaling pathway	1	3	0.333	Biological Process	0.0560534	0.242251
GO:0070966	nuclear-transcribed mRNA catabolic process, no-go decay	1	3	0.333	Biological Process	0.0560534	0.242251
GO:0071787	endoplasmic reticulum tubular network assembly	1	3	0.333	Biological Process	0.0560534	0.242251
GO:0080121	AMP transport	1	3	0.333	Biological Process	0.0560534	0.242251
GO:0086048	membrane depolarization during bundle of His cell action potential	1	3	0.333	Biological Process	0.0560534	0.242251
GO:0090310	negative regulation of methylation-dependent chromatin silencing	1	3	0.333	Biological Process	0.0560534	0.242251
GO:0090487	secondary metabolite catabolic process	1	3	0.333	Biological Process	0.0560534	0.242251
GO:0097213	regulation of lysosomal membrane permeability	1	3	0.333	Biological Process	0.0560534	0.242251
GO:0097324	melanocyte migration	1	3	0.333	Biological Process	0.0560534	0.242251
GO:0097332	response to antipsychotic drug	1	3	0.333	Biological Process	0.0560534	0.242251
GO:0098582	innate vocalization behavior	1	3	0.333	Biological Process	0.0560534	0.242251
GO:1900041	negative regulation of interleukin-2 secretion	1	3	0.333	Biological Process	0.0560534	0.242251
GO:1900152	negative regulation of nuclear-transcribed mRNA catabolic process, deadenylation-dependent decay	1	3	0.333	Biological Process	0.0560534	0.242251
GO:1900245	positive regulation of MDA-5 signaling pathway	1	3	0.333	Biological Process	0.0560534	0.242251
GO:1901891	regulation of cell septum assembly	1	3	0.333	Biological Process	0.0560534	0.242251
GO:1902037	negative regulation of hematopoietic stem cell differentiation	1	3	0.333	Biological Process	0.0560534	0.242251
GO:1902109	negative regulation of mitochondrial membrane permeability involved in apoptotic process	1	3	0.333	Biological Process	0.0560534	0.242251
GO:1902480	protein localization to mitotic spindle	1	3	0.333	Biological Process	0.0560534	0.242251
GO:1903677	regulation of cap-independent translational initiation	1	3	0.333	Biological Process	0.0560534	0.242251
GO:1903679	positive regulation of cap-independent translational initiation	1	3	0.333	Biological Process	0.0560534	0.242251
GO:1904117	cellular response to vasopressin	1	3	0.333	Biological Process	0.0560534	0.242251
GO:1904339	negative regulation of dopaminergic neuron differentiation	1	3	0.333	Biological Process	0.0560534	0.242251
GO:1904715	negative regulation of chaperone-mediated autophagy	1	3	0.333	Biological Process	0.0560534	0.242251
GO:1904780	negative regulation of protein localization to centrosome	1	3	0.333	Biological Process	0.0560534	0.242251
GO:1990168	protein K33-linked deubiquitination	1	3	0.333	Biological Process	0.0560534	0.242251
GO:1990418	response to insulin-like growth factor stimulus	1	3	0.333	Biological Process	0.0560534	0.242251
GO:1990441	negative regulation of transcription from RNA polymerase II promoter in response to endoplasmic reticulum stress	1	3	0.333	Biological Process	0.0560534	0.242251
GO:2000298	regulation of Rho-dependent protein serine/threonine kinase activity	1	3	0.333	Biological Process	0.0560534	0.242251
GO:2000857	positive regulation of mineralocorticoid secretion	1	3	0.333	Biological Process	0.0560534	0.242251
GO:2000860	positive regulation of aldosterone secretion	1	3	0.333	Biological Process	0.0560534	0.242251
GO:2001271	negative regulation of cysteine-type endopeptidase activity involved in execution phase of apoptosis	1	3	0.333	Biological Process	0.0560534	0.242251
GO:2001295	malonyl-CoA biosynthetic process	1	3	0.333	Biological Process	0.0560534	0.242251
GO:0035113	embryonic appendage morphogenesis	6	143	0.042	Biological Process	0.056058	0.242251
GO:0070302	regulation of stress-activated protein kinase signaling cascade	8	217	0.037	Biological Process	0.0564405	0.24371
GO:0010562	positive regulation of phosphorus metabolic process	26	983	0.026	Biological Process	0.0567747	0.244765
GO:0045937	positive regulation of phosphate metabolic process	26	983	0.026	Biological Process	0.0567747	0.244765
GO:0002833	positive regulation of response to biotic stimulus	3	46	0.065	Biological Process	0.0569883	0.244864
GO:0032768	regulation of monooxygenase activity	3	46	0.065	Biological Process	0.0569883	0.244864
GO:1902883	negative regulation of response to oxidative stress	3	46	0.065	Biological Process	0.0569883	0.244864
GO:0090630	activation of GTPase activity	4	76	0.053	Biological Process	0.0570226	0.244864
GO:1903312	negative regulation of mRNA metabolic process	4	76	0.053	Biological Process	0.0570226	0.244864
GO:0003727	single-stranded RNA binding	5	99	0.051	Molecular Function	0.0446787	0.245005
GO:0032880	regulation of protein localization	24	894	0.027	Biological Process	0.0572553	0.24567
GO:0008366	axon ensheathment	5	109	0.046	Biological Process	0.0573643	0.245944
GO:0098552	side of membrane	17	572	0.03	Cellular Component	0.0468762	0.246905
GO:0031369	translation initiation factor binding	3	41	0.073	Molecular Function	0.0456417	0.249128
GO:0018394	peptidyl-lysine acetylation	7	181	0.039	Biological Process	0.0584665	0.250275
GO:0051147	regulation of muscle cell differentiation	7	181	0.039	Biological Process	0.0584665	0.250275
GO:0032279	asymmetric synapse	9	248	0.036	Cellular Component	0.0481156	0.251106
GO:0016363	nuclear matrix	5	104	0.048	Cellular Component	0.0484016	0.251106
GO:0006979	response to oxidative stress	14	461	0.03	Biological Process	0.0588717	0.251764
GO:0006401	RNA catabolic process	12	378	0.032	Biological Process	0.0589068	0.251764
GO:0043197	dendritic spine	7	174	0.04	Cellular Component	0.048915	0.251876
GO:1901700	response to oxygen-containing compound	39	1587	0.025	Biological Process	0.0591805	0.252366
GO:0007272	ensheathment of neurons	5	110	0.045	Biological Process	0.0592045	0.252366
GO:1901655	cellular response to ketone	5	110	0.045	Biological Process	0.0592045	0.252366
GO:0014823	response to activity	4	77	0.052	Biological Process	0.0592855	0.252366
GO:0022412	cellular process involved in reproduction in multicellular organism	19	676	0.028	Biological Process	0.0592857	0.252366
GO:0005976	polysaccharide metabolic process	9	258	0.035	Biological Process	0.0593257	0.252366
GO:0003159	morphogenesis of an endothelium	2	21	0.095	Biological Process	0.0598587	0.253068
GO:0003181	atrioventricular valve morphogenesis	2	21	0.095	Biological Process	0.0598587	0.253068
GO:0048368	lateral mesoderm development	2	21	0.095	Biological Process	0.0598587	0.253068
GO:0050858	negative regulation of antigen receptor-mediated signaling pathway	2	21	0.095	Biological Process	0.0598587	0.253068
GO:0097384	cellular lipid biosynthetic process	2	21	0.095	Biological Process	0.0598587	0.253068
GO:2000727	positive regulation of cardiac muscle cell differentiation	2	21	0.095	Biological Process	0.0598587	0.253068
GO:0006342	chromatin silencing	7	182	0.038	Biological Process	0.0598642	0.253068
GO:0007389	pattern specification process	19	677	0.028	Biological Process	0.0599789	0.253068
GO:0045494	photoreceptor cell maintenance	3	47	0.064	Biological Process	0.0600485	0.253068
GO:0051489	regulation of filopodium assembly	3	47	0.064	Biological Process	0.0600485	0.253068
GO:0060393	regulation of pathway-restricted SMAD protein phosphorylation	3	47	0.064	Biological Process	0.0600485	0.253068
GO:1902041	regulation of extrinsic apoptotic signaling pathway via death domain receptors	3	47	0.064	Biological Process	0.0600485	0.253068
GO:0046578	regulation of Ras protein signal transduction	8	220	0.036	Biological Process	0.0601815	0.253433
GO:0044309	neuron spine	7	175	0.04	Cellular Component	0.0501637	0.255133
GO:0097525	spliceosomal snRNP complex	4	73	0.055	Cellular Component	0.0502871	0.255133
GO:0006941	striated muscle contraction	6	146	0.041	Biological Process	0.0607776	0.255745
GO:0005791	rough endoplasmic reticulum	6	141	0.043	Cellular Component	0.0527166	0.255761
GO:0031965	nuclear membrane	10	292	0.034	Cellular Component	0.0532007	0.255761
GO:0044449	contractile fiber part	8	215	0.037	Cellular Component	0.0536336	0.255761
GO:0009342	glutamate synthase complex (NADPH)	2	20	0.1	Cellular Component	0.0546826	0.255761
GO:0031026	glutamate synthase complex	2	20	0.1	Cellular Component	0.0546826	0.255761
GO:0005899	insulin receptor complex	1	3	0.333	Cellular Component	0.055971	0.255761
GO:0031499	TRAMP complex	1	3	0.333	Cellular Component	0.055971	0.255761
GO:0032777	Piccolo NuA4 histone acetyltransferase complex	1	3	0.333	Cellular Component	0.055971	0.255761
GO:0034274	Atg12-Atg5-Atg16 complex	1	3	0.333	Cellular Component	0.055971	0.255761
GO:0035517	PR-DUB complex	1	3	0.333	Cellular Component	0.055971	0.255761
GO:0060342	photoreceptor inner segment membrane	1	3	0.333	Cellular Component	0.055971	0.255761
GO:0070937	CRD-mediated mRNA stability complex	1	3	0.333	Cellular Component	0.055971	0.255761
GO:0070985	TFIIK complex	1	3	0.333	Cellular Component	0.055971	0.255761
GO:0090443	FAR/SIN/STRIPAK complex	1	3	0.333	Cellular Component	0.055971	0.255761
GO:0090619	meiotic spindle pole	1	3	0.333	Cellular Component	0.055971	0.255761
GO:0044085	cellular component biogenesis	83	3726	0.022	Biological Process	0.0610395	0.256649
GO:0001934	positive regulation of protein phosphorylation	23	856	0.027	Biological Process	0.0613267	0.257595
GO:1901565	organonitrogen compound catabolic process	28	1082	0.026	Biological Process	0.0613716	0.257595
GO:1902533	positive regulation of intracellular signal transduction	24	901	0.027	Biological Process	0.0614383	0.257595
GO:0031099	regeneration	8	221	0.036	Biological Process	0.0614624	0.257595
GO:0048661	positive regulation of smooth muscle cell proliferation	4	78	0.051	Biological Process	0.0615956	0.257595
GO:0060021	palate development	4	78	0.051	Biological Process	0.0615956	0.257595
GO:1903313	positive regulation of mRNA metabolic process	4	78	0.051	Biological Process	0.0615956	0.257595
GO:0055029	nuclear DNA-directed RNA polymerase complex	8	218	0.037	Cellular Component	0.057251	0.258013
GO:0030424	axon	19	675	0.028	Cellular Component	0.057852	0.258013
GO:0090575	RNA polymerase II transcription factor complex	7	181	0.039	Cellular Component	0.0580781	0.258013
GO:0030027	lamellipodium	7	182	0.038	Cellular Component	0.059468	0.258013
GO:0044292	dendrite terminus	2	21	0.095	Cellular Component	0.0596989	0.258013
GO:0071782	endoplasmic reticulum tubular network	2	21	0.095	Cellular Component	0.0596989	0.258013
GO:0090544	BAF-type complex	2	21	0.095	Cellular Component	0.0596989	0.258013
GO:0000428	DNA-directed RNA polymerase complex	8	220	0.036	Cellular Component	0.0597466	0.258013
GO:0030315	T-tubule	3	47	0.064	Cellular Component	0.0598292	0.258013
GO:0042597	periplasmic space	6	146	0.041	Cellular Component	0.0604157	0.258925
GO:0006898	receptor-mediated endocytosis	10	300	0.033	Biological Process	0.0620474	0.259075
GO:0002520	immune system development	24	902	0.027	Biological Process	0.0620531	0.259075
GO:0031344	regulation of cell projection organization	19	680	0.028	Biological Process	0.0620923	0.259075
GO:0044281	small molecule metabolic process	62	2696	0.023	Biological Process	0.0622062	0.259351
GO:0042327	positive regulation of phosphorylation	24	903	0.027	Biological Process	0.0626722	0.260465
GO:0007009	plasma membrane organization	11	341	0.032	Biological Process	0.0627092	0.260465
GO:0017038	protein import	11	341	0.032	Biological Process	0.0627092	0.260465
GO:0015749	monosaccharide transport	7	184	0.038	Biological Process	0.062721	0.260465
GO:0021543	pallium development	7	184	0.038	Biological Process	0.062721	0.260465
GO:0032434	regulation of proteasomal ubiquitin-dependent protein catabolic process	8	222	0.036	Biological Process	0.0627603	0.260465
GO:0046545	development of primary female sexual characteristics	5	112	0.045	Biological Process	0.062985	0.260832
GO:0051591	response to cAMP	5	112	0.045	Biological Process	0.062985	0.260832
GO:0001933	negative regulation of protein phosphorylation	13	424	0.031	Biological Process	0.0631679	0.260832
GO:0051052	regulation of DNA metabolic process	14	466	0.03	Biological Process	0.0631684	0.260832
GO:0010463	mesenchymal cell proliferation	3	48	0.062	Biological Process	0.0631842	0.260832
GO:0045600	positive regulation of fat cell differentiation	3	48	0.062	Biological Process	0.0631842	0.260832
GO:0071320	cellular response to cAMP	3	48	0.062	Biological Process	0.0631842	0.260832
GO:0048534	hematopoietic or lymphoid organ development	23	860	0.027	Biological Process	0.0638744	0.26281
GO:0036473	cell death in response to oxidative stress	4	79	0.051	Biological Process	0.0639527	0.26281
GO:0043502	regulation of muscle adaptation	4	79	0.051	Biological Process	0.0639527	0.26281
GO:0043571	maintenance of CRISPR repeat elements	4	79	0.051	Biological Process	0.0639527	0.26281
GO:0097061	dendritic spine organization	4	79	0.051	Biological Process	0.0639527	0.26281
GO:1901983	regulation of protein acetylation	4	79	0.051	Biological Process	0.0639527	0.26281
GO:0035051	cardiocyte differentiation	6	148	0.041	Biological Process	0.0640513	0.262818
GO:2000045	regulation of G1/S transition of mitotic cell cycle	6	148	0.041	Biological Process	0.0640513	0.262818
GO:0043086	negative regulation of catalytic activity	21	772	0.027	Biological Process	0.0647142	0.264281
GO:0015758	glucose transport	5	113	0.044	Biological Process	0.0649252	0.264281
GO:0021549	cerebellum development	5	113	0.044	Biological Process	0.0649252	0.264281
GO:0003309	type B pancreatic cell differentiation	2	22	0.091	Biological Process	0.0650388	0.264281
GO:0007221	positive regulation of transcription of Notch receptor target	2	22	0.091	Biological Process	0.0650388	0.264281
GO:0010667	negative regulation of cardiac muscle cell apoptotic process	2	22	0.091	Biological Process	0.0650388	0.264281
GO:0031442	positive regulation of mRNA 3'-end processing	2	22	0.091	Biological Process	0.0650388	0.264281
GO:0034695	response to prostaglandin E	2	22	0.091	Biological Process	0.0650388	0.264281
GO:0039528	cytoplasmic pattern recognition receptor signaling pathway in response to virus	2	22	0.091	Biological Process	0.0650388	0.264281
GO:0045332	phospholipid translocation	2	22	0.091	Biological Process	0.0650388	0.264281
GO:0099558	maintenance of synapse structure	2	22	0.091	Biological Process	0.0650388	0.264281
GO:1904398	positive regulation of neuromuscular junction development	2	22	0.091	Biological Process	0.0650388	0.264281
GO:2000637	positive regulation of gene silencing by miRNA	2	22	0.091	Biological Process	0.0650388	0.264281
GO:0050803	regulation of synapse structure or activity	12	385	0.031	Biological Process	0.0656805	0.266689
GO:0048477	oogenesis	11	344	0.032	Biological Process	0.0658602	0.26722
GO:0003300	cardiac muscle hypertrophy	4	80	0.05	Biological Process	0.0663566	0.267403
GO:0046394	carboxylic acid biosynthetic process	20	730	0.027	Biological Process	0.0663702	0.267403
GO:0002067	glandular epithelial cell differentiation	3	49	0.061	Biological Process	0.0663943	0.267403
GO:0031935	regulation of chromatin silencing	3	49	0.061	Biological Process	0.0663943	0.267403
GO:0035196	production of miRNAs involved in gene silencing by miRNA	3	49	0.061	Biological Process	0.0663943	0.267403
GO:0046326	positive regulation of glucose import	3	49	0.061	Biological Process	0.0663943	0.267403
GO:0050854	regulation of antigen receptor-mediated signaling pathway	3	49	0.061	Biological Process	0.0663943	0.267403
GO:0060389	pathway-restricted SMAD protein phosphorylation	3	49	0.061	Biological Process	0.0663943	0.267403
GO:1900181	negative regulation of protein localization to nucleus	3	49	0.061	Biological Process	0.0663943	0.267403
GO:0051403	stress-activated MAPK cascade	9	264	0.034	Biological Process	0.0665063	0.267403
GO:0061136	regulation of proteasomal protein catabolic process	9	264	0.034	Biological Process	0.0665063	0.267403
GO:1901661	quinone metabolic process	9	264	0.034	Biological Process	0.0665063	0.267403
GO:1903829	positive regulation of cellular protein localization	10	304	0.033	Biological Process	0.0665439	0.267403
GO:0042391	regulation of membrane potential	12	386	0.031	Biological Process	0.0666883	0.267786
GO:0002020	protease binding	5	102	0.049	Molecular Function	0.0496816	0.267831
GO:0003705	transcription factor activity, RNA polymerase II distal enhancer sequence-specific binding	5	102	0.049	Molecular Function	0.0496816	0.267831
GO:0044877	macromolecular complex binding	49	1985	0.025	Molecular Function	0.0500297	0.267831
GO:0042800	histone methyltransferase activity (H3-K4 specific)	2	19	0.105	Molecular Function	0.0522895	0.267831
GO:0016279	protein-lysine N-methyltransferase activity	4	72	0.056	Molecular Function	0.0522966	0.267831
GO:0016747	transferase activity, transferring acyl groups other than amino-acyl groups	11	324	0.034	Molecular Function	0.0541643	0.267831
GO:0016278	lysine N-methyltransferase activity	4	73	0.055	Molecular Function	0.0545137	0.267831
GO:0036459	thiol-dependent ubiquitinyl hydrolase activity	5	105	0.048	Molecular Function	0.0550012	0.267831
GO:0030971	receptor tyrosine kinase binding	4	74	0.054	Molecular Function	0.0567811	0.267831
GO:0101005	ubiquitinyl hydrolase activity	5	106	0.047	Molecular Function	0.0568449	0.267831
GO:0005521	lamin binding	2	20	0.1	Molecular Function	0.0573681	0.267831
GO:0016885	ligase activity, forming carbon-carbon bonds	2	20	0.1	Molecular Function	0.0573681	0.267831
GO:0016881	acid-amino acid ligase activity	3	45	0.067	Molecular Function	0.0574365	0.267831
GO:0004074	biliverdin reductase activity	1	3	0.333	Molecular Function	0.0574735	0.267831
GO:0004081	bis(5'-nucleosyl)-tetraphosphatase (asymmetrical) activity	1	3	0.333	Molecular Function	0.0574735	0.267831
GO:0005118	sevenless binding	1	3	0.333	Molecular Function	0.0574735	0.267831
GO:0005220	inositol 1,4,5-trisphosphate-sensitive calcium-release channel activity	1	3	0.333	Molecular Function	0.0574735	0.267831
GO:0005497	androgen binding	1	3	0.333	Molecular Function	0.0574735	0.267831
GO:0008489	UDP-galactose:glucosylceramide beta-1,4-galactosyltransferase activity	1	3	0.333	Molecular Function	0.0574735	0.267831
GO:0008901	ferredoxin hydrogenase activity	1	3	0.333	Molecular Function	0.0574735	0.267831
GO:0015228	coenzyme A transmembrane transporter activity	1	3	0.333	Molecular Function	0.0574735	0.267831
GO:0015235	cobalamin transporter activity	1	3	0.333	Molecular Function	0.0574735	0.267831
GO:0015420	cobalamin-transporting ATPase activity	1	3	0.333	Molecular Function	0.0574735	0.267831
GO:0016508	long-chain-enoyl-CoA hydratase activity	1	3	0.333	Molecular Function	0.0574735	0.267831
GO:0016699	oxidoreductase activity, acting on hydrogen as donor, iron-sulfur protein as acceptor	1	3	0.333	Molecular Function	0.0574735	0.267831
GO:0019959	interleukin-8 binding	1	3	0.333	Molecular Function	0.0574735	0.267831
GO:0019966	interleukin-1 binding	1	3	0.333	Molecular Function	0.0574735	0.267831
GO:0030283	testosterone dehydrogenase [NAD(P)] activity	1	3	0.333	Molecular Function	0.0574735	0.267831
GO:0031730	CCR5 chemokine receptor binding	1	3	0.333	Molecular Function	0.0574735	0.267831
GO:0034186	apolipoprotein A-I binding	1	3	0.333	Molecular Function	0.0574735	0.267831
GO:0035500	MH2 domain binding	1	3	0.333	Molecular Function	0.0574735	0.267831
GO:0043423	3-phosphoinositide-dependent protein kinase binding	1	3	0.333	Molecular Function	0.0574735	0.267831
GO:0050112	inositol 2-dehydrogenase activity	1	3	0.333	Molecular Function	0.0574735	0.267831
GO:0051525	NFAT protein binding	1	3	0.333	Molecular Function	0.0574735	0.267831
GO:0051989	coproporphyrinogen dehydrogenase activity	1	3	0.333	Molecular Function	0.0574735	0.267831
GO:0055131	C3HC4-type RING finger domain binding	1	3	0.333	Molecular Function	0.0574735	0.267831
GO:0080122	AMP transmembrane transporter activity	1	3	0.333	Molecular Function	0.0574735	0.267831
GO:0005856	cytoskeleton	47	1978	0.024	Cellular Component	0.0630732	0.267868
GO:0044297	cell body	19	683	0.028	Cellular Component	0.0634535	0.267868
GO:0016592	mediator complex	4	79	0.051	Cellular Component	0.0636671	0.267868
GO:0010564	regulation of cell cycle process	21	775	0.027	Biological Process	0.0668052	0.268008
GO:0048660	regulation of smooth muscle cell proliferation	5	114	0.044	Biological Process	0.0668986	0.268008
GO:0055007	cardiac muscle cell differentiation	5	114	0.044	Biological Process	0.0668986	0.268008
GO:0043434	response to peptide hormone	13	428	0.03	Biological Process	0.0669406	0.268008
GO:0010951	negative regulation of endopeptidase activity	7	187	0.037	Biological Process	0.0671599	0.268689
GO:1902903	regulation of fibril organization	10	305	0.033	Biological Process	0.0676997	0.269098
GO:1901698	response to nitrogen compound	28	1094	0.026	Biological Process	0.0683373	0.269098
GO:0009991	response to extracellular stimulus	20	733	0.027	Biological Process	0.0685638	0.269098
GO:0015748	organophosphate ester transport	7	188	0.037	Biological Process	0.0686805	0.269098
GO:0014896	muscle hypertrophy	4	81	0.049	Biological Process	0.0688069	0.269098
GO:0014897	striated muscle hypertrophy	4	81	0.049	Biological Process	0.0688069	0.269098
GO:0043044	ATP-dependent chromatin remodeling	4	81	0.049	Biological Process	0.0688069	0.269098
GO:2001237	negative regulation of extrinsic apoptotic signaling pathway	4	81	0.049	Biological Process	0.0688069	0.269098
GO:0044057	regulation of system process	15	515	0.029	Biological Process	0.0688691	0.269098
GO:0033044	regulation of chromosome organization	13	430	0.03	Biological Process	0.0688816	0.269098
GO:0050905	neuromuscular process	5	115	0.043	Biological Process	0.0689052	0.269098
GO:0051241	negative regulation of multicellular organismal process	28	1096	0.026	Biological Process	0.0695503	0.269098
GO:0044087	regulation of cellular component biogenesis	25	959	0.026	Biological Process	0.0695514	0.269098
GO:0006739	NADP metabolic process	3	50	0.06	Biological Process	0.0696777	0.269098
GO:0030834	regulation of actin filament depolymerization	3	50	0.06	Biological Process	0.0696777	0.269098
GO:0048016	inositol phosphate-mediated signaling	3	50	0.06	Biological Process	0.0696777	0.269098
GO:0051647	nucleus localization	3	50	0.06	Biological Process	0.0696777	0.269098
GO:0055086	nucleobase-containing small molecule metabolic process	25	960	0.026	Biological Process	0.0702058	0.269098
GO:0031667	response to nutrient levels	19	691	0.027	Biological Process	0.0702822	0.269098
GO:0002068	glandular epithelial cell development	2	23	0.087	Biological Process	0.0703626	0.269098
GO:0006688	glycosphingolipid biosynthetic process	2	23	0.087	Biological Process	0.0703626	0.269098
GO:0008207	C21-steroid hormone metabolic process	2	23	0.087	Biological Process	0.0703626	0.269098
GO:0021544	subpallium development	2	23	0.087	Biological Process	0.0703626	0.269098
GO:0021801	cerebral cortex radial glia guided migration	2	23	0.087	Biological Process	0.0703626	0.269098
GO:0022030	telencephalon glial cell migration	2	23	0.087	Biological Process	0.0703626	0.269098
GO:0022416	chaeta development	2	23	0.087	Biological Process	0.0703626	0.269098
GO:0030254	protein secretion by the type III secretion system	2	23	0.087	Biological Process	0.0703626	0.269098
GO:0030318	melanocyte differentiation	2	23	0.087	Biological Process	0.0703626	0.269098
GO:0034204	lipid translocation	2	23	0.087	Biological Process	0.0703626	0.269098
GO:0051194	positive regulation of cofactor metabolic process	2	23	0.087	Biological Process	0.0703626	0.269098
GO:0060148	positive regulation of posttranscriptional gene silencing	2	23	0.087	Biological Process	0.0703626	0.269098
GO:0060487	lung epithelial cell differentiation	2	23	0.087	Biological Process	0.0703626	0.269098
GO:1904646	cellular response to beta-amyloid	2	23	0.087	Biological Process	0.0703626	0.269098
GO:1990776	response to angiotensin	2	23	0.087	Biological Process	0.0703626	0.269098
GO:0071456	cellular response to hypoxia	6	152	0.039	Biological Process	0.0709045	0.269098
GO:0003158	endothelium development	5	116	0.043	Biological Process	0.0709449	0.269098
GO:0003231	cardiac ventricle development	5	116	0.043	Biological Process	0.0709449	0.269098
GO:0003008	system process	46	1945	0.024	Biological Process	0.0712541	0.269098
GO:0042246	tissue regeneration	4	82	0.049	Biological Process	0.0713034	0.269098
GO:1902882	regulation of response to oxidative stress	4	82	0.049	Biological Process	0.0713034	0.269098
GO:0016053	organic acid biosynthetic process	20	737	0.027	Biological Process	0.0715653	0.269098
GO:0043062	extracellular structure organization	22	827	0.027	Biological Process	0.0719888	0.269098
GO:0007224	smoothened signaling pathway	6	153	0.039	Biological Process	0.0726814	0.269098
GO:0008037	cell recognition	6	153	0.039	Biological Process	0.0726814	0.269098
GO:0030178	negative regulation of Wnt signaling pathway	6	153	0.039	Biological Process	0.0726814	0.269098
GO:0040013	negative regulation of locomotion	9	269	0.033	Biological Process	0.0728917	0.269098
GO:0006721	terpenoid metabolic process	5	117	0.043	Biological Process	0.0730175	0.269098
GO:0043255	regulation of carbohydrate biosynthetic process	4	83	0.048	Biological Process	0.0738457	0.269098
GO:0061337	cardiac conduction	4	83	0.048	Biological Process	0.0738457	0.269098
GO:0070542	response to fatty acid	4	83	0.048	Biological Process	0.0738457	0.269098
GO:0000320	re-entry into mitotic cell cycle	1	4	0.25	Biological Process	0.0740328	0.269098
GO:0001880	Mullerian duct regression	1	4	0.25	Biological Process	0.0740328	0.269098
GO:0002812	biosynthetic process of antibacterial peptides active against Gram-negative bacteria	1	4	0.25	Biological Process	0.0740328	0.269098
GO:0003195	tricuspid valve formation	1	4	0.25	Biological Process	0.0740328	0.269098
GO:0003289	atrial septum primum morphogenesis	1	4	0.25	Biological Process	0.0740328	0.269098
GO:0006208	pyrimidine nucleobase catabolic process	1	4	0.25	Biological Process	0.0740328	0.269098
GO:0006663	platelet activating factor biosynthetic process	1	4	0.25	Biological Process	0.0740328	0.269098
GO:0007392	initiation of dorsal closure	1	4	0.25	Biological Process	0.0740328	0.269098
GO:0007469	antennal development	1	4	0.25	Biological Process	0.0740328	0.269098
GO:0008348	negative regulation of antimicrobial humoral response	1	4	0.25	Biological Process	0.0740328	0.269098
GO:0009698	phenylpropanoid metabolic process	1	4	0.25	Biological Process	0.0740328	0.269098
GO:0010724	regulation of definitive erythrocyte differentiation	1	4	0.25	Biological Process	0.0740328	0.269098
GO:0014883	transition between fast and slow fiber	1	4	0.25	Biological Process	0.0740328	0.269098
GO:0015961	diadenosine polyphosphate catabolic process	1	4	0.25	Biological Process	0.0740328	0.269098
GO:0018076	N-terminal peptidyl-lysine acetylation	1	4	0.25	Biological Process	0.0740328	0.269098
GO:0021767	mammillary body development	1	4	0.25	Biological Process	0.0740328	0.269098
GO:0022614	membrane to membrane docking	1	4	0.25	Biological Process	0.0740328	0.269098
GO:0030070	insulin processing	1	4	0.25	Biological Process	0.0740328	0.269098
GO:0031394	positive regulation of prostaglandin biosynthetic process	1	4	0.25	Biological Process	0.0740328	0.269098
GO:0032289	central nervous system myelin formation	1	4	0.25	Biological Process	0.0740328	0.269098
GO:0032911	negative regulation of transforming growth factor beta1 production	1	4	0.25	Biological Process	0.0740328	0.269098
GO:0033353	S-adenosylmethionine cycle	1	4	0.25	Biological Process	0.0740328	0.269098
GO:0033489	cholesterol biosynthetic process via desmosterol	1	4	0.25	Biological Process	0.0740328	0.269098
GO:0033490	cholesterol biosynthetic process via lathosterol	1	4	0.25	Biological Process	0.0740328	0.269098
GO:0034199	activation of protein kinase A activity	1	4	0.25	Biological Process	0.0740328	0.269098
GO:0035523	protein K29-linked deubiquitination	1	4	0.25	Biological Process	0.0740328	0.269098
GO:0035795	negative regulation of mitochondrial membrane permeability	1	4	0.25	Biological Process	0.0740328	0.269098
GO:0035965	cardiolipin acyl-chain remodeling	1	4	0.25	Biological Process	0.0740328	0.269098
GO:0038113	interleukin-9-mediated signaling pathway	1	4	0.25	Biological Process	0.0740328	0.269098
GO:0038114	interleukin-21-mediated signaling pathway	1	4	0.25	Biological Process	0.0740328	0.269098
GO:0042271	susceptibility to natural killer cell mediated cytotoxicity	1	4	0.25	Biological Process	0.0740328	0.269098
GO:0042395	ecdysis, collagen and cuticulin-based cuticle	1	4	0.25	Biological Process	0.0740328	0.269098
GO:0042906	xanthine transport	1	4	0.25	Biological Process	0.0740328	0.269098
GO:0043622	cortical microtubule organization	1	4	0.25	Biological Process	0.0740328	0.269098
GO:0043654	recognition of apoptotic cell	1	4	0.25	Biological Process	0.0740328	0.269098
GO:0045162	clustering of voltage-gated sodium channels	1	4	0.25	Biological Process	0.0740328	0.269098
GO:0045719	negative regulation of glycogen biosynthetic process	1	4	0.25	Biological Process	0.0740328	0.269098
GO:0048369	lateral mesoderm morphogenesis	1	4	0.25	Biological Process	0.0740328	0.269098
GO:0048370	lateral mesoderm formation	1	4	0.25	Biological Process	0.0740328	0.269098
GO:0048573	photoperiodism, flowering	1	4	0.25	Biological Process	0.0740328	0.269098
GO:0048613	embryonic ectodermal digestive tract morphogenesis	1	4	0.25	Biological Process	0.0740328	0.269098
GO:0048687	positive regulation of sprouting of injured axon	1	4	0.25	Biological Process	0.0740328	0.269098
GO:0051891	positive regulation of cardioblast differentiation	1	4	0.25	Biological Process	0.0740328	0.269098
GO:0060353	regulation of cell adhesion molecule production	1	4	0.25	Biological Process	0.0740328	0.269098
GO:0060594	mammary gland specification	1	4	0.25	Biological Process	0.0740328	0.269098
GO:0060800	regulation of cell differentiation involved in embryonic placenta development	1	4	0.25	Biological Process	0.0740328	0.269098
GO:0061083	regulation of protein refolding	1	4	0.25	Biological Process	0.0740328	0.269098
GO:0061205	paramesonephric duct development	1	4	0.25	Biological Process	0.0740328	0.269098
GO:0061386	closure of optic fissure	1	4	0.25	Biological Process	0.0740328	0.269098
GO:0061419	positive regulation of transcription from RNA polymerase II promoter in response to hypoxia	1	4	0.25	Biological Process	0.0740328	0.269098
GO:0061588	calcium activated phospholipid scrambling	1	4	0.25	Biological Process	0.0740328	0.269098
GO:0061590	calcium activated phosphatidylcholine scrambling	1	4	0.25	Biological Process	0.0740328	0.269098
GO:0061591	calcium activated galactosylceramide scrambling	1	4	0.25	Biological Process	0.0740328	0.269098
GO:0070432	regulation of nucleotide-binding oligomerization domain containing 2 signaling pathway	1	4	0.25	Biological Process	0.0740328	0.269098
GO:0071030	nuclear mRNA surveillance of spliceosomal pre-mRNA splicing	1	4	0.25	Biological Process	0.0740328	0.269098
GO:0071106	adenosine 3',5'-bisphosphate transmembrane transport	1	4	0.25	Biological Process	0.0740328	0.269098
GO:0071355	cellular response to interleukin-9	1	4	0.25	Biological Process	0.0740328	0.269098
GO:0071373	cellular response to luteinizing hormone stimulus	1	4	0.25	Biological Process	0.0740328	0.269098
GO:0071669	plant-type cell wall organization or biogenesis	1	4	0.25	Biological Process	0.0740328	0.269098
GO:0071947	protein deubiquitination involved in ubiquitin-dependent protein catabolic process	1	4	0.25	Biological Process	0.0740328	0.269098
GO:0072752	cellular response to rapamycin	1	4	0.25	Biological Process	0.0740328	0.269098
GO:0080040	positive regulation of cellular response to phosphate starvation	1	4	0.25	Biological Process	0.0740328	0.269098
GO:0090427	activation of meiosis	1	4	0.25	Biological Process	0.0740328	0.269098
GO:0097026	dendritic cell dendrite assembly	1	4	0.25	Biological Process	0.0740328	0.269098
GO:0097112	gamma-aminobutyric acid receptor clustering	1	4	0.25	Biological Process	0.0740328	0.269098
GO:0097156	fasciculation of motor neuron axon	1	4	0.25	Biological Process	0.0740328	0.269098
GO:0097212	lysosomal membrane organization	1	4	0.25	Biological Process	0.0740328	0.269098
GO:0098756	response to interleukin-21	1	4	0.25	Biological Process	0.0740328	0.269098
GO:0098757	cellular response to interleukin-21	1	4	0.25	Biological Process	0.0740328	0.269098
GO:1900222	negative regulation of beta-amyloid clearance	1	4	0.25	Biological Process	0.0740328	0.269098
GO:1901509	regulation of endothelial tube morphogenesis	1	4	0.25	Biological Process	0.0740328	0.269098
GO:1901537	positive regulation of DNA demethylation	1	4	0.25	Biological Process	0.0740328	0.269098
GO:1902104	positive regulation of metaphase/anaphase transition of meiotic cell cycle	1	4	0.25	Biological Process	0.0740328	0.269098
GO:1902498	regulation of protein autoubiquitination	1	4	0.25	Biological Process	0.0740328	0.269098
GO:1902913	positive regulation of neuroepithelial cell differentiation	1	4	0.25	Biological Process	0.0740328	0.269098
GO:1903333	negative regulation of protein folding	1	4	0.25	Biological Process	0.0740328	0.269098
GO:1903860	negative regulation of dendrite extension	1	4	0.25	Biological Process	0.0740328	0.269098
GO:1904116	response to vasopressin	1	4	0.25	Biological Process	0.0740328	0.269098
GO:1904145	negative regulation of meiotic cell cycle process involved in oocyte maturation	1	4	0.25	Biological Process	0.0740328	0.269098
GO:1904690	positive regulation of cytoplasmic translational initiation	1	4	0.25	Biological Process	0.0740328	0.269098
GO:1904753	negative regulation of vascular associated smooth muscle cell migration	1	4	0.25	Biological Process	0.0740328	0.269098
GO:1904885	beta-catenin destruction complex assembly	1	4	0.25	Biological Process	0.0740328	0.269098
GO:1990145	maintenance of translational fidelity	1	4	0.25	Biological Process	0.0740328	0.269098
GO:2000394	positive regulation of lamellipodium morphogenesis	1	4	0.25	Biological Process	0.0740328	0.269098
GO:2001270	regulation of cysteine-type endopeptidase activity involved in execution phase of apoptosis	1	4	0.25	Biological Process	0.0740328	0.269098
GO:2001280	positive regulation of unsaturated fatty acid biosynthetic process	1	4	0.25	Biological Process	0.0740328	0.269098
GO:2001293	malonyl-CoA metabolic process	1	4	0.25	Biological Process	0.0740328	0.269098
GO:0030509	BMP signaling pathway	6	154	0.039	Biological Process	0.0744837	0.270556
GO:0048562	embryonic organ morphogenesis	11	352	0.031	Biological Process	0.0747596	0.27107
GO:0002218	activation of innate immune response	7	192	0.036	Biological Process	0.0749684	0.27107
GO:0035264	multicellular organism growth	7	192	0.036	Biological Process	0.0749684	0.27107
GO:0031346	positive regulation of cell projection organization	12	394	0.03	Biological Process	0.0751153	0.27107
GO:0008645	hexose transport	5	118	0.042	Biological Process	0.075123	0.27107
GO:0031124	mRNA 3'-end processing	5	118	0.042	Biological Process	0.075123	0.27107
GO:0046620	regulation of organ growth	5	118	0.042	Biological Process	0.075123	0.27107
GO:0048659	smooth muscle cell proliferation	5	118	0.042	Biological Process	0.075123	0.27107
GO:0090090	negative regulation of canonical Wnt signaling pathway	5	118	0.042	Biological Process	0.075123	0.27107
GO:2000243	positive regulation of reproductive process	5	118	0.042	Biological Process	0.075123	0.27107
GO:0071826	ribonucleoprotein complex subunit organization	9	271	0.033	Biological Process	0.0755487	0.271437
GO:0005979	regulation of glycogen biosynthetic process	2	24	0.083	Biological Process	0.075823	0.271437
GO:0006907	pinocytosis	2	24	0.083	Biological Process	0.075823	0.271437
GO:0010664	negative regulation of striated muscle cell apoptotic process	2	24	0.083	Biological Process	0.075823	0.271437
GO:0010884	positive regulation of lipid storage	2	24	0.083	Biological Process	0.075823	0.271437
GO:0010962	regulation of glucan biosynthetic process	2	24	0.083	Biological Process	0.075823	0.271437
GO:0016486	peptide hormone processing	2	24	0.083	Biological Process	0.075823	0.271437
GO:0035510	DNA dealkylation	2	24	0.083	Biological Process	0.075823	0.271437
GO:0044837	actomyosin contractile ring organization	2	24	0.083	Biological Process	0.075823	0.271437
GO:0060479	lung cell differentiation	2	24	0.083	Biological Process	0.075823	0.271437
GO:0072148	epithelial cell fate commitment	2	24	0.083	Biological Process	0.075823	0.271437
GO:2001024	negative regulation of response to drug	2	24	0.083	Biological Process	0.075823	0.271437
GO:0030016	myofibril	8	224	0.036	Cellular Component	0.0649411	0.271572
GO:0016705	oxidoreductase activity, acting on paired donors, with incorporation or reduction of molecular oxygen	9	251	0.036	Molecular Function	0.0586921	0.272433
GO:0022402	cell cycle process	38	1574	0.024	Biological Process	0.076179	0.272469
GO:0033865	nucleoside bisphosphate metabolic process	6	155	0.039	Biological Process	0.0763113	0.272469
GO:0033875	ribonucleoside bisphosphate metabolic process	6	155	0.039	Biological Process	0.0763113	0.272469
GO:0034032	purine nucleoside bisphosphate metabolic process	6	155	0.039	Biological Process	0.0763113	0.272469
GO:0015908	fatty acid transport	4	84	0.048	Biological Process	0.0764335	0.272548
GO:0070167	regulation of biomineral tissue development	4	84	0.048	Biological Process	0.0764335	0.272548
GO:0045089	positive regulation of innate immune response	8	232	0.034	Biological Process	0.0766795	0.273067
GO:0046777	protein autophosphorylation	8	232	0.034	Biological Process	0.0766795	0.273067
GO:0033014	tetrapyrrole biosynthetic process	9	272	0.033	Biological Process	0.0768993	0.273671
GO:0000978	RNA polymerase II core promoter proximal region sequence-specific DNA binding	14	450	0.031	Molecular Function	0.0593612	0.274458
GO:0072175	epithelial tube formation	6	156	0.038	Biological Process	0.0781642	0.277991
GO:0030880	RNA polymerase complex	8	227	0.035	Cellular Component	0.0690155	0.280265
GO:0031941	filamentous actin	2	23	0.087	Cellular Component	0.0701774	0.280265
GO:0005811	lipid particle	4	82	0.049	Cellular Component	0.0709897	0.280265
GO:0030532	small nuclear ribonucleoprotein complex	4	82	0.049	Cellular Component	0.0709897	0.280265
GO:0030427	site of polarized growth	8	229	0.035	Cellular Component	0.0718173	0.280265
GO:0031672	A band	3	51	0.059	Cellular Component	0.0727726	0.280265
GO:0001740	Barr body	1	4	0.25	Cellular Component	0.073925	0.280265
GO:0002189	ribose phosphate diphosphokinase complex	1	4	0.25	Cellular Component	0.073925	0.280265
GO:0016611	iron-iron nitrogenase complex	1	4	0.25	Cellular Component	0.073925	0.280265
GO:0016613	vanadium-iron nitrogenase complex	1	4	0.25	Cellular Component	0.073925	0.280265
GO:0017102	methionyl glutamyl tRNA synthetase complex	1	4	0.25	Cellular Component	0.073925	0.280265
GO:0030478	actin cap	1	4	0.25	Cellular Component	0.073925	0.280265
GO:0031265	CD95 death-inducing signaling complex	1	4	0.25	Cellular Component	0.073925	0.280265
GO:0042272	nuclear RNA export factor complex	1	4	0.25	Cellular Component	0.073925	0.280265
GO:0071212	subsynaptic reticulum	1	4	0.25	Cellular Component	0.073925	0.280265
GO:0098592	cytoplasmic side of apical plasma membrane	1	4	0.25	Cellular Component	0.073925	0.280265
GO:1990111	spermatoproteasome complex	1	4	0.25	Cellular Component	0.073925	0.280265
GO:0007229	integrin-mediated signaling pathway	4	85	0.047	Biological Process	0.0790664	0.280833
GO:0048145	regulation of fibroblast proliferation	4	85	0.047	Biological Process	0.0790664	0.280833
GO:0006304	DNA modification	5	120	0.042	Biological Process	0.0794319	0.281947
GO:0009607	response to biotic stimulus	24	928	0.026	Biological Process	0.0795904	0.282325
GO:0010828	positive regulation of glucose transport	3	53	0.057	Biological Process	0.0799555	0.283068
GO:0021575	hindbrain morphogenesis	3	53	0.057	Biological Process	0.0799555	0.283068
GO:0040019	positive regulation of embryonic development	3	53	0.057	Biological Process	0.0799555	0.283068
GO:0003205	cardiac chamber development	6	157	0.038	Biological Process	0.0800423	0.283191
GO:0052547	regulation of peptidase activity	11	357	0.031	Biological Process	0.0806918	0.285303
GO:0060341	regulation of cellular localization	31	1253	0.025	Biological Process	0.0808756	0.285767
GO:0003171	atrioventricular valve development	2	25	0.08	Biological Process	0.0814128	0.28655
GO:0030325	adrenal gland development	2	25	0.08	Biological Process	0.0814128	0.28655
GO:0042454	ribonucleoside catabolic process	2	25	0.08	Biological Process	0.0814128	0.28655
GO:0060045	positive regulation of cardiac muscle cell proliferation	2	25	0.08	Biological Process	0.0814128	0.28655
GO:1902893	regulation of pri-miRNA transcription from RNA polymerase II promoter	2	25	0.08	Biological Process	0.0814128	0.28655
GO:1902932	positive regulation of alcohol biosynthetic process	2	25	0.08	Biological Process	0.0814128	0.28655
GO:0001745	compound eye morphogenesis	4	86	0.047	Biological Process	0.081744	0.286789
GO:0009072	aromatic amino acid family metabolic process	4	86	0.047	Biological Process	0.081744	0.286789
GO:0014033	neural crest cell differentiation	4	86	0.047	Biological Process	0.081744	0.286789
GO:0022602	ovulation cycle process	4	86	0.047	Biological Process	0.081744	0.286789
GO:2000117	negative regulation of cysteine-type endopeptidase activity	4	86	0.047	Biological Process	0.081744	0.286789
GO:0031056	regulation of histone modification	6	158	0.038	Biological Process	0.0819456	0.287311
GO:0070412	R-SMAD binding	2	21	0.095	Molecular Function	0.0626101	0.288349
GO:0097306	cellular response to alcohol	7	197	0.036	Biological Process	0.0832897	0.291836
GO:0006260	DNA replication	17	618	0.028	Biological Process	0.0833605	0.291891
GO:0009409	response to cold	3	54	0.056	Biological Process	0.0835198	0.291891
GO:0032007	negative regulation of TOR signaling	3	54	0.056	Biological Process	0.0835198	0.291891
GO:0038095	Fc-epsilon receptor signaling pathway	3	54	0.056	Biological Process	0.0835198	0.291891
GO:0032508	DNA duplex unwinding	5	122	0.041	Biological Process	0.0838706	0.292565
GO:0035108	limb morphogenesis	6	159	0.038	Biological Process	0.083874	0.292565
GO:0043901	negative regulation of multi-organism process	6	159	0.038	Biological Process	0.083874	0.292565
[truncated: 5,315 more rows]

## Sheet: cluster11--KEGG
Pathway ID	Pathway	Cluster_11 (151)	All (7762)	Ratio	Pvalue	Qvalue
ko04913	Ovarian steroidogenesis	8	50	0.16	4.57838e-06	0.00108508
ko00100	Steroid biosynthesis	5	20	0.25	3.19329e-05	0.00378405
ko04810	Regulation of actin cytoskeleton	13	201	0.0646766	0.000138594	0.0109107
ko04927	Cortisol synthesis and secretion	7	62	0.112903	0.000184148	0.0109107
ko05205	Proteoglycans in cancer	11	197	0.0558376	0.00154394	0.0649751
ko04919	Thyroid hormone signaling pathway	8	114	0.0701754	0.00164494	0.0649751
ko04520	Adherens junction	6	69	0.0869565	0.00214496	0.0726223
ko04360	Axon guidance	10	180	0.0555556	0.00261046	0.0773348
ko04934	Cushing syndrome	8	149	0.0536913	0.00842495	0.192313
ko04611	Platelet activation	7	122	0.057377	0.00953711	0.192313
ko05211	Renal cell carcinoma	5	68	0.0735294	0.0101665	0.192313
ko05017	Spinocerebellar ataxia	6	96	0.0625	0.0108236	0.192313
ko05206	MicroRNAs in cancer	8	157	0.0509554	0.0113603	0.192313
ko05225	Hepatocellular carcinoma	8	157	0.0509554	0.0113603	0.192313
ko00982	Drug metabolism - cytochrome P450	4	47	0.0851064	0.0128366	0.202818
ko04971	Gastric acid secretion	5	74	0.0675676	0.014325	0.212189
ko04724	Glutamatergic synapse	6	112	0.0535714	0.0217304	0.290822
ko04012	ErbB signaling pathway	5	84	0.0595238	0.023552	0.290822
ko04921	Oxytocin signaling pathway	7	147	0.047619	0.0243354	0.290822
ko00640	Propanoate metabolism	3	33	0.0909091	0.0257101	0.290822
ko03015	mRNA surveillance pathway	5	86	0.0581395	0.025769	0.290822
ko04530	Tight junction	7	162	0.0432099	0.0384026	0.410363
ko04270	Vascular smooth muscle contraction	6	130	0.0461538	0.0409146	0.410363
ko01100	Metabolic pathways	36	1404	0.025641	0.0436704	0.410363
ko04976	Bile secretion	4	69	0.057971	0.0449468	0.410363
ko04922	Glucagon signaling pathway	5	100	0.05	0.0450187	0.410363
ko04917	Prolactin signaling pathway	4	70	0.0571429	0.0469772	0.412356
ko04910	Insulin signaling pathway	6	138	0.0434783	0.0520738	0.43747
ko04660	T cell receptor signaling pathway	5	105	0.047619	0.0535301	0.43747
ko04062	Chemokine signaling pathway	7	176	0.0397727	0.0556053	0.439282
ko05163	Human cytomegalovirus infection	8	215	0.0372093	0.0582288	0.445168
ko04217	Necroptosis	6	144	0.0416667	0.0615558	0.45161
ko04979	Cholesterol metabolism	3	47	0.0638298	0.0628824	0.45161
ko04726	Serotonergic synapse	5	111	0.045045	0.0648996	0.452388
ko00980	Metabolism of xenobiotics by cytochrome P450	3	49	0.0612245	0.0695039	0.470641
ko04510	Focal adhesion	7	189	0.037037	0.075312	0.471027
ko04935	Growth hormone synthesis, secretion and action	5	116	0.0431034	0.0753328	0.471027
ko04150	mTOR signaling pathway	6	152	0.0394737	0.0756962	0.471027
ko04071	Sphingolipid signaling pathway	5	117	0.042735	0.077523	0.471027
ko04390	Hippo signaling pathway	6	154	0.038961	0.0794983	0.471027
ko04977	Vitamin digestion and absorption	2	25	0.08	0.0843003	0.483243
ko05135	Yersinia infection	5	124	0.0403226	0.0938033	0.483243
ko04727	GABAergic synapse	4	89	0.0449438	0.0948869	0.483243
ko04912	GnRH signaling pathway	4	89	0.0449438	0.0948869	0.483243
ko00830	Retinol metabolism	3	56	0.0535714	0.0949883	0.483243
ko01212	Fatty acid metabolism	3	57	0.0526316	0.0989039	0.483243
ko04022	cGMP-PKG signaling pathway	6	165	0.0363636	0.10229	0.483243
ko04392	Hippo signaling pathway - multiple species	2	28	0.0714286	0.102342	0.483243
ko04730	Long-term depression	3	58	0.0517241	0.102884	0.483243
ko04728	Dopaminergic synapse	5	128	0.0390625	0.103835	0.483243
ko04925	Aldosterone synthesis and secretion	4	92	0.0434783	0.103989	0.483243
ko00983	Drug metabolism - other enzymes	3	59	0.0508475	0.106927	0.486862
ko05200	Pathways in cancer	14	503	0.027833	0.110846	0.486862
ko04120	Ubiquitin mediated proteolysis	5	132	0.0378788	0.114379	0.486862
ko05204	Chemical carcinogenesis - DNA adducts	3	61	0.0491803	0.115196	0.486862
ko05215	Prostate cancer	4	96	0.0416667	0.116721	0.486862
ko05418	Fluid shear stress and atherosclerosis	5	133	0.037594	0.117093	0.486862
ko04929	GnRH secretion	3	64	0.046875	0.128033	0.523171
ko04720	Long-term potentiation	3	65	0.0461538	0.132422	0.531934
ko04918	Thyroid hormone synthesis	3	67	0.0447761	0.141355	0.558353
ko05160	Hepatitis C	5	144	0.0347222	0.148896	0.578497
ko04621	NOD-like receptor signaling pathway	5	146	0.0342466	0.155041	0.592658
ko04014	Ras signaling pathway	7	229	0.0305677	0.158307	0.595537
ko00250	Alanine, aspartate and glutamate metabolism	2	37	0.0540541	0.161474	0.597957
ko05412	Arrhythmogenic right ventricular cardiomyopathy	3	73	0.0410959	0.169285	0.617237
ko04725	Cholinergic synapse	4	112	0.0357143	0.173707	0.620255
ko03440	Homologous recombination	2	39	0.0512821	0.175346	0.620255
ko00920	Sulfur metabolism	1	10	0.1	0.178456	0.621972
ko00513	Various types of N-glycan biosynthesis	2	40	0.05	0.182353	0.626343
ko01521	EGFR tyrosine kinase inhibitor resistance	3	78	0.0384615	0.193671	0.655714
ko04141	Protein processing in endoplasmic reticulum	5	159	0.0314465	0.197389	0.65889
ko03022	Basal transcription factors	2	43	0.0465116	0.203602	0.659547
ko03040	Spliceosome	4	121	0.0330579	0.20928	0.659547
ko03050	Proteasome	2	44	0.0454545	0.210748	0.659547
ko00480	Glutathione metabolism	2	45	0.0444444	0.217919	0.659547
ko04146	Peroxisome	3	84	0.0357143	0.223989	0.659547
ko04015	Rap1 signaling pathway	6	211	0.028436	0.227971	0.659547
ko04540	Gap junction	3	85	0.0352941	0.229133	0.659547
ko04340	Hedgehog signaling pathway	2	47	0.0425532	0.232321	0.659547
ko05410	Hypertrophic cardiomyopathy	3	86	0.0348837	0.2343	0.659547
ko04024	cAMP signaling pathway	6	213	0.028169	0.23433	0.659547
ko04926	Relaxin signaling pathway	4	128	0.03125	0.238269	0.659547
ko00450	Selenocompound metabolism	1	14	0.0714286	0.240632	0.659547
ko04915	Estrogen signaling pathway	4	130	0.0307692	0.246724	0.659547
ko04978	Mineral absorption	2	49	0.0408163	0.246782	0.659547
ko04714	Thermogenesis	6	217	0.0276498	0.247212	0.659547
ko04350	TGF-beta signaling pathway	3	89	0.0337079	0.249921	0.659547
ko00140	Steroid hormone biosynthesis	2	50	0.04	0.254026	0.659547
ko00280	Valine, leucine and isoleucine degradation	2	50	0.04	0.254026	0.659547
ko04974	Protein digestion and absorption	3	90	0.0333333	0.255164	0.659547
ko04371	Apelin signaling pathway	4	133	0.0300752	0.259529	0.659547
ko05032	Morphine addiction	3	91	0.032967	0.260423	0.659547
ko05414	Dilated cardiomyopathy	3	91	0.032967	0.260423	0.659547
ko05167	Kaposi sarcoma-associated herpesvirus infection	5	177	0.0282486	0.261592	0.659547
ko04330	Notch signaling pathway	2	52	0.0384615	0.268526	0.66209
ko00910	Nitrogen metabolism	1	16	0.0625	0.269944	0.66209
ko04972	Pancreatic secretion	3	93	0.0322581	0.270982	0.66209
ko00061	Fatty acid biosynthesis	1	17	0.0588235	0.284176	0.679397
ko00120	Primary bile acid biosynthesis	1	17	0.0588235	0.284176	0.679397
ko04070	Phosphatidylinositol signaling system	3	96	0.03125	0.286907	0.679397
ko04723	Retrograde endocannabinoid signaling	4	140	0.0285714	0.28988	0.679397
ko04750	Inflammatory mediator regulation of TRP channels	3	98	0.0306122	0.297567	0.679397
ko04916	Melanogenesis	3	98	0.0306122	0.297567	0.679397
ko00770	Pantothenate and CoA biosynthesis	1	18	0.0555556	0.298132	0.679397
ko04261	Adrenergic signaling in cardiomyocytes	4	143	0.027972	0.303045	0.684016
ko00220	Arginine biosynthesis	1	19	0.0526316	0.311818	0.690902
ko05213	Endometrial cancer	2	58	0.0344828	0.311926	0.690902
ko04010	MAPK signaling pathway	7	284	0.0246479	0.315634	0.692642
ko04072	Phospholipase D signaling pathway	4	147	0.0272109	0.320701	0.697304
ko00310	Lysine degradation	2	60	0.0333333	0.326295	0.703017
ko04614	Renin-angiotensin system	1	21	0.047619	0.338399	0.709792
ko05217	Basal cell carcinoma	2	62	0.0322581	0.340585	0.709792
ko05416	Viral myocarditis	2	63	0.031746	0.347696	0.709792
ko04066	HIF-1 signaling pathway	3	108	0.0277778	0.351053	0.709792
ko00515	Mannose type O-glycan biosynthesis	1	22	0.0454545	0.351304	0.709792
ko04310	Wnt signaling pathway	4	154	0.025974	0.351767	0.709792
ko05223	Non-small cell lung cancer	2	64	0.03125	0.354782	0.709792
ko04670	Leukocyte transendothelial migration	3	109	0.0275229	0.356394	0.709792
ko04931	Insulin resistance	3	109	0.0275229	0.356394	0.709792
ko04664	Fc epsilon RI signaling pathway	2	65	0.0307692	0.361841	0.71288
ko00592	alpha-Linolenic acid metabolism	1	23	0.0434783	0.36396	0.71288
ko00790	Folate biosynthesis	1	24	0.0416667	0.37637	0.731145
ko05132	Salmonella infection	5	210	0.0238095	0.388146	0.739017
ko01524	Platinum drug resistance	2	69	0.0289855	0.389777	0.739017
ko04924	Renin secretion	2	69	0.0289855	0.389777	0.739017
ko04722	Neurotrophin signaling pathway	3	117	0.025641	0.398849	0.747188
ko00062	Fatty acid elongation	1	26	0.0384615	0.400473	0.747188
ko00562	Inositol phosphate metabolism	2	71	0.028169	0.403545	0.747188
ko05165	Human papillomavirus infection	7	313	0.0223642	0.408342	0.748143
ko05100	Bacterial invasion of epithelial cells	2	72	0.0277778	0.410374	0.748143
ko04152	AMPK signaling pathway	3	121	0.0247934	0.419812	0.749555
ko01040	Biosynthesis of unsaturated fatty acids	1	28	0.0357143	0.423651	0.749555
ko04970	Salivary secretion	2	75	0.0266667	0.430629	0.749555
ko00020	Citrate cycle (TCA cycle)	1	29	0.0344828	0.434903	0.749555
ko00591	Linoleic acid metabolism	1	29	0.0344828	0.434903	0.749555
ko04710	Circadian rhythm	1	29	0.0344828	0.434903	0.749555
ko04142	Lysosome	3	124	0.0241935	0.435378	0.749555
ko00230	Purine metabolism	3	125	0.024	0.440533	0.749555
ko04662	B cell receptor signaling pathway	2	77	0.025974	0.443929	0.749555
ko00512	Mucin type O-glycan biosynthesis	1	30	0.0333333	0.445938	0.749555
ko00630	Glyoxylate and dicarboxylate metabolism	1	30	0.0333333	0.445938	0.749555
ko03010	Ribosome	3	127	0.023622	0.45079	0.751748
ko00410	beta-Alanine metabolism	1	31	0.0322581	0.456758	0.751748
ko01523	Antifolate resistance	1	31	0.0322581	0.456758	0.751748
ko04068	FoxO signaling pathway	3	129	0.0232558	0.460972	0.753451
ko04151	PI3K-Akt signaling pathway	7	331	0.021148	0.466013	0.753513
ko00860	Porphyrin metabolism	1	32	0.03125	0.467369	0.753513
ko04215	Apoptosis - multiple species	1	33	0.030303	0.477773	0.759948
ko05340	Primary immunodeficiency	1	33	0.030303	0.477773	0.759948
ko04911	Insulin secretion	2	84	0.0238095	0.489082	0.771579
ko04144	Endocytosis	5	237	0.021097	0.491597	0.771579
ko04550	Signaling pathways regulating pluripotency of stem cells	3	136	0.0220588	0.495948	0.773288
ko05210	Colorectal cancer	2	87	0.0229885	0.507728	0.781471
ko05143	African trypanosomiasis	1	36	0.0277778	0.507791	0.781471
ko00620	Pyruvate metabolism	1	37	0.027027	0.517411	0.786067
ko04960	Aldosterone-regulated sodium reabsorption	1	37	0.027027	0.517411	0.786067
ko04975	Fat digestion and absorption	1	38	0.0263158	0.526844	0.789665
ko04020	Calcium signaling pathway	4	195	0.0205128	0.528818	0.789665
ko04145	Phagosome	3	143	0.020979	0.529775	0.789665
ko04932	Non-alcoholic fatty liver disease	3	146	0.0205479	0.543886	0.800705
ko00071	Fatty acid degradation	1	41	0.0243902	0.554058	0.800705
ko04216	Ferroptosis	1	41	0.0243902	0.554058	0.800705
ko05231	Choline metabolism in cancer	2	95	0.0210526	0.55525	0.800705
ko05170	Human immunodeficiency virus 1 infection	4	203	0.0197044	0.560835	0.800705
ko04713	Circadian entrainment	2	96	0.0208333	0.56096	0.800705
ko04630	JAK-STAT signaling pathway	3	151	0.0198675	0.566857	0.800705
ko03420	Nucleotide excision repair	1	43	0.0232558	0.571332	0.800705
ko05164	Influenza A	3	152	0.0197368	0.571367	0.800705
ko04218	Cellular senescence	3	153	0.0196078	0.575847	0.800705
ko04973	Carbohydrate digestion and absorption	1	44	0.0227273	0.579717	0.800705
ko05010	Alzheimer disease	6	316	0.0189873	0.583173	0.800705
ko00565	Ether lipid metabolism	1	45	0.0222222	0.58794	0.800705
ko05145	Toxoplasmosis	2	101	0.019802	0.588723	0.800705
ko05161	Hepatitis B	3	156	0.0192308	0.589116	0.800705
ko04625	C-type lectin receptor signaling pathway	2	102	0.0196078	0.594119	0.800705
ko00600	Sphingolipid metabolism	1	47	0.0212766	0.603909	0.800705
ko02010	ABC transporters	1	47	0.0212766	0.603909	0.800705
ko04930	Type II diabetes mellitus	1	47	0.0212766	0.603909	0.800705
ko04928	Parathyroid hormone synthesis, secretion and action	2	104	0.0192308	0.604752	0.800705
ko04672	Intestinal immune network for IgA production	1	48	0.0208333	0.611661	0.802875
ko05152	Tuberculosis	3	163	0.0184049	0.619033	0.802875
ko00270	Cysteine and methionine metabolism	1	49	0.0204082	0.619263	0.802875
ko04659	Th17 cell differentiation	2	107	0.0186916	0.620308	0.802875
ko00510	N-Glycan biosynthesis	1	50	0.02	0.626717	0.802875
ko04961	Endocrine and other factor-regulated calcium reabsorption	1	50	0.02	0.626717	0.802875
ko04114	Oocyte meiosis	2	114	0.0175439	0.654775	0.821269
ko00240	Pyrimidine metabolism	1	54	0.0185185	0.65511	0.821269
ko05134	Legionellosis	1	54	0.0185185	0.65511	0.821269
ko05202	Transcriptional misregulation in cancer	3	172	0.0174419	0.6553	0.821269
ko04370	VEGF signaling pathway	1	55	0.0181818	0.661866	0.821269
ko04923	Regulation of lipolysis in adipocytes	1	55	0.0181818	0.661866	0.821269
ko04110	Cell cycle	2	119	0.0168067	0.677846	0.836716
ko00590	Arachidonic acid metabolism	1	59	0.0169492	0.687602	0.844361
ko05203	Viral carcinogenesis	3	183	0.0163934	0.69621	0.850442
ko04213	Longevity regulating pathway - multiple species	1	61	0.0163934	0.699731	0.850442
ko04612	Antigen processing and presentation	1	62	0.016129	0.705618	0.853222
ko05016	Huntington disease	4	250	0.016	0.722485	0.861451
ko05221	Acute myeloid leukemia	1	66	0.0151515	0.728044	0.861451
ko05321	Inflammatory bowel disease	1	66	0.0151515	0.728044	0.861451
ko04210	Apoptosis	2	134	0.0149254	0.739626	0.861451
ko05162	Measles	2	134	0.0149254	0.739626	0.861451
ko04140	Autophagy - animal	2	135	0.0148148	0.743364	0.861451
ko04115	p53 signaling pathway	1	69	0.0144928	0.743742	0.861451
ko05140	Leishmaniasis	1	69	0.0144928	0.743742	0.861451
ko01230	Biosynthesis of amino acids	1	70	0.0142857	0.748772	0.861451
ko05214	Glioma	1	70	0.0142857	0.748772	0.861451
ko05212	Pancreatic cancer	1	74	0.0135135	0.767929	0.875978
ko05224	Breast cancer	2	143	0.013986	0.771657	0.875978
ko05220	Chronic myeloid leukemia	1	75	0.0133333	0.772487	0.875978
ko05226	Gastric cancer	2	145	0.0137931	0.778295	0.877856
ko03013	Nucleocytoplasmic transport	2	146	0.0136986	0.781551	0.877856
ko03018	RNA degradation	1	78	0.0128205	0.785635	0.87828
ko04610	Complement and coagulation cascades	1	79	0.0126582	0.789847	0.878844
ko05034	Alcoholism	2	152	0.0131579	0.800223	0.885513
ko04260	Cardiac muscle contraction	1	83	0.0120482	0.805891	0.885513
ko05166	Human T-cell leukemia virus 1 infection	3	220	0.0136364	0.80705	0.885513
ko04657	IL-17 signaling pathway	1	88	0.0113636	0.824244	0.890797
ko04666	Fc gamma R-mediated phagocytosis	1	88	0.0113636	0.824244	0.890797
ko04211	Longevity regulating pathway	1	89	0.011236	0.827703	0.890797
ko05222	Small cell lung cancer	1	89	0.011236	0.827703	0.890797
ko01522	Endocrine resistance	1	91	0.010989	0.834418	0.890797
ko04658	Th1 and Th2 cell differentiation	1	91	0.010989	0.834418	0.890797
ko05235	PD-L1 expression and PD-1 checkpoint pathway in cancer	1	93	0.0107527	0.840873	0.893663
ko05146	Amoebiasis	1	95	0.0105263	0.847078	0.896239
ko00564	Glycerophospholipid metabolism	1	97	0.0103093	0.853042	0.898538
ko04933	AGE-RAGE signaling pathway in diabetic complications	1	100	0.01	0.861559	0.902361
ko04650	Natural killer cell mediated cytotoxicity	1	101	0.00990099	0.864287	0.902361
ko05142	Chagas disease	1	106	0.00943396	0.877148	0.911772
ko01200	Carbon metabolism	1	111	0.00900901	0.888798	0.919847
ko05169	Epstein-Barr virus infection	2	195	0.0102564	0.897371	0.922769
ko04080	Neuroactive ligand-receptor interaction	4	337	0.0118694	0.899408	0.922769
ko00190	Oxidative phosphorylation	1	120	0.00833333	0.907069	0.92634
ko04380	Osteoclast differentiation	1	122	0.00819672	0.910705	0.92634
ko05012	Parkinson disease	1	130	0.00769231	0.923891	0.935736
ko04514	Cell adhesion molecules	1	140	0.00714286	0.937684	0.945664
ko05168	Herpes simplex virus 1 infection	2	327	0.00611621	0.989035	0.993225
ko04060	Cytokine-cytokine receptor interaction	1	257	0.00389105	0.994112	0.994112
