# Supplementary material for: Single-Cell RNA Sequencing Reveals an Atlas of Hezuo Pig Testis Cells
Source: Int J Mol Sci. 2024 Sep 10;25(18):9786. doi: 10.3390/ijms25189786 (PMC11431743; doi:10.3390/ijms25189786)
Supplement: Supplementary file 1 [file ijms-25-09786-s001.zip › Table S5.xlsx]

## Sheet: cluster9--GO
ID	Descrption	fg_num	bg_num	ratio	class	Pvalue	Qvalue
GO:0044420	extracellular matrix component	21	96	0.219	Cellular Component	2.59557e-16	1.83767e-13
GO:0031012	extracellular matrix	31	277	0.112	Cellular Component	8.79131e-15	3.11212e-12
GO:0005578	proteinaceous extracellular matrix	20	103	0.194	Cellular Component	1.55697e-14	3.67446e-12
GO:0044707	single-multicellular organism process	199	6322	0.031	Biological Process	3.93688e-15	1.21069e-11
GO:0030198	extracellular matrix organization	54	799	0.068	Biological Process	4.28713e-15	1.21069e-11
GO:0007167	enzyme linked receptor protein signaling pathway	60	978	0.061	Biological Process	8.40576e-15	1.58252e-11
GO:0043062	extracellular structure organization	54	827	0.065	Biological Process	1.79126e-14	2.52926e-11
GO:0016043	cellular component organization	207	6840	0.03	Biological Process	4.71388e-14	5.3248e-11
GO:0044767	single-organism developmental process	195	6341	0.031	Biological Process	1.54234e-13	1.45186e-10
GO:0007275	multicellular organism development	175	5443	0.032	Biological Process	2.08589e-13	1.68302e-10
GO:0032502	developmental process	195	6416	0.03	Biological Process	5.527e-13	3.90206e-10
GO:0071840	cellular component organization or biogenesis	210	7175	0.029	Biological Process	1.11568e-12	6.72194e-10
GO:0007166	cell surface receptor signaling pathway	102	2526	0.04	Biological Process	1.19015e-12	6.72194e-10
GO:0051239	regulation of multicellular organismal process	110	2854	0.039	Biological Process	2.18719e-12	1.12302e-09
GO:0022610	biological adhesion	69	1402	0.049	Biological Process	2.77267e-12	1.305e-09
GO:0048731	system development	156	4760	0.033	Biological Process	3.3691e-12	1.46374e-09
GO:0005515	protein binding	227	8275	0.027	Molecular Function	1.82149e-12	1.77595e-09
GO:0007155	cell adhesion	68	1390	0.049	Biological Process	5.44113e-12	2.19511e-09
GO:0050793	regulation of developmental process	102	2597	0.039	Biological Process	6.54973e-12	2.46619e-09
GO:0005604	basement membrane	15	77	0.195	Cellular Component	3.03796e-11	5.37719e-09
GO:0007417	central nervous system development	56	1044	0.054	Biological Process	1.72117e-11	6.07573e-09
GO:0043232	intracellular non-membrane-bounded organelle	139	4219	0.033	Cellular Component	6.40421e-11	9.06836e-09
GO:0070848	response to growth factor	43	683	0.063	Biological Process	3.59776e-11	1.1953e-08
GO:0005201	extracellular matrix structural constituent	15	77	0.195	Molecular Function	2.45404e-11	1.19635e-08
GO:0043228	non-membrane-bounded organelle	139	4249	0.033	Cellular Component	1.08578e-10	1.28122e-08
GO:0048518	positive regulation of biological process	172	5618	0.031	Biological Process	4.1337e-11	1.29706e-08
GO:0030334	regulation of cell migration	44	717	0.061	Biological Process	4.79538e-11	1.37033e-08
GO:0032501	multicellular organismal process	205	7183	0.029	Biological Process	5.32931e-11	1.37033e-08
GO:0072358	cardiovascular system development	55	1044	0.053	Biological Process	5.33768e-11	1.37033e-08
GO:0072359	circulatory system development	55	1044	0.053	Biological Process	5.33768e-11	1.37033e-08
GO:0048519	negative regulation of biological process	155	4898	0.032	Biological Process	7.82937e-11	1.92262e-08
GO:0048856	anatomical structure development	179	5984	0.03	Biological Process	8.48154e-11	1.99599e-08
GO:0031589	cell-substrate adhesion	26	283	0.092	Biological Process	1.32363e-10	2.99033e-08
GO:0071363	cellular response to growth factor stimulus	41	657	0.062	Biological Process	1.40352e-10	3.04888e-08
GO:0044422	organelle part	226	8408	0.027	Cellular Component	3.16031e-10	3.19643e-08
GO:0007399	nervous system development	96	2511	0.038	Biological Process	1.62224e-10	3.39348e-08
GO:0048513	animal organ development	122	3545	0.034	Biological Process	1.83318e-10	3.69779e-08
GO:0044446	intracellular organelle part	221	8185	0.027	Cellular Component	4.91381e-10	4.34872e-08
GO:0031974	membrane-enclosed lumen	143	4543	0.031	Cellular Component	8.2826e-10	6.51564e-08
GO:0005198	structural molecule activity	50	947	0.053	Molecular Function	2.09602e-10	6.81207e-08
GO:2000145	regulation of cell motility	44	768	0.057	Biological Process	4.30852e-10	8.15269e-08
GO:0007169	transmembrane receptor protein tyrosine kinase signaling pathway	41	682	0.06	Biological Process	4.33039e-10	8.15269e-08
GO:0005622	intracellular	299	12608	0.024	Cellular Component	1.32003e-09	9.34585e-08
GO:0070013	intracellular organelle lumen	142	4540	0.031	Cellular Component	1.58839e-09	9.48563e-08
GO:0043233	organelle lumen	142	4541	0.031	Cellular Component	1.61377e-09	9.48563e-08
GO:0043229	intracellular organelle	270	10904	0.025	Cellular Component	1.74171e-09	9.48563e-08
GO:0030054	cell junction	51	1031	0.049	Cellular Component	2.24066e-09	1.13313e-07
GO:0098556	cytoplasmic side of rough endoplasmic reticulum membrane	9	28	0.321	Cellular Component	2.41053e-09	1.13777e-07
GO:0016477	cell migration	60	1290	0.047	Biological Process	8.93309e-10	1.62755e-07
GO:0005488	binding	296	12677	0.023	Molecular Function	6.72123e-10	1.6383e-07
GO:0006928	movement of cell or subcellular component	80	1992	0.04	Biological Process	9.54147e-10	1.68407e-07
GO:0000904	cell morphogenesis involved in differentiation	50	973	0.051	Biological Process	1.06005e-09	1.81429e-07
GO:0009653	anatomical structure morphogenesis	109	3115	0.035	Biological Process	1.13523e-09	1.88581e-07
GO:0051270	regulation of cellular component movement	46	854	0.054	Biological Process	1.21797e-09	1.96545e-07
GO:0044424	intracellular part	295	12449	0.024	Cellular Component	4.58942e-09	2.03082e-07
GO:0043226	organelle	271	11065	0.024	Cellular Component	6.83193e-09	2.8453e-07
GO:0030029	actin filament-based process	41	721	0.057	Biological Process	2.23547e-09	3.5072e-07
GO:0048523	negative regulation of cellular process	141	4505	0.031	Biological Process	2.68039e-09	4.09158e-07
GO:0030154	cell differentiation	131	4078	0.032	Biological Process	2.82648e-09	4.18543e-07
GO:2000026	regulation of multicellular organismal development	79	2003	0.039	Biological Process	2.89008e-09	4.18543e-07
GO:0071310	cellular response to organic substance	88	2346	0.038	Biological Process	3.26261e-09	4.57905e-07
GO:0030036	actin cytoskeleton organization	38	644	0.059	Biological Process	3.32402e-09	4.57905e-07
GO:0001944	vasculature development	38	647	0.059	Biological Process	3.77542e-09	5.07704e-07
GO:0035239	tube morphogenesis	42	767	0.055	Biological Process	4.2665e-09	5.54799e-07
GO:0040011	locomotion	77	1947	0.04	Biological Process	4.32209e-09	5.54799e-07
GO:0007010	cytoskeleton organization	60	1346	0.045	Biological Process	4.48512e-09	5.62932e-07
GO:0030335	positive regulation of cell migration	29	408	0.071	Biological Process	4.67211e-09	5.73654e-07
GO:0070161	anchoring junction	23	284	0.081	Cellular Component	1.64786e-08	6.35475e-07
GO:0044391	ribosomal subunit	21	239	0.088	Cellular Component	1.70537e-08	6.35475e-07
GO:0044421	extracellular region part	54	1208	0.045	Cellular Component	2.38689e-08	8.44958e-07
GO:0044464	cell part	320	14199	0.023	Cellular Component	2.58185e-08	8.70453e-07
GO:0040012	regulation of locomotion	46	905	0.051	Biological Process	7.50833e-09	9.02278e-07
GO:0005938	cell cortex	25	341	0.073	Cellular Component	2.83587e-08	9.12635e-07
GO:0071944	cell periphery	147	4958	0.03	Cellular Component	2.9882e-08	9.19847e-07
GO:0005623	cell	320	14226	0.022	Cellular Component	3.85242e-08	1.13647e-06
GO:0001568	blood vessel development	36	615	0.059	Biological Process	1.09191e-08	1.28481e-06
GO:2000147	positive regulation of cell motility	29	425	0.068	Biological Process	1.16571e-08	1.34366e-06
GO:0005737	cytoplasm	254	10282	0.025	Cellular Component	5.05076e-08	1.43038e-06
GO:0031981	nuclear lumen	117	3695	0.032	Cellular Component	6.00131e-08	1.59537e-06
GO:0098554	cytoplasmic side of endoplasmic reticulum membrane	9	39	0.231	Cellular Component	6.08402e-08	1.59537e-06
GO:0035295	tube development	50	1056	0.047	Biological Process	1.58247e-08	1.78756e-06
GO:0048522	positive regulation of cellular process	148	4939	0.03	Biological Process	1.76822e-08	1.95822e-06
GO:0048468	cell development	90	2512	0.036	Biological Process	1.94176e-08	2.10905e-06
GO:0007160	cell-matrix adhesion	18	177	0.102	Biological Process	2.04073e-08	2.17472e-06
GO:0048869	cellular developmental process	136	4425	0.031	Biological Process	2.18756e-08	2.26139e-06
GO:0048870	cell motility	63	1511	0.042	Biological Process	2.22022e-08	2.26139e-06
GO:0070887	cellular response to chemical stimulus	99	2876	0.034	Biological Process	2.24217e-08	2.26139e-06
GO:0032991	macromolecular complex	163	5771	0.028	Cellular Component	9.07633e-08	2.27751e-06
GO:0022626	cytosolic ribosome	18	196	0.092	Cellular Component	9.32879e-08	2.27751e-06
GO:0051674	localization of cell	63	1514	0.042	Biological Process	2.39129e-08	2.36947e-06
GO:0005576	extracellular region	80	2229	0.036	Cellular Component	1.20227e-07	2.83735e-06
GO:0010033	response to organic substance	102	3016	0.034	Biological Process	3.1346e-08	3.05245e-06
GO:0005912	adherens junction	21	271	0.077	Cellular Component	1.48459e-07	3.3906e-06
GO:0051272	positive regulation of cellular component movement	29	449	0.065	Biological Process	3.89697e-08	3.73052e-06
GO:0022008	neurogenesis	70	1793	0.039	Biological Process	4.42304e-08	4.15369e-06
GO:0009966	regulation of signal transduction	98	2875	0.034	Biological Process	4.4861e-08	4.15369e-06
GO:0022627	cytosolic small ribosomal subunit	12	88	0.136	Cellular Component	1.90387e-07	4.21232e-06
GO:0007178	transmembrane receptor protein serine/threonine kinase signaling pathway	24	324	0.074	Biological Process	4.79076e-08	4.36423e-06
GO:0071495	cellular response to endogenous stimulus	57	1334	0.043	Biological Process	5.12912e-08	4.59829e-06
GO:0031175	neuron projection development	50	1098	0.046	Biological Process	5.46231e-08	4.82049e-06
GO:0005886	plasma membrane	138	4722	0.029	Cellular Component	2.92156e-07	6.26807e-06
GO:0032989	cellular component morphogenesis	66	1669	0.04	Biological Process	7.29786e-08	6.34128e-06
GO:0040017	positive regulation of locomotion	30	491	0.061	Biological Process	7.71204e-08	6.59964e-06
GO:0015629	actin cytoskeleton	27	444	0.061	Cellular Component	3.59618e-07	7.48851e-06
GO:0000902	cell morphogenesis	62	1535	0.04	Biological Process	9.32374e-08	7.74939e-06
GO:0007420	brain development	40	792	0.051	Biological Process	9.33e-08	7.74939e-06
GO:0042995	cell projection	75	2101	0.036	Cellular Component	4.18219e-07	8.45998e-06
GO:0098562	cytoplasmic side of membrane	23	340	0.068	Cellular Component	4.33772e-07	8.53085e-06
GO:0044428	nuclear part	125	4184	0.03	Cellular Component	4.82814e-07	9.23871e-06
GO:0023051	regulation of signaling	105	3221	0.033	Biological Process	1.23242e-07	1.00749e-05
GO:0072657	protein localization to membrane	32	559	0.057	Biological Process	1.24866e-07	1.00749e-05
GO:0098552	side of membrane	31	572	0.054	Cellular Component	5.96947e-07	1.11221e-05
GO:0097458	neuron part	61	1590	0.038	Cellular Component	6.15562e-07	1.11748e-05
GO:0030016	myofibril	18	224	0.08	Cellular Component	6.86854e-07	1.21573e-05
GO:0050839	cell adhesion molecule binding	18	194	0.093	Molecular Function	6.34984e-08	1.23822e-05
GO:0031252	cell leading edge	24	379	0.063	Cellular Component	7.99219e-07	1.38012e-05
GO:0010632	regulation of epithelial cell migration	17	185	0.092	Biological Process	2.22805e-07	1.7724e-05
GO:0030055	cell-substrate junction	15	163	0.092	Cellular Component	1.08149e-06	1.82309e-05
GO:0007044	cell-substrate junction assembly	12	90	0.133	Biological Process	2.54881e-07	1.9994e-05
GO:0009986	cell surface	36	748	0.048	Cellular Component	1.21844e-06	2.00617e-05
GO:0034446	substrate adhesion-dependent cell spreading	11	74	0.149	Biological Process	2.62063e-07	2.02758e-05
GO:0043231	intracellular membrane-bounded organelle	242	9927	0.024	Cellular Component	1.33517e-06	2.14841e-05
GO:0051240	positive regulation of multicellular organismal process	62	1585	0.039	Biological Process	2.8961e-07	2.21043e-05
GO:0048699	generation of neurons	65	1696	0.038	Biological Process	2.94189e-07	2.21544e-05
GO:0045047	protein targeting to ER	13	109	0.119	Biological Process	3.04717e-07	2.26453e-05
GO:0005654	nucleoplasm	98	3105	0.032	Cellular Component	1.45187e-06	2.28427e-05
GO:0006614	SRP-dependent cotranslational protein targeting to membrane	12	92	0.13	Biological Process	3.25641e-07	2.3886e-05
GO:0044444	cytoplasmic part	214	8503	0.025	Cellular Component	1.74325e-06	2.58967e-05
GO:0044449	contractile fiber part	17	215	0.079	Cellular Component	1.75453e-06	2.58967e-05
GO:0043292	contractile fiber	18	239	0.075	Cellular Component	1.75571e-06	2.58967e-05
GO:0005925	focal adhesion	14	149	0.094	Cellular Component	1.92978e-06	2.78834e-05
GO:0042221	response to chemical	131	4410	0.03	Biological Process	3.8996e-07	2.82371e-05
GO:0060322	head development	40	839	0.048	Biological Process	4.20982e-07	3.00975e-05
GO:0009892	negative regulation of metabolic process	96	2929	0.033	Biological Process	4.3047e-07	3.03912e-05
GO:0072599	establishment of protein localization to endoplasmic reticulum	13	113	0.115	Biological Process	4.65324e-07	3.21947e-05
GO:0010646	regulation of cell communication	104	3265	0.032	Biological Process	4.67416e-07	3.21947e-05
GO:0048514	blood vessel morphogenesis	30	535	0.056	Biological Process	4.8759e-07	3.31796e-05
GO:0019538	protein metabolic process	167	6062	0.028	Biological Process	4.96385e-07	3.3376e-05
GO:0016055	Wnt signaling pathway	27	450	0.06	Biological Process	5.05343e-07	3.35785e-05
GO:0015935	small ribosomal subunit	12	111	0.108	Cellular Component	2.41653e-06	3.42181e-05
GO:0006613	cotranslational protein targeting to membrane	12	96	0.125	Biological Process	5.21527e-07	3.4251e-05
GO:0005840	ribosome	23	377	0.061	Cellular Component	2.56205e-06	3.49699e-05
GO:0043227	membrane-bounded organelle	243	10042	0.024	Cellular Component	2.56841e-06	3.49699e-05
GO:0019838	growth factor binding	13	108	0.12	Molecular Function	2.20393e-07	3.58138e-05
GO:0019222	regulation of metabolic process	180	6687	0.027	Biological Process	5.69845e-07	3.66597e-05
GO:0030182	neuron differentiation	60	1543	0.039	Biological Process	5.71186e-07	3.66597e-05
GO:0040007	growth	50	1194	0.042	Biological Process	6.98233e-07	4.396e-05
GO:0007411	axon guidance	22	322	0.068	Biological Process	7.00495e-07	4.396e-05
GO:0061564	axon development	32	605	0.053	Biological Process	7.24396e-07	4.49603e-05
GO:0005178	integrin binding	13	112	0.116	Molecular Function	3.3865e-07	4.71691e-05
GO:0005924	cell-substrate adherens junction	14	157	0.089	Cellular Component	3.58917e-06	4.79458e-05
GO:0043170	macromolecule metabolic process	236	9500	0.025	Biological Process	7.89401e-07	4.84624e-05
GO:0010605	negative regulation of macromolecule metabolic process	89	2685	0.033	Biological Process	8.32173e-07	5.05389e-05
GO:0097435	fibril organization	31	579	0.054	Biological Process	8.41712e-07	5.05743e-05
GO:0009719	response to endogenous stimulus	68	1861	0.037	Biological Process	8.52529e-07	5.06851e-05
GO:0097485	neuron projection guidance	22	326	0.067	Biological Process	8.61959e-07	5.07119e-05
GO:0042127	regulation of cell proliferation	57	1454	0.039	Biological Process	8.91113e-07	5.14058e-05
GO:0071560	cellular response to transforming growth factor beta stimulus	17	204	0.083	Biological Process	8.91956e-07	5.14058e-05
GO:0005102	receptor binding	58	1488	0.039	Molecular Function	4.3728e-07	5.32935e-05
GO:0048589	developmental growth	38	802	0.047	Biological Process	9.74572e-07	5.55999e-05
GO:0044267	cellular protein metabolic process	148	5247	0.028	Biological Process	1.03039e-06	5.81963e-05
GO:0048812	neuron projection morphogenesis	37	772	0.048	Biological Process	1.04286e-06	5.83174e-05
GO:0007229	integrin-mediated signaling pathway	11	85	0.129	Biological Process	1.09736e-06	6.05966e-05
GO:0060255	regulation of macromolecule metabolic process	162	5897	0.027	Biological Process	1.10507e-06	6.05966e-05
GO:0045595	regulation of cell differentiation	64	1724	0.037	Biological Process	1.12549e-06	6.11226e-05
GO:0005911	cell-cell junction	24	422	0.057	Cellular Component	5.18899e-06	6.68458e-05
GO:0030529	intracellular ribonucleoprotein complex	42	1002	0.042	Cellular Component	5.28472e-06	6.68458e-05
GO:0043005	neuron projection	50	1287	0.039	Cellular Component	5.28724e-06	6.68458e-05
GO:0099568	cytoplasmic region	27	513	0.053	Cellular Component	5.6244e-06	6.98609e-05
GO:0007409	axonogenesis	30	565	0.053	Biological Process	1.5115e-06	8.10872e-05
GO:0071559	response to transforming growth factor beta	17	212	0.08	Biological Process	1.52182e-06	8.10872e-05
GO:0048583	regulation of response to stimulus	114	3774	0.03	Biological Process	1.57553e-06	8.31647e-05
GO:0001525	angiogenesis	26	450	0.058	Biological Process	1.67253e-06	8.70179e-05
GO:0051094	positive regulation of developmental process	54	1374	0.039	Biological Process	1.67935e-06	8.70179e-05
GO:0031672	A band	8	51	0.157	Cellular Component	7.4409e-06	9.08303e-05
GO:0051241	negative regulation of multicellular organismal process	46	1096	0.042	Biological Process	1.93498e-06	9.93523e-05
GO:0009968	negative regulation of signal transduction	48	1169	0.041	Biological Process	2.08088e-06	0.000105255
GO:0022603	regulation of anatomical structure morphogenesis	47	1134	0.041	Biological Process	2.08722e-06	0.000105255
GO:0038084	vascular endothelial growth factor signaling pathway	7	31	0.226	Biological Process	2.23918e-06	0.000111919
GO:0048666	neuron development	51	1283	0.04	Biological Process	2.46045e-06	0.0001219
GO:0090287	regulation of cellular response to growth factor stimulus	19	269	0.071	Biological Process	2.49317e-06	0.000122447
GO:0070972	protein localization to endoplasmic reticulum	13	131	0.099	Biological Process	2.53971e-06	0.000123657
GO:0030017	sarcomere	15	196	0.077	Cellular Component	1.05928e-05	0.000127114
GO:0001667	ameboidal-type cell migration	24	405	0.059	Biological Process	2.74115e-06	0.000132325
GO:0005605	basal lamina	5	16	0.312	Cellular Component	1.1684e-05	0.000137871
GO:0090130	tissue migration	20	298	0.067	Biological Process	2.96777e-06	0.00014205
GO:0016071	mRNA metabolic process	38	841	0.045	Biological Process	3.02711e-06	0.000143673
GO:0012505	endomembrane system	113	3913	0.029	Cellular Component	1.28969e-05	0.000149688
GO:0010629	negative regulation of gene expression	64	1781	0.036	Biological Process	3.37192e-06	0.000158705
GO:0035924	cellular response to vascular endothelial growth factor stimulus	8	46	0.174	Biological Process	3.41915e-06	0.000159598
GO:0007423	sensory organ development	35	747	0.047	Biological Process	3.44793e-06	0.000159622
GO:0044260	cellular macromolecule metabolic process	218	8723	0.025	Biological Process	3.58956e-06	0.000164828
GO:0000184	nuclear-transcribed mRNA catabolic process, nonsense-mediated decay	11	96	0.115	Biological Process	3.72191e-06	0.000169527
GO:0019904	protein domain specific binding	35	738	0.047	Molecular Function	1.70121e-06	0.000184298
GO:1990904	ribonucleoprotein complex	42	1052	0.04	Cellular Component	1.71617e-05	0.000195975
GO:0043009	chordate embryonic development	33	692	0.048	Biological Process	4.59894e-06	0.000206567
GO:0008283	cell proliferation	66	1875	0.035	Biological Process	4.60827e-06	0.000206567
GO:0001654	eye development	28	537	0.052	Biological Process	4.82643e-06	0.000214643
GO:0048585	negative regulation of response to stimulus	56	1499	0.037	Biological Process	4.94516e-06	0.000218205
GO:0043933	macromolecular complex subunit organization	96	3096	0.031	Biological Process	5.22982e-06	0.000228977
GO:0009888	tissue development	73	2158	0.034	Biological Process	5.37047e-06	0.000233326
GO:0000028	ribosomal small subunit assembly	5	14	0.357	Biological Process	5.63408e-06	0.000241713
GO:0040008	regulation of growth	36	797	0.045	Biological Process	5.64911e-06	0.000241713
GO:0005518	collagen binding	9	60	0.15	Molecular Function	2.58765e-06	0.000252296
GO:0048646	anatomical structure formation involved in morphogenesis	52	1361	0.038	Biological Process	6.05086e-06	0.000256957
GO:0005856	cytoskeleton	66	1978	0.033	Cellular Component	2.28852e-05	0.000257186
GO:0010631	epithelial cell migration	19	287	0.066	Biological Process	6.40019e-06	0.000269763
GO:0008045	motor neuron axon guidance	8	50	0.16	Biological Process	6.55734e-06	0.00027434
GO:0090132	epithelium migration	19	288	0.066	Biological Process	6.72794e-06	0.000279407
GO:0005581	collagen trimer	9	78	0.115	Cellular Component	2.62698e-05	0.000290609
GO:0005634	nucleus	164	6320	0.026	Cellular Component	2.67332e-05	0.000291186
GO:0044445	cytosolic part	21	378	0.056	Cellular Component	2.86892e-05	0.000307757
GO:0061061	muscle structure development	32	676	0.047	Biological Process	7.50557e-06	0.000309427
GO:0042470	melanosome	10	100	0.1	Cellular Component	3.33283e-05	0.000347007
GO:0048770	pigment granule	10	100	0.1	Cellular Component	3.33283e-05	0.000347007
GO:0044877	macromolecular complex binding	68	1985	0.034	Molecular Function	4.03824e-06	0.000357935
GO:0032879	regulation of localization	80	2470	0.032	Biological Process	8.74936e-06	0.00035809
GO:0019199	transmembrane receptor protein kinase activity	10	81	0.123	Molecular Function	4.43874e-06	0.000360647
GO:0051128	regulation of cellular component organization	84	2643	0.032	Biological Process	1.00504e-05	0.00040838
GO:0034329	cell junction assembly	15	195	0.077	Biological Process	1.04128e-05	0.000418399
GO:0048667	cell morphogenesis involved in neuron differentiation	33	720	0.046	Biological Process	1.05048e-05	0.000418399
GO:0042330	taxis	31	655	0.047	Biological Process	1.05192e-05	0.000418399
GO:0048729	tissue morphogenesis	37	854	0.043	Biological Process	1.06088e-05	0.00041901
GO:0042383	sarcolemma	11	124	0.089	Cellular Component	4.177e-05	0.000428596
GO:0036477	somatodendritic compartment	36	880	0.041	Cellular Component	4.34309e-05	0.000439273
GO:0006612	protein targeting to membrane	14	173	0.081	Biological Process	1.15405e-05	0.000452644
GO:0098644	complex of collagen trimers	4	11	0.364	Cellular Component	4.76156e-05	0.000474815
GO:0031032	actomyosin structure organization	15	198	0.076	Biological Process	1.25041e-05	0.000487055
GO:0007507	heart development	29	598	0.048	Biological Process	1.3016e-05	0.000503522
GO:0009887	organ morphogenesis	46	1179	0.039	Biological Process	1.31228e-05	0.000504202
GO:0099512	supramolecular fiber	34	818	0.042	Cellular Component	5.23483e-05	0.000514758
GO:0023057	negative regulation of signaling	49	1293	0.038	Biological Process	1.44431e-05	0.000551178
GO:0002009	morphogenesis of an epithelium	32	699	0.046	Biological Process	1.47186e-05	0.000556615
GO:0008284	positive regulation of cell proliferation	35	799	0.044	Biological Process	1.47826e-05	0.000556615
GO:0010594	regulation of endothelial cell migration	12	132	0.091	Biological Process	1.52129e-05	0.000569023
GO:0031430	M band	6	35	0.171	Cellular Component	6.31397e-05	0.000612368
GO:0008152	metabolic process	271	11663	0.023	Biological Process	1.64826e-05	0.000612459
GO:0048638	regulation of developmental growth	23	421	0.055	Biological Process	1.66016e-05	0.00061285
GO:0006996	organelle organization	123	4367	0.028	Biological Process	1.84458e-05	0.000676507
GO:0006935	chemotaxis	30	642	0.047	Biological Process	1.86937e-05	0.000681176
GO:0042641	actomyosin	8	69	0.116	Cellular Component	7.1349e-05	0.000682637
GO:0000956	nuclear-transcribed mRNA catabolic process	14	181	0.077	Biological Process	1.92614e-05	0.000697363
GO:0010634	positive regulation of epithelial cell migration	11	114	0.096	Biological Process	1.9658e-05	0.000707187
GO:0034330	cell junction organization	17	257	0.066	Biological Process	1.98507e-05	0.000709601
GO:0050678	regulation of epithelial cell proliferation	18	284	0.063	Biological Process	2.01847e-05	0.000712824
GO:0006412	translation	42	1055	0.04	Biological Process	2.01933e-05	0.000712824
GO:0010648	negative regulation of cell communication	49	1312	0.037	Biological Process	2.11648e-05	0.000742478
GO:0006897	endocytosis	30	647	0.046	Biological Process	2.16393e-05	0.000754437
GO:0030867	rough endoplasmic reticulum membrane	9	90	0.1	Cellular Component	8.23581e-05	0.000776994
GO:0030027	lamellipodium	13	182	0.071	Cellular Component	8.34061e-05	0.000776994
GO:1902547	regulation of cellular response to vascular endothelial growth factor stimulus	5	18	0.278	Biological Process	2.25579e-05	0.000781638
GO:0009790	embryo development	51	1392	0.037	Biological Process	2.35243e-05	0.000810155
GO:0098794	postsynapse	23	471	0.049	Cellular Component	8.84667e-05	0.000813434
GO:0031532	actin cytoskeleton reorganization	10	96	0.104	Biological Process	2.4059e-05	0.000823548
GO:0048598	embryonic morphogenesis	33	755	0.044	Biological Process	2.74109e-05	0.000932633
GO:0034613	cellular protein localization	65	1943	0.033	Biological Process	2.81911e-05	0.000953432
GO:0043235	receptor complex	16	267	0.06	Cellular Component	0.000107501	0.000975781
GO:0001501	skeletal system development	25	498	0.05	Biological Process	2.9624e-05	0.000995932
GO:0032516	positive regulation of phosphoprotein phosphatase activity	5	19	0.263	Biological Process	3.01091e-05	0.00100625
GO:0042060	wound healing	25	499	0.05	Biological Process	3.06191e-05	0.00101728
GO:0035567	non-canonical Wnt signaling pathway	10	99	0.101	Biological Process	3.14991e-05	0.00104039
GO:0051093	negative regulation of developmental process	38	934	0.041	Biological Process	3.23269e-05	0.00106152
GO:0006605	protein targeting	30	662	0.045	Biological Process	3.31921e-05	0.00107941
GO:0043043	peptide biosynthetic process	43	1114	0.039	Biological Process	3.32537e-05	0.00107941
GO:0065008	regulation of biological quality	109	3802	0.029	Biological Process	3.4286e-05	0.00110656
GO:0010468	regulation of gene expression	123	4424	0.028	Biological Process	3.47999e-05	0.00111127
GO:0090092	regulation of transmembrane receptor protein serine/threonine kinase signaling pathway	15	216	0.069	Biological Process	3.48256e-05	0.00111127
GO:0010001	glial cell differentiation	15	217	0.069	Biological Process	3.67381e-05	0.00116571
GO:0035107	appendage morphogenesis	16	244	0.066	Biological Process	3.86157e-05	0.00121844
GO:0061024	membrane organization	46	1232	0.037	Biological Process	3.9179e-05	0.00122935
GO:0010810	regulation of cell-substrate adhesion	13	169	0.077	Biological Process	4.03497e-05	0.00125909
GO:0006898	receptor-mediated endocytosis	18	300	0.06	Biological Process	4.16409e-05	0.00129224
GO:0022607	cellular component assembly	95	3213	0.03	Biological Process	4.2443e-05	0.00130993
GO:0045202	synapse	36	935	0.039	Cellular Component	0.000147211	0.00131931
GO:0030030	cell projection organization	55	1578	0.035	Biological Process	4.34867e-05	0.00132767
GO:0090150	establishment of protein localization to membrane	18	301	0.06	Biological Process	4.34879e-05	0.00132767
GO:0010595	positive regulation of endothelial cell migration	9	83	0.108	Biological Process	4.46026e-05	0.00135438
GO:0001725	stress fiber	7	58	0.121	Cellular Component	0.00015686	0.00136841
GO:0097517	contractile actin filament bundle	7	58	0.121	Cellular Component	0.00015686	0.00136841
GO:0005829	cytosol	118	4364	0.027	Cellular Component	0.000158488	0.00136841
GO:0006518	peptide metabolic process	46	1242	0.037	Biological Process	4.76643e-05	0.00143962
GO:0070727	cellular macromolecule localization	65	1977	0.033	Biological Process	4.79953e-05	0.0014419
GO:0001503	ossification	19	332	0.057	Biological Process	4.86426e-05	0.00145362
GO:0048736	appendage development	17	276	0.062	Biological Process	4.90166e-05	0.00145708
GO:0007045	cell-substrate adherens junction assembly	8	66	0.121	Biological Process	5.29835e-05	0.0015586
GO:0048041	focal adhesion assembly	8	66	0.121	Biological Process	5.29835e-05	0.0015586
GO:0048640	negative regulation of developmental growth	11	127	0.087	Biological Process	5.38318e-05	0.00157535
GO:0050673	epithelial cell proliferation	19	336	0.057	Biological Process	5.7127e-05	0.00166316
GO:0007179	transforming growth factor beta receptor signaling pathway	12	151	0.079	Biological Process	5.7995e-05	0.00167977
GO:0007015	actin filament organization	20	366	0.055	Biological Process	5.89367e-05	0.00169834
GO:0006402	mRNA catabolic process	19	337	0.056	Biological Process	5.94435e-05	0.00170425
GO:0009792	embryo development ending in birth or egg hatching	35	856	0.041	Biological Process	6.0971e-05	0.00173205
GO:0060562	epithelial tube morphogenesis	24	489	0.049	Biological Process	6.10266e-05	0.00173205
GO:0005788	endoplasmic reticulum lumen	14	226	0.062	Cellular Component	0.000204106	0.00174105
GO:0044456	synapse part	31	772	0.04	Cellular Component	0.000208926	0.00176095
GO:0031290	retinal ganglion cell axon guidance	6	35	0.171	Biological Process	6.44165e-05	0.00181912
GO:0030324	lung development	13	179	0.073	Biological Process	7.30712e-05	0.00204633
GO:0048806	genitalia development	8	69	0.116	Biological Process	7.31866e-05	0.00204633
GO:0031323	regulation of cellular metabolic process	154	5923	0.026	Biological Process	7.47432e-05	0.00207955
GO:0007223	Wnt signaling pathway, calcium modulating pathway	6	36	0.167	Biological Process	7.59964e-05	0.00210406
GO:0030235	nitric-oxide synthase regulator activity	4	10	0.4	Molecular Function	2.90339e-05	0.00212205
GO:0097108	hedgehog family protein binding	3	4	0.75	Molecular Function	3.04704e-05	0.00212205
GO:0050789	regulation of biological process	273	11935	0.023	Biological Process	7.75337e-05	0.00213615
GO:0060541	respiratory system development	16	259	0.062	Biological Process	7.86437e-05	0.00215621
GO:0035112	genitalia morphogenesis	5	23	0.217	Biological Process	8.15251e-05	0.00222441
GO:0043167	ion binding	165	6504	0.025	Molecular Function	3.4436e-05	0.00223834
GO:0071704	organic substance metabolic process	255	10973	0.023	Biological Process	8.34147e-05	0.00226503
GO:0050679	positive regulation of epithelial cell proliferation	12	157	0.076	Biological Process	8.45755e-05	0.00228556
GO:1903391	regulation of adherens junction organization	7	53	0.132	Biological Process	8.96465e-05	0.00241106
GO:0030323	respiratory tube development	13	183	0.071	Biological Process	9.15186e-05	0.00244975
GO:0001952	regulation of cell-matrix adhesion	9	91	0.099	Biological Process	9.2336e-05	0.00245997
GO:0035108	limb morphogenesis	12	159	0.075	Biological Process	9.55029e-05	0.0025324
GO:0044297	cell body	28	683	0.041	Cellular Component	0.000304881	0.00253948
GO:0042063	gliogenesis	17	292	0.058	Biological Process	9.81598e-05	0.00259068
GO:0060429	epithelium development	50	1435	0.035	Biological Process	0.000102132	0.00268298
GO:0030100	regulation of endocytosis	15	238	0.063	Biological Process	0.000104869	0.00274212
GO:0030326	embryonic limb morphogenesis	11	137	0.08	Biological Process	0.00010713	0.00278835
GO:0032432	actin filament bundle	7	66	0.106	Cellular Component	0.000354144	0.00291551
GO:0060173	limb development	13	188	0.069	Biological Process	0.000120139	0.00311258
GO:0010464	regulation of mesenchymal cell proliferation	6	39	0.154	Biological Process	0.00012097	0.00311981
GO:0009611	response to wounding	34	851	0.04	Biological Process	0.000121695	0.00312425
GO:0031324	negative regulation of cellular metabolic process	78	2579	0.03	Biological Process	0.000125576	0.00320012
GO:0080090	regulation of primary metabolic process	151	5838	0.026	Biological Process	0.000125784	0.00320012
GO:0065009	regulation of molecular function	88	3004	0.029	Biological Process	0.000127236	0.00322256
GO:0002062	chondrocyte differentiation	9	95	0.095	Biological Process	0.000128991	0.00325241
GO:0048863	stem cell differentiation	19	358	0.053	Biological Process	0.000131715	0.00330634
GO:0046620	regulation of organ growth	10	118	0.085	Biological Process	0.000140515	0.00350081
GO:0072594	establishment of protein localization to organelle	28	649	0.043	Biological Process	0.000140702	0.00350081
GO:0009059	macromolecule biosynthetic process	143	5477	0.026	Biological Process	0.000141394	0.0035026
GO:0010467	gene expression	148	5716	0.026	Biological Process	0.00014914	0.00367834
GO:1902580	single-organism cellular localization	49	1419	0.035	Biological Process	0.000149841	0.00367957
GO:0035265	organ growth	13	193	0.067	Biological Process	0.000156173	0.00377505
GO:0003186	tricuspid valve morphogenesis	3	6	0.5	Biological Process	0.000156245	0.00377505
GO:0022612	gland morphogenesis	11	143	0.077	Biological Process	0.000156966	0.00377505
GO:0035113	embryonic appendage morphogenesis	11	143	0.077	Biological Process	0.000156966	0.00377505
GO:0034645	cellular macromolecule biosynthetic process	140	5349	0.026	Biological Process	0.000157071	0.00377505
GO:0002090	regulation of receptor internalization	6	41	0.146	Biological Process	0.000161149	0.00385665
GO:1901564	organonitrogen compound metabolic process	148	5727	0.026	Biological Process	0.000164889	0.0039295
GO:0044093	positive regulation of molecular function	54	1622	0.033	Biological Process	0.000170045	0.00402322
GO:0043542	endothelial cell migration	12	169	0.071	Biological Process	0.000170246	0.00402322
GO:0034332	adherens junction organization	10	121	0.083	Biological Process	0.000172961	0.00407035
GO:0003779	actin binding	21	407	0.052	Molecular Function	6.71073e-05	0.00408935
GO:0051246	regulation of protein metabolic process	81	2733	0.03	Biological Process	0.000176539	0.00413732
GO:0022618	ribonucleoprotein complex assembly	15	250	0.06	Biological Process	0.000180361	0.00420943
GO:0001701	in utero embryonic development	19	367	0.052	Biological Process	0.000181293	0.00421377
GO:0014002	astrocyte development	5	27	0.185	Biological Process	0.000183035	0.00423682
GO:0032279	asymmetric synapse	14	248	0.056	Cellular Component	0.00052353	0.00426045
GO:0032793	positive regulation of CREB transcription factor activity	4	15	0.267	Biological Process	0.000187332	0.00431858
GO:0014069	postsynaptic density	14	250	0.056	Cellular Component	0.000566885	0.00456085
GO:0005791	rough endoplasmic reticulum	10	141	0.071	Cellular Component	0.000575551	0.00457854
GO:0044237	cellular metabolic process	245	10552	0.023	Biological Process	0.000207443	0.00476275
GO:0099572	postsynaptic specialization	14	252	0.056	Cellular Component	0.000613255	0.00482427
GO:0008092	cytoskeletal protein binding	36	924	0.039	Molecular Function	8.57075e-05	0.00491558
GO:0006413	translational initiation	13	200	0.065	Biological Process	0.000222017	0.00506154
GO:0048259	regulation of receptor-mediated endocytosis	9	102	0.088	Biological Process	0.000222249	0.00506154
GO:0043025	neuronal cell body	25	611	0.041	Cellular Component	0.000656971	0.00511138
GO:0034333	adherens junction assembly	8	81	0.099	Biological Process	0.000228267	0.00517772
GO:0042981	regulation of apoptotic process	48	1406	0.034	Biological Process	0.000229761	0.00518695
GO:0007548	sex differentiation	19	374	0.051	Biological Process	0.000230511	0.00518695
GO:0030155	regulation of cell adhesion	26	601	0.043	Biological Process	0.000233321	0.00522936
GO:0048260	positive regulation of receptor-mediated endocytosis	7	62	0.113	Biological Process	0.000244872	0.00546654
GO:0045597	positive regulation of cell differentiation	36	957	0.038	Biological Process	0.000249098	0.00553899
GO:0009893	positive regulation of metabolic process	102	3675	0.028	Biological Process	0.000251249	0.00556492
GO:0045765	regulation of angiogenesis	15	258	0.058	Biological Process	0.000253657	0.00559631
GO:0007596	blood coagulation	16	287	0.056	Biological Process	0.00025606	0.00562733
GO:0051960	regulation of nervous system development	36	959	0.038	Biological Process	0.000259216	0.00567463
GO:0006401	RNA catabolic process	19	378	0.05	Biological Process	0.000263592	0.00574813
GO:0003175	tricuspid valve development	3	7	0.429	Biological Process	0.000269333	0.00580609
GO:0048251	elastic fiber assembly	3	7	0.429	Biological Process	0.000269333	0.00580609
GO:0048842	positive regulation of axon extension involved in axon guidance	3	7	0.429	Biological Process	0.000269333	0.00580609
GO:0042597	periplasmic space	10	146	0.068	Cellular Component	0.000755288	0.00581243
GO:0003012	muscle system process	19	379	0.05	Biological Process	0.000272483	0.00585166
GO:0030425	dendrite	25	619	0.04	Cellular Component	0.000790992	0.00602175
GO:0043010	camera-type eye development	19	380	0.05	Biological Process	0.000281636	0.00602531
GO:0050817	coagulation	16	290	0.055	Biological Process	0.000287664	0.00613105
GO:0007599	hemostasis	16	291	0.055	Biological Process	0.000298924	0.00634707
GO:0009605	response to external stimulus	73	2440	0.03	Biological Process	0.000304582	0.006443
GO:0044802	single-organism membrane organization	39	1079	0.036	Biological Process	0.000306331	0.00645581
GO:0048608	reproductive structure development	25	579	0.043	Biological Process	0.000316185	0.00656894
GO:0007517	muscle organ development	20	415	0.048	Biological Process	0.000316278	0.00656894
GO:0061298	retina vasculature development in camera-type eye	4	17	0.235	Biological Process	0.000316351	0.00656894
GO:1900746	regulation of vascular endothelial growth factor signaling pathway	4	17	0.235	Biological Process	0.000316351	0.00656894
GO:0044294	dendritic growth cone	3	10	0.3	Cellular Component	0.000873547	0.00657948
GO:0008038	neuron recognition	7	65	0.108	Biological Process	0.000329181	0.00681031
GO:0065007	biological regulation	279	12428	0.022	Biological Process	0.000334257	0.00688448
GO:0051172	negative regulation of nitrogen compound metabolic process	70	2322	0.03	Biological Process	0.000335204	0.00688448
GO:0043067	regulation of programmed cell death	48	1430	0.034	Biological Process	0.000338205	0.00692096
GO:0044057	regulation of system process	23	515	0.045	Biological Process	0.000341829	0.00696986
GO:0030111	regulation of Wnt signaling pathway	16	295	0.054	Biological Process	0.000347859	0.00706729
GO:0061458	reproductive system development	25	583	0.043	Biological Process	0.000350273	0.00709083
GO:0019827	stem cell population maintenance	12	183	0.066	Biological Process	0.000355105	0.00716297
GO:0032268	regulation of cellular protein metabolic process	76	2581	0.029	Biological Process	0.000361923	0.00727451
GO:0098590	plasma membrane region	37	1075	0.034	Cellular Component	0.00100662	0.0074464
GO:0016023	cytoplasmic, membrane-bounded vesicle	42	1270	0.033	Cellular Component	0.00100968	0.0074464
GO:0051216	cartilage development	13	211	0.062	Biological Process	0.000373134	0.00747326
GO:0031234	extrinsic component of cytoplasmic side of plasma membrane	8	102	0.078	Cellular Component	0.00105496	0.00770015
GO:0046872	metal ion binding	109	4015	0.027	Molecular Function	0.00014465	0.00776832
GO:0005516	calmodulin binding	13	196	0.066	Molecular Function	0.000151383	0.00776832
GO:0010463	mesenchymal cell proliferation	6	48	0.125	Biological Process	0.000390599	0.00779439
GO:0098727	maintenance of cell number	12	185	0.065	Biological Process	0.000391927	0.00779439
GO:0048268	clathrin coat assembly	4	18	0.222	Biological Process	0.000400292	0.00792575
GO:0001868	regulation of complement activation, lectin pathway	2	2	1	Biological Process	0.000406952	0.00792575
GO:0001869	negative regulation of complement activation, lectin pathway	2	2	1	Biological Process	0.000406952	0.00792575
GO:0048372	lateral mesodermal cell fate commitment	2	2	1	Biological Process	0.000406952	0.00792575
GO:0048377	lateral mesodermal cell fate specification	2	2	1	Biological Process	0.000406952	0.00792575
GO:0048378	regulation of lateral mesodermal cell fate specification	2	2	1	Biological Process	0.000406952	0.00792575
GO:0098589	membrane region	42	1277	0.033	Cellular Component	0.00112324	0.00799502
GO:0016607	nuclear speck	17	363	0.047	Cellular Component	0.0011524	0.00799502
GO:0060076	excitatory synapse	14	270	0.052	Cellular Component	0.0011958	0.00799502
GO:0005587	collagen type IV trimer	2	3	0.667	Cellular Component	0.00119604	0.00799502
GO:0005606	laminin-1 complex	2	3	0.667	Cellular Component	0.00119604	0.00799502
GO:0043259	laminin-10 complex	2	3	0.667	Cellular Component	0.00119604	0.00799502
GO:0070369	beta-catenin-TCF7L2 complex	2	3	0.667	Cellular Component	0.00119604	0.00799502
GO:0071664	catenin-TCF7L2 complex	2	3	0.667	Cellular Component	0.00119604	0.00799502
GO:0016363	nuclear matrix	8	104	0.077	Cellular Component	0.00119699	0.00799502
GO:0060284	regulation of cell development	38	1058	0.036	Biological Process	0.000414637	0.00800103
GO:0010941	regulation of cell death	51	1562	0.033	Biological Process	0.000416687	0.00800103
GO:0010922	positive regulation of phosphatase activity	5	32	0.156	Biological Process	0.000420302	0.00800103
GO:0030539	male genitalia development	5	32	0.156	Biological Process	0.000420302	0.00800103
GO:0044085	cellular component biogenesis	102	3726	0.027	Biological Process	0.000421893	0.00800103
GO:0045916	negative regulation of complement activation	3	8	0.375	Biological Process	0.000424485	0.00800103
GO:0061438	renal system vasculature morphogenesis	3	8	0.375	Biological Process	0.000424485	0.00800103
GO:0061439	kidney vasculature morphogenesis	3	8	0.375	Biological Process	0.000424485	0.00800103
GO:2000258	negative regulation of protein activation cascade	3	8	0.375	Biological Process	0.000424485	0.00800103
GO:0044238	primary metabolic process	244	10588	0.023	Biological Process	0.000424984	0.00800103
GO:0071826	ribonucleoprotein complex subunit organization	15	271	0.055	Biological Process	0.000427604	0.00802361
GO:0030278	regulation of ossification	12	187	0.064	Biological Process	0.000431927	0.00805739
GO:0031325	positive regulation of cellular metabolic process	87	3069	0.028	Biological Process	0.000432257	0.00805739
GO:0051893	regulation of focal adhesion assembly	6	49	0.122	Biological Process	0.000437631	0.00810407
GO:0090109	regulation of cell-substrate junction assembly	6	49	0.122	Biological Process	0.000437631	0.00810407
GO:0016010	dystrophin-associated glycoprotein complex	4	24	0.167	Cellular Component	0.0012467	0.00812546
GO:0090665	glycoprotein complex	4	24	0.167	Cellular Component	0.0012467	0.00812546
GO:0097447	dendritic tree	24	604	0.04	Cellular Component	0.00125095	0.00812546
GO:0032403	protein complex binding	35	919	0.038	Molecular Function	0.000167599	0.00817047
GO:0051017	actin filament bundle assembly	10	136	0.074	Biological Process	0.000445318	0.00821946
GO:0065003	macromolecular complex assembly	64	2096	0.031	Biological Process	0.000451778	0.00831153
GO:0006807	nitrogen compound metabolic process	227	9721	0.023	Biological Process	0.000460868	0.00845124
GO:0005844	polysome	7	82	0.085	Cellular Component	0.00131478	0.00846239
GO:0031988	membrane-bounded vesicle	43	1328	0.032	Cellular Component	0.00132902	0.00847702
GO:0044459	plasma membrane part	75	2668	0.028	Cellular Component	0.0013551	0.00856616
GO:0009967	positive regulation of signal transduction	48	1451	0.033	Biological Process	0.00046882	0.00856693
GO:0010604	positive regulation of macromolecule metabolic process	87	3077	0.028	Biological Process	0.000471009	0.00856693
GO:0048584	positive regulation of response to stimulus	63	2058	0.031	Biological Process	0.000471727	0.00856693
GO:0032467	positive regulation of cytokinesis	5	33	0.152	Biological Process	0.000487235	0.00879514
GO:0060828	regulation of canonical Wnt signaling pathway	13	217	0.06	Biological Process	0.000487434	0.00879514
GO:0035307	positive regulation of protein dephosphorylation	6	50	0.12	Biological Process	0.000488965	0.00879514
GO:0007184	SMAD protein import into nucleus	4	19	0.211	Biological Process	0.000499007	0.00890645
GO:0060390	regulation of SMAD protein import into nucleus	4	19	0.211	Biological Process	0.000499007	0.00890645
GO:0061572	actin filament bundle organization	10	138	0.072	Biological Process	0.000499884	0.00890645
GO:0051641	cellular localization	103	3789	0.027	Biological Process	0.000505927	0.00898577
GO:0044463	cell projection part	45	1416	0.032	Cellular Component	0.00148732	0.0093188
GO:0051336	regulation of hydrolase activity	40	1148	0.035	Biological Process	0.000532228	0.00942326
GO:0003008	system process	60	1945	0.031	Biological Process	0.000541662	0.00955324
GO:0051271	negative regulation of cellular component movement	14	248	0.056	Biological Process	0.000542951	0.00955324
GO:0035306	positive regulation of dephosphorylation	6	51	0.118	Biological Process	0.000544867	0.00955717
GO:0035264	multicellular organism growth	12	192	0.062	Biological Process	0.000547265	0.00956952
GO:0015934	large ribosomal subunit	9	134	0.067	Cellular Component	0.00157394	0.00975855
GO:0016604	nuclear body	26	687	0.038	Cellular Component	0.00158507	0.00975855
GO:2000112	regulation of cellular macromolecule biosynthetic process	108	4026	0.027	Biological Process	0.000572808	0.00998524
GO:0003158	endothelium development	9	116	0.078	Biological Process	0.000578237	0.0100489
GO:0031328	positive regulation of cellular biosynthetic process	61	1993	0.031	Biological Process	0.000591537	0.0102485
GO:1901700	response to oxygen-containing compound	51	1587	0.032	Biological Process	0.000600269	0.010346
GO:0045926	negative regulation of growth	15	280	0.054	Biological Process	0.000600827	0.010346
GO:0044271	cellular nitrogen compound biosynthetic process	141	5548	0.025	Biological Process	0.000604328	0.0103746
GO:0071711	basement membrane organization	4	20	0.2	Biological Process	0.000613888	0.0104751
GO:0086012	membrane depolarization during cardiac muscle cell action potential	4	20	0.2	Biological Process	0.000613888	0.0104751
GO:0030496	midbody	10	163	0.061	Cellular Component	0.00174234	0.0105533
GO:0030288	outer membrane-bounded periplasmic space	9	136	0.066	Cellular Component	0.00174398	0.0105533
GO:1901342	regulation of vasculature development	15	282	0.053	Biological Process	0.000646549	0.010975
GO:0031326	regulation of cellular biosynthetic process	113	4265	0.026	Biological Process	0.000647074	0.010975
GO:0034622	cellular macromolecular complex assembly	42	1237	0.034	Biological Process	0.0006493	0.0109798
GO:0001936	regulation of endothelial cell proliferation	8	95	0.084	Biological Process	0.000675912	0.0113957
GO:0006915	apoptotic process	55	1759	0.031	Biological Process	0.0006931	0.0116507
GO:0044451	nucleoplasm part	39	1195	0.033	Cellular Component	0.00194677	0.0116806
GO:0051171	regulation of nitrogen compound metabolic process	140	5519	0.025	Biological Process	0.000701049	0.0117493
GO:0009890	negative regulation of biosynthetic process	53	1681	0.032	Biological Process	0.000724263	0.0121025
GO:0044448	cell cortex part	11	195	0.056	Cellular Component	0.00203986	0.0121363
GO:0030864	cortical actin cytoskeleton	6	66	0.091	Cellular Component	0.00209643	0.0123322
GO:0044430	cytoskeletal part	47	1523	0.031	Cellular Component	0.00210762	0.0123322
GO:0009889	regulation of biosynthetic process	114	4326	0.026	Biological Process	0.000745109	0.0124141
GO:1901701	cellular response to oxygen-containing compound	36	1017	0.035	Biological Process	0.000768133	0.01276
GO:0032970	regulation of actin filament-based process	17	349	0.049	Biological Process	0.000780354	0.012925
GO:0043209	myelin sheath	9	142	0.063	Cellular Component	0.00234403	0.013476
GO:0098642	network-forming collagen trimer	2	4	0.5	Cellular Component	0.00236021	0.013476
GO:0098645	collagen network	2	4	0.5	Cellular Component	0.00236021	0.013476
GO:0042307	positive regulation of protein import into nucleus	6	55	0.109	Biological Process	0.000819749	0.0135378
GO:0030501	positive regulation of bone mineralization	5	37	0.135	Biological Process	0.000837682	0.0137937
GO:0009891	positive regulation of biosynthetic process	61	2021	0.03	Biological Process	0.000841784	0.0138209
GO:0016358	dendrite development	15	290	0.052	Biological Process	0.000860271	0.0140835
GO:0031327	negative regulation of cellular biosynthetic process	52	1654	0.031	Biological Process	0.000871261	0.0142222
GO:0043604	amide biosynthetic process	43	1295	0.033	Biological Process	0.000875708	0.0142536
GO:0061684	chaperone-mediated autophagy	3	10	0.3	Biological Process	0.000882629	0.014325
GO:0050767	regulation of neurogenesis	31	839	0.037	Biological Process	0.000904853	0.0146436
GO:0030424	axon	25	675	0.037	Cellular Component	0.0025859	0.0146465
GO:0043169	cation binding	109	4093	0.027	Molecular Function	0.000316232	0.0146822
GO:0051345	positive regulation of hydrolase activity	27	694	0.039	Biological Process	0.000913859	0.0147471
GO:0030199	collagen fibril organization	5	38	0.132	Biological Process	0.000948829	0.0152678
GO:0003007	heart morphogenesis	14	263	0.053	Biological Process	0.000963387	0.015458
GO:1902531	regulation of intracellular signal transduction	52	1662	0.031	Biological Process	0.000970812	0.015533
GO:0032990	cell part morphogenesis	38	1108	0.034	Biological Process	0.000986064	0.0157325
GO:0030282	bone mineralization	8	101	0.079	Biological Process	0.00101251	0.0161088
GO:0023056	positive regulation of signaling	51	1625	0.031	Biological Process	0.00101916	0.0161334
GO:0006936	muscle contraction	15	295	0.051	Biological Process	0.00102215	0.0161334
GO:0034655	nucleobase-containing compound catabolic process	23	558	0.041	Biological Process	0.00102262	0.0161334
GO:0051130	positive regulation of cellular component organization	43	1306	0.033	Biological Process	0.00103548	0.0162549
GO:0060070	canonical Wnt signaling pathway	14	265	0.053	Biological Process	0.00103607	0.0162549
GO:0035556	intracellular signal transduction	74	2589	0.029	Biological Process	0.00104014	0.0162734
GO:0001069	regulatory region RNA binding	2	2	1	Molecular Function	0.000392152	0.0163328
GO:0005119	smoothened binding	2	2	1	Molecular Function	0.000392152	0.0163328
GO:0005024	transforming growth factor beta-activated receptor activity	3	8	0.375	Molecular Function	0.000402037	0.0163328
GO:0071004	U2-type prespliceosome	4	30	0.133	Cellular Component	0.0029243	0.0164318
GO:0030038	contractile actin filament bundle assembly	7	79	0.089	Biological Process	0.00107753	0.0167541
GO:0043149	stress fiber assembly	7	79	0.089	Biological Process	0.00107753	0.0167541
GO:1904375	regulation of protein localization to cell periphery	8	102	0.078	Biological Process	0.00107976	0.0167541
GO:0016070	RNA metabolic process	126	4920	0.026	Biological Process	0.00108439	0.0167799
GO:1904591	positive regulation of protein import	6	58	0.103	Biological Process	0.00108804	0.0167903
GO:0098602	single organism cell adhesion	25	631	0.04	Biological Process	0.00109291	0.0168052
GO:0051248	negative regulation of protein metabolic process	40	1192	0.034	Biological Process	0.00109495	0.0168052
GO:0055120	striated muscle dense body	3	15	0.2	Cellular Component	0.00307368	0.0171352
GO:0030313	cell envelope	11	206	0.053	Cellular Component	0.00312045	0.01726
GO:0042692	muscle cell differentiation	19	428	0.044	Biological Process	0.001185	0.0179104
GO:0010628	positive regulation of gene expression	59	1966	0.03	Biological Process	0.00118977	0.0179104
GO:0030522	intracellular receptor signaling pathway	14	269	0.052	Biological Process	0.00119535	0.0179104
GO:1904062	regulation of cation transmembrane transport	14	269	0.052	Biological Process	0.00119535	0.0179104
GO:0003183	mitral valve morphogenesis	3	11	0.273	Biological Process	0.00119551	0.0179104
GO:0032836	glomerular basement membrane development	3	11	0.273	Biological Process	0.00119551	0.0179104
GO:0060391	positive regulation of SMAD protein import into nucleus	3	11	0.273	Biological Process	0.00119551	0.0179104
GO:0060979	vasculogenesis involved in coronary vascular morphogenesis	3	11	0.273	Biological Process	0.00119551	0.0179104
GO:0061140	lung secretory cell differentiation	3	11	0.273	Biological Process	0.00119551	0.0179104
GO:0048371	lateral mesodermal cell differentiation	2	3	0.667	Biological Process	0.00120451	0.01795
GO:0071596	ubiquitin-dependent protein catabolic process via the N-end rule pathway	2	3	0.667	Biological Process	0.00120451	0.01795
GO:0071010	prespliceosome	4	31	0.129	Cellular Component	0.00330499	0.018139
GO:0046824	positive regulation of nucleocytoplasmic transport	7	81	0.086	Biological Process	0.001249	0.0185091
GO:0043603	cellular amide metabolic process	49	1559	0.031	Biological Process	0.00124972	0.0185091
GO:0048858	cell projection morphogenesis	37	1084	0.034	Biological Process	0.00125186	0.0185091
GO:0002092	positive regulation of receptor internalization	4	24	0.167	Biological Process	0.00126329	0.0185809
GO:0003148	outflow tract septum morphogenesis	4	24	0.167	Biological Process	0.00126329	0.0185809
GO:0010556	regulation of macromolecule biosynthetic process	108	4116	0.026	Biological Process	0.0012954	0.0190038
GO:2000113	negative regulation of cellular macromolecule biosynthetic process	48	1523	0.032	Biological Process	0.00132774	0.0194073
GO:0034762	regulation of transmembrane transport	21	500	0.042	Biological Process	0.00133129	0.0194073
GO:0016482	cytoplasmic transport	43	1323	0.033	Biological Process	0.00133322	0.0194073
GO:0051179	localization	160	6550	0.024	Biological Process	0.00134631	0.0195475
GO:0007389	pattern specification process	26	677	0.038	Biological Process	0.00136126	0.0197138
GO:0030863	cortical cytoskeleton	7	98	0.071	Cellular Component	0.00364359	0.0198435
GO:2001236	regulation of extrinsic apoptotic signaling pathway	9	131	0.069	Biological Process	0.00137824	0.0199086
GO:0008015	blood circulation	19	434	0.044	Biological Process	0.0013919	0.0200547
GO:0005913	cell-cell adherens junction	6	74	0.081	Cellular Component	0.00373919	0.0202088
GO:0010557	positive regulation of macromolecule biosynthetic process	57	1897	0.03	Biological Process	0.00141429	0.0203255
GO:0032465	regulation of cytokinesis	7	83	0.084	Biological Process	0.00144111	0.0206584
GO:0098651	basement membrane collagen trimer	2	5	0.4	Cellular Component	0.00388137	0.0208182
GO:0046700	heterocycle catabolic process	25	645	0.039	Biological Process	0.00147911	0.0211033
GO:0008380	RNA splicing	22	539	0.041	Biological Process	0.00148128	0.0211033
GO:1902589	single-organism organelle organization	92	3412	0.027	Biological Process	0.00148336	0.0211033
GO:0012501	programmed cell death	56	1860	0.03	Biological Process	0.00149481	0.0212128
GO:0070169	positive regulation of biomineral tissue development	5	42	0.119	Biological Process	0.00150552	0.0212834
GO:0033365	protein localization to organelle	34	980	0.035	Biological Process	0.00150733	0.0212834
GO:0016192	vesicle-mediated transport	55	1820	0.03	Biological Process	0.00152182	0.0214041
GO:0060485	mesenchyme development	14	276	0.051	Biological Process	0.00152345	0.0214041
GO:0050880	regulation of blood vessel size	9	133	0.068	Biological Process	0.00153183	0.0214685
GO:0032835	glomerulus development	6	62	0.097	Biological Process	0.00154481	0.0215968
GO:0035296	regulation of tube diameter	8	108	0.074	Biological Process	0.00156193	0.0217822
GO:0003174	mitral valve development	3	12	0.25	Biological Process	0.00157025	0.0218443
GO:0046907	intracellular transport	63	2158	0.029	Biological Process	0.00157986	0.0219239
GO:0042788	polysomal ribosome	4	33	0.121	Cellular Component	0.0041648	0.0221705
GO:0030336	negative regulation of cell migration	12	218	0.055	Biological Process	0.00164717	0.022802
GO:0045778	positive regulation of ossification	7	85	0.082	Biological Process	0.00165554	0.0228218
GO:0072091	regulation of stem cell proliferation	8	109	0.073	Biological Process	0.00165668	0.0228218
GO:0045944	positive regulation of transcription from RNA polymerase II promoter	38	1141	0.033	Biological Process	0.00167046	0.0228495
GO:0003013	circulatory system process	19	441	0.043	Biological Process	0.00167143	0.0228495
GO:0035329	hippo signaling	5	43	0.116	Biological Process	0.00167583	0.0228495
GO:0022029	telencephalon cell migration	6	63	0.095	Biological Process	0.00167892	0.0228495
GO:0042255	ribosome assembly	6	63	0.095	Biological Process	0.00167892	0.0228495
GO:0014706	striated muscle tissue development	17	375	0.045	Biological Process	0.00169812	0.0230552
GO:0072576	liver morphogenesis	4	26	0.154	Biological Process	0.00172175	0.0233201
GO:0043034	costamere	3	17	0.176	Cellular Component	0.00445882	0.0235585
GO:0000003	reproduction	62	2125	0.029	Biological Process	0.00175467	0.0236693
GO:0001935	endothelial cell proliferation	8	110	0.073	Biological Process	0.00175592	0.0236693
GO:0010647	positive regulation of cell communication	51	1667	0.031	Biological Process	0.00176795	0.0237748
GO:0045935	positive regulation of nucleobase-containing compound metabolic process	57	1917	0.03	Biological Process	0.00179839	0.0241266
GO:0005790	smooth endoplasmic reticulum	4	34	0.118	Cellular Component	0.0046464	0.0243678
GO:0008219	cell death	59	2002	0.029	Biological Process	0.0018243	0.0244163
GO:0016265	death	59	2003	0.029	Biological Process	0.00184555	0.0246422
GO:0009954	proximal/distal pattern formation	5	44	0.114	Biological Process	0.00185985	0.0247163
GO:0046621	negative regulation of organ growth	5	44	0.114	Biological Process	0.00185985	0.0247163
GO:0045807	positive regulation of endocytosis	9	137	0.066	Biological Process	0.00188024	0.0249287
GO:0005200	structural constituent of cytoskeleton	8	96	0.083	Molecular Function	0.00064174	0.0250278
GO:0005901	caveola	6	78	0.077	Cellular Component	0.0048498	0.0252475
GO:0032956	regulation of actin cytoskeleton organization	15	315	0.048	Biological Process	0.00195071	0.0258023
GO:0045216	cell-cell junction organization	12	223	0.054	Biological Process	0.00199177	0.026284
GO:0070208	protein heterotrimerization	3	13	0.231	Biological Process	0.00201093	0.0264749
GO:0044295	axonal growth cone	4	35	0.114	Cellular Component	0.00516408	0.0266873
GO:0071822	protein complex subunit organization	63	2182	0.029	Biological Process	0.00206521	0.0271262
GO:0005783	endoplasmic reticulum	49	1682	0.029	Cellular Component	0.00528795	0.0271295
GO:0072006	nephron development	9	139	0.065	Biological Process	0.00207675	0.0272146
GO:0030900	forebrain development	18	416	0.043	Biological Process	0.00209495	0.0273895
GO:0051050	positive regulation of transport	31	886	0.035	Biological Process	0.00212993	0.0277796
GO:0021885	forebrain cell migration	6	66	0.091	Biological Process	0.00213462	0.0277796
GO:0031623	receptor internalization	7	89	0.079	Biological Process	0.00215823	0.0280223
GO:0051254	positive regulation of RNA metabolic process	52	1725	0.03	Biological Process	0.00217887	0.0282254
GO:0051252	regulation of RNA metabolic process	99	3769	0.026	Biological Process	0.00218391	0.0282259
GO:0044270	cellular nitrogen compound catabolic process	24	628	0.038	Biological Process	0.00219983	0.0283668
GO:0051129	negative regulation of cellular component organization	28	776	0.036	Biological Process	0.00224498	0.028883
GO:0008091	spectrin	2	6	0.333	Cellular Component	0.00574475	0.029052
GO:0097433	dense body	2	6	0.333	Cellular Component	0.00574475	0.029052
GO:0097367	carbohydrate derivative binding	80	2878	0.028	Molecular Function	0.000780815	0.0292806
GO:2000146	negative regulation of cell motility	12	227	0.053	Biological Process	0.00230818	0.0296287
GO:0009957	epidermal cell fate specification	2	4	0.5	Biological Process	0.00237681	0.0300991
GO:0045571	negative regulation of imaginal disc growth	2	4	0.5	Biological Process	0.00237681	0.0300991
GO:0048369	lateral mesoderm morphogenesis	2	4	0.5	Biological Process	0.00237681	0.0300991
GO:0048370	lateral mesoderm formation	2	4	0.5	Biological Process	0.00237681	0.0300991
GO:1901509	regulation of endothelial tube morphogenesis	2	4	0.5	Biological Process	0.00237681	0.0300991
GO:1903356	positive regulation of distal tip cell migration	2	4	0.5	Biological Process	0.00237681	0.0300991
GO:0035150	regulation of tube size	9	142	0.063	Biological Process	0.00240187	0.0302807
GO:0044344	cellular response to fibroblast growth factor stimulus	9	142	0.063	Biological Process	0.00240187	0.0302807
GO:0017015	regulation of transforming growth factor beta receptor signaling pathway	7	91	0.077	Biological Process	0.00245009	0.0307513
GO:0032092	positive regulation of protein binding	7	91	0.077	Biological Process	0.00245009	0.0307513
GO:0019219	regulation of nucleobase-containing compound metabolic process	105	4057	0.026	Biological Process	0.00249788	0.0312817
GO:0045892	negative regulation of transcription, DNA-templated	40	1249	0.032	Biological Process	0.00256333	0.0320303
GO:0050878	regulation of body fluid levels	18	424	0.042	Biological Process	0.002571	0.0320552
GO:0006397	mRNA processing	22	564	0.039	Biological Process	0.00259381	0.0322346
GO:0006958	complement activation, classical pathway	4	29	0.138	Biological Process	0.00260822	0.0322346
GO:0030728	ovulation	4	29	0.138	Biological Process	0.00260822	0.0322346
GO:0085029	extracellular matrix assembly	4	29	0.138	Biological Process	0.00260822	0.0322346
GO:0060537	muscle tissue development	17	391	0.043	Biological Process	0.00262516	0.0323731
GO:0009898	cytoplasmic side of plasma membrane	13	292	0.045	Cellular Component	0.0064479	0.0323767
GO:0048708	astrocyte differentiation	6	69	0.087	Biological Process	0.00267795	0.0329367
GO:1902532	negative regulation of intracellular signal transduction	21	530	0.04	Biological Process	0.00268252	0.0329367
GO:0044432	endoplasmic reticulum part	37	1203	0.031	Cellular Component	0.00663419	0.0330775
GO:0005509	calcium ion binding	27	709	0.038	Molecular Function	0.000945723	0.0332384
GO:0008201	heparin binding	10	153	0.065	Molecular Function	0.000966375	0.0332384
GO:0004714	transmembrane receptor protein tyrosine kinase activity	6	58	0.103	Molecular Function	0.000988629	0.0332384
GO:0050794	regulation of cellular process	256	11465	0.022	Biological Process	0.00271993	0.0333235
GO:0090090	negative regulation of canonical Wnt signaling pathway	8	118	0.068	Biological Process	0.00272974	0.0333713
GO:0051049	regulation of transport	51	1703	0.03	Biological Process	0.00275856	0.0336509
GO:0005615	extracellular space	32	1003	0.032	Cellular Component	0.00680561	0.0336949
GO:1903844	regulation of cellular response to transforming growth factor beta stimulus	7	93	0.075	Biological Process	0.00277142	0.0337113
GO:1903311	regulation of mRNA metabolic process	13	263	0.049	Biological Process	0.00277545	0.0337113
GO:0051090	regulation of sequence-specific DNA binding transcription factor activity	16	360	0.044	Biological Process	0.00279769	0.0339085
GO:1901699	cellular response to nitrogen compound	24	640	0.037	Biological Process	0.00280531	0.033928
GO:0043234	protein complex	116	4718	0.025	Cellular Component	0.00691527	0.0340001
GO:0045444	fat cell differentiation	11	203	0.054	Biological Process	0.00286716	0.034602
GO:1901576	organic substance biosynthetic process	164	6848	0.024	Biological Process	0.00287528	0.034626
GO:0071774	response to fibroblast growth factor	9	146	0.062	Biological Process	0.00289688	0.0348119
GO:0016525	negative regulation of angiogenesis	7	94	0.074	Biological Process	0.00294373	0.0352997
GO:0010573	vascular endothelial growth factor production	4	30	0.133	Biological Process	0.00296218	0.0354026
GO:0021953	central nervous system neuron differentiation	11	204	0.054	Biological Process	0.00297738	0.0354026
GO:0045637	regulation of myeloid cell differentiation	11	204	0.054	Biological Process	0.00297738	0.0354026
GO:0071229	cellular response to acid chemical	11	204	0.054	Biological Process	0.00297738	0.0354026
GO:0002682	regulation of immune system process	38	1180	0.032	Biological Process	0.00298509	0.0354197
GO:0045599	negative regulation of fat cell differentiation	5	49	0.102	Biological Process	0.00300835	0.0356209
GO:0032269	negative regulation of cellular protein metabolic process	37	1142	0.032	Biological Process	0.00305948	0.0361505
GO:1901888	regulation of cell junction assembly	6	71	0.085	Biological Process	0.00309377	0.036457
GO:0061154	endothelial tube morphogenesis	3	15	0.2	Biological Process	0.00310479	0.036457
GO:2001044	regulation of integrin-mediated signaling pathway	3	15	0.2	Biological Process	0.00310479	0.036457
GO:0043296	apical junction complex	8	140	0.057	Cellular Component	0.00746822	0.0364655
GO:0098748	endocytic adaptor activity	3	11	0.273	Molecular Function	0.00113324	0.0365151
GO:0008158	hedgehog receptor activity	2	3	0.667	Molecular Function	0.00116099	0.0365151
GO:0051099	positive regulation of binding	10	176	0.057	Biological Process	0.0031317	0.0366968
GO:0006886	intracellular protein transport	40	1265	0.032	Biological Process	0.00320318	0.0374567
GO:0010558	negative regulation of macromolecule biosynthetic process	48	1592	0.03	Biological Process	0.0032381	0.0377868
GO:0016011	dystroglycan complex	2	7	0.286	Cellular Component	0.00793604	0.0379643
GO:0016012	sarcoglycan complex	2	7	0.286	Cellular Component	0.00793604	0.0379643
GO:0043256	laminin complex	2	7	0.286	Cellular Component	0.00793604	0.0379643
GO:2000027	regulation of organ morphogenesis	12	237	0.051	Biological Process	0.00328179	0.0380997
GO:0021795	cerebral cortex cell migration	5	50	0.1	Biological Process	0.00328829	0.0380997
GO:0045652	regulation of megakaryocyte differentiation	5	50	0.1	Biological Process	0.00328829	0.0380997
GO:0051961	negative regulation of nervous system development	15	333	0.045	Biological Process	0.00330679	0.0380997
GO:0021782	glial cell development	7	96	0.073	Biological Process	0.00331284	0.0380997
GO:1903076	regulation of protein localization to plasma membrane	7	96	0.073	Biological Process	0.00331284	0.0380997
GO:0030500	regulation of bone mineralization	6	72	0.083	Biological Process	0.00331888	0.0380997
GO:2000738	positive regulation of stem cell differentiation	6	72	0.083	Biological Process	0.00331888	0.0380997
GO:0003002	regionalization	21	540	0.039	Biological Process	0.00333509	0.0381966
GO:0051491	positive regulation of filopodium assembly	4	31	0.129	Biological Process	0.00334761	0.0381966
GO:1900026	positive regulation of substrate adhesion-dependent cell spreading	4	31	0.129	Biological Process	0.00334761	0.0381966
GO:0040013	negative regulation of locomotion	13	269	0.048	Biological Process	0.0033656	0.0383244
GO:0044292	dendrite terminus	3	21	0.143	Cellular Component	0.00821806	0.0390496
GO:0051173	positive regulation of nitrogen compound metabolic process	78	2883	0.027	Biological Process	0.00344093	0.0391034
GO:0061448	connective tissue development	13	270	0.048	Biological Process	0.00347321	0.0393909
GO:0003170	heart valve development	5	51	0.098	Biological Process	0.00358648	0.0405129
GO:0006956	complement activation	5	51	0.098	Biological Process	0.00358648	0.0405129
GO:0001890	placenta development	9	151	0.06	Biological Process	0.00362533	0.04087
GO:0005794	Golgi apparatus	41	1390	0.029	Cellular Component	0.0086764	0.0409526
GO:0005681	spliceosomal complex	10	205	0.049	Cellular Component	0.00877295	0.0411341
GO:1903829	positive regulation of cellular protein localization	14	304	0.046	Biological Process	0.00367701	0.04137
GO:0007492	endoderm development	7	98	0.071	Biological Process	0.00371626	0.0415414
GO:2000181	negative regulation of blood vessel morphogenesis	7	98	0.071	Biological Process	0.00371626	0.0415414
GO:0045664	regulation of neuron differentiation	25	692	0.036	Biological Process	0.00374867	0.0415414
GO:0001967	suckling behavior	3	16	0.188	Biological Process	0.00376455	0.0415414
GO:0002921	negative regulation of humoral immune response	3	16	0.188	Biological Process	0.00376455	0.0415414
GO:0070102	interleukin-6-mediated signaling pathway	3	16	0.188	Biological Process	0.00376455	0.0415414
GO:0071679	commissural neuron axon guidance	3	16	0.188	Biological Process	0.00376455	0.0415414
GO:0010955	negative regulation of protein processing	4	32	0.125	Biological Process	0.0037658	0.0415414
GO:0071354	cellular response to interleukin-6	4	32	0.125	Biological Process	0.0037658	0.0415414
GO:1903318	negative regulation of protein maturation	4	32	0.125	Biological Process	0.0037658	0.0415414
GO:0010959	regulation of metal ion transport	15	338	0.044	Biological Process	0.00379749	0.0418094
GO:0004675	transmembrane receptor protein serine/threonine kinase activity	4	25	0.16	Molecular Function	0.00138253	0.0419587
GO:0043168	anion binding	90	3386	0.027	Molecular Function	0.00142014	0.0419587
GO:0046580	negative regulation of Ras protein signal transduction	5	52	0.096	Biological Process	0.0039036	0.042452
GO:0048008	platelet-derived growth factor receptor signaling pathway	5	52	0.096	Biological Process	0.0039036	0.042452
GO:0014050	negative regulation of glutamate secretion	2	5	0.4	Biological Process	0.00390847	0.042452
GO:0060279	positive regulation of ovulation	2	5	0.4	Biological Process	0.00390847	0.042452
GO:0060510	Type II pneumocyte differentiation	2	5	0.4	Biological Process	0.00390847	0.042452
GO:0097628	distal tip cell migration	2	5	0.4	Biological Process	0.00390847	0.042452
GO:1903354	regulation of distal tip cell migration	2	5	0.4	Biological Process	0.00390847	0.042452
GO:1903507	negative regulation of nucleic acid-templated transcription	40	1280	0.031	Biological Process	0.00392365	0.0425351
GO:0019897	extrinsic component of plasma membrane	8	145	0.055	Cellular Component	0.00914307	0.0425875
GO:0030178	negative regulation of Wnt signaling pathway	9	153	0.059	Biological Process	0.00395405	0.0427007
GO:0046822	regulation of nucleocytoplasmic transport	9	153	0.059	Biological Process	0.00395405	0.0427007
GO:0051056	regulation of small GTPase mediated signal transduction	14	307	0.046	Biological Process	0.00401001	0.0432224
GO:0010720	positive regulation of cell development	23	623	0.037	Biological Process	0.00412329	0.0443069
GO:0045927	positive regulation of growth	14	308	0.045	Biological Process	0.00412631	0.0443069
GO:0090100	positive regulation of transmembrane receptor protein serine/threonine kinase signaling pathway	7	100	0.07	Biological Process	0.00415596	0.0445405
GO:0033144	negative regulation of intracellular steroid hormone receptor signaling pathway	4	33	0.121	Biological Process	0.00421801	0.0450346
GO:0061614	pri-miRNA transcription from RNA polymerase II promoter	4	33	0.121	Biological Process	0.00421801	0.0450346
GO:0048738	cardiac muscle tissue development	11	214	0.051	Biological Process	0.00427836	0.0455398
GO:0030097	hemopoiesis	28	813	0.034	Biological Process	0.00429216	0.0455398
GO:0002181	cytoplasmic translation	9	155	0.058	Biological Process	0.00430564	0.0455398
GO:0003018	vascular process in circulatory system	9	155	0.058	Biological Process	0.00430564	0.0455398
GO:0031047	gene silencing by RNA	9	155	0.058	Biological Process	0.00430564	0.0455398
GO:0009058	biosynthetic process	165	6957	0.024	Biological Process	0.00433008	0.0457127
GO:0005796	Golgi lumen	5	65	0.077	Cellular Component	0.00989219	0.0457756
GO:0035729	cellular response to hepatocyte growth factor stimulus	3	17	0.176	Biological Process	0.00450345	0.0474543
GO:0001527	microfibril	2	8	0.25	Cellular Component	0.0104414	0.0476934
GO:0043205	fibril	2	8	0.25	Cellular Component	0.0104414	0.0476934
GO:1902679	negative regulation of RNA biosynthetic process	40	1291	0.031	Biological Process	0.00453658	0.0477143
GO:0045893	positive regulation of transcription, DNA-templated	47	1579	0.03	Biological Process	0.00455603	0.0478224
GO:0000209	protein polyubiquitination	12	247	0.049	Biological Process	0.00456379	0.0478224
GO:1990778	protein localization to cell periphery	13	279	0.047	Biological Process	0.00457318	0.047832
GO:0001101	response to acid chemical	16	379	0.042	Biological Process	0.00459965	0.04802
GO:1902582	single-organism intracellular transport	54	1874	0.029	Biological Process	0.00462146	0.0481114
GO:0072089	stem cell proliferation	10	186	0.054	Biological Process	0.0046308	0.0481114
GO:0042306	regulation of protein import into nucleus	7	102	0.069	Biological Process	0.00463396	0.0481114
GO:0044215	other organism	4	43	0.093	Cellular Component	0.010737	0.0481125
GO:0044216	other organism cell	4	43	0.093	Cellular Component	0.010737	0.0481125
GO:0044217	other organism part	4	43	0.093	Cellular Component	0.010737	0.0481125
GO:0002053	positive regulation of mesenchymal cell proliferation	4	34	0.118	Biological Process	0.0047055	0.0486752
GO:0007413	axonal fasciculation	4	34	0.118	Biological Process	0.0047055	0.0486752
GO:0016049	cell growth	21	557	0.038	Biological Process	0.00474862	0.0490315
GO:0043085	positive regulation of catalytic activity	40	1295	0.031	Biological Process	0.00477888	0.0492539
GO:0048471	perinuclear region of cytoplasm	24	720	0.033	Cellular Component	0.0110649	0.0492703
GO:0022625	cytosolic large ribosomal subunit	6	93	0.065	Cellular Component	0.011218	0.0496397
GO:0051098	regulation of binding	15	347	0.043	Biological Process	0.00483048	0.049695
GO:0050684	regulation of mRNA processing	9	158	0.057	Biological Process	0.00487825	0.0500952
GO:0048534	hematopoietic or lymphoid organ development	29	860	0.034	Biological Process	0.00493262	0.0505616
GO:0007264	small GTPase mediated signal transduction	19	487	0.039	Biological Process	0.00495478	0.0506967
GO:0051649	establishment of localization in cell	85	3236	0.026	Biological Process	0.00496468	0.0507062
GO:0030902	hindbrain development	10	188	0.053	Biological Process	0.00498905	0.0508631
GO:0071407	cellular response to organic cyclic compound	22	597	0.037	Biological Process	0.00507925	0.0516894
GO:0032154	cleavage furrow	5	68	0.074	Cellular Component	0.0118927	0.0519757
GO:0097610	cell surface furrow	5	68	0.074	Cellular Component	0.0118927	0.0519757
GO:0060538	skeletal muscle organ development	10	189	0.053	Biological Process	0.00517615	0.0525807
GO:0006029	proteoglycan metabolic process	6	79	0.076	Biological Process	0.00525149	0.0532503
GO:0044853	plasma membrane raft	6	95	0.063	Cellular Component	0.0123742	0.0534667
GO:0031256	leading edge membrane	8	153	0.052	Cellular Component	0.012385	0.0534667
GO:1902043	positive regulation of extrinsic apoptotic signaling pathway via death domain receptors	3	18	0.167	Biological Process	0.00532408	0.0537932
GO:1902669	positive regulation of axon guidance	3	18	0.167	Biological Process	0.00532408	0.0537932
GO:1901361	organic cyclic compound catabolic process	26	750	0.035	Biological Process	0.00537111	0.0541054
GO:0048146	positive regulation of fibroblast proliferation	5	56	0.089	Biological Process	0.00537414	0.0541054
GO:0042391	regulation of membrane potential	16	386	0.041	Biological Process	0.00546581	0.0548976
GO:0022414	reproductive process	56	1975	0.028	Biological Process	0.00547226	0.0548976
GO:0003735	structural constituent of ribosome	14	289	0.048	Molecular Function	0.00196506	0.0563509
GO:1990454	L-type voltage-gated calcium channel complex	2	9	0.222	Cellular Component	0.0132473	0.0565003
GO:1990907	beta-catenin-TCF complex	2	9	0.222	Cellular Component	0.0132473	0.0565003
GO:1901343	negative regulation of vasculature development	7	106	0.066	Biological Process	0.00571303	0.0568084
GO:1904589	regulation of protein import	7	106	0.066	Biological Process	0.00571303	0.0568084
GO:0014031	mesenchymal cell development	10	192	0.052	Biological Process	0.00577061	0.0568084
GO:0021825	substrate-dependent cerebral cortex tangential migration	2	6	0.333	Biological Process	0.00578458	0.0568084
GO:0030538	embryonic genitalia morphogenesis	2	6	0.333	Biological Process	0.00578458	0.0568084
GO:0072103	glomerulus vasculature morphogenesis	2	6	0.333	Biological Process	0.00578458	0.0568084
GO:0072104	glomerular capillary formation	2	6	0.333	Biological Process	0.00578458	0.0568084
GO:2000739	regulation of mesenchymal stem cell differentiation	2	6	0.333	Biological Process	0.00578458	0.0568084
GO:2000809	positive regulation of synaptic vesicle clustering	2	6	0.333	Biological Process	0.00578458	0.0568084
GO:0010862	positive regulation of pathway-restricted SMAD protein phosphorylation	4	36	0.111	Biological Process	0.00579107	0.0568084
GO:0035088	establishment or maintenance of apical/basal cell polarity	5	57	0.088	Biological Process	0.00579549	0.0568084
GO:0048488	synaptic vesicle endocytosis	5	57	0.088	Biological Process	0.00579549	0.0568084
GO:0060071	Wnt signaling pathway, planar cell polarity pathway	5	57	0.088	Biological Process	0.00579549	0.0568084
GO:0050807	regulation of synapse organization	11	223	0.049	Biological Process	0.00580355	0.0568084
GO:1903508	positive regulation of nucleic acid-templated transcription	48	1643	0.029	Biological Process	0.00588652	0.0575209
GO:0055017	cardiac muscle tissue growth	6	81	0.074	Biological Process	0.00592991	0.0578448
GO:0019898	extrinsic component of membrane	12	288	0.042	Cellular Component	0.0141272	0.0598924
GO:0008738	L-fuculose-phosphate aldolase activity	2	4	0.5	Molecular Function	0.00229152	0.0603846
GO:0008742	L-ribulose-phosphate 4-epimerase activity	2	4	0.5	Molecular Function	0.00229152	0.0603846
GO:0038085	vascular endothelial growth factor binding	2	4	0.5	Molecular Function	0.00229152	0.0603846
GO:0035728	response to hepatocyte growth factor	3	19	0.158	Biological Process	0.00622878	0.0606098
GO:0052547	regulation of peptidase activity	15	357	0.042	Biological Process	0.00623485	0.0606098
GO:0003006	developmental process involved in reproduction	35	1113	0.031	Biological Process	0.00624555	0.0606098
GO:0042310	vasoconstriction	6	82	0.073	Biological Process	0.00629208	0.0608795
GO:1902680	positive regulation of RNA biosynthetic process	48	1649	0.029	Biological Process	0.00629491	0.0608795
GO:0030315	T-tubule	4	47	0.085	Cellular Component	0.0145791	0.0614406
GO:0051962	positive regulation of nervous system development	21	572	0.037	Biological Process	0.00637874	0.0615849
GO:0031410	cytoplasmic vesicle	52	1911	0.027	Cellular Component	0.0147248	0.0615982
GO:0031253	cell projection membrane	13	325	0.04	Cellular Component	0.0148677	0.0615982
GO:0005685	U1 snRNP	3	26	0.115	Cellular Component	0.0149212	0.0615982
GO:0031594	neuromuscular junction	5	72	0.069	Cellular Component	0.0149645	0.0615982
GO:0070741	response to interleukin-6	4	37	0.108	Biological Process	0.00639148	0.0616026
GO:0044249	cellular biosynthetic process	160	6777	0.024	Biological Process	0.00646256	0.0621815
GO:0051091	positive regulation of sequence-specific DNA binding transcription factor activity	11	227	0.048	Biological Process	0.00660578	0.0632722
GO:1903729	regulation of plasma membrane organization	7	109	0.064	Biological Process	0.00663812	0.0632722
GO:1901566	organonitrogen compound biosynthetic process	70	2603	0.027	Biological Process	0.00664138	0.0632722
GO:0061337	cardiac conduction	6	83	0.072	Biological Process	0.00667008	0.0632722
GO:0071772	response to BMP	9	166	0.054	Biological Process	0.00669639	0.0632722
GO:0071773	cellular response to BMP stimulus	9	166	0.054	Biological Process	0.00669639	0.0632722
GO:0051058	negative regulation of small GTPase mediated signal transduction	5	59	0.085	Biological Process	0.00670706	0.0632722
GO:0055021	regulation of cardiac muscle tissue growth	5	59	0.085	Biological Process	0.00670706	0.0632722
GO:0061245	establishment or maintenance of bipolar cell polarity	5	59	0.085	Biological Process	0.00670706	0.0632722
GO:1903706	regulation of hemopoiesis	15	360	0.042	Biological Process	0.00671493	0.0632722
GO:0031214	biomineral tissue development	8	137	0.058	Biological Process	0.00672059	0.0632722
GO:0090316	positive regulation of intracellular protein transport	8	137	0.058	Biological Process	0.00672059	0.0632722
GO:0071417	cellular response to organonitrogen compound	20	538	0.037	Biological Process	0.00672923	0.0632722
GO:0052548	regulation of endopeptidase activity	14	326	0.043	Biological Process	0.00673275	0.0632722
GO:0000932	cytoplasmic mRNA processing body	5	73	0.068	Cellular Component	0.015808	0.0646938
GO:0072001	renal system development	14	327	0.043	Biological Process	0.00690919	0.0648224
GO:0051963	regulation of synapse assembly	8	138	0.058	Biological Process	0.00701253	0.0656829
GO:0070167	regulation of biomineral tissue development	6	84	0.071	Biological Process	0.00706428	0.0660581
GO:0050790	regulation of catalytic activity	59	2130	0.028	Biological Process	0.00710592	0.0663376
GO:0014829	vascular smooth muscle contraction	3	20	0.15	Biological Process	0.00721965	0.0668468
GO:0031581	hemidesmosome assembly	3	20	0.15	Biological Process	0.00721965	0.0668468
GO:0035330	regulation of hippo signaling	3	20	0.15	Biological Process	0.00721965	0.0668468
GO:0071709	membrane assembly	3	20	0.15	Biological Process	0.00721965	0.0668468
GO:1903077	negative regulation of protein localization to plasma membrane	3	20	0.15	Biological Process	0.00721965	0.0668468
GO:0045665	negative regulation of neuron differentiation	11	230	0.048	Biological Process	0.00726257	0.0670423
GO:1903053	regulation of extracellular matrix organization	14	329	0.043	Biological Process	0.00727315	0.0670423
GO:0098657	import into cell	20	542	0.037	Biological Process	0.00727637	0.0670423
GO:0043393	regulation of protein binding	10	199	0.05	Biological Process	0.00736512	0.0676394
GO:0060041	retina development in camera-type eye	10	199	0.05	Biological Process	0.00736512	0.0676394
GO:0033267	axon part	16	439	0.036	Cellular Component	0.0166471	0.0677363
GO:0001822	kidney development	13	296	0.044	Biological Process	0.00740802	0.0679229
GO:0038024	cargo receptor activity	7	94	0.074	Molecular Function	0.00265495	0.0681205
GO:0051253	negative regulation of RNA metabolic process	41	1372	0.03	Biological Process	0.00747447	0.0684154
GO:0001763	morphogenesis of a branching structure	11	231	0.048	Biological Process	0.00749247	0.0684154
GO:1903651	positive regulation of cytoplasmic transport	9	169	0.053	Biological Process	0.00749808	0.0684154
GO:0019899	enzyme binding	60	2127	0.028	Molecular Function	0.00290506	0.0700659
GO:0005001	transmembrane receptor protein tyrosine phosphatase activity	3	15	0.2	Molecular Function	0.00294636	0.0700659
GO:0019198	transmembrane receptor protein phosphatase activity	3	15	0.2	Molecular Function	0.00294636	0.0700659
GO:0061035	regulation of cartilage development	5	61	0.082	Biological Process	0.00771453	0.0702769
GO:0046777	protein autophosphorylation	11	232	0.047	Biological Process	0.00772801	0.0702863
GO:0034097	response to cytokine	29	890	0.033	Biological Process	0.00781688	0.0708684
GO:0050768	negative regulation of neurogenesis	13	298	0.044	Biological Process	0.0078171	0.0708684
GO:0000922	spindle pole	8	163	0.049	Cellular Component	0.0175369	0.0709491
GO:0072659	protein localization to plasma membrane	12	265	0.045	Biological Process	0.00785838	0.0711285
GO:0048864	stem cell development	10	201	0.05	Biological Process	0.007878	0.0711851
GO:0006950	response to stress	108	4346	0.025	Biological Process	0.00794196	0.0711851
GO:0060627	regulation of vesicle-mediated transport	19	510	0.037	Biological Process	0.00797456	0.0711851
GO:0035332	positive regulation of hippo signaling	2	7	0.286	Biological Process	0.00799068	0.0711851
GO:0044351	macropinocytosis	2	7	0.286	Biological Process	0.00799068	0.0711851
GO:0051045	negative regulation of membrane protein ectodomain proteolysis	2	7	0.286	Biological Process	0.00799068	0.0711851
GO:1900748	positive regulation of vascular endothelial growth factor signaling pathway	2	7	0.286	Biological Process	0.00799068	0.0711851
GO:1901074	regulation of engulfment of apoptotic cell	2	7	0.286	Biological Process	0.00799068	0.0711851
GO:1901631	positive regulation of presynaptic membrane organization	2	7	0.286	Biological Process	0.00799068	0.0711851
GO:1904714	regulation of chaperone-mediated autophagy	2	7	0.286	Biological Process	0.00799068	0.0711851
GO:0045598	regulation of fat cell differentiation	7	113	0.062	Biological Process	0.00803926	0.0715051
GO:0030427	site of polarized growth	10	229	0.044	Cellular Component	0.0179135	0.072061
GO:0050808	synapse organization	16	403	0.04	Biological Process	0.00812923	0.0721916
GO:0060548	negative regulation of cell death	29	893	0.032	Biological Process	0.00816974	0.0724375
GO:0045934	negative regulation of nucleobase-containing compound metabolic process	45	1547	0.029	Biological Process	0.00822036	0.0726668
GO:0043065	positive regulation of apoptotic process	21	586	0.036	Biological Process	0.00829043	0.0726668
GO:0003159	morphogenesis of an endothelium	3	21	0.143	Biological Process	0.00829853	0.0726668
GO:0003181	atrioventricular valve morphogenesis	3	21	0.143	Biological Process	0.00829853	0.0726668
GO:0048368	lateral mesoderm development	3	21	0.143	Biological Process	0.00829853	0.0726668
GO:0048841	regulation of axon extension involved in axon guidance	3	21	0.143	Biological Process	0.00829853	0.0726668
GO:1904376	negative regulation of protein localization to cell periphery	3	21	0.143	Biological Process	0.00829853	0.0726668
GO:1990709	presynaptic active zone organization	3	21	0.143	Biological Process	0.00829853	0.0726668
GO:1901532	regulation of hematopoietic progenitor cell differentiation	6	87	0.069	Biological Process	0.00834793	0.0729862
GO:0008180	COP9 signalosome	3	28	0.107	Cellular Component	0.0182552	0.0730207
GO:0060348	bone development	9	172	0.052	Biological Process	0.00837111	0.0730757
GO:0048660	regulation of smooth muscle cell proliferation	7	114	0.061	Biological Process	0.00842122	0.0733055
GO:0002455	humoral immune response mediated by circulating immunoglobulin	4	40	0.1	Biological Process	0.00843636	0.0733055
GO:0048566	embryonic digestive tract development	4	40	0.1	Biological Process	0.00843636	0.0733055
GO:0031674	I band	7	134	0.052	Cellular Component	0.0188306	0.0742304
GO:0030139	endocytic vesicle	10	233	0.043	Cellular Component	0.0199439	0.0742304
GO:0035327	transcriptionally active chromatin	3	29	0.103	Cellular Component	0.0200645	0.0742304
GO:0005589	collagen type VI trimer	1	1	1	Cellular Component	0.0201303	0.0742304
GO:0005596	collagen type XIV trimer	1	1	1	Cellular Component	0.0201303	0.0742304
GO:0005607	laminin-2 complex	1	1	1	Cellular Component	0.0201303	0.0742304
GO:0032160	septin filament array	1	1	1	Cellular Component	0.0201303	0.0742304
GO:0034665	integrin alpha1-beta1 complex	1	1	1	Cellular Component	0.0201303	0.0742304
GO:0036375	Kibra-Ex-Mer complex	1	1	1	Cellular Component	0.0201303	0.0742304
GO:0042568	insulin-like growth factor binary complex	1	1	1	Cellular Component	0.0201303	0.0742304
GO:0042825	TAP complex	1	1	1	Cellular Component	0.0201303	0.0742304
GO:0043257	laminin-8 complex	1	1	1	Cellular Component	0.0201303	0.0742304
GO:0098647	collagen beaded filament	1	1	1	Cellular Component	0.0201303	0.0742304
GO:0098820	trans-synaptic protein complex	1	1	1	Cellular Component	0.0201303	0.0742304
GO:1990917	ooplasm	1	1	1	Cellular Component	0.0201303	0.0742304
GO:0030426	growth cone	9	200	0.045	Cellular Component	0.0202425	0.0742574
GO:0048634	regulation of muscle organ development	8	143	0.056	Biological Process	0.0086182	0.0747705
GO:0090066	regulation of anatomical structure size	20	551	0.036	Biological Process	0.0086407	0.0748153
GO:0007444	imaginal disc development	9	173	0.052	Biological Process	0.00867864	0.0748153
GO:0008154	actin polymerization or depolymerization	10	204	0.049	Biological Process	0.00869843	0.0748153
GO:0048762	mesenchymal cell differentiation	10	204	0.049	Biological Process	0.00869843	0.0748153
GO:0090257	regulation of muscle system process	10	204	0.049	Biological Process	0.00869843	0.0748153
GO:0032774	RNA biosynthetic process	96	3806	0.025	Biological Process	0.00870284	0.0748153
GO:0005700	polytene chromosome	5	78	0.064	Cellular Component	0.0205004	0.0748159
GO:1900182	positive regulation of protein localization to nucleus	6	88	0.068	Biological Process	0.00881075	0.0755009
GO:0010256	endomembrane system organization	23	665	0.035	Biological Process	0.00882035	0.0755009
GO:0090175	regulation of establishment of planar polarity	5	63	0.079	Biological Process	0.0088227	0.0755009
GO:0045121	membrane raft	12	305	0.039	Cellular Component	0.0211361	0.0763487
GO:0098857	membrane microdomain	12	305	0.039	Cellular Component	0.0211361	0.0763487
GO:0001704	formation of primary germ layer	8	144	0.056	Biological Process	0.00896985	0.0766441
GO:0033002	muscle cell proliferation	9	174	0.052	Biological Process	0.00899467	0.0766495
GO:0019439	aromatic compound catabolic process	25	743	0.034	Biological Process	0.00899763	0.0766495
GO:0010608	posttranscriptional regulation of gene expression	21	591	0.036	Biological Process	0.0090769	0.0772083
GO:1902533	positive regulation of intracellular signal transduction	29	901	0.032	Biological Process	0.00917561	0.0779258
GO:0051496	positive regulation of stress fiber assembly	4	41	0.098	Biological Process	0.00920264	0.0779258
GO:0060043	regulation of cardiac muscle cell proliferation	4	41	0.098	Biological Process	0.00920264	0.0779258
GO:0022604	regulation of cell morphogenesis	22	630	0.035	Biological Process	0.00928483	0.0784443
GO:0060419	heart growth	6	89	0.067	Biological Process	0.00929165	0.0784443
GO:0002520	immune system development	29	902	0.032	Biological Process	0.00930822	0.0784669
GO:1902903	regulation of fibril organization	13	305	0.043	Biological Process	0.00939119	0.078901
GO:0051124	synaptic growth at neuromuscular junction	5	64	0.078	Biological Process	0.009416	0.078901
GO:0006351	transcription, DNA-templated	95	3771	0.025	Biological Process	0.00941957	0.078901
GO:0007221	positive regulation of transcription of Notch receptor target	3	22	0.136	Biological Process	0.00946707	0.078901
GO:0042753	positive regulation of circadian rhythm	3	22	0.136	Biological Process	0.00946707	0.078901
GO:2000406	positive regulation of T cell migration	3	22	0.136	Biological Process	0.00946707	0.078901
GO:0010562	positive regulation of phosphorus metabolic process	31	983	0.032	Biological Process	0.00947147	0.078901
GO:0045937	positive regulation of phosphate metabolic process	31	983	0.032	Biological Process	0.00947147	0.078901
GO:0007565	female pregnancy	9	176	0.051	Biological Process	0.00965281	0.0802932
GO:0006939	smooth muscle contraction	6	90	0.067	Biological Process	0.00979101	0.0812036
GO:0072583	clathrin-mediated endocytosis	6	90	0.067	Biological Process	0.00979101	0.0812036
GO:0050998	nitric-oxide synthase binding	3	16	0.188	Molecular Function	0.00357345	0.0816651
GO:0005539	glycosaminoglycan binding	11	214	0.051	Molecular Function	0.00372124	0.0816651
GO:0001093	TFIIB-class transcription factor binding	2	5	0.4	Molecular Function	0.00376916	0.0816651
GO:0098821	BMP receptor activity	2	5	0.4	Molecular Function	0.00376916	0.0816651
GO:0031982	vesicle	53	2005	0.026	Cellular Component	0.0229175	0.0823633
GO:0003179	heart valve morphogenesis	4	42	0.095	Biological Process	0.0100129	0.0826793
GO:1900024	regulation of substrate adhesion-dependent cell spreading	4	42	0.095	Biological Process	0.0100129	0.0826793
GO:1903779	regulation of cardiac conduction	4	42	0.095	Biological Process	0.0100129	0.0826793
GO:0048786	presynaptic active zone	4	54	0.074	Cellular Component	0.0231852	0.0829047
GO:0007528	neuromuscular junction development	7	118	0.059	Biological Process	0.0100835	0.0829459
GO:0048659	smooth muscle cell proliferation	7	118	0.059	Biological Process	0.0100835	0.0829459
GO:0045766	positive regulation of angiogenesis	8	147	0.054	Biological Process	0.0100892	0.0829459
GO:0002684	positive regulation of immune system process	26	791	0.033	Biological Process	0.0103582	0.0843909
GO:0006355	regulation of transcription, DNA-templated	90	3556	0.025	Biological Process	0.010403	0.0843909
GO:0043068	positive regulation of programmed cell death	21	599	0.035	Biological Process	0.0104602	0.0843909
GO:0097659	nucleic acid-templated transcription	95	3786	0.025	Biological Process	0.0105015	0.0843909
GO:0003383	apical constriction	2	8	0.25	Biological Process	0.0105127	0.0843909
GO:0033563	dorsal/ventral axon guidance	2	8	0.25	Biological Process	0.0105127	0.0843909
GO:0045570	regulation of imaginal disc growth	2	8	0.25	Biological Process	0.0105127	0.0843909
GO:0060278	regulation of ovulation	2	8	0.25	Biological Process	0.0105127	0.0843909
GO:0061626	pharyngeal arch artery morphogenesis	2	8	0.25	Biological Process	0.0105127	0.0843909
GO:0072497	mesenchymal stem cell differentiation	2	8	0.25	Biological Process	0.0105127	0.0843909
GO:0097104	postsynaptic membrane assembly	2	8	0.25	Biological Process	0.0105127	0.0843909
GO:0098703	calcium ion import across plasma membrane	2	8	0.25	Biological Process	0.0105127	0.0843909
GO:1900272	negative regulation of long-term synaptic potentiation	2	8	0.25	Biological Process	0.0105127	0.0843909
GO:1903332	regulation of protein folding	2	8	0.25	Biological Process	0.0105127	0.0843909
GO:1990035	calcium ion import into cell	2	8	0.25	Biological Process	0.0105127	0.0843909
GO:0043066	negative regulation of apoptotic process	26	792	0.033	Biological Process	0.0105157	0.0843909
GO:0008543	fibroblast growth factor receptor signaling pathway	7	119	0.059	Biological Process	0.0105339	0.0843909
GO:0051092	positive regulation of NF-kappaB transcription factor activity	7	119	0.059	Biological Process	0.0105339	0.0843909
GO:0045596	negative regulation of cell differentiation	23	676	0.034	Biological Process	0.0105938	0.0847503
GO:0060420	regulation of heart growth	5	66	0.076	Biological Process	0.0106839	0.0850904
GO:0072376	protein activation cascade	5	66	0.076	Biological Process	0.0106839	0.0850904
GO:0048339	paraxial mesoderm development	3	23	0.13	Biological Process	0.0107267	0.0850904
GO:0060487	lung epithelial cell differentiation	3	23	0.13	Biological Process	0.0107267	0.0850904
GO:0061437	renal system vasculature development	3	23	0.13	Biological Process	0.0107267	0.0850904
GO:0061440	kidney vasculature development	3	23	0.13	Biological Process	0.0107267	0.0850904
GO:0061138	morphogenesis of a branching epithelium	10	211	0.047	Biological Process	0.0108672	0.0856097
GO:0010761	fibroblast migration	4	43	0.093	Biological Process	0.0108679	0.0856097
GO:0032330	regulation of chondrocyte differentiation	4	43	0.093	Biological Process	0.0108679	0.0856097
GO:0086010	membrane depolarization during action potential	4	43	0.093	Biological Process	0.0108679	0.0856097
GO:0086065	cell communication involved in cardiac conduction	4	43	0.093	Biological Process	0.0108679	0.0856097
GO:0034399	nuclear periphery	8	174	0.046	Cellular Component	0.0248106	0.0878295
GO:0043197	dendritic spine	8	174	0.046	Cellular Component	0.0248106	0.0878295
GO:0002376	immune system process	65	2442	0.027	Biological Process	0.0111838	0.0879191
GO:0032270	positive regulation of cellular protein metabolic process	42	1449	0.029	Biological Process	0.0111981	0.0879191
GO:0007416	synapse assembly	10	212	0.047	Biological Process	0.0112078	0.0879191
GO:0034765	regulation of ion transmembrane transport	16	418	0.038	Biological Process	0.0112627	0.0882274
GO:0031344	regulation of cell projection organization	23	680	0.034	Biological Process	0.0113061	0.0884446
GO:0000245	spliceosomal complex assembly	5	67	0.075	Biological Process	0.0113596	0.0887397
GO:0044309	neuron spine	8	175	0.046	Cellular Component	0.0255625	0.0900411
GO:0048639	positive regulation of developmental growth	10	213	0.047	Biological Process	0.0115564	0.090153
GO:0038127	ERBB signaling pathway	8	151	0.053	Biological Process	0.011739	0.0914509
GO:0043536	positive regulation of blood vessel endothelial cell migration	4	44	0.091	Biological Process	0.0117688	0.0915564
GO:0000278	mitotic cell cycle	33	1081	0.031	Biological Process	0.0118585	0.0920583
GO:1903506	regulation of nucleic acid-templated transcription	90	3574	0.025	Biological Process	0.0118659	0.0920583
GO:0051291	protein heterooligomerization	7	122	0.057	Biological Process	0.011973	0.0921891
GO:0008589	regulation of smoothened signaling pathway	6	94	0.064	Biological Process	0.0119803	0.0921891
GO:0048709	oligodendrocyte differentiation	6	94	0.064	Biological Process	0.0119803	0.0921891
GO:0071396	cellular response to lipid	20	569	0.035	Biological Process	0.0119902	0.0921891
GO:0055013	cardiac muscle cell development	5	68	0.074	Biological Process	0.0120638	0.0921891
GO:0005979	regulation of glycogen biosynthetic process	3	24	0.125	Biological Process	0.0120786	0.0921891
GO:0006907	pinocytosis	3	24	0.125	Biological Process	0.0120786	0.0921891
GO:0010575	positive regulation of vascular endothelial growth factor production	3	24	0.125	Biological Process	0.0120786	0.0921891
GO:0010962	regulation of glucan biosynthetic process	3	24	0.125	Biological Process	0.0120786	0.0921891
GO:0048557	embryonic digestive tract morphogenesis	3	24	0.125	Biological Process	0.0120786	0.0921891
GO:0060479	lung cell differentiation	3	24	0.125	Biological Process	0.0120786	0.0921891
GO:0060977	coronary vasculature morphogenesis	3	24	0.125	Biological Process	0.0120786	0.0921891
GO:0044431	Golgi apparatus part	27	903	0.03	Cellular Component	0.0263076	0.0922068
GO:0032388	positive regulation of intracellular transport	12	281	0.043	Biological Process	0.0121407	0.0925381
GO:2001141	regulation of RNA biosynthetic process	90	3578	0.025	Biological Process	0.0122136	0.0929683
GO:0040029	regulation of gene expression, epigenetic	15	386	0.039	Biological Process	0.012237	0.0930208
GO:0036464	cytoplasmic ribonucleoprotein granule	9	210	0.043	Cellular Component	0.0266925	0.093095
GO:0031647	regulation of protein stability	11	248	0.044	Biological Process	0.0123385	0.0936662
GO:0032155	cell division site part	5	84	0.06	Cellular Component	0.0272283	0.0944981
GO:0002753	cytoplasmic pattern recognition receptor signaling pathway	4	45	0.089	Biological Process	0.0127161	0.0959863
GO:0055025	positive regulation of cardiac muscle tissue development	4	45	0.089	Biological Process	0.0127161	0.0959863
GO:0043069	negative regulation of programmed cell death	26	805	0.032	Biological Process	0.0127478	0.0959863
GO:0048568	embryonic organ development	19	535	0.036	Biological Process	0.0127941	0.0959863
GO:0001938	positive regulation of endothelial cell proliferation	5	69	0.072	Biological Process	0.012797	0.0959863
GO:0003151	outflow tract morphogenesis	5	69	0.072	Biological Process	0.012797	0.0959863
GO:0030219	megakaryocyte differentiation	5	69	0.072	Biological Process	0.012797	0.0959863
GO:0051492	regulation of stress fiber assembly	5	69	0.072	Biological Process	0.012797	0.0959863
GO:0060411	cardiac septum morphogenesis	5	69	0.072	Biological Process	0.012797	0.0959863
GO:0006468	protein phosphorylation	50	1803	0.028	Biological Process	0.0128787	0.0964707
GO:0004672	protein kinase activity	25	718	0.035	Molecular Function	0.00470412	0.0971481
GO:1901681	sulfur compound binding	12	253	0.047	Molecular Function	0.00476203	0.0971481
GO:0004857	enzyme inhibitor activity	16	390	0.041	Molecular Function	0.00504995	0.0971481
GO:0030506	ankyrin binding	3	18	0.167	Molecular Function	0.00505661	0.0971481
GO:0004222	metalloendopeptidase activity	11	225	0.049	Molecular Function	0.00540736	0.0971481
GO:0005524	ATP binding	61	2234	0.027	Molecular Function	0.00553117	0.0971481
GO:0010854	adenylate cyclase regulator activity	2	6	0.333	Molecular Function	0.00557979	0.0971481
GO:0045159	myosin II binding	2	6	0.333	Molecular Function	0.00557979	0.0971481
GO:0048407	platelet-derived growth factor binding	2	6	0.333	Molecular Function	0.00557979	0.0971481
GO:0086007	voltage-gated calcium channel activity involved in cardiac muscle cell action potential	2	6	0.333	Molecular Function	0.00557979	0.0971481
GO:1904929	coreceptor activity involved in Wnt signaling pathway, planar cell polarity pathway	2	6	0.333	Molecular Function	0.00557979	0.0971481
GO:0035194	posttranscriptional gene silencing by RNA	7	124	0.056	Biological Process	0.0130081	0.0973108
GO:0030509	BMP signaling pathway	8	154	0.052	Biological Process	0.0131009	0.0978751
GO:0030414	peptidase inhibitor activity	9	165	0.055	Molecular Function	0.00572723	0.0979657
GO:0001867	complement activation, lectin pathway	2	9	0.222	Biological Process	0.0133372	0.0988562
GO:0007217	tachykinin receptor signaling pathway	2	9	0.222	Biological Process	0.0133372	0.0988562
GO:0051683	establishment of Golgi localization	2	9	0.222	Biological Process	0.0133372	0.0988562
GO:0060020	Bergmann glial cell differentiation	2	9	0.222	Biological Process	0.0133372	0.0988562
GO:1901660	calcium ion export	2	9	0.222	Biological Process	0.0133372	0.0988562
GO:2001046	positive regulation of integrin-mediated signaling pathway	2	9	0.222	Biological Process	0.0133372	0.0988562
GO:0044092	negative regulation of molecular function	32	1050	0.03	Biological Process	0.0134176	0.0991543
GO:0097191	extrinsic apoptotic signaling pathway	9	186	0.048	Biological Process	0.0135026	0.0991543
GO:0003171	atrioventricular valve development	3	25	0.12	Biological Process	0.0135238	0.0991543
GO:0036315	cellular response to sterol	3	25	0.12	Biological Process	0.0135238	0.0991543
GO:0060045	positive regulation of cardiac muscle cell proliferation	3	25	0.12	Biological Process	0.0135238	0.0991543
GO:0070423	nucleotide-binding oligomerization domain containing signaling pathway	3	25	0.12	Biological Process	0.0135238	0.0991543
GO:1902893	regulation of pri-miRNA transcription from RNA polymerase II promoter	3	25	0.12	Biological Process	0.0135238	0.0991543
GO:0035272	exocrine system development	5	70	0.071	Biological Process	0.0135599	0.0991543
GO:0036465	synaptic vesicle recycling	5	70	0.071	Biological Process	0.0135599	0.0991543
GO:0001649	osteoblast differentiation	8	155	0.052	Biological Process	0.0135795	0.0991543
GO:0010977	negative regulation of neuron projection development	8	155	0.052	Biological Process	0.0135795	0.0991543
GO:0031401	positive regulation of protein modification process	34	1133	0.03	Biological Process	0.0135881	0.0991543
GO:0010942	positive regulation of cell death	22	653	0.034	Biological Process	0.0136275	0.0993136
GO:0042800	histone methyltransferase activity (H3-K4 specific)	3	19	0.158	Molecular Function	0.00591749	0.0994048
GO:0030165	PDZ domain binding	7	109	0.064	Molecular Function	0.00601526	0.0994048
GO:0098900	regulation of action potential	4	46	0.087	Biological Process	0.0137108	0.0997923
GO:0019005	SCF ubiquitin ligase complex	4	58	0.069	Cellular Component	0.0292376	0.100977
GO:1901698	response to nitrogen compound	33	1094	0.03	Biological Process	0.0139398	0.101216
GO:0010951	negative regulation of endopeptidase activity	9	187	0.048	Biological Process	0.0139422	0.101216
GO:0007369	gastrulation	11	253	0.043	Biological Process	0.0141401	0.102508
GO:0045861	negative regulation of proteolysis	14	357	0.039	Biological Process	0.0141565	0.102508
GO:0046578	regulation of Ras protein signal transduction	10	220	0.045	Biological Process	0.0142314	0.102918
GO:0002576	platelet degranulation	5	71	0.07	Biological Process	0.0143528	0.103663
GO:0097285	cell-type specific apoptotic process	17	467	0.036	Biological Process	0.0144514	0.104242
GO:0035195	gene silencing by miRNA	6	98	0.061	Biological Process	0.0144933	0.104386
GO:0031346	positive regulation of cell projection organization	15	394	0.038	Biological Process	0.0145084	0.104386
GO:0004713	protein tyrosine kinase activity	9	168	0.054	Molecular Function	0.00642551	0.104415
GO:0008285	negative regulation of cell proliferation	21	619	0.034	Biological Process	0.0146697	0.10534
GO:0090304	nucleic acid metabolic process	134	5663	0.024	Biological Process	0.0146783	0.10534
GO:0015026	coreceptor activity	4	38	0.105	Molecular Function	0.00659284	0.105377
GO:0010812	negative regulation of cell-substrate adhesion	4	47	0.085	Biological Process	0.0147536	0.105479
GO:0051489	regulation of filopodium assembly	4	47	0.085	Biological Process	0.0147536	0.105479
GO:0060393	regulation of pathway-restricted SMAD protein phosphorylation	4	47	0.085	Biological Process	0.0147536	0.105479
GO:0003723	RNA binding	39	1306	0.03	Molecular Function	0.00673835	0.105966
GO:0061008	hepaticobiliary system development	9	189	0.048	Biological Process	0.0148532	0.106057
GO:0001934	positive regulation of protein phosphorylation	27	856	0.032	Biological Process	0.0149387	0.106346
GO:0009057	macromolecule catabolic process	44	1561	0.028	Biological Process	0.0149537	0.106346
GO:0007349	cellularization	3	26	0.115	Biological Process	0.0150632	0.106346
GO:0007501	mesodermal cell fate specification	3	26	0.115	Biological Process	0.0150632	0.106346
GO:0007614	short-term memory	3	26	0.115	Biological Process	0.0150632	0.106346
GO:0021533	cell differentiation in hindbrain	3	26	0.115	Biological Process	0.0150632	0.106346
GO:0035767	endothelial cell chemotaxis	3	26	0.115	Biological Process	0.0150632	0.106346
GO:0035872	nucleotide-binding domain, leucine rich repeat containing receptor signaling pathway	3	26	0.115	Biological Process	0.0150632	0.106346
GO:2000403	positive regulation of lymphocyte migration	3	26	0.115	Biological Process	0.0150632	0.106346
GO:0006901	vesicle coating	5	72	0.069	Biological Process	0.0151762	0.106559
GO:0007476	imaginal disc-derived wing morphogenesis	5	72	0.069	Biological Process	0.0151762	0.106559
GO:0043535	regulation of blood vessel endothelial cell migration	5	72	0.069	Biological Process	0.0151762	0.106559
GO:0051881	regulation of mitochondrial membrane potential	5	72	0.069	Biological Process	0.0151762	0.106559
GO:0006508	proteolysis	54	1994	0.027	Biological Process	0.0151877	0.106559
GO:0005730	nucleolus	26	876	0.03	Cellular Component	0.0312641	0.107201
GO:0005940	septin ring	2	14	0.143	Cellular Component	0.0313426	0.107201
GO:0046661	male sex differentiation	9	190	0.047	Biological Process	0.0153248	0.107388
GO:0072503	cellular divalent inorganic cation homeostasis	15	397	0.038	Biological Process	0.0154397	0.10802
GO:0001655	urogenital system development	14	361	0.039	Biological Process	0.0154533	0.10802
GO:0050821	protein stabilization	8	159	0.05	Biological Process	0.0156225	0.108876
GO:0016485	protein processing	13	326	0.04	Biological Process	0.0156336	0.108876
GO:0071902	positive regulation of protein serine/threonine kinase activity	13	326	0.04	Biological Process	0.0156336	0.108876
GO:0048732	gland development	18	509	0.035	Biological Process	0.0157555	0.10959
GO:0070555	response to interleukin-1	7	129	0.054	Biological Process	0.0158747	0.110171
GO:0010811	positive regulation of cell-substrate adhesion	6	100	0.06	Biological Process	0.0158781	0.110171
GO:0045088	regulation of innate immune response	12	292	0.041	Biological Process	0.0159948	0.110845
GO:2001233	regulation of apoptotic signaling pathway	14	363	0.039	Biological Process	0.016135	0.111679
GO:0070509	calcium ion import	8	160	0.05	Biological Process	0.0161662	0.111758
GO:0016199	axon midline choice point recognition	2	10	0.2	Biological Process	0.0164508	0.112351
GO:0019568	arabinose catabolic process	2	10	0.2	Biological Process	0.0164508	0.112351
GO:0021800	cerebral cortex tangential migration	2	10	0.2	Biological Process	0.0164508	0.112351
GO:0033603	positive regulation of dopamine secretion	2	10	0.2	Biological Process	0.0164508	0.112351
GO:0035278	miRNA mediated inhibition of translation	2	10	0.2	Biological Process	0.0164508	0.112351
GO:0040033	negative regulation of translation, ncRNA-mediated	2	10	0.2	Biological Process	0.0164508	0.112351
GO:0045974	regulation of translation, ncRNA-mediated	2	10	0.2	Biological Process	0.0164508	0.112351
GO:0051956	negative regulation of amino acid transport	2	10	0.2	Biological Process	0.0164508	0.112351
GO:0072102	glomerulus morphogenesis	2	10	0.2	Biological Process	0.0164508	0.112351
GO:2000807	regulation of synaptic vesicle clustering	2	10	0.2	Biological Process	0.0164508	0.112351
GO:0000398	mRNA splicing, via spliceosome	14	364	0.038	Biological Process	0.0164844	0.112444
GO:0003279	cardiac septum development	6	101	0.059	Biological Process	0.0166036	0.112983
GO:0009187	cyclic nucleotide metabolic process	6	101	0.059	Biological Process	0.0166036	0.112983
GO:0051247	positive regulation of protein metabolic process	43	1529	0.028	Biological Process	0.0166552	0.112983
GO:0021697	cerebellar cortex formation	3	27	0.111	Biological Process	0.0166975	0.112983
GO:0036119	response to platelet-derived growth factor	3	27	0.111	Biological Process	0.0166975	0.112983
GO:0060037	pharyngeal system development	3	27	0.111	Biological Process	0.0166975	0.112983
GO:0008360	regulation of cell shape	8	161	0.05	Biological Process	0.0167235	0.112983
GO:1904018	positive regulation of vasculature development	8	161	0.05	Biological Process	0.0167235	0.112983
GO:0055006	cardiac cell development	5	74	0.068	Biological Process	0.0169165	0.114077
GO:0007435	salivary gland morphogenesis	4	49	0.082	Biological Process	0.0169863	0.114077
GO:0045197	establishment or maintenance of epithelial cell apical/basal polarity	4	49	0.082	Biological Process	0.0169863	0.114077
GO:0060389	pathway-restricted SMAD protein phosphorylation	4	49	0.082	Biological Process	0.0169863	0.114077
GO:2001238	positive regulation of extrinsic apoptotic signaling pathway	4	49	0.082	Biological Process	0.0169863	0.114077
GO:0002253	activation of immune response	15	402	0.037	Biological Process	0.0170939	0.114663
GO:0051897	positive regulation of protein kinase B signaling	7	131	0.053	Biological Process	0.0171379	0.114822
GO:0002244	hematopoietic progenitor cell differentiation	9	194	0.046	Biological Process	0.0173219	0.115917
GO:1903522	regulation of blood circulation	10	227	0.044	Biological Process	0.0173447	0.115933
GO:0005905	coated pit	4	61	0.066	Cellular Component	0.0343357	0.116314
GO:0043198	dendritic shaft	4	61	0.066	Cellular Component	0.0343357	0.116314
GO:0043269	regulation of ion transport	20	592	0.034	Biological Process	0.0176962	0.118142
GO:0007173	epidermal growth factor receptor signaling pathway	7	132	0.053	Biological Process	0.0177954	0.118524
GO:0016441	posttranscriptional gene silencing	7	132	0.053	Biological Process	0.0177954	0.118524
GO:0030162	regulation of proteolysis	24	749	0.032	Biological Process	0.0178198	0.118547
GO:0048813	dendrite morphogenesis	9	195	0.046	Biological Process	0.0178496	0.118605
GO:0002040	sprouting angiogenesis	6	103	0.058	Biological Process	0.0181227	0.118657
GO:0033043	regulation of organelle organization	38	1326	0.029	Biological Process	0.0183058	0.118657
GO:0021537	telencephalon development	11	263	0.042	Biological Process	0.0183315	0.118657
GO:0006417	regulation of translation	17	480	0.035	Biological Process	0.0183924	0.118657
GO:0001953	negative regulation of cell-matrix adhesion	3	28	0.107	Biological Process	0.018427	0.118657
GO:0003016	respiratory system process	3	28	0.107	Biological Process	0.018427	0.118657
GO:0010574	regulation of vascular endothelial growth factor production	3	28	0.107	Biological Process	0.018427	0.118657
GO:0048846	axon extension involved in axon guidance	3	28	0.107	Biological Process	0.018427	0.118657
GO:1902284	neuron projection extension involved in neuron projection guidance	3	28	0.107	Biological Process	0.018427	0.118657
GO:2000404	regulation of T cell migration	3	28	0.107	Biological Process	0.018427	0.118657
GO:0010721	negative regulation of cell development	14	370	0.038	Biological Process	0.0187036	0.118657
GO:0040014	regulation of multicellular organism growth	6	104	0.058	Biological Process	0.0189168	0.118657
GO:0071347	cellular response to interleukin-1	6	104	0.058	Biological Process	0.0189168	0.118657
GO:0007049	cell cycle	55	2064	0.027	Biological Process	0.0191256	0.118657
GO:0006810	transport	125	5281	0.024	Biological Process	0.0192617	0.118657
GO:0000377	RNA splicing, via transesterification reactions with bulged adenosine as nucleophile	14	372	0.038	Biological Process	0.0194916	0.118657
GO:0007472	wing disc morphogenesis	5	77	0.065	Biological Process	0.0197672	0.118657
GO:0014823	response to activity	5	77	0.065	Biological Process	0.0197672	0.118657
GO:0030239	myofibril assembly	5	77	0.065	Biological Process	0.0197672	0.118657
GO:0046324	regulation of glucose import	5	77	0.065	Biological Process	0.0197672	0.118657
GO:0002087	regulation of respiratory gaseous exchange by neurological system process	2	11	0.182	Biological Process	0.0198409	0.118657
GO:0007446	imaginal disc growth	2	11	0.182	Biological Process	0.0198409	0.118657
GO:0010649	regulation of cell communication by electrical coupling	2	11	0.182	Biological Process	0.0198409	0.118657
GO:0016203	muscle attachment	2	11	0.182	Biological Process	0.0198409	0.118657
GO:0044557	relaxation of smooth muscle	2	11	0.182	Biological Process	0.0198409	0.118657
GO:0061299	retina vasculature morphogenesis in camera-type eye	2	11	0.182	Biological Process	0.0198409	0.118657
GO:0071988	protein localization to spindle pole body	2	11	0.182	Biological Process	0.0198409	0.118657
GO:1904861	excitatory synapse assembly	2	11	0.182	Biological Process	0.0198409	0.118657
GO:2000425	regulation of apoptotic cell clearance	2	11	0.182	Biological Process	0.0198409	0.118657
GO:0001837	epithelial to mesenchymal transition	7	135	0.052	Biological Process	0.0198743	0.118657
GO:0010466	negative regulation of peptidase activity	9	199	0.045	Biological Process	0.0200778	0.118657
GO:0010975	regulation of neuron projection development	18	523	0.034	Biological Process	0.0201182	0.118657
GO:0002109	maturation of SSU-rRNA from tricistronic rRNA transcript (SSU-rRNA, LSU-rRNA,5S)	1	1	1	Biological Process	0.0202014	0.118657
GO:0006214	thymidine catabolic process	1	1	1	Biological Process	0.0202014	0.118657
GO:0006671	phytosphingosine metabolic process	1	1	1	Biological Process	0.0202014	0.118657
GO:0007278	pole cell fate determination	1	1	1	Biological Process	0.0202014	0.118657
GO:0007396	suture of dorsal opening	1	1	1	Biological Process	0.0202014	0.118657
GO:0010157	response to chlorate	1	1	1	Biological Process	0.0202014	0.118657
GO:0010974	negative regulation of barrier septum assembly	1	1	1	Biological Process	0.0202014	0.118657
GO:0016340	calcium-dependent cell-matrix adhesion	1	1	1	Biological Process	0.0202014	0.118657
GO:0021837	motogenic signaling involved in postnatal olfactory bulb interneuron migration	1	1	1	Biological Process	0.0202014	0.118657
GO:0021998	neural plate mediolateral regionalization	1	1	1	Biological Process	0.0202014	0.118657
GO:0022035	rhombomere cell migration	1	1	1	Biological Process	0.0202014	0.118657
GO:0031028	septation initiation signaling	1	1	1	Biological Process	0.0202014	0.118657
GO:0031029	regulation of septation initiation signaling	1	1	1	Biological Process	0.0202014	0.118657
GO:0031030	negative regulation of septation initiation signaling	1	1	1	Biological Process	0.0202014	0.118657
GO:0031270	pseudopodium retraction	1	1	1	Biological Process	0.0202014	0.118657
GO:0031509	telomeric heterochromatin assembly	1	1	1	Biological Process	0.0202014	0.118657
GO:0033241	regulation of cellular amine catabolic process	1	1	1	Biological Process	0.0202014	0.118657
GO:0033242	negative regulation of cellular amine catabolic process	1	1	1	Biological Process	0.0202014	0.118657
GO:0035202	tracheal pit formation in open tracheal system	1	1	1	Biological Process	0.0202014	0.118657
GO:0035508	positive regulation of myosin-light-chain-phosphatase activity	1	1	1	Biological Process	0.0202014	0.118657
GO:0035882	defecation rhythm	1	1	1	Biological Process	0.0202014	0.118657
GO:0036285	SAGA complex assembly	1	1	1	Biological Process	0.0202014	0.118657
GO:0038189	neuropilin signaling pathway	1	1	1	Biological Process	0.0202014	0.118657
GO:0038190	VEGF-activated neuropilin signaling pathway	1	1	1	Biological Process	0.0202014	0.118657
GO:0043990	histone H2A-S1 phosphorylation	1	1	1	Biological Process	0.0202014	0.118657
GO:0044328	canonical Wnt signaling pathway involved in positive regulation of endothelial cell migration	1	1	1	Biological Process	0.0202014	0.118657
GO:0044329	canonical Wnt signaling pathway involved in positive regulation of cell-cell adhesion	1	1	1	Biological Process	0.0202014	0.118657
GO:0044330	canonical Wnt signaling pathway involved in positive regulation of wound healing	1	1	1	Biological Process	0.0202014	0.118657
GO:0048352	paraxial mesoderm structural organization	1	1	1	Biological Process	0.0202014	0.118657
GO:0048693	regulation of collateral sprouting of injured axon	1	1	1	Biological Process	0.0202014	0.118657
GO:0048694	positive regulation of collateral sprouting of injured axon	1	1	1	Biological Process	0.0202014	0.118657
GO:0051638	barbed-end actin filament uncapping	1	1	1	Biological Process	0.0202014	0.118657
GO:0060288	formation of a compartment boundary	1	1	1	Biological Process	0.0202014	0.118657
GO:0060301	positive regulation of cytokine activity	1	1	1	Biological Process	0.0202014	0.118657
GO:0060399	positive regulation of growth hormone receptor signaling pathway	1	1	1	Biological Process	0.0202014	0.118657
GO:0061412	positive regulation of transcription from RNA polymerase II promoter in response to amino acid starvation	1	1	1	Biological Process	0.0202014	0.118657
GO:0061492	asymmetric protein localization to old or new spindle pole body	1	1	1	Biological Process	0.0202014	0.118657
GO:0061509	asymmetric protein localization to old mitotic spindle pole body	1	1	1	Biological Process	0.0202014	0.118657
GO:0070650	actin filament bundle distribution	1	1	1	Biological Process	0.0202014	0.118657
GO:0070923	siRNA loading onto RISC involved in chromatin silencing by small RNA	1	1	1	Biological Process	0.0202014	0.118657
GO:0071602	phytosphingosine biosynthetic process	1	1	1	Biological Process	0.0202014	0.118657
GO:0072749	cellular response to cytochalasin B	1	1	1	Biological Process	0.0202014	0.118657
GO:0080188	RNA-directed DNA methylation	1	1	1	Biological Process	0.0202014	0.118657
GO:0090242	retinoic acid receptor signaling pathway involved in somitogenesis	1	1	1	Biological Process	0.0202014	0.118657
GO:0090597	nematode male tail mating organ morphogenesis	1	1	1	Biological Process	0.0202014	0.118657
GO:0097115	neurexin clustering involved in presynaptic membrane assembly	1	1	1	Biological Process	0.0202014	0.118657
GO:0098736	negative regulation of the force of heart contraction	1	1	1	Biological Process	0.0202014	0.118657
GO:1900081	regulation of arginine catabolic process	1	1	1	Biological Process	0.0202014	0.118657
GO:1900082	negative regulation of arginine catabolic process	1	1	1	Biological Process	0.0202014	0.118657
GO:1901044	protein polyubiquitination involved in nucleus-associated proteasomal ubiquitin-dependent protein catabolic process	1	1	1	Biological Process	0.0202014	0.118657
GO:1901193	regulation of formation of translation preinitiation complex	1	1	1	Biological Process	0.0202014	0.118657
GO:1901194	negative regulation of formation of translation preinitiation complex	1	1	1	Biological Process	0.0202014	0.118657
GO:1901202	negative regulation of extracellular matrix assembly	1	1	1	Biological Process	0.0202014	0.118657
GO:1901328	response to cytochalasin B	1	1	1	Biological Process	0.0202014	0.118657
GO:1901892	negative regulation of cell septum assembly	1	1	1	Biological Process	0.0202014	0.118657
GO:1902203	negative regulation of hepatocyte growth factor receptor signaling pathway	1	1	1	Biological Process	0.0202014	0.118657
GO:1902378	VEGF-activated neuropilin signaling pathway involved in axon guidance	1	1	1	Biological Process	0.0202014	0.118657
GO:1902597	positive regulation of DNA replication origin binding	1	1	1	Biological Process	0.0202014	0.118657
GO:1903241	U2-type prespliceosome assembly	1	1	1	Biological Process	0.0202014	0.118657
GO:1903248	regulation of citrulline biosynthetic process	1	1	1	Biological Process	0.0202014	0.118657
GO:1903249	negative regulation of citrulline biosynthetic process	1	1	1	Biological Process	0.0202014	0.118657
GO:1903353	regulation of nucleus organization	1	1	1	Biological Process	0.0202014	0.118657
GO:1903610	regulation of calcium-dependent ATPase activity	1	1	1	Biological Process	0.0202014	0.118657
GO:1903611	negative regulation of calcium-dependent ATPase activity	1	1	1	Biological Process	0.0202014	0.118657
GO:1904147	response to nonylphenol	1	1	1	Biological Process	0.0202014	0.118657
GO:1904148	cellular response to nonylphenol	1	1	1	Biological Process	0.0202014	0.118657
GO:1904414	positive regulation of cardiac ventricle development	1	1	1	Biological Process	0.0202014	0.118657
GO:1904695	positive regulation of vascular smooth muscle contraction	1	1	1	Biological Process	0.0202014	0.118657
GO:1904901	positive regulation of myosin II filament organization	1	1	1	Biological Process	0.0202014	0.118657
GO:1990255	subsynaptic reticulum organization	1	1	1	Biological Process	0.0202014	0.118657
GO:2000283	negative regulation of cellular amino acid biosynthetic process	1	1	1	Biological Process	0.0202014	0.118657
GO:2000746	regulation of defecation rhythm	1	1	1	Biological Process	0.0202014	0.118657
GO:2000795	negative regulation of epithelial cell proliferation involved in lung morphogenesis	1	1	1	Biological Process	0.0202014	0.118657
GO:2001112	regulation of cellular response to hepatocyte growth factor stimulus	1	1	1	Biological Process	0.0202014	0.118657
GO:2001113	negative regulation of cellular response to hepatocyte growth factor stimulus	1	1	1	Biological Process	0.0202014	0.118657
GO:0071345	cellular response to cytokine stimulus	25	798	0.031	Biological Process	0.0202288	0.118657
GO:0003298	physiological muscle hypertrophy	3	29	0.103	Biological Process	0.0202523	0.118657
GO:0003301	physiological cardiac muscle hypertrophy	3	29	0.103	Biological Process	0.0202523	0.118657
GO:0032885	regulation of polysaccharide biosynthetic process	3	29	0.103	Biological Process	0.0202523	0.118657
GO:0060216	definitive hemopoiesis	3	29	0.103	Biological Process	0.0202523	0.118657
GO:0061049	cell growth involved in cardiac muscle cell development	3	29	0.103	Biological Process	0.0202523	0.118657
GO:0061418	regulation of transcription from RNA polymerase II promoter in response to hypoxia	3	29	0.103	Biological Process	0.0202523	0.118657
GO:0005684	U2-type spliceosomal complex	5	90	0.056	Cellular Component	0.0352178	0.118734
GO:0030666	endocytic vesicle membrane	6	121	0.05	Cellular Component	0.035685	0.119197
GO:0005915	zonula adherens	2	15	0.133	Cellular Component	0.0356917	0.119197
GO:0005021	vascular endothelial growth factor-activated receptor activity	2	7	0.286	Molecular Function	0.0077097	0.119317
GO:0048024	regulation of mRNA splicing, via spliceosome	6	106	0.057	Biological Process	0.0205756	0.120426
GO:0051592	response to calcium ion	7	136	0.051	Biological Process	0.0206034	0.120464
GO:0055001	muscle cell development	9	200	0.045	Biological Process	0.0206649	0.120698
GO:0060038	cardiac muscle cell proliferation	4	52	0.077	Biological Process	0.0207122	0.120725
GO:0086001	cardiac muscle cell action potential	4	52	0.077	Biological Process	0.0207122	0.120725
GO:0048010	vascular endothelial growth factor receptor signaling pathway	5	78	0.064	Biological Process	0.0207831	0.120889
GO:0070206	protein trimerization	5	78	0.064	Biological Process	0.0207831	0.120889
GO:0071013	catalytic step 2 spliceosome	5	91	0.055	Cellular Component	0.0366758	0.121806
GO:0098805	whole membrane	58	2293	0.025	Cellular Component	0.0379495	0.121806
GO:0035770	ribonucleoprotein granule	9	225	0.04	Cellular Component	0.0389	0.121806
GO:0032153	cell division site	5	93	0.054	Cellular Component	0.0397018	0.121806
GO:0000308	cytoplasmic cyclin-dependent protein kinase holoenzyme complex	1	2	0.5	Cellular Component	0.0398565	0.121806
GO:0032116	SMC loading complex	1	2	0.5	Cellular Component	0.0398565	0.121806
GO:0033269	internode region of axon	1	2	0.5	Cellular Component	0.0398565	0.121806
GO:0034272	phosphatidylinositol 3-kinase complex, class III, type II	1	2	0.5	Cellular Component	0.0398565	0.121806
GO:0034679	integrin alpha9-beta1 complex	1	2	0.5	Cellular Component	0.0398565	0.121806
GO:0034693	U11/U12 snRNP	1	2	0.5	Cellular Component	0.0398565	0.121806
GO:0034751	aryl hydrocarbon receptor complex	1	2	0.5	Cellular Component	0.0398565	0.121806
GO:0042720	mitochondrial inner membrane peptidase complex	1	2	0.5	Cellular Component	0.0398565	0.121806
GO:0045170	spectrosome	1	2	0.5	Cellular Component	0.0398565	0.121806
GO:0071148	TEAD-1-YAP complex	1	2	0.5	Cellular Component	0.0398565	0.121806
GO:0097635	extrinsic component of autophagosome membrane	1	2	0.5	Cellular Component	0.0398565	0.121806
GO:0098833	presynaptic endocytic zone	1	2	0.5	Cellular Component	0.0398565	0.121806
GO:0098835	presynaptic endocytic zone membrane	1	2	0.5	Cellular Component	0.0398565	0.121806
GO:0098846	podocyte foot	1	2	0.5	Cellular Component	0.0398565	0.121806
GO:1990913	sperm head plasma membrane	1	2	0.5	Cellular Component	0.0398565	0.121806
GO:0045178	basal part of cell	4	64	0.062	Cellular Component	0.0399183	0.121806
GO:0042827	platelet dense granule	2	16	0.125	Cellular Component	0.0402581	0.121806
GO:0071437	invadopodium	2	16	0.125	Cellular Component	0.0402581	0.121806
GO:0018995	host	3	38	0.079	Cellular Component	0.0406128	0.121838
GO:0043657	host cell	3	38	0.079	Cellular Component	0.0406128	0.121838
GO:0044325	ion channel binding	7	115	0.061	Molecular Function	0.00800407	0.121937
GO:0098609	cell-cell adhesion	25	802	0.031	Biological Process	0.0213519	0.124069
GO:0000375	RNA splicing, via transesterification reactions	14	377	0.037	Biological Process	0.0215716	0.125217
GO:0007009	plasma membrane organization	13	341	0.038	Biological Process	0.0217462	0.125972
GO:0016458	gene silencing	13	341	0.038	Biological Process	0.0217462	0.125972
GO:0010324	membrane invagination	5	79	0.063	Biological Process	0.0218326	0.126084
GO:0043502	regulation of muscle adaptation	5	79	0.063	Biological Process	0.0218326	0.126084
GO:0055024	regulation of cardiac muscle tissue development	5	79	0.063	Biological Process	0.0218326	0.126084
GO:0021575	hindbrain morphogenesis	4	53	0.075	Biological Process	0.0220568	0.127119
GO:0032233	positive regulation of actin filament bundle assembly	4	53	0.075	Biological Process	0.0220568	0.127119
GO:0016202	regulation of striated muscle tissue development	7	138	0.051	Biological Process	0.0221171	0.127272
GO:0048009	insulin-like growth factor receptor signaling pathway	3	30	0.1	Biological Process	0.0221734	0.127272
GO:0098743	cell aggregation	3	30	0.1	Biological Process	0.0221734	0.127272
GO:2000249	regulation of actin cytoskeleton reorganization	3	30	0.1	Biological Process	0.0221734	0.127272
GO:0007163	establishment or maintenance of cell polarity	11	271	0.041	Biological Process	0.0223002	0.127683
GO:0000281	mitotic cytokinesis	6	108	0.056	Biological Process	0.0223305	0.127683
GO:0045667	regulation of osteoblast differentiation	6	108	0.056	Biological Process	0.0223305	0.127683
GO:0009725	response to hormone	31	1051	0.029	Biological Process	0.0223354	0.127683
GO:0001726	ruffle	7	160	0.044	Cellular Component	0.043358	0.128994
GO:0009925	basal plasma membrane	3	39	0.077	Cellular Component	0.0433624	0.128994
GO:0030518	intracellular steroid hormone receptor signaling pathway	7	139	0.05	Biological Process	0.0229021	0.130658
GO:0042303	molting cycle	7	139	0.05	Biological Process	0.0229021	0.130658
GO:0008064	regulation of actin polymerization or depolymerization	8	171	0.047	Biological Process	0.0230789	0.131534
GO:0000138	Golgi trans cisterna	2	17	0.118	Cellular Component	0.0450313	0.131744
GO:0030057	desmosome	2	17	0.118	Cellular Component	0.0450313	0.131744
GO:0031527	filopodium membrane	2	17	0.118	Cellular Component	0.0450313	0.131744
GO:0089717	spanning component of membrane	2	17	0.118	Cellular Component	0.0450313	0.131744
GO:0007560	imaginal disc morphogenesis	6	109	0.055	Biological Process	0.0232446	0.13204
GO:0097553	calcium ion transmembrane import into cytosol	6	109	0.055	Biological Process	0.0232446	0.13204
GO:1902656	calcium ion import into cytosol	6	109	0.055	Biological Process	0.0232446	0.13204
GO:0008104	protein localization	74	2940	0.025	Biological Process	0.0234052	0.13204
GO:0008582	regulation of synaptic growth at neuromuscular junction	4	54	0.074	Biological Process	0.0234536	0.13204
GO:0022617	extracellular matrix disassembly	4	54	0.074	Biological Process	0.0234536	0.13204
GO:0060324	face development	4	54	0.074	Biological Process	0.0234536	0.13204
GO:0060688	regulation of morphogenesis of a branching structure	4	54	0.074	Biological Process	0.0234536	0.13204
GO:0007291	sperm individualization	2	12	0.167	Biological Process	0.023495	0.13204
GO:0007597	blood coagulation, intrinsic pathway	2	12	0.167	Biological Process	0.023495	0.13204
GO:0010881	regulation of cardiac muscle contraction by regulation of the release of sequestered calcium ion	2	12	0.167	Biological Process	0.023495	0.13204
GO:0019566	arabinose metabolic process	2	12	0.167	Biological Process	0.023495	0.13204
GO:0060766	negative regulation of androgen receptor signaling pathway	2	12	0.167	Biological Process	0.023495	0.13204
GO:1901629	regulation of presynaptic membrane organization	2	12	0.167	Biological Process	0.023495	0.13204
GO:0007165	signal transduction	160	7000	0.023	Biological Process	0.0236135	0.132574
GO:1901861	regulation of muscle tissue development	7	140	0.05	Biological Process	0.0237062	0.132962
GO:0032553	ribonucleotide binding	67	2553	0.026	Molecular Function	0.00887828	0.132974
GO:0005520	insulin-like growth factor binding	3	22	0.136	Molecular Function	0.00900133	0.132974
GO:0030099	myeloid cell differentiation	14	382	0.037	Biological Process	0.0238143	0.133436
GO:0032559	adenyl ribonucleotide binding	61	2289	0.027	Molecular Function	0.00925051	0.134616
GO:0006112	energy reserve metabolic process	6	110	0.055	Biological Process	0.0241835	0.135008
GO:0030574	collagen catabolic process	3	31	0.097	Biological Process	0.0241905	0.135008
GO:0044091	membrane biogenesis	3	31	0.097	Biological Process	0.0241905	0.135008
GO:0070873	regulation of glycogen metabolic process	3	31	0.097	Biological Process	0.0241905	0.135008
GO:0035639	purine ribonucleoside triphosphate binding	65	2473	0.026	Molecular Function	0.00967082	0.135506
GO:0030234	enzyme regulator activity	32	1045	0.031	Molecular Function	0.00974245	0.135506
GO:0030554	adenyl nucleotide binding	61	2296	0.027	Molecular Function	0.00984921	0.135506
GO:0030911	TPR domain binding	2	8	0.25	Molecular Function	0.0101456	0.135506
GO:0071936	coreceptor activity involved in Wnt signaling pathway	2	8	0.25	Molecular Function	0.0101456	0.135506
GO:1990446	U1 snRNP binding	2	8	0.25	Molecular Function	0.0101456	0.135506
GO:0030832	regulation of actin filament length	8	173	0.046	Biological Process	0.0245294	0.136753
GO:0034248	regulation of cellular amide metabolic process	18	535	0.034	Biological Process	0.0245517	0.136753
GO:0050769	positive regulation of neurogenesis	17	497	0.034	Biological Process	0.0247398	0.137666
GO:0046622	positive regulation of organ growth	4	55	0.073	Biological Process	0.0249029	0.138437
GO:1901992	positive regulation of mitotic cell cycle phase transition	6	111	0.054	Biological Process	0.0251475	0.139659
GO:0035120	post-embryonic appendage morphogenesis	5	82	0.061	Biological Process	0.0251854	0.139732
GO:0050803	regulation of synapse structure or activity	14	385	0.036	Biological Process	0.025241	0.139903
GO:0032550	purine ribonucleoside binding	65	2486	0.026	Molecular Function	0.0108103	0.140409
GO:0001883	purine nucleoside binding	65	2487	0.026	Molecular Function	0.0109024	0.140409
GO:0032555	purine ribonucleotide binding	66	2534	0.026	Molecular Function	0.0110807	0.140409
GO:0032549	ribonucleoside binding	65	2489	0.026	Molecular Function	0.0110887	0.140409
GO:0034654	nucleobase-containing compound biosynthetic process	106	4433	0.024	Biological Process	0.0256315	0.141586
GO:0048511	rhythmic process	13	349	0.037	Biological Process	0.0256593	0.141586
GO:0060560	developmental growth involved in morphogenesis	11	277	0.04	Biological Process	0.025666	0.141586
GO:0007204	positive regulation of cytosolic calcium ion concentration	10	242	0.041	Biological Process	0.02567	0.141586
GO:0048705	skeletal system morphogenesis	10	242	0.041	Biological Process	0.02567	0.141586
GO:0010770	positive regulation of cell morphogenesis involved in differentiation	9	208	0.043	Biological Process	0.0258147	0.142245
GO:0030041	actin filament polymerization	8	175	0.046	Biological Process	0.0260425	0.143361
GO:0018108	peptidyl-tyrosine phosphorylation	13	350	0.037	Biological Process	0.0261827	0.143538
GO:0010243	response to organonitrogen compound	29	982	0.03	Biological Process	0.0262612	0.143538
GO:0010762	regulation of fibroblast migration	3	32	0.094	Biological Process	0.0263034	0.143538
GO:0022410	circadian sleep/wake cycle process	3	32	0.094	Biological Process	0.0263034	0.143538
GO:0048668	collateral sprouting	3	32	0.094	Biological Process	0.0263034	0.143538
GO:1903672	positive regulation of sprouting angiogenesis	3	32	0.094	Biological Process	0.0263034	0.143538
GO:0021954	central nervous system neuron development	5	83	0.06	Biological Process	0.0263722	0.143538
GO:0032963	collagen metabolic process	5	83	0.06	Biological Process	0.0263722	0.143538
GO:0035114	imaginal disc-derived appendage morphogenesis	5	83	0.06	Biological Process	0.0263722	0.143538
GO:0043255	regulation of carbohydrate biosynthetic process	5	83	0.06	Biological Process	0.0263722	0.143538
GO:0044259	multicellular organismal macromolecule metabolic process	5	83	0.06	Biological Process	0.0263722	0.143538
GO:0006809	nitric oxide biosynthetic process	4	56	0.071	Biological Process	0.0264051	0.143538
GO:0060193	positive regulation of lipase activity	4	56	0.071	Biological Process	0.0264051	0.143538
GO:0001882	nucleoside binding	65	2494	0.026	Molecular Function	0.0115662	0.144578
GO:0030132	clathrin coat of coated pit	2	18	0.111	Cellular Component	0.0500012	0.145683
GO:0097190	apoptotic signaling pathway	18	541	0.033	Biological Process	0.0270294	0.146147
GO:0016310	phosphorylation	57	2195	0.026	Biological Process	0.0271173	0.146147
GO:0048749	compound eye development	6	113	0.053	Biological Process	0.0271516	0.146147
GO:1903827	regulation of cellular protein localization	17	503	0.034	Biological Process	0.0273362	0.146147
GO:0010544	negative regulation of platelet activation	2	13	0.154	Biological Process	0.0274012	0.146147
GO:0016198	axon choice point recognition	2	13	0.154	Biological Process	0.0274012	0.146147
GO:0018996	molting cycle, collagen and cuticulin-based cuticle	2	13	0.154	Biological Process	0.0274012	0.146147
GO:0019317	fucose catabolic process	2	13	0.154	Biological Process	0.0274012	0.146147
GO:0021702	cerebellar Purkinje cell differentiation	2	13	0.154	Biological Process	0.0274012	0.146147
GO:0042118	endothelial cell activation	2	13	0.154	Biological Process	0.0274012	0.146147
GO:0042354	L-fucose metabolic process	2	13	0.154	Biological Process	0.0274012	0.146147
GO:0042355	L-fucose catabolic process	2	13	0.154	Biological Process	0.0274012	0.146147
GO:0042661	regulation of mesodermal cell fate specification	2	13	0.154	Biological Process	0.0274012	0.146147
GO:0051895	negative regulation of focal adhesion assembly	2	13	0.154	Biological Process	0.0274012	0.146147
GO:0060213	positive regulation of nuclear-transcribed mRNA poly(A) tail shortening	2	13	0.154	Biological Process	0.0274012	0.146147
GO:0072189	ureter development	2	13	0.154	Biological Process	0.0274012	0.146147
GO:0097091	synaptic vesicle clustering	2	13	0.154	Biological Process	0.0274012	0.146147
GO:1903392	negative regulation of adherens junction organization	2	13	0.154	Biological Process	0.0274012	0.146147
GO:1904071	presynaptic active zone assembly	2	13	0.154	Biological Process	0.0274012	0.146147
GO:0042327	positive regulation of phosphorylation	27	903	0.03	Biological Process	0.0274025	0.146147
GO:0010171	body morphogenesis	5	84	0.06	Biological Process	0.0275943	0.146474
GO:0051965	positive regulation of synapse assembly	5	84	0.06	Biological Process	0.0275943	0.146474
GO:0070613	regulation of protein processing	5	84	0.06	Biological Process	0.0275943	0.146474
GO:0043623	cellular protein complex assembly	24	781	0.031	Biological Process	0.0275953	0.146474
GO:0050954	sensory perception of mechanical stimulus	8	177	0.045	Biological Process	0.0276195	0.146474
GO:0051896	regulation of protein kinase B signaling	8	177	0.045	Biological Process	0.0276195	0.146474
GO:0005088	Ras guanyl-nucleotide exchange factor activity	10	218	0.046	Molecular Function	0.0119114	0.14679
GO:0017076	purine nucleotide binding	66	2544	0.026	Molecular Function	0.0120443	0.14679
GO:0007431	salivary gland development	4	57	0.07	Biological Process	0.0279606	0.148005
GO:0010633	negative regulation of epithelial cell migration	4	57	0.07	Biological Process	0.0279606	0.148005
GO:1903533	regulation of protein targeting	7	145	0.048	Biological Process	0.0280188	0.148174
GO:0044702	single organism reproductive process	47	1758	0.027	Biological Process	0.0281524	0.148742
GO:0072507	divalent inorganic cation homeostasis	15	429	0.035	Biological Process	0.0284819	0.1498
GO:0010863	positive regulation of phospholipase C activity	3	33	0.091	Biological Process	0.0285119	0.1498
GO:0014047	glutamate secretion	3	33	0.091	Biological Process	0.0285119	0.1498
GO:0030449	regulation of complement activation	3	33	0.091	Biological Process	0.0285119	0.1498
GO:0044243	multicellular organism catabolic process	3	33	0.091	Biological Process	0.0285119	0.1498
GO:1900087	positive regulation of G1/S transition of mitotic cell cycle	3	33	0.091	Biological Process	0.0285119	0.1498
GO:1903649	regulation of cytoplasmic transport	12	318	0.038	Biological Process	0.0287141	0.150722
GO:0010827	regulation of glucose transport	5	85	0.059	Biological Process	0.0288517	0.150884
GO:0048145	regulation of fibroblast proliferation	5	85	0.059	Biological Process	0.0288517	0.150884
GO:0048737	imaginal disc-derived appendage development	5	85	0.059	Biological Process	0.0288517	0.150884
GO:0051952	regulation of amine transport	5	85	0.059	Biological Process	0.0288517	0.150884
GO:0043484	regulation of RNA splicing	7	146	0.048	Biological Process	0.028941	0.151211
GO:0030136	clathrin-coated vesicle	6	133	0.045	Cellular Component	0.0523592	0.151833
GO:0030665	clathrin-coated vesicle membrane	4	70	0.057	Cellular Component	0.0525412	0.151833
GO:0009584	detection of visible light	4	58	0.069	Biological Process	0.0295695	0.153783
GO:0031050	dsRNA fragmentation	4	58	0.069	Biological Process	0.0295695	0.153783
GO:0046209	nitric oxide metabolic process	4	58	0.069	Biological Process	0.0295695	0.153783
GO:0070918	production of small RNA involved in gene silencing by RNA	4	58	0.069	Biological Process	0.0295695	0.153783
GO:1904396	regulation of neuromuscular junction development	4	58	0.069	Biological Process	0.0295695	0.153783
GO:0017166	vinculin binding	2	9	0.222	Molecular Function	0.0128745	0.154971
GO:0007188	adenylate cyclase-modulating G-protein coupled receptor signaling pathway	7	147	0.048	Biological Process	0.0298836	0.155274
GO:0006959	humoral immune response	8	180	0.044	Biological Process	0.0301074	0.156149
GO:0048754	branching morphogenesis of an epithelial tube	8	180	0.044	Biological Process	0.0301074	0.156149
GO:0034641	cellular nitrogen compound metabolic process	165	7291	0.023	Biological Process	0.0301382	0.156166
GO:0043666	regulation of phosphoprotein phosphatase activity	6	116	0.052	Biological Process	0.0303514	0.157126
GO:0001558	regulation of cell growth	15	433	0.035	Biological Process	0.0305583	0.158053
GO:0001710	mesodermal cell fate commitment	3	34	0.088	Biological Process	0.0308158	0.158369
GO:0001893	maternal placenta development	3	34	0.088	Biological Process	0.0308158	0.158369
GO:0007603	phototransduction, visible light	3	34	0.088	Biological Process	0.0308158	0.158369
GO:0042745	circadian sleep/wake cycle	3	34	0.088	Biological Process	0.0308158	0.158369
GO:0048713	regulation of oligodendrocyte differentiation	3	34	0.088	Biological Process	0.0308158	0.158369
GO:0055023	positive regulation of cardiac muscle tissue growth	3	34	0.088	Biological Process	0.0308158	0.158369
GO:2000257	regulation of protein activation cascade	3	34	0.088	Biological Process	0.0308158	0.158369
GO:0032433	filopodium tip	2	19	0.105	Cellular Component	0.0551581	0.158728
GO:0000123	histone acetyltransferase complex	5	104	0.048	Cellular Component	0.0590016	0.158728
GO:0005827	polar microtubule	1	3	0.333	Cellular Component	0.0591867	0.158728
GO:0005899	insulin receptor complex	1	3	0.333	Cellular Component	0.0591867	0.158728
GO:0016942	insulin-like growth factor binding protein complex	1	3	0.333	Cellular Component	0.0591867	0.158728
GO:0019015	viral genome	1	3	0.333	Cellular Component	0.0591867	0.158728
GO:0030934	anchoring collagen complex	1	3	0.333	Cellular Component	0.0591867	0.158728
GO:0032044	DSIF complex	1	3	0.333	Cellular Component	0.0591867	0.158728
GO:0032777	Piccolo NuA4 histone acetyltransferase complex	1	3	0.333	Cellular Component	0.0591867	0.158728
GO:0034274	Atg12-Atg5-Atg16 complex	1	3	0.333	Cellular Component	0.0591867	0.158728
GO:0035867	alphav-beta3 integrin-IGF-1-IGF1R complex	1	3	0.333	Cellular Component	0.0591867	0.158728
GO:0036454	growth factor complex	1	3	0.333	Cellular Component	0.0591867	0.158728
GO:0042824	MHC class I peptide loading complex	1	3	0.333	Cellular Component	0.0591867	0.158728
GO:0043260	laminin-11 complex	1	3	0.333	Cellular Component	0.0591867	0.158728
GO:0043293	apoptosome	1	3	0.333	Cellular Component	0.0591867	0.158728
GO:0071953	elastic fiber	1	3	0.333	Cellular Component	0.0591867	0.158728
GO:0090443	FAR/SIN/STRIPAK complex	1	3	0.333	Cellular Component	0.0591867	0.158728
GO:0097443	sorting endosome	1	3	0.333	Cellular Component	0.0591867	0.158728
GO:0098826	endoplasmic reticulum tubular network membrane	1	3	0.333	Cellular Component	0.0591867	0.158728
GO:0055002	striated muscle cell development	8	181	0.044	Biological Process	0.0309699	0.159016
GO:0097525	spliceosomal snRNP complex	4	73	0.055	Cellular Component	0.0595766	0.159171
GO:0018212	peptidyl-tyrosine modification	13	359	0.036	Biological Process	0.0312527	0.159805
GO:0032526	response to retinoic acid	6	117	0.051	Biological Process	0.0314706	0.159805
GO:0035220	wing disc development	6	117	0.051	Biological Process	0.0314706	0.159805
GO:0032231	regulation of actin filament bundle assembly	5	87	0.057	Biological Process	0.0314739	0.159805
GO:0048144	fibroblast proliferation	5	87	0.057	Biological Process	0.0314739	0.159805
GO:1903317	regulation of protein maturation	5	87	0.057	Biological Process	0.0314739	0.159805
GO:1903409	reactive oxygen species biosynthetic process	5	87	0.057	Biological Process	0.0314739	0.159805
GO:0045087	innate immune response	21	670	0.031	Biological Process	0.0315411	0.159805
GO:0021694	cerebellar Purkinje cell layer formation	2	14	0.143	Biological Process	0.0315479	0.159805
GO:0036035	osteoclast development	2	14	0.143	Biological Process	0.0315479	0.159805
GO:0040009	regulation of growth rate	2	14	0.143	Biological Process	0.0315479	0.159805
GO:0044065	regulation of respiratory system process	2	14	0.143	Biological Process	0.0315479	0.159805
GO:0048680	positive regulation of axon regeneration	2	14	0.143	Biological Process	0.0315479	0.159805
GO:0060211	regulation of nuclear-transcribed mRNA poly(A) tail shortening	2	14	0.143	Biological Process	0.0315479	0.159805
GO:0060896	neural plate pattern specification	2	14	0.143	Biological Process	0.0315479	0.159805
GO:0035637	multicellular organismal signaling	7	149	0.047	Biological Process	0.0318304	0.161092
GO:0019220	regulation of phosphate metabolic process	43	1598	0.027	Biological Process	0.0320126	0.161869
GO:0051493	regulation of cytoskeleton organization	17	513	0.033	Biological Process	0.0321107	0.162219
GO:0051174	regulation of phosphorus metabolic process	43	1599	0.027	Biological Process	0.0322972	0.163016
GO:0007030	Golgi organization	7	150	0.047	Biological Process	0.032835	0.165308
GO:0005977	glycogen metabolic process	5	88	0.057	Biological Process	0.0328392	0.165308
GO:0009583	detection of light stimulus	5	88	0.057	Biological Process	0.0328392	0.165308
GO:0042802	identical protein binding	47	1715	0.027	Molecular Function	0.0139597	0.165985
GO:0007265	Ras protein signal transduction	13	362	0.036	Biological Process	0.0330911	0.166428
GO:0060325	face morphogenesis	3	35	0.086	Biological Process	0.0332145	0.1669
GO:0014070	response to organic cyclic compound	30	1045	0.029	Biological Process	0.0333576	0.16747
GO:0043236	laminin binding	3	26	0.115	Molecular Function	0.0143378	0.16814
GO:0003993	acid phosphatase activity	6	100	0.06	Molecular Function	0.0146153	0.16814
GO:0030619	U1 snRNA binding	2	10	0.2	Molecular Function	0.0158841	0.16814
GO:0035615	clathrin adaptor activity	2	10	0.2	Molecular Function	0.0158841	0.16814
GO:0043208	glycosphingolipid binding	2	10	0.2	Molecular Function	0.0158841	0.16814
GO:0070016	armadillo repeat domain binding	2	10	0.2	Molecular Function	0.0158841	0.16814
GO:0019902	phosphatase binding	9	195	0.046	Molecular Function	0.0160151	0.16814
GO:0008237	metallopeptidase activity	12	300	0.04	Molecular Function	0.0169742	0.16814
GO:0003729	mRNA binding	12	301	0.04	Molecular Function	0.0173761	0.16814
GO:0044822	poly(A) RNA binding	12	301	0.04	Molecular Function	0.0173761	0.16814
GO:0035035	histone acetyltransferase binding	3	28	0.107	Molecular Function	0.017549	0.16814
GO:0015085	calcium ion transmembrane transporter activity	8	166	0.048	Molecular Function	0.0178566	0.16814
GO:0016773	phosphotransferase activity, alcohol group as acceptor	28	931	0.03	Molecular Function	0.0187742	0.16814
GO:0035612	AP-2 adaptor complex binding	2	11	0.182	Molecular Function	0.019162	0.16814
GO:0045295	gamma-catenin binding	2	11	0.182	Molecular Function	0.019162	0.16814
GO:0030507	spectrin binding	3	29	0.103	Molecular Function	0.0192925	0.16814
GO:0061134	peptidase regulator activity	9	202	0.045	Molecular Function	0.0196706	0.16814
GO:0035091	phosphatidylinositol binding	10	236	0.042	Molecular Function	0.0196806	0.16814
GO:0002135	CTP binding	1	1	1	Molecular Function	0.0198319	0.16814
GO:0005018	platelet-derived growth factor alpha-receptor activity	1	1	1	Molecular Function	0.0198319	0.16814
GO:0005124	scavenger receptor binding	1	1	1	Molecular Function	0.0198319	0.16814
GO:0005131	growth hormone receptor binding	1	1	1	Molecular Function	0.0198319	0.16814
GO:0010855	adenylate cyclase inhibitor activity	1	1	1	Molecular Function	0.0198319	0.16814
GO:0016362	activin receptor activity, type II	1	1	1	Molecular Function	0.0198319	0.16814
GO:0017113	dihydropyrimidine dehydrogenase (NADP+) activity	1	1	1	Molecular Function	0.0198319	0.16814
GO:0030527	structural constituent of chromatin	1	1	1	Molecular Function	0.0198319	0.16814
GO:0032034	myosin II head/neck binding	1	1	1	Molecular Function	0.0198319	0.16814
GO:0036487	nitric-oxide synthase inhibitor activity	1	1	1	Molecular Function	0.0198319	0.16814
GO:0043120	tumor necrosis factor binding	1	1	1	Molecular Function	0.0198319	0.16814
GO:0070123	transforming growth factor beta receptor activity, type III	1	1	1	Molecular Function	0.0198319	0.16814
GO:0070287	ferritin receptor activity	1	1	1	Molecular Function	0.0198319	0.16814
GO:0070774	phytoceramidase activity	1	1	1	Molecular Function	0.0198319	0.16814
GO:0086057	voltage-gated calcium channel activity involved in bundle of His cell action potential	1	1	1	Molecular Function	0.0198319	0.16814
GO:0031345	negative regulation of cell projection organization	8	184	0.043	Biological Process	0.0336585	0.168831
GO:0048563	post-embryonic organ morphogenesis	6	119	0.05	Biological Process	0.0337889	0.169334
GO:0007605	sensory perception of sound	7	151	0.046	Biological Process	0.0338605	0.169543
GO:0046323	glucose import	5	89	0.056	Biological Process	0.0342408	0.171144
GO:0090279	regulation of calcium ion import	5	89	0.056	Biological Process	0.0342408	0.171144
GO:0001889	liver development	8	185	0.043	Biological Process	0.0345889	0.17273
GO:0030032	lamellipodium assembly	4	61	0.066	Biological Process	0.0347198	0.173078
GO:0031279	regulation of cyclase activity	4	61	0.066	Biological Process	0.0347198	0.173078
GO:0051234	establishment of localization	125	5387	0.023	Biological Process	0.0347678	0.173165
GO:0071456	cellular response to hypoxia	7	152	0.046	Biological Process	0.0349071	0.173705
GO:1903054	negative regulation of extracellular matrix organization	6	120	0.05	Biological Process	0.0349883	0.173956
GO:0033036	macromolecule localization	81	3321	0.024	Biological Process	0.0350375	0.174047
GO:0034249	negative regulation of cellular amide metabolic process	9	220	0.041	Biological Process	0.0351508	0.174457
GO:0045995	regulation of embryonic development	8	186	0.043	Biological Process	0.0355366	0.174567
GO:0044236	multicellular organism metabolic process	5	90	0.056	Biological Process	0.0356791	0.174567
GO:0051899	membrane depolarization	5	90	0.056	Biological Process	0.0356791	0.174567
GO:0000289	nuclear-transcribed mRNA poly(A) tail shortening	3	36	0.083	Biological Process	0.0357075	0.174567
GO:0021696	cerebellar cortex morphogenesis	3	36	0.083	Biological Process	0.0357075	0.174567
GO:0032881	regulation of polysaccharide metabolic process	3	36	0.083	Biological Process	0.0357075	0.174567
GO:0036314	response to sterol	3	36	0.083	Biological Process	0.0357075	0.174567
GO:0045687	positive regulation of glial cell differentiation	3	36	0.083	Biological Process	0.0357075	0.174567
GO:0048873	homeostasis of number of cells within a tissue	3	36	0.083	Biological Process	0.0357075	0.174567
GO:0051973	positive regulation of telomerase activity	3	36	0.083	Biological Process	0.0357075	0.174567
GO:0090049	regulation of cell migration involved in sprouting angiogenesis	3	36	0.083	Biological Process	0.0357075	0.174567
GO:1900274	regulation of phospholipase C activity	3	36	0.083	Biological Process	0.0357075	0.174567
GO:2000369	regulation of clathrin-mediated endocytosis	3	36	0.083	Biological Process	0.0357075	0.174567
GO:0010566	regulation of ketone biosynthetic process	2	15	0.133	Biological Process	0.0359237	0.174567
GO:0019323	pentose catabolic process	2	15	0.133	Biological Process	0.0359237	0.174567
GO:0019509	L-methionine biosynthetic process from methylthioadenosine	2	15	0.133	Biological Process	0.0359237	0.174567
GO:0045725	positive regulation of glycogen biosynthetic process	2	15	0.133	Biological Process	0.0359237	0.174567
GO:0048714	positive regulation of oligodendrocyte differentiation	2	15	0.133	Biological Process	0.0359237	0.174567
GO:0060841	venous blood vessel development	2	15	0.133	Biological Process	0.0359237	0.174567
GO:0070572	positive regulation of neuron projection regeneration	2	15	0.133	Biological Process	0.0359237	0.174567
GO:0072015	glomerular visceral epithelial cell development	2	15	0.133	Biological Process	0.0359237	0.174567
GO:1901841	regulation of high voltage-gated calcium channel activity	2	15	0.133	Biological Process	0.0359237	0.174567
GO:0007224	smoothened signaling pathway	7	153	0.046	Biological Process	0.0359749	0.174567
GO:0008037	cell recognition	7	153	0.046	Biological Process	0.0359749	0.174567
GO:1900180	regulation of protein localization to nucleus	7	153	0.046	Biological Process	0.0359749	0.174567
GO:0033993	response to lipid	28	968	0.029	Biological Process	0.0359765	0.174567
GO:0003382	epithelial cell morphogenesis	4	62	0.065	Biological Process	0.0365449	0.174646
GO:0030166	proteoglycan biosynthetic process	4	62	0.065	Biological Process	0.0365449	0.174646
GO:0045666	positive regulation of neuron differentiation	14	406	0.034	Biological Process	0.0370614	0.174646
GO:1901184	regulation of ERBB signaling pathway	5	91	0.055	Biological Process	0.0371541	0.174646
GO:0051726	regulation of cell cycle	33	1183	0.028	Biological Process	0.0373561	0.174646
GO:0060078	regulation of postsynaptic membrane potential	6	122	0.049	Biological Process	0.0374688	0.174646
GO:0043687	post-translational protein modification	11	295	0.037	Biological Process	0.0379586	0.174646
GO:0030010	establishment of cell polarity	7	155	0.045	Biological Process	0.0381749	0.174646
GO:0051640	organelle localization	22	725	0.03	Biological Process	0.0382272	0.174646
GO:0010907	positive regulation of glucose metabolic process	3	37	0.081	Biological Process	0.0382942	0.174646
GO:0030195	negative regulation of blood coagulation	3	37	0.081	Biological Process	0.0382942	0.174646
GO:0031641	regulation of myelination	3	37	0.081	Biological Process	0.0382942	0.174646
GO:0051693	actin filament capping	3	37	0.081	Biological Process	0.0382942	0.174646
GO:0060421	positive regulation of heart growth	3	37	0.081	Biological Process	0.0382942	0.174646
GO:1900047	negative regulation of hemostasis	3	37	0.081	Biological Process	0.0382942	0.174646
GO:0010676	positive regulation of cellular carbohydrate metabolic process	4	63	0.063	Biological Process	0.0384244	0.174646
GO:1903670	regulation of sprouting angiogenesis	4	63	0.063	Biological Process	0.0384244	0.174646
GO:1904377	positive regulation of protein localization to cell periphery	4	63	0.063	Biological Process	0.0384244	0.174646
GO:0044765	single-organism transport	113	4836	0.023	Biological Process	0.0386511	0.174646
GO:0050772	positive regulation of axonogenesis	5	92	0.054	Biological Process	0.038666	0.174646
GO:0021987	cerebral cortex development	6	123	0.049	Biological Process	0.0387502	0.174646
GO:0097305	response to alcohol	16	486	0.033	Biological Process	0.0387745	0.174646
GO:0010675	regulation of cellular carbohydrate metabolic process	7	156	0.045	Biological Process	0.0393074	0.174646
GO:0000821	regulation of arginine metabolic process	1	2	0.5	Biological Process	0.0399959	0.174646
GO:0001998	angiotensin mediated vasoconstriction involved in regulation of systemic arterial blood pressure	1	2	0.5	Biological Process	0.0399959	0.174646
GO:0003252	negative regulation of cell proliferation involved in heart valve morphogenesis	1	2	0.5	Biological Process	0.0399959	0.174646
GO:0006864	pyrimidine nucleotide transport	1	2	0.5	Biological Process	0.0399959	0.174646
GO:0007319	negative regulation of oskar mRNA translation	1	2	0.5	Biological Process	0.0399959	0.174646
GO:0007415	defasciculation of motor neuron axon	1	2	0.5	Biological Process	0.0399959	0.174646
GO:0010751	negative regulation of nitric oxide mediated signal transduction	1	2	0.5	Biological Process	0.0399959	0.174646
GO:0010908	regulation of heparan sulfate proteoglycan biosynthetic process	1	2	0.5	Biological Process	0.0399959	0.174646
GO:0010909	positive regulation of heparan sulfate proteoglycan biosynthetic process	1	2	0.5	Biological Process	0.0399959	0.174646
GO:0010920	negative regulation of inositol phosphate biosynthetic process	1	2	0.5	Biological Process	0.0399959	0.174646
GO:0014846	esophagus smooth muscle contraction	1	2	0.5	Biological Process	0.0399959	0.174646
GO:0014916	regulation of lung blood pressure	1	2	0.5	Biological Process	0.0399959	0.174646
GO:0019483	beta-alanine biosynthetic process	1	2	0.5	Biological Process	0.0399959	0.174646
GO:0021649	vestibulocochlear nerve structural organization	1	2	0.5	Biological Process	0.0399959	0.174646
GO:0021812	neuronal-glial interaction involved in cerebral cortex radial glia guided migration	1	2	0.5	Biological Process	0.0399959	0.174646
GO:0021847	ventricular zone neuroblast division	1	2	0.5	Biological Process	0.0399959	0.174646
GO:0021997	neural plate axis specification	1	2	0.5	Biological Process	0.0399959	0.174646
GO:0030302	deoxynucleotide transport	1	2	0.5	Biological Process	0.0399959	0.174646
GO:0030505	inorganic diphosphate transport	1	2	0.5	Biological Process	0.0399959	0.174646
GO:0032625	interleukin-21 production	1	2	0.5	Biological Process	0.0399959	0.174646
GO:0035607	fibroblast growth factor receptor signaling pathway involved in orbitofrontal cortex development	1	2	0.5	Biological Process	0.0399959	0.174646
GO:0042062	long-term strengthening of neuromuscular junction	1	2	0.5	Biological Process	0.0399959	0.174646
GO:0043366	beta selection	1	2	0.5	Biological Process	0.0399959	0.174646
GO:0043578	nuclear matrix organization	1	2	0.5	Biological Process	0.0399959	0.174646
GO:0043988	histone H3-S28 phosphorylation	1	2	0.5	Biological Process	0.0399959	0.174646
GO:0044334	canonical Wnt signaling pathway involved in positive regulation of epithelial to mesenchymal transition	1	2	0.5	Biological Process	0.0399959	0.174646
GO:0045763	negative regulation of cellular amino acid metabolic process	1	2	0.5	Biological Process	0.0399959	0.174646
GO:0045967	negative regulation of growth rate	1	2	0.5	Biological Process	0.0399959	0.174646
GO:0046011	regulation of oskar mRNA translation	1	2	0.5	Biological Process	0.0399959	0.174646
GO:0046127	pyrimidine deoxyribonucleoside catabolic process	1	2	0.5	Biological Process	0.0399959	0.174646
GO:0048099	anterior/posterior lineage restriction, imaginal disc	1	2	0.5	Biological Process	0.0399959	0.174646
GO:0048338	mesoderm structural organization	1	2	0.5	Biological Process	0.0399959	0.174646
GO:0048674	collateral sprouting of injured axon	1	2	0.5	Biological Process	0.0399959	0.174646
GO:0048688	negative regulation of sprouting of injured axon	1	2	0.5	Biological Process	0.0399959	0.174646
GO:0048815	hermaphrodite genitalia morphogenesis	1	2	0.5	Biological Process	0.0399959	0.174646
GO:0048883	neuromast primordium migration	1	2	0.5	Biological Process	0.0399959	0.174646
GO:0048920	posterior lateral line neuromast primordium migration	1	2	0.5	Biological Process	0.0399959	0.174646
GO:0051389	inactivation of MAPKK activity	1	2	0.5	Biological Process	0.0399959	0.174646
GO:0051563	smooth endoplasmic reticulum calcium ion homeostasis	1	2	0.5	Biological Process	0.0399959	0.174646
GO:0051620	norepinephrine uptake	1	2	0.5	Biological Process	0.0399959	0.174646
GO:0051621	regulation of norepinephrine uptake	1	2	0.5	Biological Process	0.0399959	0.174646
GO:0051695	actin filament uncapping	1	2	0.5	Biological Process	0.0399959	0.174646
GO:0060355	positive regulation of cell adhesion molecule production	1	2	0.5	Biological Process	0.0399959	0.174646
GO:0060689	cell differentiation involved in salivary gland development	1	2	0.5	Biological Process	0.0399959	0.174646
GO:0060980	cell migration involved in coronary vasculogenesis	1	2	0.5	Biological Process	0.0399959	0.174646
GO:0061141	lung ciliated cell differentiation	1	2	0.5	Biological Process	0.0399959	0.174646
GO:0061300	cerebellum vasculature development	1	2	0.5	Biological Process	0.0399959	0.174646
GO:0061441	renal artery morphogenesis	1	2	0.5	Biological Process	0.0399959	0.174646
GO:0061741	chaperone-mediated protein transport involved in chaperone-mediated autophagy	1	2	0.5	Biological Process	0.0399959	0.174646
GO:0070625	zymogen granule exocytosis	1	2	0.5	Biological Process	0.0399959	0.174646
GO:0071580	regulation of zinc ion transmembrane transport	1	2	0.5	Biological Process	0.0399959	0.174646
GO:0071582	negative regulation of zinc ion transport	1	2	0.5	Biological Process	0.0399959	0.174646
GO:0071583	negative regulation of zinc ion transmembrane transport	1	2	0.5	Biological Process	0.0399959	0.174646
GO:0072619	interleukin-21 secretion	1	2	0.5	Biological Process	0.0399959	0.174646
GO:0086100	endothelin receptor signaling pathway	1	2	0.5	Biological Process	0.0399959	0.174646
GO:0090292	nuclear matrix anchoring at nuclear membrane	1	2	0.5	Biological Process	0.0399959	0.174646
GO:0097102	endothelial tip cell fate specification	1	2	0.5	Biological Process	0.0399959	0.174646
GO:0097498	endothelial tube lumen extension	1	2	0.5	Biological Process	0.0399959	0.174646
GO:0099545	trans-synaptic signaling by trans-synaptic complex	1	2	0.5	Biological Process	0.0399959	0.174646
GO:1901249	regulation of lung goblet cell differentiation	1	2	0.5	Biological Process	0.0399959	0.174646
GO:1901250	negative regulation of lung goblet cell differentiation	1	2	0.5	Biological Process	0.0399959	0.174646
GO:1901389	negative regulation of transforming growth factor beta activation	1	2	0.5	Biological Process	0.0399959	0.174646
GO:1901492	positive regulation of lymphangiogenesis	1	2	0.5	Biological Process	0.0399959	0.174646
GO:1901893	positive regulation of cell septum assembly	1	2	0.5	Biological Process	0.0399959	0.174646
GO:1902068	regulation of sphingolipid mediated signaling pathway	1	2	0.5	Biological Process	0.0399959	0.174646
GO:1902336	positive regulation of retinal ganglion cell axon guidance	1	2	0.5	Biological Process	0.0399959	0.174646
GO:1902340	negative regulation of chromosome condensation	1	2	0.5	Biological Process	0.0399959	0.174646
GO:1902413	negative regulation of mitotic cytokinesis	1	2	0.5	Biological Process	0.0399959	0.174646
GO:1902440	protein localization to mitotic spindle pole body	1	2	0.5	Biological Process	0.0399959	0.174646
GO:1902606	regulation of large conductance calcium-activated potassium channel activity	1	2	0.5	Biological Process	0.0399959	0.174646
GO:1902608	positive regulation of large conductance calcium-activated potassium channel activity	1	2	0.5	Biological Process	0.0399959	0.174646
GO:1902730	positive regulation of proteoglycan biosynthetic process	1	2	0.5	Biological Process	0.0399959	0.174646
GO:1902766	skeletal muscle satellite cell migration	1	2	0.5	Biological Process	0.0399959	0.174646
GO:1903437	negative regulation of mitotic cytokinetic process	1	2	0.5	Biological Process	0.0399959	0.174646
GO:1903465	positive regulation of mitotic cell cycle DNA replication	1	2	0.5	Biological Process	0.0399959	0.174646
GO:1903673	mitotic cleavage furrow formation	1	2	0.5	Biological Process	0.0399959	0.174646
GO:1904404	response to formaldehyde	1	2	0.5	Biological Process	0.0399959	0.174646
GO:1904412	regulation of cardiac ventricle development	1	2	0.5	Biological Process	0.0399959	0.174646
GO:1904608	response to monosodium L-glutamate	1	2	0.5	Biological Process	0.0399959	0.174646
GO:1904835	dorsal root ganglion morphogenesis	1	2	0.5	Biological Process	0.0399959	0.174646
GO:1990428	miRNA transport	1	2	0.5	Biological Process	0.0399959	0.174646
GO:1990478	response to ultrasound	1	2	0.5	Biological Process	0.0399959	0.174646
GO:1990519	mitochondrial pyrimidine nucleotide import	1	2	0.5	Biological Process	0.0399959	0.174646
GO:2000224	regulation of testosterone biosynthetic process	1	2	0.5	Biological Process	0.0399959	0.174646
GO:2000282	regulation of cellular amino acid biosynthetic process	1	2	0.5	Biological Process	0.0399959	0.174646
GO:2000563	positive regulation of CD4-positive, alpha-beta T cell proliferation	1	2	0.5	Biological Process	0.0399959	0.174646
GO:2000588	positive regulation of platelet-derived growth factor receptor-beta signaling pathway	1	2	0.5	Biological Process	0.0399959	0.174646
GO:2000790	regulation of mesenchymal cell proliferation involved in lung development	1	2	0.5	Biological Process	0.0399959	0.174646
GO:2000791	negative regulation of mesenchymal cell proliferation involved in lung development	1	2	0.5	Biological Process	0.0399959	0.174646
GO:2000813	negative regulation of barbed-end actin filament capping	1	2	0.5	Biological Process	0.0399959	0.174646
GO:2000828	regulation of parathyroid hormone secretion	1	2	0.5	Biological Process	0.0399959	0.174646
GO:2000830	positive regulation of parathyroid hormone secretion	1	2	0.5	Biological Process	0.0399959	0.174646
GO:2001262	positive regulation of semaphorin-plexin signaling pathway	1	2	0.5	Biological Process	0.0399959	0.174646
GO:0009628	response to abiotic stimulus	36	1319	0.027	Biological Process	0.0400375	0.174646
GO:0044700	single organism signaling	167	7447	0.022	Biological Process	0.0400936	0.174646
GO:0001707	mesoderm formation	5	93	0.054	Biological Process	0.040215	0.174646
GO:0043534	blood vessel endothelial cell migration	5	93	0.054	Biological Process	0.040215	0.174646
GO:0002673	regulation of acute inflammatory response	4	64	0.062	Biological Process	0.0403582	0.174646
GO:0035019	somatic stem cell population maintenance	4	64	0.062	Biological Process	0.0403582	0.174646
GO:0046847	filopodium assembly	4	64	0.062	Biological Process	0.0403582	0.174646
GO:0003205	cardiac chamber development	7	157	0.045	Biological Process	0.0404615	0.174646
GO:0006874	cellular calcium ion homeostasis	13	373	0.035	Biological Process	0.0405005	0.174646
GO:0006297	nucleotide-excision repair, DNA gap filling	2	16	0.125	Biological Process	0.0405179	0.174646
GO:0008078	mesodermal cell migration	2	16	0.125	Biological Process	0.0405179	0.174646
GO:0010763	positive regulation of fibroblast migration	2	16	0.125	Biological Process	0.0405179	0.174646
GO:0010882	regulation of cardiac muscle contraction by calcium ion signaling	2	16	0.125	Biological Process	0.0405179	0.174646
GO:0014912	negative regulation of smooth muscle cell migration	2	16	0.125	Biological Process	0.0405179	0.174646
GO:0031065	positive regulation of histone deacetylation	2	16	0.125	Biological Process	0.0405179	0.174646
GO:0032495	response to muramyl dipeptide	2	16	0.125	Biological Process	0.0405179	0.174646
GO:0043102	amino acid salvage	2	16	0.125	Biological Process	0.0405179	0.174646
GO:0043652	engulfment of apoptotic cell	2	16	0.125	Biological Process	0.0405179	0.174646
GO:0045978	negative regulation of nucleoside metabolic process	2	16	0.125	Biological Process	0.0405179	0.174646
GO:0048012	hepatocyte growth factor receptor signaling pathway	2	16	0.125	Biological Process	0.0405179	0.174646
GO:0051016	barbed-end actin filament capping	2	16	0.125	Biological Process	0.0405179	0.174646
GO:0060413	atrial septum morphogenesis	2	16	0.125	Biological Process	0.0405179	0.174646
GO:0071265	L-methionine biosynthetic process	2	16	0.125	Biological Process	0.0405179	0.174646
GO:0071267	L-methionine salvage	2	16	0.125	Biological Process	0.0405179	0.174646
GO:0071973	bacterial-type flagellum-dependent cell motility	2	16	0.125	Biological Process	0.0405179	0.174646
GO:0072310	glomerular epithelial cell development	2	16	0.125	Biological Process	0.0405179	0.174646
GO:1903579	negative regulation of ATP metabolic process	2	16	0.125	Biological Process	0.0405179	0.174646
GO:2000251	positive regulation of actin cytoskeleton reorganization	2	16	0.125	Biological Process	0.0405179	0.174646
GO:2001028	positive regulation of endothelial cell chemotaxis	2	16	0.125	Biological Process	0.0405179	0.174646
GO:0043401	steroid hormone mediated signaling pathway	8	191	0.042	Biological Process	0.0405385	0.174646
GO:0045931	positive regulation of mitotic cell cycle	8	191	0.042	Biological Process	0.0405385	0.174646
GO:0019725	cellular homeostasis	26	896	0.029	Biological Process	0.0409648	0.175451
GO:0021955	central nervous system neuron axonogenesis	3	38	0.079	Biological Process	0.0409738	0.175451
GO:0031146	SCF-dependent proteasomal ubiquitin-dependent protein catabolic process	3	38	0.079	Biological Process	0.0409738	0.175451
GO:0032350	regulation of hormone metabolic process	3	38	0.079	Biological Process	0.0409738	0.175451
GO:0045879	negative regulation of smoothened signaling pathway	3	38	0.079	Biological Process	0.0409738	0.175451
GO:0050999	regulation of nitric-oxide synthase activity	3	38	0.079	Biological Process	0.0409738	0.175451
GO:0060428	lung epithelium development	3	38	0.079	Biological Process	0.0409738	0.175451
GO:1901031	regulation of response to reactive oxygen species	3	38	0.079	Biological Process	0.0409738	0.175451
GO:0001932	regulation of protein phosphorylation	35	1279	0.027	Biological Process	0.0412325	0.176425
GO:0005154	epidermal growth factor receptor binding	3	30	0.1	Molecular Function	0.0211283	0.177587
GO:0019955	cytokine binding	5	80	0.062	Molecular Function	0.021354	0.17795
GO:0030168	platelet activation	7	158	0.044	Biological Process	0.0416376	0.178016
GO:0048588	developmental cell growth	10	263	0.038	Biological Process	0.0416674	0.178016
GO:0043500	muscle adaptation	5	94	0.053	Biological Process	0.0418012	0.178453
GO:0043087	regulation of GTPase activity	15	452	0.033	Biological Process	0.041964	0.179013
GO:0051279	regulation of release of sequestered calcium ion into cytosol	4	65	0.062	Biological Process	0.0423466	0.180372
GO:2001057	reactive nitrogen species metabolic process	4	65	0.062	Biological Process	0.0423466	0.180372
GO:0021915	neural tube development	8	193	0.041	Biological Process	0.0426642	0.181588
GO:0030118	clathrin coat	3	47	0.064	Cellular Component	0.0685321	0.181952
GO:0099513	polymeric cytoskeletal fiber	18	610	0.03	Cellular Component	0.0686174	0.181952
GO:0044706	multi-multicellular organism process	11	301	0.037	Biological Process	0.0428428	0.182074
GO:0051146	striated muscle cell differentiation	11	301	0.037	Biological Process	0.0428428	0.182074
GO:0005522	profilin binding	2	12	0.167	Molecular Function	0.0226967	0.182886
GO:0010851	cyclase regulator activity	2	12	0.167	Molecular Function	0.0226967	0.182886
GO:0016018	cyclosporin A binding	2	12	0.167	Molecular Function	0.0226967	0.182886
GO:0070990	snRNP binding	2	12	0.167	Molecular Function	0.0226967	0.182886
GO:0006073	cellular glucan metabolic process	5	95	0.053	Biological Process	0.0434248	0.18427
GO:0044042	glucan metabolic process	5	95	0.053	Biological Process	0.0434248	0.18427
GO:0001816	cytokine production	18	573	0.031	Biological Process	0.0435322	0.184384
GO:0001666	response to hypoxia	11	302	0.036	Biological Process	0.043697	0.184384
GO:0002755	MyD88-dependent toll-like receptor signaling pathway	3	39	0.077	Biological Process	0.0437456	0.184384
GO:0007447	imaginal disc pattern formation	3	39	0.077	Biological Process	0.0437456	0.184384
GO:0030513	positive regulation of BMP signaling pathway	3	39	0.077	Biological Process	0.0437456	0.184384
GO:0045123	cellular extravasation	3	39	0.077	Biological Process	0.0437456	0.184384
GO:0046068	cGMP metabolic process	3	39	0.077	Biological Process	0.0437456	0.184384
GO:1900543	negative regulation of purine nucleotide metabolic process	3	39	0.077	Biological Process	0.0437456	0.184384
GO:1902743	regulation of lamellipodium organization	3	39	0.077	Biological Process	0.0437456	0.184384
GO:0002165	instar larval or pupal development	7	160	0.044	Biological Process	0.0440558	0.185526
GO:0044265	cellular macromolecule catabolic process	34	1243	0.027	Biological Process	0.0440821	0.185526
GO:0031347	regulation of defense response	18	574	0.031	Biological Process	0.0441442	0.185546
GO:0050921	positive regulation of chemotaxis	6	127	0.047	Biological Process	0.0441527	0.185546
GO:0014015	positive regulation of gliogenesis	4	66	0.061	Biological Process	0.0443893	0.185792
GO:0014855	striated muscle cell proliferation	4	66	0.061	Biological Process	0.0443893	0.185792
GO:0030521	androgen receptor signaling pathway	4	66	0.061	Biological Process	0.0443893	0.185792
GO:0045844	positive regulation of striated muscle tissue development	4	66	0.061	Biological Process	0.0443893	0.185792
GO:0071300	cellular response to retinoic acid	4	66	0.061	Biological Process	0.0443893	0.185792
GO:0042594	response to starvation	10	266	0.038	Biological Process	0.0444084	0.185792
GO:0023052	signaling	167	7469	0.022	Biological Process	0.0444841	0.185971
GO:0007568	aging	14	417	0.034	Biological Process	0.0446377	0.186475
GO:0016331	morphogenesis of embryonic epithelium	8	195	0.041	Biological Process	0.0448624	0.187275
GO:0045785	positive regulation of cell adhesion	12	341	0.035	Biological Process	0.045017	0.187384
GO:0042274	ribosomal small subunit biogenesis	5	96	0.052	Biological Process	0.0450857	0.187384
GO:0043467	regulation of generation of precursor metabolites and energy	5	96	0.052	Biological Process	0.0450857	0.187384
GO:0001708	cell fate specification	7	161	0.043	Biological Process	0.0452982	0.187384
GO:0014048	regulation of glutamate secretion	2	17	0.118	Biological Process	0.0453198	0.187384
GO:0033605	positive regulation of catecholamine secretion	2	17	0.118	Biological Process	0.0453198	0.187384
GO:0035988	chondrocyte proliferation	2	17	0.118	Biological Process	0.0453198	0.187384
GO:0043567	regulation of insulin-like growth factor receptor signaling pathway	2	17	0.118	Biological Process	0.0453198	0.187384
GO:0051645	Golgi localization	2	17	0.118	Biological Process	0.0453198	0.187384
GO:0072378	blood coagulation, fibrin clot formation	2	17	0.118	Biological Process	0.0453198	0.187384
GO:0086064	cell communication by electrical coupling involved in cardiac conduction	2	17	0.118	Biological Process	0.0453198	0.187384
GO:0097588	archaeal or bacterial-type flagellum-dependent cell motility	2	17	0.118	Biological Process	0.0453198	0.187384
GO:0099623	regulation of cardiac muscle cell membrane repolarization	2	17	0.118	Biological Process	0.0453198	0.187384
GO:0071705	nitrogen compound transport	56	2219	0.025	Biological Process	0.0453706	0.187457
GO:0043200	response to amino acid	6	128	0.047	Biological Process	0.0455732	0.188019
GO:0060402	calcium ion transport into cytosol	6	128	0.047	Biological Process	0.0455732	0.188019
GO:0032156	septin cytoskeleton	2	22	0.091	Cellular Component	0.0716569	0.189303
GO:0006139	nucleobase-containing compound metabolic process	144	6356	0.023	Biological Process	0.0459611	0.189457
GO:0045814	negative regulation of gene expression, epigenetic	8	196	0.041	Biological Process	0.0459889	0.189457
GO:0006952	defense response	37	1378	0.027	Biological Process	0.0461492	0.189978
GO:1902578	single-organism localization	117	5061	0.023	Biological Process	0.0463776	0.190206
GO:0030865	cortical cytoskeleton organization	4	67	0.06	Biological Process	0.0464865	0.190206
GO:0048636	positive regulation of muscle organ development	4	67	0.06	Biological Process	0.0464865	0.190206
GO:0071230	cellular response to amino acid stimulus	4	67	0.06	Biological Process	0.0464865	0.190206
GO:1901863	positive regulation of muscle tissue development	4	67	0.06	Biological Process	0.0464865	0.190206
GO:0006875	cellular metal ion homeostasis	16	498	0.032	Biological Process	0.0465513	0.190206
GO:0045980	negative regulation of nucleotide metabolic process	3	40	0.075	Biological Process	0.0466085	0.190206
GO:0050819	negative regulation of coagulation	3	40	0.075	Biological Process	0.0466085	0.190206
GO:0070498	interleukin-1-mediated signaling pathway	3	40	0.075	Biological Process	0.0466085	0.190206
GO:0071364	cellular response to epidermal growth factor stimulus	3	40	0.075	Biological Process	0.0466085	0.190206
GO:2000401	regulation of lymphocyte migration	3	40	0.075	Biological Process	0.0466085	0.190206
GO:2001025	positive regulation of response to drug	3	40	0.075	Biological Process	0.0466085	0.190206
GO:0070482	response to oxygen levels	12	343	0.035	Biological Process	0.0466863	0.190386
GO:0001736	establishment of planar polarity	5	97	0.052	Biological Process	0.0467842	0.190647
GO:1901989	positive regulation of cell cycle phase transition	6	129	0.047	Biological Process	0.0470219	0.191478
GO:0098797	plasma membrane protein complex	19	657	0.029	Cellular Component	0.0730844	0.192356
GO:0043547	positive regulation of GTPase activity	13	382	0.034	Biological Process	0.0473802	0.192659
GO:1903034	regulation of response to wounding	13	382	0.034	Biological Process	0.0473802	0.192659
GO:0033157	regulation of intracellular protein transport	9	233	0.039	Biological Process	0.0476369	0.193563
GO:0007613	memory	7	163	0.043	Biological Process	0.04785	0.194127
GO:0036294	cellular response to decreased oxygen levels	7	163	0.043	Biological Process	0.04785	0.194127
GO:0031399	regulation of protein modification process	47	1823	0.026	Biological Process	0.0478786	0.194127
GO:0097223	sperm part	7	183	0.038	Cellular Component	0.0772486	0.194772
GO:0005816	spindle pole body	2	23	0.087	Cellular Component	0.0774696	0.194772
GO:0005942	phosphatidylinositol 3-kinase complex	2	23	0.087	Cellular Component	0.0774696	0.194772
GO:0031258	lamellipodium membrane	2	23	0.087	Cellular Component	0.0774696	0.194772
GO:0031941	filamentous actin	2	23	0.087	Cellular Component	0.0774696	0.194772
GO:0001740	Barr body	1	4	0.25	Cellular Component	0.0781289	0.194772
GO:0005853	eukaryotic translation elongation factor 1 complex	1	4	0.25	Cellular Component	0.0781289	0.194772
GO:0030478	actin cap	1	4	0.25	Cellular Component	0.0781289	0.194772
GO:0042272	nuclear RNA export factor complex	1	4	0.25	Cellular Component	0.0781289	0.194772
GO:0044352	pinosome	1	4	0.25	Cellular Component	0.0781289	0.194772
GO:0044354	macropinosome	1	4	0.25	Cellular Component	0.0781289	0.194772
GO:0071212	subsynaptic reticulum	1	4	0.25	Cellular Component	0.0781289	0.194772
GO:0097452	GAIT complex	1	4	0.25	Cellular Component	0.0781289	0.194772
GO:0097487	multivesicular body, internal vesicle	1	4	0.25	Cellular Component	0.0781289	0.194772
GO:0098592	cytoplasmic side of apical plasma membrane	1	4	0.25	Cellular Component	0.0781289	0.194772
GO:0010976	positive regulation of neuron projection development	11	307	0.036	Biological Process	0.0481445	0.195065
GO:0042325	regulation of phosphorylation	37	1383	0.027	Biological Process	0.0482269	0.195212
GO:0070588	calcium ion transmembrane transport	10	270	0.037	Biological Process	0.0482501	0.195212
GO:0098802	plasma membrane receptor complex	6	148	0.041	Cellular Component	0.0789208	0.196056
GO:0007164	establishment of tissue polarity	5	98	0.051	Biological Process	0.0485203	0.196165
GO:0015030	Cajal body	3	50	0.06	Cellular Component	0.0793442	0.196419
GO:0045685	regulation of glial cell differentiation	4	68	0.059	Biological Process	0.0486379	0.1965
GO:0042177	negative regulation of protein catabolic process	7	164	0.043	Biological Process	0.0491596	0.198465
GO:0030332	cyclin binding	3	32	0.094	Molecular Function	0.0250769	0.198781
GO:0043548	phosphatidylinositol 3-kinase binding	3	32	0.094	Molecular Function	0.0250769	0.198781
GO:0006376	mRNA splice site selection	3	41	0.073	Biological Process	0.0495616	0.199022
GO:0045104	intermediate filament cytoskeleton organization	3	41	0.073	Biological Process	0.0495616	0.199022
GO:0072678	T cell migration	3	41	0.073	Biological Process	0.0495616	0.199022
GO:0090311	regulation of protein deacetylation	3	41	0.073	Biological Process	0.0495616	0.199022
GO:0098659	inorganic cation import into cell	3	41	0.073	Biological Process	0.0495616	0.199022
GO:0099587	inorganic ion import into cell	3	41	0.073	Biological Process	0.0495616	0.199022
GO:1902667	regulation of axon guidance	3	41	0.073	Biological Process	0.0495616	0.199022
GO:0006464	cellular protein modification process	94	3987	0.024	Biological Process	0.0499601	0.199022
GO:0036211	protein modification process	94	3987	0.024	Biological Process	0.0499601	0.199022
GO:0001508	action potential	6	131	0.046	Biological Process	0.0500042	0.199022
GO:0061013	regulation of mRNA catabolic process	6	131	0.046	Biological Process	0.0500042	0.199022
GO:1900542	regulation of purine nucleotide metabolic process	6	131	0.046	Biological Process	0.0500042	0.199022
GO:0031058	positive regulation of histone modification	5	99	0.051	Biological Process	0.050294	0.199022
GO:0048332	mesoderm morphogenesis	5	99	0.051	Biological Process	0.050294	0.199022
GO:0003215	cardiac right ventricle morphogenesis	2	18	0.111	Biological Process	0.0503193	0.199022
GO:0021692	cerebellar Purkinje cell layer morphogenesis	2	18	0.111	Biological Process	0.0503193	0.199022
GO:0021756	striatum development	2	18	0.111	Biological Process	0.0503193	0.199022
GO:0031033	myosin filament organization	2	18	0.111	Biological Process	0.0503193	0.199022
GO:0031664	regulation of lipopolysaccharide-mediated signaling pathway	2	18	0.111	Biological Process	0.0503193	0.199022
GO:0042276	error-prone translesion synthesis	2	18	0.111	Biological Process	0.0503193	0.199022
GO:0045886	negative regulation of synaptic growth at neuromuscular junction	2	18	0.111	Biological Process	0.0503193	0.199022
GO:0051043	regulation of membrane protein ectodomain proteolysis	2	18	0.111	Biological Process	0.0503193	0.199022
GO:0060065	uterus development	2	18	0.111	Biological Process	0.0503193	0.199022
GO:0060099	regulation of phagocytosis, engulfment	2	18	0.111	Biological Process	0.0503193	0.199022
GO:0097090	presynaptic membrane organization	2	18	0.111	Biological Process	0.0503193	0.199022
GO:1900153	positive regulation of nuclear-transcribed mRNA catabolic process, deadenylation-dependent decay	2	18	0.111	Biological Process	0.0503193	0.199022
GO:1900242	regulation of synaptic vesicle endocytosis	2	18	0.111	Biological Process	0.0503193	0.199022
GO:1902895	positive regulation of pri-miRNA transcription from RNA polymerase II promoter	2	18	0.111	Biological Process	0.0503193	0.199022
GO:2000370	positive regulation of clathrin-mediated endocytosis	2	18	0.111	Biological Process	0.0503193	0.199022
GO:0060491	regulation of cell projection assembly	7	165	0.042	Biological Process	0.0504917	0.199564
GO:0006873	cellular ion homeostasis	18	584	0.031	Biological Process	0.0506082	0.199697
GO:0006461	protein complex assembly	44	1697	0.026	Biological Process	0.0506813	0.199697
GO:0070271	protein complex biogenesis	44	1697	0.026	Biological Process	0.0506813	0.199697
GO:0090596	sensory organ morphogenesis	13	386	0.034	Biological Process	0.0506839	0.199697
GO:0045165	cell fate commitment	14	425	0.033	Biological Process	0.050792	0.199697
GO:0007602	phototransduction	4	69	0.058	Biological Process	0.0508435	0.199697
GO:0060966	regulation of gene silencing by RNA	4	69	0.058	Biological Process	0.0508435	0.199697
GO:1900544	positive regulation of purine nucleotide metabolic process	4	69	0.058	Biological Process	0.0508435	0.199697
GO:1901880	negative regulation of protein depolymerization	4	69	0.058	Biological Process	0.0508435	0.199697
GO:0080134	regulation of response to stress	36	1346	0.027	Biological Process	0.0511023	0.200574
GO:0044087	regulation of cellular component biogenesis	27	959	0.028	Biological Process	0.0513308	0.201331
GO:0004866	endopeptidase inhibitor activity	7	145	0.048	Molecular Function	0.0256717	0.201854
GO:0045834	positive regulation of lipid metabolic process	6	132	0.045	Biological Process	0.0515379	0.201863
GO:0048707	instar larval or pupal morphogenesis	6	132	0.045	Biological Process	0.0515379	0.201863
GO:0007187	G-protein coupled receptor signaling pathway, coupled to cyclic nucleotide second messenger	7	166	0.042	Biological Process	0.0518465	0.202931
GO:0031248	protein acetyltransferase complex	5	115	0.043	Cellular Component	0.0828036	0.203559
GO:1902493	acetyltransferase complex	5	115	0.043	Cellular Component	0.0828036	0.203559
GO:0016327	apicolateral plasma membrane	2	24	0.083	Cellular Component	0.0834247	0.203848
GO:0030532	small nuclear ribonucleoprotein complex	4	82	0.049	Cellular Component	0.0834972	0.203848
GO:0016323	basolateral plasma membrane	8	224	0.036	Cellular Component	0.0838834	0.204087
GO:0042592	homeostatic process	44	1701	0.026	Biological Process	0.0522931	0.204537
GO:0008179	adenylate cyclase binding	2	13	0.154	Molecular Function	0.0264766	0.204878
GO:0030553	cGMP binding	2	13	0.154	Molecular Function	0.0264766	0.204878
GO:0030835	negative regulation of actin filament depolymerization	3	42	0.071	Biological Process	0.0526038	0.205326
GO:0035137	hindlimb morphogenesis	3	42	0.071	Biological Process	0.0526038	0.205326
GO:0040036	regulation of fibroblast growth factor receptor signaling pathway	3	42	0.071	Biological Process	0.0526038	0.205326
GO:0005923	bicellular tight junction	5	116	0.043	Cellular Component	0.0851867	0.205844
GO:0101002	ficolin-1-rich granule	5	116	0.043	Cellular Component	0.0851867	0.205844
GO:0009952	anterior/posterior pattern specification	11	312	0.035	Biological Process	0.0528905	0.2063
GO:0090288	negative regulation of cellular response to growth factor stimulus	6	133	0.045	Biological Process	0.0531002	0.2063
GO:0043618	regulation of transcription from RNA polymerase II promoter in response to stress	4	70	0.057	Biological Process	0.0531031	0.2063
GO:0045981	positive regulation of nucleotide metabolic process	4	70	0.057	Biological Process	0.0531031	0.2063
GO:2000648	positive regulation of stem cell proliferation	4	70	0.057	Biological Process	0.0531031	0.2063
GO:0030307	positive regulation of cell growth	7	167	0.042	Biological Process	0.0532239	0.2063
GO:0002687	positive regulation of leukocyte migration	5	101	0.05	Biological Process	0.0539544	0.2063
GO:0045446	endothelial cell differentiation	5	101	0.05	Biological Process	0.0539544	0.2063
GO:0007267	cell-cell signaling	37	1396	0.027	Biological Process	0.0539555	0.2063
GO:0043491	protein kinase B signaling	8	203	0.039	Biological Process	0.054394	0.2063
GO:0022402	cell cycle process	41	1574	0.026	Biological Process	0.0548119	0.2063
GO:1903047	mitotic cell cycle process	25	881	0.028	Biological Process	0.0550484	0.2063
GO:1901379	regulation of potassium ion transmembrane transport	4	71	0.056	Biological Process	0.0554165	0.2063
GO:0048592	eye morphogenesis	10	277	0.036	Biological Process	0.0554985	0.2063
GO:0051480	regulation of cytosolic calcium ion concentration	10	277	0.036	Biological Process	0.0554985	0.2063
GO:0010801	negative regulation of peptidyl-threonine phosphorylation	2	19	0.105	Biological Process	0.0555064	0.2063
GO:0019430	removal of superoxide radicals	2	19	0.105	Biological Process	0.0555064	0.2063
GO:0021535	cell migration in hindbrain	2	19	0.105	Biological Process	0.0555064	0.2063
GO:0035024	negative regulation of Rho protein signal transduction	2	19	0.105	Biological Process	0.0555064	0.2063
GO:0040015	negative regulation of multicellular organism growth	2	19	0.105	Biological Process	0.0555064	0.2063
GO:0044321	response to leptin	2	19	0.105	Biological Process	0.0555064	0.2063
GO:0050427	3'-phosphoadenosine 5'-phosphosulfate metabolic process	2	19	0.105	Biological Process	0.0555064	0.2063
GO:0051000	positive regulation of nitric-oxide synthase activity	2	19	0.105	Biological Process	0.0555064	0.2063
GO:0060330	regulation of response to interferon-gamma	2	19	0.105	Biological Process	0.0555064	0.2063
GO:0060334	regulation of interferon-gamma-mediated signaling pathway	2	19	0.105	Biological Process	0.0555064	0.2063
GO:0061050	regulation of cell growth involved in cardiac muscle cell development	2	19	0.105	Biological Process	0.0555064	0.2063
GO:0070875	positive regulation of glycogen metabolic process	2	19	0.105	Biological Process	0.0555064	0.2063
GO:0070986	left/right axis specification	2	19	0.105	Biological Process	0.0555064	0.2063
GO:0070987	error-free translesion synthesis	2	19	0.105	Biological Process	0.0555064	0.2063
GO:0090050	positive regulation of cell migration involved in sprouting angiogenesis	2	19	0.105	Biological Process	0.0555064	0.2063
GO:1901889	negative regulation of cell junction assembly	2	19	0.105	Biological Process	0.0555064	0.2063
GO:1904397	negative regulation of neuromuscular junction development	2	19	0.105	Biological Process	0.0555064	0.2063
GO:0010458	exit from mitosis	3	43	0.07	Biological Process	0.055734	0.2063
GO:1902808	positive regulation of cell cycle G1/S phase transition	3	43	0.07	Biological Process	0.055734	0.2063
GO:0010906	regulation of glucose metabolic process	5	102	0.049	Biological Process	0.0558411	0.2063
GO:0090101	negative regulation of transmembrane receptor protein serine/threonine kinase signaling pathway	5	102	0.049	Biological Process	0.0558411	0.2063
GO:0036293	response to decreased oxygen levels	11	315	0.035	Biological Process	0.055884	0.2063
GO:0090068	positive regulation of cell cycle process	11	315	0.035	Biological Process	0.055884	0.2063
GO:0006140	regulation of nucleotide metabolic process	6	135	0.044	Biological Process	0.0563104	0.2063
GO:0007552	metamorphosis	6	135	0.044	Biological Process	0.0563104	0.2063
GO:0010769	regulation of cell morphogenesis involved in differentiation	13	393	0.033	Biological Process	0.0568408	0.2063
GO:0043112	receptor metabolic process	7	170	0.041	Biological Process	0.0574932	0.2063
GO:0008406	gonad development	10	279	0.036	Biological Process	0.0576944	0.2063
GO:0032386	regulation of intracellular transport	16	513	0.031	Biological Process	0.0577519	0.2063
GO:0055074	calcium ion homeostasis	13	394	0.033	Biological Process	0.0577599	0.2063
GO:0046889	positive regulation of lipid biosynthetic process	4	72	0.056	Biological Process	0.0577836	0.2063
GO:0060191	regulation of lipase activity	4	72	0.056	Biological Process	0.0577836	0.2063
GO:1903426	regulation of reactive oxygen species biosynthetic process	4	72	0.056	Biological Process	0.0577836	0.2063
GO:0000122	negative regulation of transcription from RNA polymerase II promoter	23	802	0.029	Biological Process	0.0582624	0.2063
GO:0035987	endodermal cell differentiation	3	44	0.068	Biological Process	0.0589509	0.2063
GO:0042659	regulation of cell fate specification	3	44	0.068	Biological Process	0.0589509	0.2063
GO:0045103	intermediate filament-based process	3	44	0.068	Biological Process	0.0589509	0.2063
GO:0048103	somatic stem cell division	3	44	0.068	Biological Process	0.0589509	0.2063
GO:0090280	positive regulation of calcium ion import	3	44	0.068	Biological Process	0.0589509	0.2063
GO:0006109	regulation of carbohydrate metabolic process	7	171	0.041	Biological Process	0.0589621	0.2063
GO:0007498	mesoderm development	7	171	0.041	Biological Process	0.0589621	0.2063
GO:0000066	mitochondrial ornithine transport	1	3	0.333	Biological Process	0.0593916	0.2063
GO:0000348	mRNA branch site recognition	1	3	0.333	Biological Process	0.0593916	0.2063
GO:0001746	Bolwig's organ morphogenesis	1	3	0.333	Biological Process	0.0593916	0.2063
GO:0001831	trophectodermal cellular morphogenesis	1	3	0.333	Biological Process	0.0593916	0.2063
GO:0002265	astrocyte activation involved in immune response	1	3	0.333	Biological Process	0.0593916	0.2063
GO:0002357	defense response to tumor cell	1	3	0.333	Biological Process	0.0593916	0.2063
GO:0003221	right ventricular cardiac muscle tissue morphogenesis	1	3	0.333	Biological Process	0.0593916	0.2063
GO:0003249	cell proliferation involved in heart valve morphogenesis	1	3	0.333	Biological Process	0.0593916	0.2063
GO:0003250	regulation of cell proliferation involved in heart valve morphogenesis	1	3	0.333	Biological Process	0.0593916	0.2063
GO:0003347	epicardial cell to mesenchymal cell transition	1	3	0.333	Biological Process	0.0593916	0.2063
GO:0006212	uracil catabolic process	1	3	0.333	Biological Process	0.0593916	0.2063
GO:0006844	acyl carnitine transport	1	3	0.333	Biological Process	0.0593916	0.2063
GO:0007303	cytoplasmic transport, nurse cell to oocyte	1	3	0.333	Biological Process	0.0593916	0.2063
GO:0007414	axonal defasciculation	1	3	0.333	Biological Process	0.0593916	0.2063
GO:0007508	larval heart development	1	3	0.333	Biological Process	0.0593916	0.2063
GO:0007624	ultradian rhythm	1	3	0.333	Biological Process	0.0593916	0.2063
GO:0009442	allantoin assimilation pathway	1	3	0.333	Biological Process	0.0593916	0.2063
GO:0010710	regulation of collagen catabolic process	1	3	0.333	Biological Process	0.0593916	0.2063
GO:0010841	positive regulation of circadian sleep/wake cycle, wakefulness	1	3	0.333	Biological Process	0.0593916	0.2063
GO:0016104	triterpenoid biosynthetic process	1	3	0.333	Biological Process	0.0593916	0.2063
GO:0019744	hopanoid metabolic process	1	3	0.333	Biological Process	0.0593916	0.2063
GO:0019745	pentacyclic triterpenoid biosynthetic process	1	3	0.333	Biological Process	0.0593916	0.2063
GO:0019746	hopanoid biosynthetic process	1	3	0.333	Biological Process	0.0593916	0.2063
GO:0021730	trigeminal sensory nucleus development	1	3	0.333	Biological Process	0.0593916	0.2063
GO:0021740	principal sensory nucleus of trigeminal nerve development	1	3	0.333	Biological Process	0.0593916	0.2063
GO:0021823	cerebral cortex tangential migration using cell-cell interactions	1	3	0.333	Biological Process	0.0593916	0.2063
GO:0021824	cerebral cortex tangential migration using cell-axon interactions	1	3	0.333	Biological Process	0.0593916	0.2063
GO:0021827	postnatal olfactory bulb interneuron migration	1	3	0.333	Biological Process	0.0593916	0.2063
GO:0021828	gonadotrophin-releasing hormone neuronal migration to the hypothalamus	1	3	0.333	Biological Process	0.0593916	0.2063
GO:0021856	hypothalamic tangential migration using cell-axon interactions	1	3	0.333	Biological Process	0.0593916	0.2063
GO:0030476	ascospore wall assembly	1	3	0.333	Biological Process	0.0593916	0.2063
GO:0031991	regulation of actomyosin contractile ring contraction	1	3	0.333	Biological Process	0.0593916	0.2063
GO:0032346	positive regulation of aldosterone metabolic process	1	3	0.333	Biological Process	0.0593916	0.2063
GO:0032349	positive regulation of aldosterone biosynthetic process	1	3	0.333	Biological Process	0.0593916	0.2063
GO:0032485	regulation of Ral protein signal transduction	1	3	0.333	Biological Process	0.0593916	0.2063
GO:0032487	regulation of Rap protein signal transduction	1	3	0.333	Biological Process	0.0593916	0.2063
GO:0032955	regulation of barrier septum assembly	1	3	0.333	Biological Process	0.0593916	0.2063
GO:0033595	response to genistein	1	3	0.333	Biological Process	0.0593916	0.2063
GO:0035026	leading edge cell differentiation	1	3	0.333	Biological Process	0.0593916	0.2063
GO:0035161	imaginal disc lineage restriction	1	3	0.333	Biological Process	0.0593916	0.2063
GO:0035261	external genitalia morphogenesis	1	3	0.333	Biological Process	0.0593916	0.2063
GO:0035441	cell migration involved in vasculogenesis	1	3	0.333	Biological Process	0.0593916	0.2063
GO:0035622	intrahepatic bile duct development	1	3	0.333	Biological Process	0.0593916	0.2063
GO:0035790	platelet-derived growth factor receptor-alpha signaling pathway	1	3	0.333	Biological Process	0.0593916	0.2063
GO:0036022	limb joint morphogenesis	1	3	0.333	Biological Process	0.0593916	0.2063
GO:0036215	response to stem cell factor	1	3	0.333	Biological Process	0.0593916	0.2063
GO:0036216	cellular response to stem cell factor stimulus	1	3	0.333	Biological Process	0.0593916	0.2063
GO:0038028	insulin receptor signaling pathway via phosphatidylinositol 3-kinase	1	3	0.333	Biological Process	0.0593916	0.2063
GO:0038086	VEGF-activated platelet-derived growth factor receptor signaling pathway	1	3	0.333	Biological Process	0.0593916	0.2063
GO:0038091	positive regulation of cell proliferation by VEGF-activated platelet derived growth factor receptor signaling pathway	1	3	0.333	Biological Process	0.0593916	0.2063
GO:0038109	Kit signaling pathway	1	3	0.333	Biological Process	0.0593916	0.2063
GO:0042244	spore wall assembly	1	3	0.333	Biological Process	0.0593916	0.2063
GO:0042904	9-cis-retinoic acid biosynthetic process	1	3	0.333	Biological Process	0.0593916	0.2063
GO:0042905	9-cis-retinoic acid metabolic process	1	3	0.333	Biological Process	0.0593916	0.2063
GO:0044502	positive regulation of signal transduction in other organism	1	3	0.333	Biological Process	0.0593916	0.2063
GO:0045358	negative regulation of interferon-beta biosynthetic process	1	3	0.333	Biological Process	0.0593916	0.2063
GO:0046104	thymidine metabolic process	1	3	0.333	Biological Process	0.0593916	0.2063
GO:0046121	deoxyribonucleoside catabolic process	1	3	0.333	Biological Process	0.0593916	0.2063
GO:0048100	wing disc anterior/posterior pattern formation	1	3	0.333	Biological Process	0.0593916	0.2063
GO:0050904	diapedesis	1	3	0.333	Biological Process	0.0593916	0.2063
GO:0051684	maintenance of Golgi location	1	3	0.333	Biological Process	0.0593916	0.2063
GO:0052470	modulation by host of symbiont signal transduction pathway	1	3	0.333	Biological Process	0.0593916	0.2063
GO:0052525	positive regulation by host of symbiont signal transduction pathway	1	3	0.333	Biological Process	0.0593916	0.2063
GO:0052526	positive regulation by organism of signal transduction in other organism involved in symbiotic interaction	1	3	0.333	Biological Process	0.0593916	0.2063
GO:0055034	Bolwig's organ development	1	3	0.333	Biological Process	0.0593916	0.2063
GO:0060300	regulation of cytokine activity	1	3	0.333	Biological Process	0.0593916	0.2063
GO:0060398	regulation of growth hormone receptor signaling pathway	1	3	0.333	Biological Process	0.0593916	0.2063
GO:0060486	Clara cell differentiation	1	3	0.333	Biological Process	0.0593916	0.2063
GO:0060665	regulation of branching involved in salivary gland morphogenesis by mesenchymal-epithelial signaling	1	3	0.333	Biological Process	0.0593916	0.2063
GO:0061010	gall bladder development	1	3	0.333	Biological Process	0.0593916	0.2063
GO:0061084	negative regulation of protein refolding	1	3	0.333	Biological Process	0.0593916	0.2063
GO:0061470	T follicular helper cell differentiation	1	3	0.333	Biological Process	0.0593916	0.2063
GO:0070425	negative regulation of nucleotide-binding oligomerization domain containing signaling pathway	1	3	0.333	Biological Process	0.0593916	0.2063
GO:0070433	negative regulation of nucleotide-binding oligomerization domain containing 2 signaling pathway	1	3	0.333	Biological Process	0.0593916	0.2063
GO:0070590	spore wall biogenesis	1	3	0.333	Biological Process	0.0593916	0.2063
GO:0070591	ascospore wall biogenesis	1	3	0.333	Biological Process	0.0593916	0.2063
GO:0070726	cell wall assembly	1	3	0.333	Biological Process	0.0593916	0.2063
[truncated: 5,332 more rows]

## Sheet: cluster9--KEGG
Pathway ID	Pathway	Cluster_9 (191)	All (7762)	Ratio	Pvalue	Qvalue
ko03010	Ribosome	24	127	0.188976	3.13011e-15	7.01143e-13
ko04512	ECM-receptor interaction	17	81	0.209877	7.05884e-12	7.9059e-10
ko04510	Focal adhesion	24	189	0.126984	2.5994e-11	1.94089e-09
ko04151	PI3K-Akt signaling pathway	29	331	0.0876133	1.76355e-09	9.87585e-08
ko05165	Human papillomavirus infection	25	313	0.0798722	1.62038e-07	7.25929e-06
ko04520	Adherens junction	11	69	0.15942	7.88806e-07	2.94488e-05
ko05412	Arrhythmogenic right ventricular cardiomyopathy	11	73	0.150685	1.4125e-06	4.44019e-05
ko05200	Pathways in cancer	31	503	0.0616302	1.58917e-06	4.44019e-05
ko04974	Protein digestion and absorption	12	90	0.133333	1.784e-06	4.44019e-05
ko05146	Amoebiasis	12	95	0.126316	3.19723e-06	7.1618e-05
ko05205	Proteoglycans in cancer	17	197	0.0862944	6.3119e-06	0.000128533
ko05410	Hypertrophic cardiomyopathy	11	86	0.127907	7.34859e-06	0.000137174
ko05414	Dilated cardiomyopathy	11	91	0.120879	1.27714e-05	0.000220061
ko04611	Platelet activation	12	122	0.0983607	4.25095e-05	0.000680152
ko05215	Prostate cancer	10	96	0.104167	0.000115576	0.00172247
ko05206	MicroRNAs in cancer	13	157	0.0828025	0.000123034	0.00172247
ko04015	Rap1 signaling pathway	15	211	0.07109	0.000207652	0.00273613
ko05222	Small cell lung cancer	9	89	0.101124	0.000318731	0.00396643
ko04730	Long-term depression	7	58	0.12069	0.000508873	0.00599934
ko04270	Vascular smooth muscle contraction	10	130	0.0769231	0.00132615	0.0141993
ko04810	Regulation of actin cytoskeleton	13	201	0.0646766	0.00133118	0.0141993
ko04390	Hippo signaling pathway	11	154	0.0714286	0.00141136	0.0143702
ko04921	Oxytocin signaling pathway	10	147	0.0680272	0.0032994	0.0321333
ko04926	Relaxin signaling pathway	9	128	0.0703125	0.00420793	0.0390006
ko05416	Viral myocarditis	6	63	0.0952381	0.00435274	0.0390006
ko04360	Axon guidance	11	180	0.0611111	0.00476936	0.0410899
ko05418	Fluid shear stress and atherosclerosis	9	133	0.0676692	0.00540975	0.0448809
ko04350	TGF-beta signaling pathway	7	89	0.0786517	0.00615817	0.0492653
ko04924	Renin secretion	6	69	0.0869565	0.00680381	0.0525535
ko04022	cGMP-PKG signaling pathway	10	165	0.0606061	0.00742073	0.0554082
ko05100	Bacterial invasion of epithelial cells	6	72	0.0833333	0.00834767	0.0603186
ko05133	Pertussis	6	73	0.0821918	0.00891406	0.0623984
ko04933	AGE-RAGE signaling pathway in diabetic complications	7	100	0.07	0.0114255	0.0775553
ko04724	Glutamatergic synapse	7	112	0.0625	0.0202551	0.133446
ko04621	NOD-like receptor signaling pathway	8	146	0.0547945	0.027395	0.173136
ko04340	Hedgehog signaling pathway	4	47	0.0851064	0.0278254	0.173136
ko04392	Hippo signaling pathway - multiple species	3	28	0.107143	0.0305881	0.180655
ko04713	Circadian entrainment	6	96	0.0625	0.0306469	0.180655
ko04978	Mineral absorption	4	49	0.0816327	0.0318341	0.182842
ko04970	Salivary secretion	5	75	0.0666667	0.0369687	0.205076
ko05145	Toxoplasmosis	6	101	0.0594059	0.0379381	0.205076
ko04330	Notch signaling pathway	4	52	0.0769231	0.0384517	0.205076
ko04610	Complement and coagulation cascades	5	79	0.0632911	0.0446794	0.232749
ko04020	Calcium signaling pathway	9	195	0.0461538	0.0511467	0.260383
ko04726	Serotonergic synapse	6	111	0.0540541	0.0556251	0.276889
ko04261	Adrenergic signaling in cardiomyocytes	7	143	0.048951	0.0625492	0.300641
ko04217	Necroptosis	7	144	0.0486111	0.0644427	0.300641
ko04612	Antigen processing and presentation	4	62	0.0645161	0.0657652	0.300641
ko05217	Basal cell carcinoma	4	62	0.0645161	0.0657652	0.300641
ko00770	Pantothenate and CoA biosynthesis	2	18	0.111111	0.0712124	0.310938
ko00471	D-Glutamine and D-glutamate metabolism	1	3	0.333333	0.0720286	0.310938
ko05230	Central carbon metabolism in cancer	4	64	0.0625	0.072182	0.310938
ko04925	Aldosterone synthesis and secretion	5	92	0.0543478	0.0759329	0.320924
ko04024	cAMP signaling pathway	9	213	0.0422535	0.0795605	0.330029
ko05163	Human cytomegalovirus infection	9	215	0.0418605	0.0832135	0.337694
ko00532	Glycosaminoglycan biosynthesis - chondroitin sulfate / dermatan sulfate	2	20	0.1	0.0856797	0.337694
ko05218	Melanoma	4	68	0.0588235	0.0859322	0.337694
ko05017	Spinocerebellar ataxia	5	96	0.0520833	0.0874386	0.337694
ko05214	Glioma	4	70	0.0571429	0.0932523	0.354043
ko04141	Protein processing in endoplasmic reticulum	7	159	0.0440252	0.0969979	0.362126
ko04530	Tight junction	7	162	0.0432099	0.104434	0.38329
ko04971	Gastric acid secretion	4	74	0.0540541	0.108743	0.38329
ko03060	Protein export	2	23	0.0869565	0.108829	0.38329
ko04371	Apelin signaling pathway	6	133	0.0451128	0.109511	0.38329
ko04014	Ras signaling pathway	9	229	0.0393013	0.111576	0.384507
ko04550	Signaling pathways regulating pluripotency of stem cells	6	136	0.0441176	0.118414	0.397652
ko04913	Ovarian steroidogenesis	3	50	0.06	0.124444	0.397652
ko04961	Endocrine and other factor-regulated calcium reabsorption	3	50	0.06	0.124444	0.397652
ko04744	Phototransduction	2	25	0.08	0.125071	0.397652
ko01521	EGFR tyrosine kinase inhibitor resistance	4	78	0.0512821	0.125309	0.397652
ko04144	Endocytosis	9	237	0.0379747	0.12994	0.397652
ko04670	Leukocyte transendothelial migration	5	109	0.0458716	0.130606	0.397652
ko04514	Cell adhesion molecules	6	140	0.0428571	0.130828	0.397652
ko05202	Transcriptional misregulation in cancer	7	172	0.0406977	0.131367	0.397652
ko04260	Cardiac muscle contraction	4	83	0.0481928	0.147406	0.440254
ko04919	Thyroid hormone signaling pathway	5	114	0.0438596	0.149376	0.440265
ko04540	Gap junction	4	85	0.0470588	0.156643	0.45569
ko04010	MAPK signaling pathway	10	284	0.0352113	0.16191	0.464973
ko04914	Progesterone-mediated oocyte maturation	4	88	0.0454545	0.17089	0.48455
ko04912	GnRH signaling pathway	4	89	0.0449438	0.175738	0.492066
ko00740	Riboflavin metabolism	1	8	0.125	0.180786	0.499952
ko00310	Lysine degradation	3	60	0.05	0.183073	0.500101
ko05135	Yersinia infection	5	124	0.0403226	0.19003	0.509422
ko05020	Prion disease	2	33	0.0606061	0.194501	0.509422
ko04927	Cortisol synthesis and secretion	3	62	0.0483871	0.195581	0.509422
ko04972	Pancreatic secretion	4	93	0.0430108	0.195581	0.509422
ko04728	Dopaminergic synapse	5	128	0.0390625	0.207308	0.528263
ko04929	GnRH secretion	3	64	0.046875	0.208294	0.528263
ko04720	Long-term potentiation	3	65	0.0461538	0.214719	0.528263
ko04915	Estrogen signaling pathway	5	130	0.0384615	0.216137	0.528263
ko00920	Sulfur metabolism	1	10	0.1	0.22065	0.528263
ko04750	Inflammatory mediator regulation of TRP channels	4	98	0.0408163	0.221295	0.528263
ko04916	Melanogenesis	4	98	0.0408163	0.221295	0.528263
ko05143	African trypanosomiasis	2	36	0.0555556	0.221682	0.528263
ko04918	Thyroid hormone synthesis	3	67	0.0447761	0.227693	0.536876
ko04922	Glucagon signaling pathway	4	100	0.04	0.231825	0.540924
ko05140	Leishmaniasis	3	69	0.0434783	0.240812	0.556103
ko04928	Parathyroid hormone synthesis, secretion and action	4	104	0.0384615	0.253238	0.57883
ko05132	Salmonella infection	7	210	0.0333333	0.259304	0.586708
ko04659	Th17 cell differentiation	4	107	0.0373832	0.269561	0.598611
ko05167	Kaposi sarcoma-associated herpesvirus infection	6	177	0.0338983	0.269909	0.598611
ko05224	Breast cancer	5	143	0.034965	0.276049	0.606226
ko04714	Thermogenesis	7	217	0.0322581	0.286164	0.622338
ko00450	Selenocompound metabolism	1	14	0.0714286	0.294681	0.62969
ko04072	Phospholipase D signaling pathway	5	147	0.0340136	0.295167	0.62969
ko00565	Ether lipid metabolism	2	45	0.0444444	0.304213	0.642865
ko04114	Oocyte meiosis	4	114	0.0350877	0.308294	0.645401
ko04935	Growth hormone synthesis, secretion and action	4	116	0.0344828	0.319477	0.662619
ko00600	Sphingolipid metabolism	2	47	0.0425532	0.322453	0.662655
ko04310	Wnt signaling pathway	5	154	0.0324675	0.329119	0.670205
ko05225	Hepatocellular carcinoma	5	157	0.0318471	0.343801	0.693797
ko04152	AMPK signaling pathway	4	121	0.0330579	0.347553	0.695107
ko00531	Glycosaminoglycan degradation	1	18	0.0555556	0.361712	0.717022
ko04657	IL-17 signaling pathway	3	88	0.0340909	0.368762	0.719981
ko00230	Purine metabolism	4	125	0.032	0.370055	0.719981
ko04727	GABAergic synapse	3	89	0.0337079	0.375495	0.719981
ko00220	Arginine biosynthesis	1	19	0.0526316	0.377455	0.719981
ko00240	Pyrimidine metabolism	2	54	0.037037	0.385153	0.719981
ko01522	Endocrine resistance	3	91	0.032967	0.388918	0.719981
ko04658	Th1 and Th2 cell differentiation	3	91	0.032967	0.388918	0.719981
ko05032	Morphine addiction	3	91	0.032967	0.388918	0.719981
ko04614	Renin-angiotensin system	1	21	0.047619	0.407791	0.742644
ko04964	Proximal tubule bicarbonate reclamation	1	21	0.047619	0.407791	0.742644
ko05231	Choline metabolism in cancer	3	95	0.0315789	0.415544	0.75066
ko00515	Mannose type O-glycan biosynthesis	1	22	0.0454545	0.422403	0.756947
ko05322	Systemic lupus erythematosus	3	98	0.0306122	0.435272	0.764731
ko00592	alpha-Linolenic acid metabolism	1	23	0.0434783	0.436657	0.764731
ko04062	Chemokine signaling pathway	5	176	0.0284091	0.436989	0.764731
ko04213	Longevity regulating pathway - multiple species	2	61	0.0327869	0.445244	0.773136
ko00534	Glycosaminoglycan biosynthesis - heparan sulfate / heparin	1	24	0.0416667	0.45056	0.77635
ko04145	Phagosome	4	143	0.027972	0.469811	0.798876
ko05203	Viral carcinogenesis	5	183	0.0273224	0.470766	0.798876
ko05221	Acute myeloid leukemia	2	66	0.030303	0.486127	0.81874
ko05031	Amphetamine addiction	2	67	0.0298507	0.494079	0.825923
ko04066	HIF-1 signaling pathway	3	108	0.0277778	0.499065	0.826643
ko04934	Cushing syndrome	4	149	0.0268456	0.50189	0.826643
ko00591	Linoleic acid metabolism	1	29	0.0344828	0.51512	0.831761
ko04710	Circadian rhythm	1	29	0.0344828	0.51512	0.831761
ko05164	Influenza A	4	152	0.0263158	0.517616	0.831761
ko04218	Cellular senescence	4	153	0.0261438	0.522808	0.831761
ko04725	Cholinergic synapse	3	112	0.0267857	0.523564	0.831761
ko05161	Hepatitis B	4	156	0.025641	0.538222	0.84396
ko00410	beta-Alanine metabolism	1	31	0.0322581	0.538778	0.84396
ko00500	Starch and sucrose metabolism	1	32	0.03125	0.550173	0.848824
ko04071	Sphingolipid signaling pathway	3	117	0.025641	0.553251	0.848824
ko04722	Neurotrophin signaling pathway	3	117	0.025641	0.553251	0.848824
ko05170	Human immunodeficiency virus 1 infection	5	203	0.0246305	0.563141	0.854818
ko04110	Cell cycle	3	119	0.0252101	0.564818	0.854818
ko05152	Tuberculosis	4	163	0.0245399	0.573189	0.854818
ko03040	Spliceosome	3	121	0.0247934	0.576202	0.854818
ko05150	Staphylococcus aureus infection	2	78	0.025641	0.576239	0.854818
ko00760	Nicotinate and nicotinamide metabolism	1	35	0.0285714	0.582704	0.858722
ko04142	Lysosome	3	124	0.0241935	0.592928	0.860446
ko05216	Thyroid cancer	1	36	0.0277778	0.593019	0.860446
ko00250	Alanine, aspartate and glutamate metabolism	1	37	0.027027	0.603081	0.860446
ko04960	Aldosterone-regulated sodium reabsorption	1	37	0.027027	0.603081	0.860446
ko05332	Graft-versus-host disease	1	37	0.027027	0.603081	0.860446
ko04975	Fat digestion and absorption	1	38	0.0263158	0.612894	0.866392
ko04911	Insulin secretion	2	84	0.0238095	0.616802	0.866392
ko04068	FoxO signaling pathway	3	129	0.0232558	0.619848	0.866392
ko03015	mRNA surveillance pathway	2	86	0.0232558	0.629648	0.866392
ko04640	Hematopoietic cell lineage	2	87	0.0229885	0.635945	0.866392
ko05210	Colorectal cancer	2	87	0.0229885	0.635945	0.866392
ko04216	Ferroptosis	1	41	0.0243902	0.640911	0.866392
ko04666	Fc gamma R-mediated phagocytosis	2	88	0.0227273	0.642159	0.866392
ko04210	Apoptosis	3	134	0.0223881	0.645543	0.866392
ko04211	Longevity regulating pathway	2	89	0.0224719	0.648289	0.866392
ko05330	Allograft rejection	1	42	0.0238095	0.649794	0.866392
ko04910	Insulin signaling pathway	3	138	0.0217391	0.665206	0.878728
ko04973	Carbohydrate digestion and absorption	1	44	0.0227273	0.666909	0.878728
ko05235	PD-L1 expression and PD-1 checkpoint pathway in cancer	2	93	0.0215054	0.671983	0.878728
ko04723	Retrograde endocannabinoid signaling	3	140	0.0214286	0.674738	0.878728
ko04070	Phosphatidylinositol signaling system	2	96	0.0208333	0.688897	0.883749
ko04930	Type II diabetes mellitus	1	47	0.0212766	0.691035	0.883749
ko04940	Type I diabetes mellitus	1	47	0.0212766	0.691035	0.883749
ko00564	Glycerophospholipid metabolism	2	97	0.0206186	0.694374	0.883749
ko04672	Intestinal immune network for IgA production	1	48	0.0208333	0.698684	0.88421
ko05169	Epstein-Barr virus infection	4	195	0.0205128	0.712378	0.890804
ko05320	Autoimmune thyroid disease	1	51	0.0196078	0.720519	0.890804
ko04625	C-type lectin receptor signaling pathway	2	102	0.0196078	0.720582	0.890804
ko04630	JAK-STAT signaling pathway	3	151	0.0198675	0.723608	0.890804
ko04150	mTOR signaling pathway	3	152	0.0197368	0.727755	0.890804
ko05034	Alcoholism	3	152	0.0197368	0.727755	0.890804
ko05134	Legionellosis	1	54	0.0185185	0.740779	0.895045
ko05016	Huntington disease	5	250	0.02	0.742605	0.895045
ko04370	VEGF signaling pathway	1	55	0.0181818	0.747203	0.895045
ko04923	Regulation of lipolysis in adipocytes	1	55	0.0181818	0.747203	0.895045
ko00830	Retinol metabolism	1	56	0.0178571	0.753468	0.897749
ko05213	Endometrial cancer	1	58	0.0172414	0.765538	0.89991
ko00561	Glycerolipid metabolism	1	59	0.0169492	0.771351	0.89991
ko00590	Arachidonic acid metabolism	1	59	0.0169492	0.771351	0.89991
ko00983	Drug metabolism - other enzymes	1	59	0.0169492	0.771351	0.89991
ko04137	Mitophagy - animal	1	63	0.015873	0.793203	0.909752
ko05166	Human T-cell leukemia virus 1 infection	4	220	0.0181818	0.795898	0.909752
ko05010	Alzheimer disease	6	316	0.0189873	0.796483	0.909752
ko05223	Non-small cell lung cancer	1	64	0.015625	0.798334	0.909752
ko04664	Fc epsilon RI signaling pathway	1	65	0.0153846	0.803337	0.909752
ko04742	Taste transduction	1	66	0.0151515	0.808218	0.909752
ko05321	Inflammatory bowel disease	1	66	0.0151515	0.808218	0.909752
ko05211	Renal cell carcinoma	1	68	0.0147059	0.817619	0.915734
ko04115	p53 signaling pathway	1	69	0.0144928	0.822147	0.916223
ko00562	Inositol phosphate metabolism	1	71	0.0140845	0.830869	0.920947
ko05012	Parkinson disease	2	130	0.0153846	0.834608	0.920947
ko04120	Ubiquitin mediated proteolysis	2	132	0.0151515	0.840889	0.921072
ko05212	Pancreatic cancer	1	74	0.0135135	0.843161	0.921072
ko03320	PPAR signaling pathway	1	75	0.0133333	0.847058	0.921072
ko05160	Hepatitis C	2	144	0.0138889	0.874253	0.942244
ko04061	Viral protein interaction with cytokine and cytokine receptor	1	84	0.0119048	0.878064	0.942244
ko03013	Nucleocytoplasmic transport	2	146	0.0136986	0.879147	0.942244
ko05323	Rheumatoid arthritis	1	91	0.010989	0.897784	0.957637
ko04080	Neuroactive ligand-receptor interaction	5	337	0.0148368	0.923105	0.973456
ko04064	NF-kappa B signaling pathway	1	104	0.00961538	0.926371	0.973456
ko04660	T cell receptor signaling pathway	1	105	0.00952381	0.928207	0.973456
ko05142	Chagas disease	1	106	0.00943396	0.929998	0.973456
ko00190	Oxidative phosphorylation	1	120	0.00833333	0.950867	0.983365
ko04380	Osteoclast differentiation	1	122	0.00819672	0.953293	0.983365
ko04060	Cytokine-cytokine receptor interaction	3	257	0.0116732	0.95543	0.983365
ko05168	Herpes simplex virus 1 infection	4	327	0.0122324	0.963523	0.983365
ko05162	Measles	1	134	0.00746269	0.965538	0.983365
ko04140	Autophagy - animal	1	135	0.00740741	0.966401	0.983365
ko05226	Gastric cancer	1	145	0.00689655	0.973931	0.983365
ko04932	Non-alcoholic fatty liver disease	1	146	0.00684932	0.974585	0.983365
ko01100	Metabolic pathways	18	1404	0.0128205	0.999759	1
ko04740	Olfactory transduction	5	1035	0.00483092	1	1
