# Supplementary material for: Single-Cell RNA Sequencing Reveals an Atlas of Hezuo Pig Testis Cells
Source: Int J Mol Sci. 2024 Sep 10;25(18):9786. doi: 10.3390/ijms25189786 (PMC11431743; doi:10.3390/ijms25189786)
Supplement: Supplementary file 1 [file ijms-25-09786-s001.zip › Table S6.xlsx]

## Sheet: cluster13--GO
ID	Descrption	fg_num	bg_num	ratio	class	Pvalue	Qvalue
GO:0005515	protein binding	292	8275	0.035	Molecular Function	2.11042e-26	2.18218e-23
GO:0044707	single-multicellular organism process	238	6322	0.038	Biological Process	2.71893e-20	1.28143e-16
GO:0048731	system development	197	4760	0.041	Biological Process	4.38022e-20	1.28143e-16
GO:0007155	cell adhesion	91	1390	0.065	Biological Process	6.852e-20	1.33637e-16
GO:0022610	biological adhesion	91	1402	0.065	Biological Process	1.21603e-19	1.77875e-16
GO:0005488	binding	359	12677	0.028	Molecular Function	5.54267e-19	2.86556e-16
GO:0048518	positive regulation of biological process	216	5618	0.038	Biological Process	1.29795e-18	1.51886e-15
GO:0007275	multicellular organism development	211	5443	0.039	Biological Process	1.98292e-18	1.93368e-15
GO:0032502	developmental process	234	6416	0.036	Biological Process	8.37858e-18	6.96218e-15
GO:0044767	single-organism developmental process	232	6341	0.037	Biological Process	9.51931e-18	6.96218e-15
GO:0009653	anatomical structure morphogenesis	144	3115	0.046	Biological Process	1.22143e-17	7.94068e-15
GO:0048856	anatomical structure development	222	5984	0.037	Biological Process	2.42283e-17	1.4176e-14
GO:0016477	cell migration	80	1290	0.062	Biological Process	4.43612e-16	2.35961e-13
GO:0048870	cell motility	88	1511	0.058	Biological Process	4.94549e-16	2.41134e-13
GO:0051674	localization of cell	88	1514	0.058	Biological Process	5.57667e-16	2.50993e-13
GO:0035556	intracellular signal transduction	123	2589	0.048	Biological Process	1.22498e-15	5.11954e-13
GO:0040011	locomotion	101	1947	0.052	Biological Process	4.38095e-15	1.70886e-12
GO:0051239	regulation of multicellular organismal process	129	2854	0.045	Biological Process	8.97349e-15	3.28149e-12
GO:0032501	multicellular organismal process	244	7183	0.034	Biological Process	1.04559e-14	3.59867e-12
GO:0048522	positive regulation of cellular process	187	4939	0.038	Biological Process	1.77871e-14	5.78181e-12
GO:0006928	movement of cell or subcellular component	101	1992	0.051	Biological Process	1.93278e-14	5.95196e-12
GO:0009966	regulation of signal transduction	128	2875	0.045	Biological Process	3.84123e-14	1.12375e-11
GO:0016043	cellular component organization	232	6840	0.034	Biological Process	1.87888e-13	5.23492e-11
GO:0048583	regulation of response to stimulus	152	3774	0.04	Biological Process	2.2979e-13	6.11136e-11
GO:0007264	small GTPase mediated signal transduction	42	487	0.086	Biological Process	2.82065e-13	7.17549e-11
GO:0023051	regulation of signaling	135	3221	0.042	Biological Process	5.98729e-13	1.45965e-10
GO:0051270	regulation of cellular component movement	57	854	0.067	Biological Process	7.20936e-13	1.68728e-10
GO:0010646	regulation of cell communication	136	3265	0.042	Biological Process	7.50666e-13	1.68929e-10
GO:0032879	regulation of localization	111	2470	0.045	Biological Process	2.24102e-12	4.85637e-10
GO:0019904	protein domain specific binding	51	738	0.069	Molecular Function	1.98097e-12	6.82774e-10
GO:0071840	cellular component organization or biogenesis	236	7175	0.033	Biological Process	3.59217e-12	7.50636e-10
GO:0030334	regulation of cell migration	50	717	0.07	Biological Process	4.42283e-12	8.92344e-10
GO:0050793	regulation of developmental process	114	2597	0.044	Biological Process	4.68435e-12	9.10531e-10
GO:2000145	regulation of cell motility	52	768	0.068	Biological Process	4.82421e-12	9.10531e-10
GO:0007399	nervous system development	111	2511	0.044	Biological Process	6.48784e-12	1.18626e-09
GO:1902531	regulation of intracellular signal transduction	84	1662	0.051	Biological Process	6.72287e-12	1.19199e-09
GO:0005623	cell	375	14226	0.026	Cellular Component	1.74658e-12	1.21737e-09
GO:0044464	cell part	374	14199	0.026	Cellular Component	3.79808e-12	1.32363e-09
GO:0048513	animal organ development	141	3545	0.04	Biological Process	8.02602e-12	1.38118e-09
GO:0043087	regulation of GTPase activity	38	452	0.084	Biological Process	8.88195e-12	1.48481e-09
GO:0007166	cell surface receptor signaling pathway	111	2526	0.044	Biological Process	9.49285e-12	1.52907e-09
GO:0072358	cardiovascular system development	62	1044	0.059	Biological Process	9.93069e-12	1.52907e-09
GO:0072359	circulatory system development	62	1044	0.059	Biological Process	9.93069e-12	1.52907e-09
GO:0035295	tube development	62	1056	0.059	Biological Process	1.60612e-11	2.40959e-09
GO:0040012	regulation of locomotion	56	905	0.062	Biological Process	2.36825e-11	3.46416e-09
GO:0007265	Ras protein signal transduction	33	362	0.091	Biological Process	2.61352e-11	3.72969e-09
GO:0006468	protein phosphorylation	87	1803	0.048	Biological Process	3.0408e-11	4.14068e-09
GO:0030154	cell differentiation	154	4078	0.038	Biological Process	3.04306e-11	4.14068e-09
GO:0048869	cellular developmental process	163	4425	0.037	Biological Process	4.01521e-11	5.33932e-09
GO:0050790	regulation of catalytic activity	97	2130	0.046	Biological Process	4.33013e-11	5.53842e-09
GO:2000026	regulation of multicellular organismal development	93	2003	0.046	Biological Process	4.35425e-11	5.53842e-09
GO:0035239	tube morphogenesis	50	767	0.065	Biological Process	5.05418e-11	6.29192e-09
GO:0030054	cell junction	60	1031	0.058	Cellular Component	3.4689e-11	7.5114e-09
GO:0044424	intracellular part	342	12449	0.027	Cellular Component	4.3107e-11	7.5114e-09
GO:0065007	biological regulation	345	12428	0.028	Biological Process	6.98361e-11	8.51273e-09
GO:0005622	intracellular	344	12608	0.027	Cellular Component	9.84946e-11	1.37301e-08
GO:0001944	vasculature development	44	647	0.068	Biological Process	2.13242e-10	2.54629e-08
GO:0050789	regulation of biological process	334	11935	0.028	Biological Process	2.28636e-10	2.65358e-08
GO:0016310	phosphorylation	97	2195	0.044	Biological Process	2.31298e-10	2.65358e-08
GO:0005737	cytoplasm	297	10282	0.029	Cellular Component	2.30791e-10	2.68102e-08
GO:0009893	positive regulation of metabolic process	140	3675	0.038	Biological Process	2.41979e-10	2.72273e-08
GO:0022603	regulation of anatomical structure morphogenesis	62	1134	0.055	Biological Process	2.98641e-10	3.29688e-08
GO:0007167	enzyme linked receptor protein signaling pathway	56	978	0.057	Biological Process	4.51379e-10	4.85862e-08
GO:0019222	regulation of metabolic process	217	6687	0.032	Biological Process	4.56716e-10	4.85862e-08
GO:0051336	regulation of hydrolase activity	62	1148	0.054	Biological Process	4.87388e-10	5.09233e-08
GO:0001568	blood vessel development	42	615	0.068	Biological Process	4.98841e-10	5.12056e-08
GO:0065009	regulation of molecular function	120	3004	0.04	Biological Process	5.13182e-10	5.17694e-08
GO:0017124	SH3 domain binding	18	118	0.153	Molecular Function	2.14698e-10	5.54993e-08
GO:0070161	anchoring junction	27	284	0.095	Cellular Component	5.76775e-10	5.74303e-08
GO:0030335	positive regulation of cell migration	33	408	0.081	Biological Process	6.03693e-10	5.98679e-08
GO:0009611	response to wounding	51	851	0.06	Biological Process	6.26021e-10	6.10474e-08
GO:0048519	negative regulation of biological process	171	4898	0.035	Biological Process	8.38516e-10	7.93473e-08
GO:0030155	regulation of cell adhesion	41	601	0.068	Biological Process	8.40802e-10	7.93473e-08
GO:0005912	adherens junction	26	271	0.096	Cellular Component	9.96188e-10	8.67929e-08
GO:0019899	enzyme binding	93	2127	0.044	Molecular Function	4.24987e-10	8.78874e-08
GO:0044093	positive regulation of molecular function	77	1622	0.047	Biological Process	1.16379e-09	1.08084e-07
GO:0051179	localization	212	6550	0.032	Biological Process	1.28924e-09	1.16595e-07
GO:0048523	negative regulation of cellular process	160	4505	0.036	Biological Process	1.29528e-09	1.16595e-07
GO:0043085	positive regulation of catalytic activity	66	1295	0.051	Biological Process	1.35662e-09	1.20267e-07
GO:2000147	positive regulation of cell motility	33	425	0.078	Biological Process	1.70541e-09	1.4893e-07
GO:0043547	positive regulation of GTPase activity	31	382	0.081	Biological Process	1.88554e-09	1.6224e-07
GO:0030198	extracellular matrix organization	48	799	0.06	Biological Process	1.94622e-09	1.65034e-07
GO:0043062	extracellular structure organization	49	827	0.059	Biological Process	2.05204e-09	1.71521e-07
GO:0009888	tissue development	93	2158	0.043	Biological Process	2.26642e-09	1.86772e-07
GO:0005886	plasma membrane	163	4722	0.035	Cellular Component	3.0944e-09	2.27635e-07
GO:0071944	cell periphery	169	4958	0.034	Cellular Component	3.26593e-09	2.27635e-07
GO:0031589	cell-substrate adhesion	26	283	0.092	Biological Process	3.04024e-09	2.47061e-07
GO:0005911	cell-cell junction	32	422	0.076	Cellular Component	4.33818e-09	2.74883e-07
GO:0006796	phosphate-containing compound metabolic process	123	3219	0.038	Biological Process	4.6315e-09	3.71218e-07
GO:0051240	positive regulation of multicellular organismal process	74	1585	0.047	Biological Process	5.42937e-09	4.29287e-07
GO:0048729	tissue morphogenesis	49	854	0.057	Biological Process	5.86376e-09	4.57451e-07
GO:0030029	actin filament-based process	44	721	0.061	Biological Process	6.09058e-09	4.68894e-07
GO:0051272	positive regulation of cellular component movement	33	449	0.073	Biological Process	6.7088e-09	5.09782e-07
GO:0042060	wound healing	35	499	0.07	Biological Process	7.66906e-09	5.75278e-07
GO:0048646	anatomical structure formation involved in morphogenesis	66	1361	0.048	Biological Process	9.89979e-09	7.33211e-07
GO:0007169	transmembrane receptor protein tyrosine kinase signaling pathway	42	682	0.062	Biological Process	1.06691e-08	7.80314e-07
GO:0051128	regulation of cellular component organization	105	2643	0.04	Biological Process	1.34234e-08	9.69631e-07
GO:0048514	blood vessel morphogenesis	36	535	0.067	Biological Process	1.36627e-08	9.74884e-07
GO:0006793	phosphorus metabolic process	124	3316	0.037	Biological Process	1.45639e-08	1.02667e-06
GO:0007010	cytoskeleton organization	65	1346	0.048	Biological Process	1.53598e-08	1.06988e-06
GO:0051056	regulation of small GTPase mediated signal transduction	26	307	0.085	Biological Process	1.65976e-08	1.1425e-06
GO:0051345	positive regulation of hydrolase activity	42	694	0.061	Biological Process	1.75894e-08	1.19669e-06
GO:0043296	apical junction complex	17	140	0.121	Cellular Component	2.64223e-08	1.53469e-06
GO:0071495	cellular response to endogenous stimulus	64	1334	0.048	Biological Process	2.58769e-08	1.7403e-06
GO:0045595	regulation of cell differentiation	76	1724	0.044	Biological Process	3.80052e-08	2.52691e-06
GO:0019220	regulation of phosphate metabolic process	72	1598	0.045	Biological Process	3.93252e-08	2.5853e-06
GO:0051174	regulation of phosphorus metabolic process	72	1599	0.045	Biological Process	4.03303e-08	2.62192e-06
GO:0034330	cell junction organization	23	257	0.089	Biological Process	4.10493e-08	2.63933e-06
GO:0023057	negative regulation of signaling	62	1293	0.048	Biological Process	4.52105e-08	2.87529e-06
GO:0050794	regulation of cellular process	317	11465	0.028	Biological Process	4.58292e-08	2.8833e-06
GO:0030036	actin cytoskeleton organization	39	644	0.061	Biological Process	5.78723e-08	3.575e-06
GO:0040017	positive regulation of locomotion	33	491	0.067	Biological Process	5.80456e-08	3.575e-06
GO:0031252	cell leading edge	28	379	0.074	Cellular Component	7.21577e-08	3.86876e-06
GO:0031175	neuron projection development	55	1098	0.05	Biological Process	6.97201e-08	4.2493e-06
GO:0010648	negative regulation of cell communication	62	1312	0.047	Biological Process	7.65828e-08	4.61944e-06
GO:0070887	cellular response to chemical stimulus	109	2876	0.038	Biological Process	8.17507e-08	4.88085e-06
GO:0007229	integrin-mediated signaling pathway	13	85	0.153	Biological Process	8.29495e-08	4.9024e-06
GO:0000902	cell morphogenesis	69	1535	0.045	Biological Process	8.75725e-08	5.12387e-06
GO:0042325	regulation of phosphorylation	64	1383	0.046	Biological Process	9.84403e-08	5.70272e-06
GO:0001667	ameboidal-type cell migration	29	405	0.072	Biological Process	9.98916e-08	5.73006e-06
GO:0030030	cell projection organization	70	1578	0.044	Biological Process	1.15786e-07	6.57733e-06
GO:0042995	cell projection	85	2101	0.04	Cellular Component	1.50954e-07	7.51534e-06
GO:0023052	signaling	226	7469	0.03	Biological Process	1.39909e-07	7.87124e-06
GO:0090130	tissue migration	24	298	0.081	Biological Process	1.53354e-07	8.54545e-06
GO:0034329	cell junction assembly	19	195	0.097	Biological Process	1.67122e-07	9.22482e-06
GO:0044700	single organism signaling	225	7447	0.03	Biological Process	1.80613e-07	9.87631e-06
GO:0048666	neuron development	60	1283	0.047	Biological Process	1.84141e-07	9.976e-06
GO:0007160	cell-matrix adhesion	18	177	0.102	Biological Process	1.85863e-07	9.97694e-06
GO:0006897	endocytosis	38	647	0.059	Biological Process	1.89008e-07	1.00484e-05
GO:0022008	neurogenesis	76	1793	0.042	Biological Process	1.9063e-07	1.00484e-05
GO:0048699	generation of neurons	73	1696	0.043	Biological Process	1.93606e-07	1.01142e-05
GO:0065008	regulation of biological quality	133	3802	0.035	Biological Process	2.07226e-07	1.07299e-05
GO:0000982	transcription factor activity, RNA polymerase II core promoter proximal region sequence-specific binding	29	403	0.072	Molecular Function	6.38244e-08	1.09991e-05
GO:0000165	MAPK cascade	43	789	0.054	Biological Process	2.27686e-07	1.16859e-05
GO:0048468	cell development	97	2512	0.039	Biological Process	2.33227e-07	1.18662e-05
GO:0061024	membrane organization	58	1232	0.047	Biological Process	2.4356e-07	1.22851e-05
GO:0071310	cellular response to organic substance	92	2346	0.039	Biological Process	2.6531e-07	1.32678e-05
GO:0008283	cell proliferation	78	1875	0.042	Biological Process	2.72528e-07	1.35132e-05
GO:0001525	angiogenesis	30	450	0.067	Biological Process	2.82446e-07	1.38873e-05
GO:0010631	epithelial cell migration	23	287	0.08	Biological Process	3.04947e-07	1.48181e-05
GO:0045216	cell-cell junction organization	20	223	0.09	Biological Process	3.06441e-07	1.48181e-05
GO:0090132	epithelium migration	23	288	0.08	Biological Process	3.24388e-07	1.55573e-05
GO:0048812	neuron projection morphogenesis	42	772	0.054	Biological Process	3.33199e-07	1.57728e-05
GO:0000904	cell morphogenesis involved in differentiation	49	973	0.05	Biological Process	3.34273e-07	1.57728e-05
GO:0006464	cellular protein modification process	137	3987	0.034	Biological Process	3.5739e-07	1.6596e-05
GO:0036211	protein modification process	137	3987	0.034	Biological Process	3.5739e-07	1.6596e-05
GO:0023014	signal transduction by protein phosphorylation	43	803	0.054	Biological Process	3.67389e-07	1.69025e-05
GO:0060429	epithelium development	64	1435	0.045	Biological Process	3.6977e-07	1.69025e-05
GO:0006915	apoptotic process	74	1759	0.042	Biological Process	3.84561e-07	1.74424e-05
GO:0012501	programmed cell death	77	1860	0.041	Biological Process	4.02446e-07	1.81132e-05
GO:0010647	positive regulation of cell communication	71	1667	0.043	Biological Process	4.39725e-07	1.96399e-05
GO:0032989	cellular component morphogenesis	71	1669	0.043	Biological Process	4.59994e-07	2.03896e-05
GO:0010810	regulation of cell-substrate adhesion	17	169	0.101	Biological Process	4.76351e-07	2.09559e-05
GO:0030182	neuron differentiation	67	1543	0.043	Biological Process	4.9708e-07	2.17046e-05
GO:0009968	negative regulation of signal transduction	55	1169	0.047	Biological Process	5.30266e-07	2.28989e-05
GO:0051960	regulation of nervous system development	48	959	0.05	Biological Process	5.3226e-07	2.28989e-05
GO:0008152	metabolic process	317	11663	0.027	Biological Process	5.7178e-07	2.44196e-05
GO:0007165	signal transduction	212	7000	0.03	Biological Process	6.03577e-07	2.55908e-05
GO:0043170	macromolecule metabolic process	270	9500	0.028	Biological Process	6.20784e-07	2.6131e-05
GO:0015629	actin cytoskeleton	29	444	0.065	Cellular Component	5.67325e-07	2.63617e-05
GO:0043549	regulation of kinase activity	42	791	0.053	Biological Process	6.34059e-07	2.64992e-05
GO:0060284	regulation of cell development	51	1058	0.048	Biological Process	7.05263e-07	2.92659e-05
GO:0043226	organelle	301	11065	0.027	Cellular Component	6.78634e-07	2.9563e-05
GO:0023056	positive regulation of signaling	69	1625	0.042	Biological Process	7.38537e-07	3.04308e-05
GO:0005578	proteinaceous extracellular matrix	13	103	0.126	Cellular Component	7.43508e-07	3.04838e-05
GO:0051094	positive regulation of developmental process	61	1374	0.044	Biological Process	8.46206e-07	3.46234e-05
GO:0043229	intracellular organelle	297	10904	0.027	Cellular Component	9.55617e-07	3.70036e-05
GO:0017016	Ras GTPase binding	31	483	0.064	Molecular Function	2.88159e-07	3.75834e-05
GO:0005096	GTPase activator activity	22	271	0.081	Molecular Function	3.39277e-07	3.75834e-05
GO:0051020	GTPase binding	35	595	0.059	Molecular Function	3.89972e-07	3.75834e-05
GO:0000987	core promoter proximal region sequence-specific DNA binding	30	466	0.064	Molecular Function	4.22912e-07	3.75834e-05
GO:0001159	core promoter proximal region DNA binding	30	466	0.064	Molecular Function	4.22912e-07	3.75834e-05
GO:0001077	transcriptional activator activity, RNA polymerase II core promoter proximal region sequence-specific binding	22	275	0.08	Molecular Function	4.36171e-07	3.75834e-05
GO:0030168	platelet activation	16	158	0.101	Biological Process	9.4638e-07	3.84532e-05
GO:0007154	cell communication	225	7584	0.03	Biological Process	9.64404e-07	3.89154e-05
GO:0043167	ion binding	197	6504	0.03	Molecular Function	5.83758e-07	4.64312e-05
GO:0000978	RNA polymerase II core promoter proximal region sequence-specific DNA binding	29	450	0.064	Molecular Function	6.48938e-07	4.79287e-05
GO:0002009	morphogenesis of an epithelium	38	699	0.054	Biological Process	1.27574e-06	5.11258e-05
GO:0060076	excitatory synapse	21	270	0.078	Cellular Component	1.40771e-06	5.16408e-05
GO:0005604	basement membrane	11	77	0.143	Cellular Component	1.53199e-06	5.33899e-05
GO:0007599	hemostasis	22	291	0.076	Biological Process	1.47271e-06	5.86177e-05
GO:0031267	small GTPase binding	31	508	0.061	Molecular Function	8.54785e-07	5.89232e-05
GO:0009887	organ morphogenesis	54	1179	0.046	Biological Process	1.55012e-06	6.12821e-05
GO:0098794	postsynapse	29	471	0.062	Cellular Component	1.87125e-06	6.21077e-05
GO:0051130	positive regulation of cellular component organization	58	1306	0.044	Biological Process	1.62229e-06	6.37047e-05
GO:0046872	metal ion binding	134	4015	0.033	Molecular Function	9.94981e-07	6.43006e-05
GO:0001775	cell activation	51	1089	0.047	Biological Process	1.6488e-06	6.43142e-05
GO:0045785	positive regulation of cell adhesion	24	341	0.07	Biological Process	1.75262e-06	6.79112e-05
GO:0019538	protein metabolic process	187	6062	0.031	Biological Process	1.7699e-06	6.81294e-05
GO:0001932	regulation of protein phosphorylation	57	1279	0.045	Biological Process	1.81165e-06	6.9281e-05
GO:0044420	extracellular matrix component	12	96	0.125	Cellular Component	2.20339e-06	6.98075e-05
GO:0008219	cell death	79	2002	0.039	Biological Process	1.84775e-06	7.02025e-05
GO:0016265	death	79	2003	0.039	Biological Process	1.88382e-06	7.11113e-05
GO:0042330	taxis	36	655	0.055	Biological Process	1.9158e-06	7.18548e-05
GO:0044260	cellular macromolecule metabolic process	250	8723	0.029	Biological Process	2.06851e-06	7.70883e-05
GO:0022604	regulation of cell morphogenesis	35	630	0.056	Biological Process	2.10452e-06	7.79338e-05
GO:0046847	filopodium assembly	10	64	0.156	Biological Process	2.14896e-06	7.87036e-05
GO:0007254	JNK cascade	18	209	0.086	Biological Process	2.15221e-06	7.87036e-05
GO:0044444	cytoplasmic part	242	8503	0.028	Cellular Component	2.86221e-06	8.67375e-05
GO:0009967	positive regulation of signal transduction	62	1451	0.043	Biological Process	2.42402e-06	8.80926e-05
GO:0042127	regulation of cell proliferation	62	1454	0.043	Biological Process	2.59296e-06	9.36507e-05
GO:0008092	cytoskeletal protein binding	45	924	0.049	Molecular Function	1.67227e-06	9.51368e-05
GO:0043169	cation binding	135	4093	0.033	Molecular Function	1.73914e-06	9.51368e-05
GO:0001012	RNA polymerase II regulatory region DNA binding	36	663	0.054	Molecular Function	1.74816e-06	9.51368e-05
GO:0005085	guanyl-nucleotide exchange factor activity	22	300	0.073	Molecular Function	1.88123e-06	9.72596e-05
GO:0050767	regulation of neurogenesis	42	839	0.05	Biological Process	2.87976e-06	0.000103371
GO:0030695	GTPase regulator activity	22	303	0.073	Molecular Function	2.21598e-06	0.000109111
GO:0043067	regulation of programmed cell death	61	1430	0.043	Biological Process	3.12482e-06	0.000111484
GO:0009719	response to endogenous stimulus	74	1861	0.04	Biological Process	3.20613e-06	0.000113074
GO:0006935	chemotaxis	35	642	0.055	Biological Process	3.20804e-06	0.000113074
GO:0098552	side of membrane	32	572	0.056	Cellular Component	4.19301e-06	0.000119045
GO:0097458	neuron part	65	1590	0.041	Cellular Component	4.26992e-06	0.000119045
GO:0043228	non-membrane-bounded organelle	138	4249	0.032	Cellular Component	4.61946e-06	0.000123837
GO:0031325	positive regulation of cellular metabolic process	108	3069	0.035	Biological Process	3.82909e-06	0.000134156
GO:0044267	cellular protein metabolic process	165	5247	0.031	Biological Process	4.00123e-06	0.000139352
GO:0030027	lamellipodium	16	182	0.088	Cellular Component	5.42712e-06	0.0001401
GO:0017048	Rho GTPase binding	15	155	0.097	Molecular Function	3.01717e-06	0.000140466
GO:0005088	Ras guanyl-nucleotide exchange factor activity	18	218	0.083	Molecular Function	3.14693e-06	0.000140466
GO:0060589	nucleoside-triphosphatase regulator activity	24	359	0.067	Molecular Function	3.26033e-06	0.000140466
GO:0007596	blood coagulation	21	287	0.073	Biological Process	4.27015e-06	0.000147838
GO:0010604	positive regulation of macromolecule metabolic process	108	3077	0.035	Biological Process	4.32539e-06	0.00014887
GO:0030055	cell-substrate junction	15	163	0.092	Cellular Component	6.10465e-06	0.000150399
GO:0014069	postsynaptic density	19	250	0.076	Cellular Component	6.25762e-06	0.000150399
GO:0099572	postsynaptic specialization	19	252	0.075	Cellular Component	7.01901e-06	0.000163075
GO:0040007	growth	53	1194	0.044	Biological Process	4.89452e-06	0.000167473
GO:0070848	response to growth factor	36	683	0.053	Biological Process	4.94351e-06	0.000168166
GO:0031012	extracellular matrix	20	277	0.072	Cellular Component	7.71696e-06	0.000168474
GO:0042597	periplasmic space	14	146	0.096	Cellular Component	7.73482e-06	0.000168474
GO:0016358	dendrite development	21	290	0.072	Biological Process	5.02184e-06	0.000168866
GO:0050817	coagulation	21	290	0.072	Biological Process	5.02184e-06	0.000168866
GO:0034332	adherens junction organization	13	121	0.107	Biological Process	5.15106e-06	0.000172222
GO:0048584	positive regulation of response to stimulus	79	2058	0.038	Biological Process	5.2813e-06	0.000175129
GO:0031098	stress-activated protein kinase signaling cascade	21	291	0.072	Biological Process	5.29788e-06	0.000175129
GO:0071363	cellular response to growth factor stimulus	35	657	0.053	Biological Process	5.33586e-06	0.000175394
GO:0048589	developmental growth	40	802	0.05	Biological Process	5.49994e-06	0.000178779
GO:0098609	cell-cell adhesion	40	802	0.05	Biological Process	5.49994e-06	0.000178779
GO:0043232	intracellular non-membrane-bounded organelle	136	4219	0.032	Cellular Component	8.57557e-06	0.000181127
GO:0009790	embryo development	59	1392	0.042	Biological Process	5.65854e-06	0.000182918
GO:0007009	plasma membrane organization	23	341	0.067	Biological Process	5.85551e-06	0.000188245
GO:0007015	actin filament organization	24	366	0.066	Biological Process	5.9373e-06	0.000189831
GO:0043227	membrane-bounded organelle	274	10042	0.027	Cellular Component	9.38879e-06	0.00019247
GO:0048667	cell morphogenesis involved in neuron differentiation	37	720	0.051	Biological Process	6.4626e-06	0.000205504
GO:0005856	cytoskeleton	75	1978	0.038	Cellular Component	1.06543e-05	0.000212172
GO:0048585	negative regulation of response to stimulus	62	1499	0.041	Biological Process	6.88996e-06	0.000217909
GO:0098589	membrane region	54	1277	0.042	Cellular Component	1.21616e-05	0.000230575
GO:0005829	cytosol	139	4364	0.032	Cellular Component	1.224e-05	0.000230575
GO:0010632	regulation of epithelial cell migration	16	185	0.086	Biological Process	7.48614e-06	0.000235491
GO:0042981	regulation of apoptotic process	59	1406	0.042	Biological Process	7.68343e-06	0.000240405
GO:0051093	negative regulation of developmental process	44	934	0.047	Biological Process	7.83388e-06	0.000243809
GO:0051705	multi-organism behavior	15	165	0.091	Biological Process	7.88258e-06	0.000243945
GO:0007044	cell-substrate junction assembly	11	90	0.122	Biological Process	7.92164e-06	0.000243945
GO:0045859	regulation of protein kinase activity	37	731	0.051	Biological Process	9.07668e-06	0.000278051
GO:0098562	cytoplasmic side of membrane	22	340	0.065	Cellular Component	1.55471e-05	0.000285166
GO:0005923	bicellular tight junction	12	116	0.103	Cellular Component	1.60036e-05	0.000286013
GO:0006950	response to stress	140	4346	0.032	Biological Process	1.04791e-05	0.000319341
GO:0031399	regulation of protein modification process	71	1823	0.039	Biological Process	1.08133e-05	0.000327817
GO:0031344	regulation of cell projection organization	35	680	0.051	Biological Process	1.12163e-05	0.000338281
GO:0030424	axon	34	675	0.05	Cellular Component	1.94446e-05	0.000338822
GO:0032279	asymmetric synapse	18	248	0.073	Cellular Component	2.04502e-05	0.000347653
GO:0030099	myeloid cell differentiation	24	382	0.063	Biological Process	1.21621e-05	0.000364924
GO:0048534	hematopoietic or lymphoid organ development	41	860	0.048	Biological Process	1.23222e-05	0.000367843
GO:0060838	lymphatic endothelial cell fate commitment	3	3	1	Biological Process	1.26957e-05	0.000375872
GO:0010941	regulation of cell death	63	1562	0.04	Biological Process	1.27196e-05	0.000375872
GO:0044459	plasma membrane part	93	2668	0.035	Cellular Component	2.29241e-05	0.000380431
GO:0048260	positive regulation of receptor-mediated endocytosis	9	62	0.145	Biological Process	1.29692e-05	0.00038132
GO:0044802	single-organism membrane organization	48	1079	0.044	Biological Process	1.35342e-05	0.000395943
GO:0000977	RNA polymerase II regulatory region sequence-specific DNA binding	34	658	0.052	Molecular Function	9.91504e-06	0.000401525
GO:0000976	transcription regulatory region sequence-specific DNA binding	36	718	0.05	Molecular Function	1.04346e-05	0.000401525
GO:0042802	identical protein binding	67	1715	0.039	Molecular Function	1.05991e-05	0.000401525
GO:0001067	regulatory region nucleic acid binding	40	839	0.048	Molecular Function	1.0873e-05	0.000401525
GO:0030313	cell envelope	16	206	0.078	Cellular Component	2.57822e-05	0.000417912
GO:0070302	regulation of stress-activated protein kinase signaling cascade	17	217	0.078	Biological Process	1.45141e-05	0.000420512
GO:0051049	regulation of transport	67	1703	0.039	Biological Process	1.45178e-05	0.000420512
GO:0010634	positive regulation of epithelial cell migration	12	114	0.105	Biological Process	1.46318e-05	0.000421728
GO:0070160	occluding junction	12	122	0.098	Cellular Component	2.66631e-05	0.000422368
GO:0031323	regulation of cellular metabolic process	179	5923	0.03	Biological Process	1.52945e-05	0.000438666
GO:0051403	stress-activated MAPK cascade	19	264	0.072	Biological Process	1.54231e-05	0.000440197
GO:0051338	regulation of transferase activity	43	930	0.046	Biological Process	1.57603e-05	0.000447638
GO:0043231	intracellular membrane-bounded organelle	269	9927	0.027	Cellular Component	2.97085e-05	0.000460152
GO:2001044	regulation of integrin-mediated signaling pathway	5	15	0.333	Biological Process	1.68842e-05	0.000477244
GO:0046578	regulation of Ras protein signal transduction	17	220	0.077	Biological Process	1.73523e-05	0.000488115
GO:0022607	cellular component assembly	109	3213	0.034	Biological Process	1.82419e-05	0.000510687
GO:0048598	embryonic morphogenesis	37	755	0.049	Biological Process	1.84753e-05	0.000514756
GO:0008047	enzyme activator activity	28	501	0.056	Molecular Function	1.52382e-05	0.000543322
GO:0001228	transcriptional activator activity, RNA polymerase II transcription regulatory region sequence-specific binding	25	421	0.059	Molecular Function	1.60107e-05	0.000551836
GO:0098772	molecular function regulator	64	1636	0.039	Molecular Function	1.66163e-05	0.000554235
GO:0051241	negative regulation of multicellular organismal process	48	1096	0.044	Biological Process	2.02688e-05	0.000562051
GO:0046328	regulation of JNK cascade	15	179	0.084	Biological Process	2.09557e-05	0.000578357
GO:1902532	negative regulation of intracellular signal transduction	29	530	0.055	Biological Process	2.13931e-05	0.000587657
GO:0044422	organelle part	234	8408	0.028	Cellular Component	4.11796e-05	0.000623961
GO:0001967	suckling behavior	5	16	0.312	Biological Process	2.40885e-05	0.000658607
GO:0010033	response to organic substance	103	3016	0.034	Biological Process	2.58658e-05	0.000703912
GO:0043412	macromolecule modification	138	4343	0.032	Biological Process	2.61816e-05	0.000709205
GO:0019901	protein kinase binding	32	627	0.051	Molecular Function	2.32725e-05	0.000718254
GO:0000975	regulatory region DNA binding	39	837	0.047	Molecular Function	2.36177e-05	0.000718254
GO:0044212	transcription regulatory region DNA binding	39	837	0.047	Molecular Function	2.36177e-05	0.000718254
GO:0032990	cell part morphogenesis	48	1108	0.043	Biological Process	2.67562e-05	0.000721432
GO:0007409	axonogenesis	30	565	0.053	Biological Process	2.7154e-05	0.000728798
GO:0005938	cell cortex	21	341	0.062	Cellular Component	4.99366e-05	0.000740549
GO:0018108	peptidyl-tyrosine phosphorylation	22	350	0.063	Biological Process	2.78255e-05	0.00074341
GO:0010720	positive regulation of cell development	32	623	0.051	Biological Process	2.80605e-05	0.000746283
GO:0005913	cell-cell adherens junction	9	74	0.122	Cellular Component	5.15613e-05	0.000748714
GO:0005102	receptor binding	59	1488	0.04	Molecular Function	2.53676e-05	0.000749432
GO:1990837	sequence-specific double-stranded DNA binding	38	811	0.047	Molecular Function	2.67427e-05	0.000768109
GO:1901701	cellular response to oxygen-containing compound	45	1017	0.044	Biological Process	2.92786e-05	0.000775154
GO:0005634	nucleus	184	6320	0.029	Cellular Component	5.91356e-05	0.000826697
GO:0044446	intracellular organelle part	228	8185	0.028	Cellular Component	5.9304e-05	0.000826697
GO:0051173	positive regulation of nitrogen compound metabolic process	99	2883	0.034	Biological Process	3.1594e-05	0.000832688
GO:0048858	cell projection morphogenesis	47	1084	0.043	Biological Process	3.19926e-05	0.000839411
GO:0012505	endomembrane system	124	3913	0.032	Cellular Component	6.16715e-05	0.000842843
GO:0044057	regulation of system process	28	515	0.054	Biological Process	3.32629e-05	0.000868844
GO:0044877	macromolecular complex binding	73	1985	0.037	Molecular Function	3.15406e-05	0.000881432
GO:0031410	cytoplasmic vesicle	70	1911	0.037	Cellular Component	6.74351e-05	0.00090389
GO:0016192	vesicle-mediated transport	69	1820	0.038	Biological Process	3.52352e-05	0.000912702
GO:0060562	epithelial tube morphogenesis	27	489	0.055	Biological Process	3.52692e-05	0.000912702
GO:0080090	regulation of primary metabolic process	175	5838	0.03	Biological Process	3.54099e-05	0.000912702
GO:0098602	single organism cell adhesion	32	631	0.051	Biological Process	3.59258e-05	0.000921938
GO:0050730	regulation of peptidyl-tyrosine phosphorylation	16	210	0.076	Biological Process	3.63031e-05	0.000927553
GO:0002520	immune system development	41	902	0.045	Biological Process	3.70561e-05	0.000942675
GO:0043009	chordate embryonic development	34	692	0.049	Biological Process	3.87109e-05	0.000980509
GO:0019900	kinase binding	34	701	0.049	Molecular Function	3.63824e-05	0.000989984
GO:0061564	axon development	31	605	0.051	Biological Process	3.92592e-05	0.00099011
GO:0003714	transcription corepressor activity	16	214	0.075	Molecular Function	3.78344e-05	0.0010031
GO:0030097	hemopoiesis	38	813	0.047	Biological Process	3.99694e-05	0.00100369
GO:0005924	cell-substrate adherens junction	13	157	0.083	Cellular Component	7.63828e-05	0.00100451
GO:0030288	outer membrane-bounded periplasmic space	12	136	0.088	Cellular Component	7.7921e-05	0.00100576
GO:0005089	Rho guanyl-nucleotide exchange factor activity	9	72	0.125	Molecular Function	3.92553e-05	0.00101475
GO:0018212	peptidyl-tyrosine modification	22	359	0.061	Biological Process	4.08246e-05	0.00102079
GO:0010256	endomembrane system organization	33	665	0.05	Biological Process	4.15422e-05	0.00103431
GO:0007266	Rho protein signal transduction	14	168	0.083	Biological Process	4.18234e-05	0.0010369
GO:0060255	regulation of macromolecule metabolic process	176	5897	0.03	Biological Process	4.3054e-05	0.00106291
GO:0044428	nuclear part	130	4184	0.031	Cellular Component	9.45524e-05	0.00119824
GO:0009605	response to external stimulus	86	2440	0.035	Biological Process	4.8744e-05	0.00119832
GO:0032872	regulation of stress-activated MAPK cascade	16	216	0.074	Biological Process	5.10133e-05	0.00124887
GO:0001952	regulation of cell-matrix adhesion	10	91	0.11	Biological Process	5.20569e-05	0.0012691
GO:0003690	double-stranded DNA binding	41	931	0.044	Molecular Function	5.24569e-05	0.00132294
GO:0044291	cell-cell contact zone	8	64	0.125	Cellular Component	0.000110607	0.00137666
GO:0045596	negative regulation of cell differentiation	33	676	0.049	Biological Process	5.71351e-05	0.00138713
GO:0043005	neuron projection	51	1287	0.04	Cellular Component	0.000115767	0.00141561
GO:0044456	synapse part	35	772	0.045	Cellular Component	0.000123545	0.00148467
GO:0043565	sequence-specific DNA binding	49	1198	0.041	Molecular Function	6.22306e-05	0.00153206
GO:0002682	regulation of immune system process	49	1180	0.042	Biological Process	6.40527e-05	0.00154865
GO:0044295	axonal growth cone	6	35	0.171	Cellular Component	0.000137227	0.00162114
GO:0045202	synapse	40	935	0.043	Cellular Component	0.000140154	0.00162813
GO:0007163	establishment or maintenance of cell polarity	18	271	0.066	Biological Process	7.35501e-05	0.00177095
GO:0003779	actin binding	23	407	0.057	Molecular Function	7.46895e-05	0.00179602
GO:0048471	perinuclear region of cytoplasm	33	720	0.046	Cellular Component	0.000158296	0.00180872
GO:0007411	axon guidance	20	322	0.062	Biological Process	7.55822e-05	0.00181242
GO:0007507	heart development	30	598	0.05	Biological Process	7.67432e-05	0.00183275
GO:0030234	enzyme regulator activity	44	1045	0.042	Molecular Function	7.86977e-05	0.0018494
GO:0031982	vesicle	71	2005	0.035	Cellular Component	0.000168465	0.00186583
GO:0009898	cytoplasmic side of plasma membrane	18	292	0.062	Cellular Component	0.000168648	0.00186583
GO:0031981	nuclear lumen	116	3695	0.031	Cellular Component	0.000180197	0.00196246
GO:0005925	focal adhesion	12	149	0.081	Cellular Component	0.000186185	0.00199648
GO:0044237	cellular metabolic process	283	10552	0.027	Biological Process	8.90528e-05	0.00211182
GO:0045664	regulation of neuron differentiation	33	692	0.048	Biological Process	8.936e-05	0.00211182
GO:0097485	neuron projection guidance	20	326	0.061	Biological Process	8.95113e-05	0.00211182
GO:0045637	regulation of myeloid cell differentiation	15	204	0.074	Biological Process	9.4662e-05	0.00222437
GO:0097435	fibril organization	29	579	0.05	Biological Process	0.000103904	0.00243177
GO:0010975	regulation of neuron projection development	27	523	0.052	Biological Process	0.000109659	0.00255624
GO:0045944	positive regulation of transcription from RNA polymerase II promoter	47	1141	0.041	Biological Process	0.000110528	0.00256626
GO:0043066	negative regulation of apoptotic process	36	792	0.045	Biological Process	0.000112376	0.00259886
GO:0010811	positive regulation of cell-substrate adhesion	10	100	0.1	Biological Process	0.000116385	0.00268099
GO:0009925	basal plasma membrane	6	39	0.154	Cellular Component	0.000255103	0.00269404
GO:0009792	embryo development ending in birth or egg hatching	38	856	0.044	Biological Process	0.000117789	0.00270268
GO:0035091	phosphatidylinositol binding	16	236	0.068	Molecular Function	0.000120925	0.00277858
GO:1901342	regulation of vasculature development	18	282	0.064	Biological Process	0.000121904	0.00278616
GO:0045765	regulation of angiogenesis	17	258	0.066	Biological Process	0.000127813	0.00290985
GO:0032268	regulation of cellular protein metabolic process	88	2581	0.034	Biological Process	0.000128956	0.0029245
GO:0033674	positive regulation of kinase activity	26	500	0.052	Biological Process	0.000130789	0.00294471
GO:0030900	forebrain development	23	416	0.055	Biological Process	0.000130854	0.00294471
GO:0045121	membrane raft	18	305	0.059	Cellular Component	0.000287602	0.00294792
GO:0098857	membrane microdomain	18	305	0.059	Cellular Component	0.000287602	0.00294792
GO:0043168	anion binding	108	3386	0.032	Molecular Function	0.000133175	0.00299353
GO:0045597	positive regulation of cell differentiation	41	957	0.043	Biological Process	0.000136133	0.00305179
GO:0044087	regulation of cellular component biogenesis	41	959	0.043	Biological Process	0.000142332	0.00317857
GO:0005915	zonula adherens	4	15	0.267	Cellular Component	0.000317012	0.00320228
GO:0007045	cell-substrate adherens junction assembly	8	66	0.121	Biological Process	0.000146458	0.00324593
GO:0048041	focal adhesion assembly	8	66	0.121	Biological Process	0.000146458	0.00324593
GO:0048016	inositol phosphate-mediated signaling	7	50	0.14	Biological Process	0.000152323	0.00336318
GO:0098590	plasma membrane region	43	1075	0.04	Cellular Component	0.000337869	0.00336421
GO:0043069	negative regulation of programmed cell death	36	805	0.045	Biological Process	0.000154806	0.00340516
GO:0048638	regulation of developmental growth	23	421	0.055	Biological Process	0.000155938	0.0034172
GO:0042592	homeostatic process	63	1701	0.037	Biological Process	0.000158167	0.00345312
GO:0050839	cell adhesion molecule binding	14	194	0.072	Molecular Function	0.000166593	0.00366504
GO:0050878	regulation of body fluid levels	23	424	0.054	Biological Process	0.000172957	0.00376198
GO:0060627	regulation of vesicle-mediated transport	26	510	0.051	Biological Process	0.000179008	0.00387917
GO:0032045	guanyl-nucleotide exchange factor complex	4	16	0.25	Cellular Component	0.000414985	0.00401729
GO:0042827	platelet dense granule	4	16	0.25	Cellular Component	0.000414985	0.00401729
GO:0051171	regulation of nitrogen compound metabolic process	163	5519	0.03	Biological Process	0.000194436	0.00419795
GO:0051962	positive regulation of nervous system development	28	572	0.049	Biological Process	0.000199757	0.00429698
GO:0042221	response to chemical	135	4410	0.031	Biological Process	0.000208344	0.00446528
GO:0043408	regulation of MAPK cascade	31	664	0.047	Biological Process	0.00021261	0.00454008
GO:0042326	negative regulation of phosphorylation	24	459	0.052	Biological Process	0.00021766	0.00463102
GO:0051246	regulation of protein metabolic process	91	2733	0.033	Biological Process	0.000222854	0.00472434
GO:0010562	positive regulation of phosphorus metabolic process	41	983	0.042	Biological Process	0.000239389	0.00503836
GO:0045937	positive regulation of phosphate metabolic process	41	983	0.042	Biological Process	0.000239389	0.00503836
GO:0072160	nephron tubule epithelial cell differentiation	4	14	0.286	Biological Process	0.000244866	0.00513516
GO:0030041	actin filament polymerization	13	175	0.074	Biological Process	0.00024768	0.00517563
GO:2001236	regulation of extrinsic apoptotic signaling pathway	11	131	0.084	Biological Process	0.000257136	0.0053541
GO:0008037	cell recognition	12	153	0.078	Biological Process	0.00025849	0.0053632
GO:0006898	receptor-mediated endocytosis	18	300	0.06	Biological Process	0.000262028	0.00541741
GO:0007610	behavior	41	988	0.041	Biological Process	0.000265904	0.00547819
GO:0040008	regulation of growth	35	797	0.044	Biological Process	0.000269378	0.00553029
GO:0060548	negative regulation of cell death	38	893	0.043	Biological Process	0.000275276	0.0056316
GO:0050769	positive regulation of neurogenesis	25	497	0.05	Biological Process	0.000290861	0.0059297
GO:0060560	developmental growth involved in morphogenesis	17	277	0.061	Biological Process	0.000296891	0.00603163
GO:0000122	negative regulation of transcription from RNA polymerase II promoter	35	802	0.044	Biological Process	0.000302615	0.00612664
GO:0044089	positive regulation of cellular component biogenesis	26	528	0.049	Biological Process	0.000306808	0.00619012
GO:0050680	negative regulation of epithelial cell proliferation	10	113	0.088	Biological Process	0.000319166	0.00640259
GO:0008285	negative regulation of cell proliferation	29	619	0.047	Biological Process	0.000320451	0.00640259
GO:0006508	proteolysis	70	1994	0.035	Biological Process	0.000320622	0.00640259
GO:0045178	basal part of cell	7	64	0.109	Cellular Component	0.00067976	0.00649031
GO:0008154	actin polymerization or depolymerization	14	204	0.069	Biological Process	0.000328315	0.00651176
GO:0071560	cellular response to transforming growth factor beta stimulus	14	204	0.069	Biological Process	0.000328315	0.00651176
GO:0005001	transmembrane receptor protein tyrosine phosphatase activity	4	15	0.267	Molecular Function	0.000309056	0.00652172
GO:0019198	transmembrane receptor protein phosphatase activity	4	15	0.267	Molecular Function	0.000309056	0.00652172
GO:0043500	muscle adaptation	9	94	0.096	Biological Process	0.000352482	0.00696748
GO:0031974	membrane-enclosed lumen	134	4543	0.029	Cellular Component	0.000751068	0.00707425
GO:0045807	positive regulation of endocytosis	11	137	0.08	Biological Process	0.000378839	0.00745007
GO:0002376	immune system process	82	2442	0.034	Biological Process	0.000379443	0.00745007
GO:0050678	regulation of epithelial cell proliferation	17	284	0.06	Biological Process	0.000396204	0.00775314
GO:0010770	positive regulation of cell morphogenesis involved in differentiation	14	208	0.067	Biological Process	0.000399707	0.00779562
GO:0010769	regulation of cell morphogenesis involved in differentiation	21	393	0.053	Biological Process	0.0004012	0.00779875
GO:0008360	regulation of cell shape	12	161	0.075	Biological Process	0.000412459	0.00794673
GO:0002764	immune response-regulating signaling pathway	20	366	0.055	Biological Process	0.000412802	0.00794673
GO:0060541	respiratory system development	16	259	0.062	Biological Process	0.000412888	0.00794673
GO:0043068	positive regulation of programmed cell death	28	599	0.047	Biological Process	0.000420131	0.00805963
GO:0007417	central nervous system development	42	1044	0.04	Biological Process	0.000425854	0.00814272
GO:0001752	compound eye photoreceptor fate commitment	4	16	0.25	Biological Process	0.000428994	0.00817605
GO:0005654	nucleoplasm	97	3105	0.031	Cellular Component	0.000887978	0.00825227
GO:0043409	negative regulation of MAPK cascade	12	162	0.074	Biological Process	0.000436266	0.00828764
GO:0001933	negative regulation of protein phosphorylation	22	424	0.052	Biological Process	0.000438887	0.00831044
GO:0030056	hemidesmosome	3	9	0.333	Cellular Component	0.000936002	0.00847264
GO:0097197	tetraspanin-enriched microdomain	3	9	0.333	Cellular Component	0.000936002	0.00847264
GO:0002757	immune response-activating signal transduction	19	341	0.056	Biological Process	0.000450983	0.00851193
GO:0051347	positive regulation of transferase activity	27	573	0.047	Biological Process	0.000469549	0.00883385
GO:0005790	smooth endoplasmic reticulum	5	34	0.147	Cellular Component	0.00104379	0.0090661
GO:0070013	intracellular organelle lumen	133	4540	0.029	Cellular Component	0.00106139	0.0090661
GO:0042641	actomyosin	7	69	0.101	Cellular Component	0.00106949	0.0090661
GO:0043233	organelle lumen	133	4541	0.029	Cellular Component	0.00107117	0.0090661
GO:0030136	clathrin-coated vesicle	10	133	0.075	Cellular Component	0.00107553	0.0090661
GO:0005768	endosome	34	836	0.041	Cellular Component	0.00107961	0.0090661
GO:0071559	response to transforming growth factor beta	14	212	0.066	Biological Process	0.000483961	0.00907582
GO:0044421	extracellular region part	45	1208	0.037	Cellular Component	0.00109731	0.00910503
GO:0046649	lymphocyte activation	26	545	0.048	Biological Process	0.000495731	0.00926685
GO:0030100	regulation of endocytosis	15	238	0.063	Biological Process	0.000503764	0.00938701
GO:0001945	lymph vessel development	5	29	0.172	Biological Process	0.000509832	0.0094337
GO:0045321	leukocyte activation	38	922	0.041	Biological Process	0.000510309	0.0094337
GO:0043502	regulation of muscle adaptation	8	79	0.101	Biological Process	0.000511107	0.0094337
GO:0050773	regulation of dendrite development	12	165	0.073	Biological Process	0.000514762	0.00945249
GO:0071704	organic substance metabolic process	288	10973	0.026	Biological Process	0.000515355	0.00945249
GO:1902936	phosphatidylinositol bisphosphate binding	9	99	0.091	Molecular Function	0.000463049	0.00957586
GO:0042063	gliogenesis	17	292	0.058	Biological Process	0.000543722	0.00985168
GO:0021564	vagus nerve development	2	2	1	Biological Process	0.000545538	0.00985168
GO:0021644	vagus nerve morphogenesis	2	2	1	Biological Process	0.000545538	0.00985168
GO:0060849	regulation of transcription involved in lymphatic endothelial cell fate commitment	2	2	1	Biological Process	0.000545538	0.00985168
GO:2001045	negative regulation of integrin-mediated signaling pathway	2	2	1	Biological Process	0.000545538	0.00985168
GO:0016337	single organismal cell-cell adhesion	27	579	0.047	Biological Process	0.000550636	0.00988377
GO:0071786	endoplasmic reticulum tubular network organization	4	17	0.235	Biological Process	0.000550694	0.00988377
GO:0009987	cellular process	394	16232	0.024	Biological Process	0.000569161	0.010184
GO:0044085	cellular component biogenesis	115	3726	0.031	Biological Process	0.000572132	0.0102059
GO:0001726	ruffle	11	160	0.069	Cellular Component	0.00128482	0.0105355
GO:0021854	hypothalamus development	5	30	0.167	Biological Process	0.000600173	0.0106736
GO:0034333	adherens junction assembly	8	81	0.099	Biological Process	0.000605142	0.0106969
GO:2001237	negative regulation of extrinsic apoptotic signaling pathway	8	81	0.099	Biological Process	0.000605142	0.0106969
GO:0010001	glial cell differentiation	14	217	0.065	Biological Process	0.000610149	0.0107529
GO:0045666	positive regulation of neuron differentiation	21	406	0.052	Biological Process	0.00061313	0.0107731
GO:0061061	muscle structure development	30	676	0.044	Biological Process	0.000621458	0.0108867
GO:0045893	positive regulation of transcription, DNA-templated	57	1579	0.036	Biological Process	0.000635358	0.011097
GO:0043542	endothelial cell migration	12	169	0.071	Biological Process	0.000637633	0.0111035
GO:0048259	regulation of receptor-mediated endocytosis	9	102	0.088	Biological Process	0.000644501	0.0111429
GO:1904375	regulation of protein localization to cell periphery	9	102	0.088	Biological Process	0.000644501	0.0111429
GO:1902533	positive regulation of intracellular signal transduction	37	901	0.041	Biological Process	0.000646557	0.0111429
GO:0031401	positive regulation of protein modification process	44	1133	0.039	Biological Process	0.00064903	0.0111429
GO:0007465	R7 cell fate commitment	3	8	0.375	Biological Process	0.000651317	0.0111429
GO:0060836	lymphatic endothelial cell differentiation	3	8	0.375	Biological Process	0.000651317	0.0111429
GO:0071900	regulation of protein serine/threonine kinase activity	23	466	0.049	Biological Process	0.000654485	0.0111644
GO:0035924	cellular response to vascular endothelial growth factor stimulus	6	46	0.13	Biological Process	0.000669086	0.0113803
GO:0042327	positive regulation of phosphorylation	37	903	0.041	Biological Process	0.000673466	0.0114216
GO:0045766	positive regulation of angiogenesis	11	147	0.075	Biological Process	0.000687845	0.0116317
GO:0045466	R7 cell differentiation	4	18	0.222	Biological Process	0.000695046	0.0116525
GO:0097320	membrane tubulation	4	18	0.222	Biological Process	0.000695046	0.0116525
GO:1902547	regulation of cellular response to vascular endothelial growth factor stimulus	4	18	0.222	Biological Process	0.000695046	0.0116525
GO:0038084	vascular endothelial growth factor signaling pathway	5	31	0.161	Biological Process	0.000702	0.011702
GO:0051491	positive regulation of filopodium assembly	5	31	0.161	Biological Process	0.000702	0.011702
GO:0010595	positive regulation of endothelial cell migration	8	83	0.096	Biological Process	0.000712678	0.0118462
GO:1901700	response to oxygen-containing compound	57	1587	0.036	Biological Process	0.000717753	0.0118968
GO:0007249	I-kappaB kinase/NF-kappaB signaling	13	196	0.066	Biological Process	0.000732062	0.0120997
GO:0097038	perinuclear endoplasmic reticulum	4	22	0.182	Cellular Component	0.00149422	0.0121102
GO:0007423	sensory organ development	32	747	0.043	Biological Process	0.00074881	0.0123264
GO:0080134	regulation of response to stress	50	1346	0.037	Biological Process	0.000752056	0.0123264
GO:0051489	regulation of filopodium assembly	6	47	0.128	Biological Process	0.000752095	0.0123264
GO:0010942	positive regulation of cell death	29	653	0.044	Biological Process	0.000755035	0.01234
GO:0050731	positive regulation of peptidyl-tyrosine phosphorylation	11	149	0.074	Biological Process	0.000769761	0.0125456
GO:0061097	regulation of protein tyrosine kinase activity	8	84	0.095	Biological Process	0.000771936	0.0125461
GO:0033093	Weibel-Palade body	2	3	0.667	Cellular Component	0.00158351	0.0126863
GO:0008038	neuron recognition	7	65	0.108	Biological Process	0.00078645	0.0127466
GO:0038093	Fc receptor signaling pathway	9	105	0.086	Biological Process	0.000795361	0.01282
GO:0044705	multi-organism reproductive behavior	9	105	0.086	Biological Process	0.000795361	0.01282
GO:0005516	calmodulin binding	13	196	0.066	Molecular Function	0.000633793	0.0128498
GO:1903672	positive regulation of sprouting angiogenesis	5	32	0.156	Biological Process	0.000816208	0.0131199
GO:0051716	cellular response to stimulus	235	8694	0.027	Biological Process	0.000824708	0.0132202
GO:0010463	mesenchymal cell proliferation	6	48	0.125	Biological Process	0.00084284	0.0134739
GO:0019098	reproductive behavior	9	106	0.085	Biological Process	0.000851603	0.0135769
GO:0007184	SMAD protein import into nucleus	4	19	0.211	Biological Process	0.000864254	0.0137039
GO:0060390	regulation of SMAD protein import into nucleus	4	19	0.211	Biological Process	0.000864254	0.0137039
GO:0010243	response to organonitrogen compound	39	982	0.04	Biological Process	0.000873587	0.0138145
GO:0044238	primary metabolic process	278	10588	0.026	Biological Process	0.000878019	0.0138471
GO:0001654	eye development	25	537	0.047	Biological Process	0.000896884	0.0141066
GO:0098805	whole membrane	74	2293	0.032	Cellular Component	0.0017857	0.0141436
GO:0071417	cellular response to organonitrogen compound	25	538	0.046	Biological Process	0.000920699	0.014411
GO:1990778	protein localization to cell periphery	16	279	0.057	Biological Process	0.000921158	0.014411
GO:0045599	negative regulation of fat cell differentiation	6	49	0.122	Biological Process	0.000941796	0.0144967
GO:0051893	regulation of focal adhesion assembly	6	49	0.122	Biological Process	0.000941796	0.0144967
GO:0090109	regulation of cell-substrate junction assembly	6	49	0.122	Biological Process	0.000941796	0.0144967
GO:0014888	striated muscle adaptation	5	33	0.152	Biological Process	0.000943712	0.0144967
GO:0051642	centrosome localization	5	33	0.152	Biological Process	0.000943712	0.0144967
GO:0061614	pri-miRNA transcription from RNA polymerase II promoter	5	33	0.152	Biological Process	0.000943712	0.0144967
GO:0070373	negative regulation of ERK1 and ERK2 cascade	7	67	0.104	Biological Process	0.000943979	0.0144967
GO:2001046	positive regulation of integrin-mediated signaling pathway	3	9	0.333	Biological Process	0.000960062	0.0147018
GO:0007267	cell-cell signaling	51	1396	0.037	Biological Process	0.000962361	0.0147018
GO:0002684	positive regulation of immune system process	33	791	0.042	Biological Process	0.000971491	0.0147746
GO:0001934	positive regulation of protein phosphorylation	35	856	0.041	Biological Process	0.000974544	0.0147746
GO:1903508	positive regulation of nucleic acid-templated transcription	58	1643	0.035	Biological Process	0.000974707	0.0147746
GO:0007420	brain development	33	792	0.042	Biological Process	0.000992209	0.0149866
GO:0050673	epithelial cell proliferation	18	336	0.054	Biological Process	0.000993814	0.0149866
GO:0098657	import into cell	25	542	0.046	Biological Process	0.00102154	0.0153651
GO:0031346	positive regulation of cell projection organization	20	394	0.051	Biological Process	0.00103271	0.0154537
GO:0055074	calcium ion homeostasis	20	394	0.051	Biological Process	0.00103271	0.0154537
GO:1903729	regulation of plasma membrane organization	9	109	0.083	Biological Process	0.00104002	0.0155233
GO:0030888	regulation of B cell proliferation	6	50	0.12	Biological Process	0.00104945	0.0156243
GO:0042706	eye photoreceptor cell fate commitment	4	20	0.2	Biological Process	0.00106053	0.0157441
GO:1902680	positive regulation of RNA biosynthetic process	58	1649	0.035	Biological Process	0.00106288	0.0157441
GO:0010594	regulation of endothelial cell migration	10	132	0.076	Biological Process	0.0010849	0.0160296
GO:0019897	extrinsic component of plasma membrane	10	145	0.069	Cellular Component	0.00205868	0.0161225
GO:0006816	calcium ion transport	20	396	0.051	Biological Process	0.00109798	0.016182
GO:0032947	protein complex scaffold	8	86	0.093	Molecular Function	0.000816308	0.016232
GO:0007043	cell-cell junction assembly	8	89	0.09	Biological Process	0.00113046	0.0165526
GO:0031623	receptor internalization	8	89	0.09	Biological Process	0.00113046	0.0165526
GO:0032870	cellular response to hormone stimulus	30	702	0.043	Biological Process	0.00113161	0.0165526
GO:0051254	positive regulation of RNA metabolic process	60	1725	0.035	Biological Process	0.00113483	0.0165583
GO:0051234	establishment of localization	155	5387	0.029	Biological Process	0.00113797	0.0165628
GO:0008284	positive regulation of cell proliferation	33	799	0.041	Biological Process	0.00114839	0.0166442
GO:0046330	positive regulation of JNK cascade	10	133	0.075	Biological Process	0.00114925	0.0166442
GO:1901699	cellular response to nitrogen compound	28	640	0.044	Biological Process	0.00116178	0.0167841
GO:0070304	positive regulation of stress-activated protein kinase signaling cascade	11	157	0.07	Biological Process	0.00118277	0.0170453
GO:0010563	negative regulation of phosphorus metabolic process	26	579	0.045	Biological Process	0.00119768	0.0171756
GO:0045936	negative regulation of phosphate metabolic process	26	579	0.045	Biological Process	0.00119768	0.0171756
GO:0072507	divalent inorganic cation homeostasis	21	429	0.049	Biological Process	0.00123	0.0175958
GO:0031290	retinal ganglion cell axon guidance	5	35	0.143	Biological Process	0.00124236	0.0177293
GO:0032270	positive regulation of cellular protein metabolic process	52	1449	0.036	Biological Process	0.00127054	0.0180874
GO:0044763	single-organism cellular process	355	14222	0.025	Biological Process	0.00130358	0.0185099
GO:0043506	regulation of JUN kinase activity	8	91	0.088	Biological Process	0.00130655	0.0185099
GO:0006874	cellular calcium ion homeostasis	19	373	0.051	Biological Process	0.00131399	0.0185705
GO:0007162	negative regulation of cell adhesion	13	209	0.062	Biological Process	0.00131955	0.0186041
GO:0002576	platelet degranulation	7	71	0.099	Biological Process	0.00133298	0.0187301
GO:0060322	head development	34	839	0.041	Biological Process	0.00133489	0.0187301
GO:0008289	lipid binding	30	706	0.042	Molecular Function	0.000964819	0.0188231
GO:0022407	regulation of cell-cell adhesion	18	346	0.052	Biological Process	0.00138206	0.0193455
GO:0030426	growth cone	12	200	0.06	Cellular Component	0.00250543	0.0194032
GO:0006996	organelle organization	129	4367	0.03	Biological Process	0.00139841	0.0195277
GO:0031234	extrinsic component of cytoplasmic side of plasma membrane	8	102	0.078	Cellular Component	0.00255967	0.0196054
GO:0043065	positive regulation of apoptotic process	26	586	0.044	Biological Process	0.00141916	0.0197703
GO:1903391	regulation of adherens junction organization	6	53	0.113	Biological Process	0.00142966	0.0198692
GO:0048675	axon extension	10	137	0.073	Biological Process	0.00143861	0.0199462
GO:1904018	positive regulation of vasculature development	11	161	0.068	Biological Process	0.00144928	0.0200467
GO:0051247	positive regulation of protein metabolic process	54	1529	0.035	Biological Process	0.00146042	0.0201531
GO:0097191	extrinsic apoptotic signaling pathway	12	186	0.065	Biological Process	0.00146819	0.0202127
GO:0072659	protein localization to plasma membrane	15	265	0.057	Biological Process	0.00149935	0.0205482
GO:0007416	synapse assembly	13	212	0.061	Biological Process	0.00150003	0.0205482
GO:0001707	mesoderm formation	8	93	0.086	Biological Process	0.00150379	0.0205482
GO:0045860	positive regulation of protein kinase activity	22	466	0.047	Biological Process	0.00150661	0.0205482
GO:0030427	site of polarized growth	13	229	0.057	Cellular Component	0.00273732	0.0207381
GO:0046552	photoreceptor cell fate commitment	4	22	0.182	Biological Process	0.00154315	0.0209976
GO:0010628	positive regulation of gene expression	66	1966	0.034	Biological Process	0.00156289	0.0212169
GO:0005905	coated pit	6	61	0.098	Cellular Component	0.00283198	0.0212246
GO:1990266	neutrophil migration	7	73	0.096	Biological Process	0.00156941	0.0212561
GO:0005546	phosphatidylinositol-4,5-bisphosphate binding	7	70	0.1	Molecular Function	0.00112088	0.0214627
GO:0003221	right ventricular cardiac muscle tissue morphogenesis	2	3	0.667	Biological Process	0.00161122	0.0217218
GO:0071596	ubiquitin-dependent protein catabolic process via the N-end rule pathway	2	3	0.667	Biological Process	0.00161122	0.0217218
GO:0043010	camera-type eye development	19	380	0.05	Biological Process	0.00162685	0.0218821
GO:0010557	positive regulation of macromolecule biosynthetic process	64	1897	0.034	Biological Process	0.00164318	0.022051
GO:0002768	immune response-regulating cell surface receptor signaling pathway	14	241	0.058	Biological Process	0.00167361	0.022408
GO:0034446	substrate adhesion-dependent cell spreading	7	74	0.095	Biological Process	0.00169924	0.0226475
GO:0043507	positive regulation of JUN kinase activity	7	74	0.095	Biological Process	0.00169924	0.0226475
GO:0003013	circulatory system process	21	441	0.048	Biological Process	0.0017244	0.0229305
GO:0030522	intracellular receptor signaling pathway	15	269	0.056	Biological Process	0.00173649	0.0230391
GO:0031673	H zone	2	4	0.5	Cellular Component	0.00311841	0.0231227
GO:0043122	regulation of I-kappaB kinase/NF-kappaB signaling	11	165	0.067	Biological Process	0.00176313	0.0233396
GO:0050867	positive regulation of cell activation	15	270	0.056	Biological Process	0.00180044	0.0236976
GO:0070588	calcium ion transmembrane transport	15	270	0.056	Biological Process	0.00180044	0.0236976
GO:0010605	negative regulation of macromolecule metabolic process	85	2685	0.032	Biological Process	0.00180233	0.0236976
GO:0033173	calcineurin-NFAT signaling cascade	5	38	0.132	Biological Process	0.00181391	0.0237878
GO:0060839	endothelial cell fate commitment	3	11	0.273	Biological Process	0.00182122	0.0237878
GO:0050865	regulation of cell activation	21	443	0.047	Biological Process	0.00182138	0.0237878
GO:0006810	transport	151	5281	0.029	Biological Process	0.00183306	0.023887
GO:0048013	ephrin receptor signaling pathway	7	75	0.093	Biological Process	0.00183727	0.0238886
GO:0090543	Flemming body	4	27	0.148	Cellular Component	0.00327231	0.023909
GO:0033267	axon part	20	439	0.046	Cellular Component	0.00329306	0.023909
GO:1903076	regulation of protein localization to plasma membrane	8	96	0.083	Biological Process	0.00184316	0.0239121
GO:0048771	tissue remodeling	11	166	0.066	Biological Process	0.00184969	0.0239437
GO:0007517	muscle organ development	20	415	0.048	Biological Process	0.00191539	0.0247394
GO:1901698	response to nitrogen compound	41	1094	0.037	Biological Process	0.00193481	0.0249351
GO:1903053	regulation of extracellular matrix organization	17	329	0.052	Biological Process	0.00199613	0.0256689
GO:0010464	regulation of mesenchymal cell proliferation	5	39	0.128	Biological Process	0.00204133	0.0261926
GO:0070838	divalent metal ion transport	22	478	0.046	Biological Process	0.00206799	0.0264766
GO:0001704	formation of primary germ layer	10	144	0.069	Biological Process	0.00208588	0.0266473
GO:0031235	intrinsic component of the cytoplasmic side of the plasma membrane	3	14	0.214	Cellular Component	0.00372088	0.0266626
GO:0098556	cytoplasmic side of rough endoplasmic reticulum membrane	4	28	0.143	Cellular Component	0.00374883	0.0266626
GO:0002092	positive regulation of receptor internalization	4	24	0.167	Biological Process	0.00216049	0.0274805
GO:1902624	positive regulation of neutrophil migration	4	24	0.167	Biological Process	0.00216049	0.0274805
GO:0051271	negative regulation of cellular component movement	14	248	0.056	Biological Process	0.00218249	0.0276063
GO:0042113	B cell activation	12	195	0.062	Biological Process	0.00218454	0.0276063
GO:0048813	dendrite morphogenesis	12	195	0.062	Biological Process	0.00218454	0.0276063
GO:0043112	receptor metabolic process	11	170	0.065	Biological Process	0.00223127	0.0281361
GO:0048332	mesoderm morphogenesis	8	99	0.081	Biological Process	0.00224028	0.028189
GO:0031988	membrane-bounded vesicle	46	1328	0.035	Cellular Component	0.004009	0.028225
GO:0051961	negative regulation of nervous system development	17	333	0.051	Biological Process	0.00226461	0.028434
GO:0031295	T cell costimulation	5	40	0.125	Biological Process	0.00228888	0.0286771
GO:0048010	vascular endothelial growth factor receptor signaling pathway	7	78	0.09	Biological Process	0.002304	0.0288049
GO:0007498	mesoderm development	11	171	0.064	Biological Process	0.00233601	0.0291428
GO:0005220	inositol 1,4,5-trisphosphate-sensitive calcium-release channel activity	2	3	0.667	Molecular Function	0.00156272	0.0293791
GO:0097306	cellular response to alcohol	12	197	0.061	Biological Process	0.00237732	0.0293979
GO:0032868	response to insulin	15	278	0.054	Biological Process	0.00238633	0.0293979
GO:0032486	Rap protein signal transduction	3	12	0.25	Biological Process	0.0023864	0.0293979
GO:0034334	adherens junction maintenance	3	12	0.25	Biological Process	0.0023864	0.0293979
GO:0097152	mesenchymal cell apoptotic process	3	12	0.25	Biological Process	0.0023864	0.0293979
GO:0060996	dendritic spine development	8	100	0.08	Biological Process	0.0023866	0.0293979
GO:0015085	calcium ion transmembrane transporter activity	11	166	0.066	Molecular Function	0.00163715	0.0302288
GO:0042578	phosphoric ester hydrolase activity	23	508	0.045	Molecular Function	0.00166652	0.0302313
GO:0099568	cytoplasmic region	22	513	0.043	Cellular Component	0.00433886	0.0302418
GO:0010324	membrane invagination	7	79	0.089	Biological Process	0.0024783	0.0304634
GO:0002433	immune response-regulating cell surface receptor signaling pathway involved in phagocytosis	6	59	0.102	Biological Process	0.0024955	0.0304826
GO:0038096	Fc-gamma receptor signaling pathway involved in phagocytosis	6	59	0.102	Biological Process	0.0024955	0.0304826
GO:0043297	apical junction assembly	6	59	0.102	Biological Process	0.0024955	0.0304826
GO:0030274	LIM domain binding	3	11	0.273	Molecular Function	0.00174252	0.0305384
GO:0045295	gamma-catenin binding	3	11	0.273	Molecular Function	0.00174252	0.0305384
GO:0045892	negative regulation of transcription, DNA-templated	45	1249	0.036	Biological Process	0.00252123	0.0307159
GO:1902893	regulation of pri-miRNA transcription from RNA polymerase II promoter	4	25	0.16	Biological Process	0.0025251	0.0307159
GO:0002090	regulation of receptor internalization	5	41	0.122	Biological Process	0.00255756	0.0308542
GO:0007617	mating behavior	5	41	0.122	Biological Process	0.00255756	0.0308542
GO:0031294	lymphocyte costimulation	5	41	0.122	Biological Process	0.00255756	0.0308542
GO:0050919	negative chemotaxis	5	41	0.122	Biological Process	0.00255756	0.0308542
GO:1902589	single-organism organelle organization	103	3412	0.03	Biological Process	0.00259704	0.031266
GO:0072503	cellular divalent inorganic cation homeostasis	19	397	0.048	Biological Process	0.002659	0.0319462
GO:0042116	macrophage activation	6	60	0.1	Biological Process	0.00271921	0.0326027
GO:2000146	negative regulation of cell motility	13	227	0.057	Biological Process	0.00273739	0.0327535
GO:0030496	midbody	10	163	0.061	Cellular Component	0.00477458	0.0329493
GO:0031400	negative regulation of protein modification process	29	712	0.041	Biological Process	0.0027643	0.033008
GO:0019902	phosphatase binding	12	195	0.062	Molecular Function	0.0019211	0.0331069
GO:0016023	cytoplasmic, membrane-bounded vesicle	44	1270	0.035	Cellular Component	0.00485082	0.0331473
GO:0014704	intercalated disc	5	48	0.104	Cellular Component	0.00493085	0.033367
GO:0001974	blood vessel remodeling	5	42	0.119	Biological Process	0.0028484	0.033874
GO:1900024	regulation of substrate adhesion-dependent cell spreading	5	42	0.119	Biological Process	0.0028484	0.033874
GO:0010721	negative regulation of cell development	18	370	0.049	Biological Process	0.00286594	0.0340134
GO:0044699	single-organism process	373	15204	0.025	Biological Process	0.00288437	0.0341629
GO:0097025	MPP7-DLG1-LIN7 complex	2	5	0.4	Cellular Component	0.00511773	0.0342987
GO:0036120	cellular response to platelet-derived growth factor stimulus	4	26	0.154	Biological Process	0.00292982	0.034631
GO:0006470	protein dephosphorylation	18	371	0.049	Biological Process	0.00294912	0.0347889
GO:0005543	phospholipid binding	19	394	0.048	Molecular Function	0.00205343	0.0348073
GO:0030593	neutrophil chemotaxis	6	61	0.098	Biological Process	0.00295762	0.034819
GO:0030425	dendrite	25	619	0.04	Cellular Component	0.00525613	0.0348907
GO:0022409	positive regulation of cell-cell adhesion	12	203	0.059	Biological Process	0.00304048	0.0354891
GO:0008344	adult locomotory behavior	8	104	0.077	Biological Process	0.00304829	0.0354891
GO:0048814	regulation of dendrite morphogenesis	8	104	0.077	Biological Process	0.00304829	0.0354891
GO:0002902	regulation of B cell apoptotic process	3	13	0.231	Biological Process	0.00304887	0.0354891
GO:1902993	positive regulation of amyloid precursor protein catabolic process	3	13	0.231	Biological Process	0.00304887	0.0354891
GO:0002253	activation of immune response	19	402	0.047	Biological Process	0.00305093	0.0354891
GO:0009891	positive regulation of biosynthetic process	66	2021	0.033	Biological Process	0.00306413	0.0355071
GO:0045665	negative regulation of neuron differentiation	13	230	0.057	Biological Process	0.00306462	0.0355071
GO:0002696	positive regulation of leukocyte activation	14	258	0.054	Biological Process	0.00312582	0.0356964
GO:0009892	negative regulation of metabolic process	90	2929	0.031	Biological Process	0.00313773	0.0356964
GO:0007257	activation of JUN kinase activity	5	43	0.116	Biological Process	0.00316241	0.0356964
GO:0035329	hippo signaling	5	43	0.116	Biological Process	0.00316241	0.0356964
GO:0042982	amyloid precursor protein metabolic process	5	43	0.116	Biological Process	0.00316241	0.0356964
GO:0050853	B cell receptor signaling pathway	5	43	0.116	Biological Process	0.00316241	0.0356964
GO:0090257	regulation of muscle system process	12	204	0.059	Biological Process	0.00316432	0.0356964
GO:0007426	tracheal outgrowth, open tracheal system	2	4	0.5	Biological Process	0.00317255	0.0356964
GO:0021886	hypothalamus gonadotrophin-releasing hormone neuron differentiation	2	4	0.5	Biological Process	0.00317255	0.0356964
GO:0021888	hypothalamus gonadotrophin-releasing hormone neuron development	2	4	0.5	Biological Process	0.00317255	0.0356964
GO:0048936	peripheral nervous system neuron axonogenesis	2	4	0.5	Biological Process	0.00317255	0.0356964
GO:0055005	ventricular cardiac myofibril assembly	2	4	0.5	Biological Process	0.00317255	0.0356964
GO:0097026	dendritic cell dendrite assembly	2	4	0.5	Biological Process	0.00317255	0.0356964
GO:1901509	regulation of endothelial tube morphogenesis	2	4	0.5	Biological Process	0.00317255	0.0356964
GO:1903243	negative regulation of cardiac muscle hypertrophy in response to stress	2	4	0.5	Biological Process	0.00317255	0.0356964
GO:0034645	cellular macromolecule biosynthetic process	151	5349	0.028	Biological Process	0.00317857	0.0356964
GO:0005605	basal lamina	3	16	0.188	Cellular Component	0.00553112	0.0360298
GO:0071437	invadopodium	3	16	0.188	Cellular Component	0.00553112	0.0360298
GO:0042552	myelination	8	105	0.076	Biological Process	0.00323409	0.0362503
GO:2000112	regulation of cellular macromolecule biosynthetic process	118	4026	0.029	Biological Process	0.00325662	0.036433
GO:0030135	coated vesicle	12	222	0.054	Cellular Component	0.00577744	0.0370494
GO:0098797	plasma membrane protein complex	26	657	0.04	Cellular Component	0.00579395	0.0370494
GO:0043209	myelin sheath	9	142	0.063	Cellular Component	0.00589735	0.0373678
GO:0036119	response to platelet-derived growth factor	4	27	0.148	Biological Process	0.00337671	0.0376327
GO:0060788	ectodermal placode formation	4	27	0.148	Biological Process	0.00337671	0.0376327
GO:0000989	transcription factor activity, transcription factor binding	27	648	0.042	Molecular Function	0.00225981	0.0376878
GO:0001501	skeletal system development	22	498	0.044	Biological Process	0.00339714	0.0377167
GO:0006875	cellular metal ion homeostasis	22	498	0.044	Biological Process	0.00339714	0.0377167
GO:0031328	positive regulation of cellular biosynthetic process	65	1993	0.033	Biological Process	0.00340522	0.0377347
GO:1901343	negative regulation of vasculature development	8	106	0.075	Biological Process	0.00342858	0.0379218
GO:1903670	regulation of sprouting angiogenesis	6	63	0.095	Biological Process	0.00348087	0.0383552
GO:1904377	positive regulation of protein localization to cell periphery	6	63	0.095	Biological Process	0.00348087	0.0383552
GO:0030016	myofibril	12	224	0.054	Cellular Component	0.00619316	0.0388886
GO:0010977	negative regulation of neuron projection development	10	155	0.065	Biological Process	0.00355866	0.0391385
GO:0031672	A band	5	51	0.098	Cellular Component	0.00639378	0.0397635
GO:0031594	neuromuscular junction	6	72	0.083	Cellular Component	0.00644659	0.0397635
GO:0019216	regulation of lipid metabolic process	17	349	0.049	Biological Process	0.00365959	0.0400979
GO:0032970	regulation of actin filament-based process	17	349	0.049	Biological Process	0.00365959	0.0400979
GO:0044853	plasma membrane raft	7	95	0.074	Cellular Component	0.00657182	0.0401804
GO:0002694	regulation of leukocyte activation	19	409	0.046	Biological Process	0.00367981	0.0402441
GO:0001101	response to acid chemical	18	379	0.047	Biological Process	0.00368988	0.0402789
GO:0003007	heart morphogenesis	14	263	0.053	Biological Process	0.00370988	0.0403466
GO:0021537	telencephalon development	14	263	0.053	Biological Process	0.00370988	0.0403466
GO:0032874	positive regulation of stress-activated MAPK cascade	10	156	0.064	Biological Process	0.00372549	0.0404413
GO:0005518	collagen binding	6	60	0.1	Molecular Function	0.00251817	0.0405858
GO:0097367	carbohydrate derivative binding	88	2878	0.031	Molecular Function	0.00252217	0.0405858
GO:0003712	transcription cofactor activity	25	589	0.042	Molecular Function	0.00255133	0.0405858
GO:0010827	regulation of glucose transport	7	85	0.082	Biological Process	0.00374667	0.0405959
GO:0002431	Fc receptor mediated stimulatory signaling pathway	6	64	0.094	Biological Process	0.00376691	0.0407397
GO:0004725	protein tyrosine phosphatase activity	8	103	0.078	Molecular Function	0.00261108	0.0409069
GO:0031269	pseudopodium assembly	3	14	0.214	Biological Process	0.00381359	0.0411685
GO:0034109	homotypic cell-cell adhesion	20	441	0.045	Biological Process	0.00382566	0.0412228
GO:0019725	cellular homeostasis	34	896	0.038	Biological Process	0.00383557	0.0412536
GO:1903727	positive regulation of phospholipid metabolic process	5	45	0.111	Biological Process	0.00386402	0.0413268
GO:0071697	ectodermal placode morphogenesis	4	28	0.143	Biological Process	0.00386781	0.0413268
GO:2000404	regulation of T cell migration	4	28	0.143	Biological Process	0.00386781	0.0413268
GO:0048568	embryonic organ development	23	535	0.043	Biological Process	0.00387064	0.0413268
GO:0009889	regulation of biosynthetic process	125	4326	0.029	Biological Process	0.00390855	0.0416556
GO:1903507	negative regulation of nucleic acid-templated transcription	45	1280	0.035	Biological Process	0.00398055	0.0423459
GO:0001745	compound eye morphogenesis	7	86	0.081	Biological Process	0.00399871	0.0424617
GO:0008366	axon ensheathment	8	109	0.073	Biological Process	0.00406683	0.043029
GO:0072091	regulation of stem cell proliferation	8	109	0.073	Biological Process	0.00406683	0.043029
GO:0031345	negative regulation of cell projection organization	11	184	0.06	Biological Process	0.00409792	0.0432796
GO:0002833	positive regulation of response to biotic stimulus	5	46	0.109	Biological Process	0.00425365	0.0446824
GO:0014911	positive regulation of smooth muscle cell migration	5	46	0.109	Biological Process	0.00425365	0.0446824
GO:0070830	bicellular tight junction assembly	5	46	0.109	Biological Process	0.00425365	0.0446824
GO:0070679	inositol 1,4,5 trisphosphate binding	3	13	0.231	Molecular Function	0.00291869	0.0450436
GO:0007272	ensheathment of neurons	8	110	0.073	Biological Process	0.00429875	0.0450752
GO:0097447	dendritic tree	24	604	0.04	Cellular Component	0.00750107	0.0454205
GO:0008091	spectrin	2	6	0.333	Cellular Component	0.00755923	0.0454205
GO:0044430	cytoskeletal part	50	1523	0.033	Cellular Component	0.00762648	0.045433
GO:0048872	homeostasis of number of cells	14	268	0.052	Biological Process	0.00438001	0.0458451
GO:0038094	Fc-gamma receptor signaling pathway	6	66	0.091	Biological Process	0.00439077	0.0458757
GO:0071696	ectodermal placode development	4	29	0.138	Biological Process	0.00440509	0.0459433
GO:0030132	clathrin coat of coated pit	3	18	0.167	Cellular Component	0.00778812	0.0460027
GO:0042803	protein homodimerization activity	33	863	0.038	Molecular Function	0.00305364	0.0461222
GO:0042731	PH domain binding	2	4	0.5	Molecular Function	0.00307779	0.0461222
GO:0036477	somatodendritic compartment	32	880	0.036	Cellular Component	0.0080222	0.0469872
GO:0050768	negative regulation of neurogenesis	15	298	0.05	Biological Process	0.00456827	0.0475604
GO:0003008	system process	63	1945	0.032	Biological Process	0.00460613	0.0478694
GO:1902679	negative regulation of RNA biosynthetic process	45	1291	0.035	Biological Process	0.00464966	0.0482361
GO:0007157	heterophilic cell-cell adhesion via plasma membrane cell adhesion molecules	5	47	0.106	Biological Process	0.0046705	0.0483461
GO:0051151	negative regulation of smooth muscle cell differentiation	3	15	0.2	Biological Process	0.00468505	0.0483461
GO:1902414	protein localization to cell junction	3	15	0.2	Biological Process	0.00468505	0.0483461
GO:0065003	macromolecular complex assembly	67	2096	0.032	Biological Process	0.00471275	0.0484897
GO:0048863	stem cell differentiation	17	358	0.047	Biological Process	0.00471555	0.0484897
GO:0030139	endocytic vesicle	12	233	0.052	Cellular Component	0.00836561	0.0485902
GO:0051172	negative regulation of nitrogen compound metabolic process	73	2322	0.031	Biological Process	0.00474098	0.0486657
GO:0030098	lymphocyte differentiation	15	300	0.05	Biological Process	0.00485525	0.0497226
GO:0034112	positive regulation of homotypic cell-cell adhesion	10	162	0.062	Biological Process	0.00486094	0.0497226
GO:0006357	regulation of transcription from RNA polymerase II promoter	73	2325	0.031	Biological Process	0.00489248	0.0499579
GO:0030031	cell projection assembly	22	514	0.043	Biological Process	0.00492117	0.0501634
GO:0018193	peptidyl-amino acid modification	42	1189	0.035	Biological Process	0.00493755	0.0502428
GO:1903706	regulation of hemopoiesis	17	360	0.047	Biological Process	0.00498123	0.0502568
GO:0006110	regulation of glycolytic process	4	30	0.133	Biological Process	0.00499046	0.0502568
GO:0030811	regulation of nucleotide catabolic process	4	30	0.133	Biological Process	0.00499046	0.0502568
GO:0043552	positive regulation of phosphatidylinositol 3-kinase activity	4	30	0.133	Biological Process	0.00499046	0.0502568
GO:0070884	regulation of calcineurin-NFAT signaling cascade	4	30	0.133	Biological Process	0.00499046	0.0502568
GO:1902622	regulation of neutrophil migration	4	30	0.133	Biological Process	0.00499046	0.0502568
GO:0060537	muscle tissue development	18	391	0.046	Biological Process	0.00508512	0.0506813
GO:0042100	B cell proliferation	6	68	0.088	Biological Process	0.00508769	0.0506813
GO:0006807	nitrogen compound metabolic process	253	9721	0.026	Biological Process	0.00509794	0.0506813
GO:0009725	response to hormone	38	1051	0.036	Biological Process	0.00509943	0.0506813
GO:0043933	macromolecular complex subunit organization	93	3096	0.03	Biological Process	0.00511019	0.0506813
GO:0007635	chemosensory behavior	5	48	0.104	Biological Process	0.00511557	0.0506813
GO:0035850	epithelial cell differentiation involved in kidney development	5	48	0.104	Biological Process	0.00511557	0.0506813
GO:0097530	granulocyte migration	7	90	0.078	Biological Process	0.00513724	0.0506813
GO:0002429	immune response-activating cell surface receptor signaling pathway	12	217	0.055	Biological Process	0.00517899	0.0506813
GO:0010616	negative regulation of cardiac muscle adaptation	2	5	0.4	Biological Process	0.00520586	0.0506813
GO:0044336	canonical Wnt signaling pathway involved in negative regulation of apoptotic process	2	5	0.4	Biological Process	0.00520586	0.0506813
GO:0045500	sevenless signaling pathway	2	5	0.4	Biological Process	0.00520586	0.0506813
GO:0051599	response to hydrostatic pressure	2	5	0.4	Biological Process	0.00520586	0.0506813
GO:0060605	tube lumen cavitation	2	5	0.4	Biological Process	0.00520586	0.0506813
GO:0060662	salivary gland cavitation	2	5	0.4	Biological Process	0.00520586	0.0506813
GO:0070106	interleukin-27-mediated signaling pathway	2	5	0.4	Biological Process	0.00520586	0.0506813
GO:0070757	interleukin-35-mediated signaling pathway	2	5	0.4	Biological Process	0.00520586	0.0506813
GO:0070983	dendrite guidance	2	5	0.4	Biological Process	0.00520586	0.0506813
GO:1902961	positive regulation of aspartic-type endopeptidase activity involved in amyloid precursor protein catabolic process	2	5	0.4	Biological Process	0.00520586	0.0506813
GO:2000586	regulation of platelet-derived growth factor receptor-beta signaling pathway	2	5	0.4	Biological Process	0.00520586	0.0506813
GO:1901652	response to peptide	21	485	0.043	Biological Process	0.00521921	0.0507269
GO:0071822	protein complex subunit organization	69	2182	0.032	Biological Process	0.00531081	0.0515316
GO:1901981	phosphatidylinositol phosphate binding	10	157	0.064	Molecular Function	0.00349519	0.051629
GO:0043123	positive regulation of I-kappaB kinase/NF-kappaB signaling	8	114	0.07	Biological Process	0.00532973	0.0516295
GO:0097305	response to alcohol	21	486	0.043	Biological Process	0.00534049	0.0516482
GO:0030336	negative regulation of cell migration	12	218	0.055	Biological Process	0.00536868	0.0518352
GO:0050896	response to stimulus	267	10343	0.026	Biological Process	0.00538273	0.0518781
GO:0070372	regulation of ERK1 and ERK2 cascade	13	246	0.053	Biological Process	0.00539085	0.0518781
GO:0099512	supramolecular fiber	30	818	0.037	Cellular Component	0.00903151	0.0520245
GO:0015914	phospholipid transport	6	69	0.087	Biological Process	0.00546506	0.0523339
GO:0048806	genitalia development	6	69	0.087	Biological Process	0.00546506	0.0523339
GO:0060411	cardiac septum morphogenesis	6	69	0.087	Biological Process	0.00546506	0.0523339
GO:1903039	positive regulation of leukocyte cell-cell adhesion	10	165	0.061	Biological Process	0.00552231	0.0527958
GO:0007435	salivary gland morphogenesis	5	49	0.102	Biological Process	0.00558987	0.053181
GO:0048483	autonomic nervous system development	5	49	0.102	Biological Process	0.00558987	0.053181
GO:2001238	positive regulation of extrinsic apoptotic signaling pathway	5	49	0.102	Biological Process	0.00558987	0.053181
GO:0031644	regulation of neurological system process	8	115	0.07	Biological Process	0.00561471	0.0533307
GO:1902903	regulation of fibril organization	15	305	0.049	Biological Process	0.0056372	0.053396
GO:0031268	pseudopodium organization	3	16	0.188	Biological Process	0.00566722	0.053396
GO:0070102	interleukin-6-mediated signaling pathway	3	16	0.188	Biological Process	0.00566722	0.053396
GO:0070571	negative regulation of neuron projection regeneration	3	16	0.188	Biological Process	0.00566722	0.053396
GO:0090330	regulation of platelet aggregation	3	16	0.188	Biological Process	0.00566722	0.053396
GO:1990782	protein tyrosine kinase binding	7	86	0.081	Molecular Function	0.00367469	0.053516
GO:0016791	phosphatase activity	19	416	0.046	Molecular Function	0.00373409	0.0536257
GO:0005901	caveola	6	78	0.077	Cellular Component	0.00944544	0.0539629
GO:0005057	receptor signaling protein activity	9	134	0.067	Molecular Function	0.00387126	0.0542078
GO:0000988	transcription factor activity, protein binding	27	675	0.04	Molecular Function	0.00394439	0.0542078
GO:0004721	phosphoprotein phosphatase activity	11	186	0.059	Molecular Function	0.00395899	0.0542078
GO:0017112	Rab guanyl-nucleotide exchange factor activity	5	46	0.109	Molecular Function	0.00398432	0.0542078
GO:0051480	regulation of cytosolic calcium ion concentration	14	277	0.051	Biological Process	0.00583197	0.0548599
GO:0043235	receptor complex	13	267	0.049	Cellular Component	0.00969843	0.0549577
GO:0045177	apical part of cell	17	390	0.044	Cellular Component	0.0098247	0.0552243
GO:0003158	endothelium development	8	116	0.069	Biological Process	0.00591117	0.0555156
GO:0043292	contractile fiber	12	239	0.05	Cellular Component	0.0101171	0.0558748
GO:0002116	semaphorin receptor complex	2	7	0.286	Cellular Component	0.0104214	0.0558748
GO:0005642	annulate lamellae	2	7	0.286	Cellular Component	0.0104214	0.0558748
GO:0031088	platelet dense granule membrane	2	7	0.286	Cellular Component	0.0104214	0.0558748
GO:0031095	platelet dense tubular network membrane	2	7	0.286	Cellular Component	0.0104214	0.0558748
GO:0043219	lateral loop	2	7	0.286	Cellular Component	0.0104214	0.0558748
GO:0010976	positive regulation of neuron projection development	15	307	0.049	Biological Process	0.00597717	0.0560455
GO:0001701	in utero embryonic development	17	367	0.046	Biological Process	0.0060093	0.0562566
GO:0008045	motor neuron axon guidance	5	50	0.1	Biological Process	0.00609436	0.0567804
GO:0021795	cerebral cortex cell migration	5	50	0.1	Biological Process	0.00609436	0.0567804
GO:1902305	regulation of sodium ion transmembrane transport	5	50	0.1	Biological Process	0.00609436	0.0567804
GO:0045927	positive regulation of growth	15	308	0.049	Biological Process	0.00615325	0.0572379
GO:0071901	negative regulation of protein serine/threonine kinase activity	8	117	0.068	Biological Process	0.00621938	0.0577612
GO:0001725	stress fiber	5	58	0.086	Cellular Component	0.0109395	0.0577641
GO:0097517	contractile actin filament bundle	5	58	0.086	Cellular Component	0.0109395	0.0577641
GO:1901888	regulation of cell junction assembly	6	71	0.085	Biological Process	0.0062806	0.0582374
GO:0048668	collateral sprouting	4	32	0.125	Biological Process	0.00631287	0.0583517
GO:0090218	positive regulation of lipid kinase activity	4	32	0.125	Biological Process	0.00631287	0.0583517
GO:0031324	negative regulation of cellular metabolic process	79	2579	0.031	Biological Process	0.00633989	0.058509
GO:0050807	regulation of synapse organization	12	223	0.054	Biological Process	0.00640164	0.0589859
GO:0016525	negative regulation of angiogenesis	7	94	0.074	Biological Process	0.00650358	0.0595248
GO:0033057	multicellular organism reproductive behavior	7	94	0.074	Biological Process	0.00650358	0.0595248
GO:0050805	negative regulation of synaptic transmission	7	94	0.074	Biological Process	0.00650358	0.0595248
GO:0072657	protein localization to membrane	23	559	0.041	Biological Process	0.00650956	0.0595248
GO:0002221	pattern recognition receptor signaling pathway	9	143	0.063	Biological Process	0.00652117	0.0595248
GO:0022612	gland morphogenesis	9	143	0.063	Biological Process	0.00652117	0.0595248
GO:0006355	regulation of transcription, DNA-templated	104	3556	0.029	Biological Process	0.0066231	0.06033
GO:0061098	positive regulation of protein tyrosine kinase activity	5	51	0.098	Biological Process	0.00663001	0.06033
GO:0014909	smooth muscle cell migration	6	72	0.083	Biological Process	0.00671998	0.0609591
GO:2000106	regulation of leukocyte apoptotic process	6	72	0.083	Biological Process	0.00671998	0.0609591
GO:0043584	nose development	3	17	0.176	Biological Process	0.00676362	0.0609768
GO:0051481	negative regulation of cytosolic calcium ion concentration	3	17	0.176	Biological Process	0.00676362	0.0609768
GO:0055012	ventricular cardiac muscle cell differentiation	3	17	0.176	Biological Process	0.00676362	0.0609768
GO:1900746	regulation of vascular endothelial growth factor signaling pathway	3	17	0.176	Biological Process	0.00676362	0.0609768
GO:0007369	gastrulation	13	253	0.051	Biological Process	0.00677611	0.0609954
GO:0016311	dephosphorylation	20	465	0.043	Biological Process	0.00679704	0.0610898
GO:0010556	regulation of macromolecule biosynthetic process	118	4116	0.029	Biological Process	0.00686239	0.0615308
GO:0008015	blood circulation	19	434	0.044	Biological Process	0.00686714	0.0615308
GO:0050808	synapse organization	18	403	0.045	Biological Process	0.00688677	0.0616124
GO:0044449	contractile fiber part	11	215	0.051	Cellular Component	0.0118506	0.0621042
GO:0071782	endoplasmic reticulum tubular network	3	21	0.143	Cellular Component	0.0120597	0.0627286
GO:0006109	regulation of carbohydrate metabolic process	10	171	0.058	Biological Process	0.00705471	0.0630185
GO:0051019	mitogen-activated protein kinase binding	4	30	0.133	Molecular Function	0.00472577	0.0634604
GO:0003682	chromatin binding	24	588	0.041	Molecular Function	0.00501745	0.0636993
GO:0004614	phosphoglucomutase activity	2	5	0.4	Molecular Function	0.00505159	0.0636993
GO:0008597	calcium-dependent protein serine/threonine phosphatase regulator activity	2	5	0.4	Molecular Function	0.00505159	0.0636993
GO:0008966	phosphoglucosamine mutase activity	2	5	0.4	Molecular Function	0.00505159	0.0636993
GO:0042609	CD4 receptor binding	2	5	0.4	Molecular Function	0.00505159	0.0636993
GO:0098554	cytoplasmic side of endoplasmic reticulum membrane	4	39	0.103	Cellular Component	0.0123394	0.0637079
GO:0046580	negative regulation of Ras protein signal transduction	5	52	0.096	Biological Process	0.0071978	0.0640035
GO:0050775	positive regulation of dendrite morphogenesis	5	52	0.096	Biological Process	0.0071978	0.0640035
GO:0060038	cardiac muscle cell proliferation	5	52	0.096	Biological Process	0.0071978	0.0640035
GO:0071407	cellular response to organic cyclic compound	24	597	0.04	Biological Process	0.00726302	0.0644854
GO:0021536	diencephalon development	7	96	0.073	Biological Process	0.00728023	0.064531
GO:0034762	regulation of transmembrane transport	21	500	0.042	Biological Process	0.00729735	0.064531
GO:0060041	retina development in camera-type eye	11	199	0.055	Biological Process	0.00730124	0.064531
GO:1903522	regulation of blood circulation	12	227	0.053	Biological Process	0.0073362	0.0647422
GO:0014706	striated muscle tissue development	17	375	0.045	Biological Process	0.00738888	0.065109
GO:0051252	regulation of RNA metabolic process	109	3769	0.029	Biological Process	0.0075105	0.0660008
GO:0006351	transcription, DNA-templated	109	3771	0.029	Biological Process	0.00763285	0.0660008
GO:0000820	regulation of glutamine family amino acid metabolic process	2	6	0.333	Biological Process	0.00768834	0.0660008
GO:0002606	positive regulation of dendritic cell antigen processing and presentation	2	6	0.333	Biological Process	0.00768834	0.0660008
GO:0003056	regulation of vascular smooth muscle contraction	2	6	0.333	Biological Process	0.00768834	0.0660008
GO:0021553	olfactory nerve development	2	6	0.333	Biological Process	0.00768834	0.0660008
GO:0021960	anterior commissure morphogenesis	2	6	0.333	Biological Process	0.00768834	0.0660008
GO:0042117	monocyte activation	2	6	0.333	Biological Process	0.00768834	0.0660008
GO:0050861	positive regulation of B cell receptor signaling pathway	2	6	0.333	Biological Process	0.00768834	0.0660008
GO:0060318	definitive erythrocyte differentiation	2	6	0.333	Biological Process	0.00768834	0.0660008
GO:0072257	metanephric nephron tubule epithelial cell differentiation	2	6	0.333	Biological Process	0.00768834	0.0660008
GO:0072307	regulation of metanephric nephron tubule epithelial cell differentiation	2	6	0.333	Biological Process	0.00768834	0.0660008
GO:1900246	positive regulation of RIG-I signaling pathway	2	6	0.333	Biological Process	0.00768834	0.0660008
GO:1902285	semaphorin-plexin signaling pathway involved in neuron projection guidance	2	6	0.333	Biological Process	0.00768834	0.0660008
GO:1902959	regulation of aspartic-type endopeptidase activity involved in amyloid precursor protein catabolic process	2	6	0.333	Biological Process	0.00768834	0.0660008
GO:1990809	endoplasmic reticulum tubular network membrane organization	2	6	0.333	Biological Process	0.00768834	0.0660008
GO:2001013	epithelial cell proliferation involved in renal tubule morphogenesis	2	6	0.333	Biological Process	0.00768834	0.0660008
GO:1903506	regulation of nucleic acid-templated transcription	104	3574	0.029	Biological Process	0.00769313	0.0660008
GO:0031349	positive regulation of defense response	15	316	0.047	Biological Process	0.00771738	0.0661119
GO:0031674	I band	8	134	0.06	Cellular Component	0.0129013	0.066119
GO:0045935	positive regulation of nucleobase-containing compound metabolic process	61	1917	0.032	Biological Process	0.0077301	0.066124
GO:0072073	kidney epithelium development	9	147	0.061	Biological Process	0.00776586	0.0663329
GO:0030003	cellular cation homeostasis	23	568	0.04	Biological Process	0.00782103	0.0666554
GO:0002053	positive regulation of mesenchymal cell proliferation	4	34	0.118	Biological Process	0.00784918	0.0666554
GO:0007413	axonal fasciculation	4	34	0.118	Biological Process	0.00784918	0.0666554
GO:0043030	regulation of macrophage activation	4	34	0.118	Biological Process	0.00784918	0.0666554
GO:1903055	positive regulation of extracellular matrix organization	10	174	0.057	Biological Process	0.00793498	0.0667745
GO:2001141	regulation of RNA biosynthetic process	104	3578	0.029	Biological Process	0.00795021	0.0667745
GO:0001783	B cell apoptotic process	3	18	0.167	Biological Process	0.00797733	0.0667745
GO:0021783	preganglionic parasympathetic fiber development	3	18	0.167	Biological Process	0.00797733	0.0667745
GO:0048268	clathrin coat assembly	3	18	0.167	Biological Process	0.00797733	0.0667745
GO:0050857	positive regulation of antigen receptor-mediated signaling pathway	3	18	0.167	Biological Process	0.00797733	0.0667745
GO:0051043	regulation of membrane protein ectodomain proteolysis	3	18	0.167	Biological Process	0.00797733	0.0667745
GO:0060850	regulation of transcription involved in cell fate commitment	3	18	0.167	Biological Process	0.00797733	0.0667745
GO:0090023	positive regulation of neutrophil chemotaxis	3	18	0.167	Biological Process	0.00797733	0.0667745
GO:0097090	presynaptic membrane organization	3	18	0.167	Biological Process	0.00797733	0.0667745
GO:0006461	protein complex assembly	55	1697	0.032	Biological Process	0.00800019	0.0667747
GO:0070271	protein complex biogenesis	55	1697	0.032	Biological Process	0.00800019	0.0667747
GO:0044433	cytoplasmic vesicle part	38	1128	0.034	Cellular Component	0.0131841	0.0670751
GO:0046983	protein dimerization activity	46	1359	0.034	Molecular Function	0.00538905	0.0671358
GO:2000181	negative regulation of blood vessel morphogenesis	7	98	0.071	Biological Process	0.00812351	0.0677075
GO:0055065	metal ion homeostasis	23	570	0.04	Biological Process	0.00814004	0.0677488
GO:0003012	muscle system process	17	379	0.045	Biological Process	0.00816874	0.0678192
GO:0043954	cellular component maintenance	6	75	0.08	Biological Process	0.00817168	0.0678192
GO:0009059	macromolecule biosynthetic process	151	5477	0.028	Biological Process	0.00823412	0.0682406
GO:0010565	regulation of cellular ketone metabolic process	8	123	0.065	Biological Process	0.00833186	0.0688555
GO:0021987	cerebral cortex development	8	123	0.065	Biological Process	0.00833186	0.0688555
GO:0001763	morphogenesis of a branching structure	12	231	0.052	Biological Process	0.00837487	0.0690575
GO:0051258	protein polymerization	15	319	0.047	Biological Process	0.00837991	0.0690575
GO:0005955	calcineurin complex	2	8	0.25	Cellular Component	0.0136836	0.0691121
GO:0070371	ERK1 and ERK2 cascade	13	260	0.05	Biological Process	0.00843025	0.0693038
GO:0038095	Fc-epsilon receptor signaling pathway	5	54	0.093	Biological Process	0.00843348	0.0693038
GO:0048878	chemical homeostasis	37	1050	0.035	Biological Process	0.00845705	0.0693102
GO:0051253	negative regulation of RNA metabolic process	46	1372	0.034	Biological Process	0.00845796	0.0693102
GO:0031326	regulation of cellular biosynthetic process	121	4265	0.028	Biological Process	0.00858198	0.0702282
GO:0097659	nucleic acid-templated transcription	109	3786	0.029	Biological Process	0.00860659	0.0703312
GO:0045089	positive regulation of innate immune response	12	232	0.052	Biological Process	0.00865168	0.0705032
GO:0002521	leukocyte differentiation	19	444	0.043	Biological Process	0.00865174	0.0705032
GO:0030890	positive regulation of B cell proliferation	4	35	0.114	Biological Process	0.00870167	0.0707132
GO:1900271	regulation of long-term synaptic potentiation	4	35	0.114	Biological Process	0.00870167	0.0707132
GO:0048762	mesenchymal cell differentiation	11	204	0.054	Biological Process	0.00872007	0.0707513
GO:0021761	limbic system development	8	124	0.065	Biological Process	0.00873054	0.0707513
GO:0002262	myeloid cell homeostasis	9	150	0.06	Biological Process	0.00881243	0.0713161
GO:0051896	regulation of protein kinase B signaling	10	177	0.056	Biological Process	0.00889756	0.0719055
GO:0010629	negative regulation of gene expression	57	1781	0.032	Biological Process	0.00892977	0.0720663
GO:2000113	negative regulation of cellular macromolecule biosynthetic process	50	1523	0.033	Biological Process	0.00900349	0.0725612
GO:0045088	regulation of innate immune response	14	292	0.048	Biological Process	0.00908939	0.0731527
GO:0001751	compound eye photoreceptor cell differentiation	5	55	0.091	Biological Process	0.00910323	0.0731634
GO:0050778	positive regulation of immune response	22	543	0.041	Biological Process	0.00911987	0.0731966
GO:0038127	ERBB signaling pathway	9	151	0.06	Biological Process	0.00918401	0.0736105
GO:0048588	developmental cell growth	13	263	0.049	Biological Process	0.00922977	0.0736201
GO:0002758	innate immune response-activating signal transduction	10	178	0.056	Biological Process	0.00923753	0.0736201
GO:0042475	odontogenesis of dentin-containing tooth	6	77	0.078	Biological Process	0.00925667	0.0736201
GO:0071621	granulocyte chemotaxis	6	77	0.078	Biological Process	0.00925667	0.0736201
GO:0003299	muscle hypertrophy in response to stress	3	19	0.158	Biological Process	0.00931103	0.0736201
GO:0014898	cardiac muscle hypertrophy in response to stress	3	19	0.158	Biological Process	0.00931103	0.0736201
GO:0055098	response to low-density lipoprotein particle	3	19	0.158	Biological Process	0.00931103	0.0736201
GO:0071404	cellular response to low-density lipoprotein particle stimulus	3	19	0.158	Biological Process	0.00931103	0.0736201
GO:0071624	positive regulation of granulocyte chemotaxis	3	19	0.158	Biological Process	0.00931103	0.0736201
GO:0090050	positive regulation of cell migration involved in sprouting angiogenesis	3	19	0.158	Biological Process	0.00931103	0.0736201
GO:0003677	DNA binding	78	2577	0.03	Molecular Function	0.00600877	0.0739652
GO:1901653	cellular response to peptide	16	354	0.045	Biological Process	0.00944873	0.0746059
GO:0050803	regulation of synapse structure or activity	17	385	0.044	Biological Process	0.00946121	0.0746059
GO:0003700	transcription factor activity, sequence-specific DNA binding	50	1516	0.033	Molecular Function	0.00615581	0.0748836
GO:0001071	nucleic acid binding transcription factor activity	50	1517	0.033	Molecular Function	0.00623251	0.0749351
GO:0003279	cardiac septum development	7	101	0.069	Biological Process	0.00952042	0.0749717
GO:0006509	membrane protein ectodomain proteolysis	4	36	0.111	Biological Process	0.00961246	0.0755947
GO:0015631	tubulin binding	17	375	0.045	Molecular Function	0.00636742	0.0756771
GO:0007618	mating	5	56	0.089	Biological Process	0.00980877	0.077035
GO:0032869	cellular response to insulin stimulus	12	236	0.051	Biological Process	0.00983106	0.0771066
GO:0016055	Wnt signaling pathway	19	450	0.042	Biological Process	0.00989087	0.0774719
GO:0042110	T cell activation	17	387	0.044	Biological Process	0.0099266	0.0775441
GO:0070489	T cell aggregation	17	387	0.044	Biological Process	0.0099266	0.0775441
GO:0019722	calcium-mediated signaling	10	180	0.056	Biological Process	0.00994723	0.0776016
GO:0030178	negative regulation of Wnt signaling pathway	9	153	0.059	Biological Process	0.00996262	0.0776182
GO:0009986	cell surface	27	748	0.036	Cellular Component	0.0155715	0.0780442
GO:0016323	basolateral plasma membrane	11	224	0.049	Cellular Component	0.015676	0.0780442
GO:0032774	RNA biosynthetic process	109	3806	0.029	Biological Process	0.0100698	0.0783489
GO:0052548	regulation of endopeptidase activity	15	326	0.046	Biological Process	0.0101023	0.0784978
GO:2000027	regulation of organ morphogenesis	12	237	0.051	Biological Process	0.0101445	0.0787211
GO:0071593	lymphocyte aggregation	17	388	0.044	Biological Process	0.010166	0.0787834
GO:0005548	phospholipid transporter activity	5	52	0.096	Molecular Function	0.00675384	0.0793576
GO:0000981	RNA polymerase II transcription factor activity, sequence-specific DNA binding	42	1232	0.034	Molecular Function	0.00687935	0.0799241
GO:0030017	sarcomere	10	196	0.051	Cellular Component	0.0162938	0.0799673
GO:0005769	early endosome	14	317	0.044	Cellular Component	0.0163773	0.0799673
GO:0005884	actin filament	6	88	0.068	Cellular Component	0.0164625	0.0799673
GO:0016342	catenin complex	2	9	0.222	Cellular Component	0.0173258	0.0799673
GO:0031089	platelet dense granule lumen	2	9	0.222	Cellular Component	0.0173258	0.0799673
GO:0031094	platelet dense tubular network	2	9	0.222	Cellular Component	0.0173258	0.0799673
GO:0036056	filtration diaphragm	2	9	0.222	Cellular Component	0.0173258	0.0799673
GO:0036057	slit diaphragm	2	9	0.222	Cellular Component	0.0173258	0.0799673
GO:0044327	dendritic spine head	2	9	0.222	Cellular Component	0.0173258	0.0799673
GO:1990907	beta-catenin-TCF complex	2	9	0.222	Cellular Component	0.0173258	0.0799673
GO:0016010	dystrophin-associated glycoprotein complex	3	24	0.125	Cellular Component	0.0174391	0.0799673
GO:0090665	glycoprotein complex	3	24	0.125	Cellular Component	0.0174391	0.0799673
GO:0072001	renal system development	15	327	0.046	Biological Process	0.0103697	0.0802553
GO:0044262	cellular carbohydrate metabolic process	17	389	0.044	Biological Process	0.0104101	0.0804613
GO:0002040	sprouting angiogenesis	7	103	0.068	Biological Process	0.0105444	0.0808459
GO:0007431	salivary gland development	5	57	0.088	Biological Process	0.010551	0.0808459
GO:0010611	regulation of cardiac muscle hypertrophy	5	57	0.088	Biological Process	0.010551	0.0808459
GO:0014743	regulation of muscle hypertrophy	5	57	0.088	Biological Process	0.010551	0.0808459
GO:0002579	positive regulation of antigen processing and presentation	2	7	0.286	Biological Process	0.010598	0.0808459
GO:0014745	negative regulation of muscle adaptation	2	7	0.286	Biological Process	0.010598	0.0808459
GO:0070417	cellular response to cold	2	7	0.286	Biological Process	0.010598	0.0808459
GO:1902548	negative regulation of cellular response to vascular endothelial growth factor stimulus	2	7	0.286	Biological Process	0.010598	0.0808459
GO:1903242	regulation of cardiac muscle hypertrophy in response to stress	2	7	0.286	Biological Process	0.010598	0.0808459
GO:2001016	positive regulation of skeletal muscle cell differentiation	2	7	0.286	Biological Process	0.010598	0.0808459
GO:0006873	cellular ion homeostasis	23	584	0.039	Biological Process	0.0106833	0.0811826
GO:0090066	regulation of anatomical structure size	22	551	0.04	Biological Process	0.0106873	0.0811826
GO:0060326	cell chemotaxis	11	210	0.052	Biological Process	0.0106946	0.0811826
GO:0014887	cardiac muscle adaptation	3	20	0.15	Biological Process	0.010767	0.0811826
GO:0031581	hemidesmosome assembly	3	20	0.15	Biological Process	0.010767	0.0811826
GO:0034331	cell junction maintenance	3	20	0.15	Biological Process	0.010767	0.0811826
GO:0048745	smooth muscle tissue development	3	20	0.15	Biological Process	0.010767	0.0811826
GO:0071709	membrane assembly	3	20	0.15	Biological Process	0.010767	0.0811826
GO:0071711	basement membrane organization	3	20	0.15	Biological Process	0.010767	0.0811826
GO:0009166	nucleotide catabolic process	8	129	0.062	Biological Process	0.0109413	0.0822846
GO:0071236	cellular response to antibiotic	8	129	0.062	Biological Process	0.0109413	0.0822846
GO:0030855	epithelial cell differentiation	28	754	0.037	Biological Process	0.0109632	0.0823439
GO:0040013	negative regulation of locomotion	13	269	0.048	Biological Process	0.0110064	0.0824112
GO:1904062	regulation of cation transmembrane transport	13	269	0.048	Biological Process	0.0110064	0.0824112
GO:0007159	leukocyte cell-cell adhesion	18	423	0.043	Biological Process	0.0110145	0.0824112
GO:0051216	cartilage development	11	211	0.052	Biological Process	0.0110545	0.0825452
GO:0003300	cardiac muscle hypertrophy	6	80	0.075	Biological Process	0.0110715	0.0825452
GO:0030534	adult behavior	10	183	0.055	Biological Process	0.0110888	0.0825452
GO:0032845	negative regulation of homeostatic process	10	183	0.055	Biological Process	0.0110888	0.0825452
GO:0070486	leukocyte aggregation	17	392	0.043	Biological Process	0.0111701	0.0830451
GO:0030864	cortical actin cytoskeleton	5	66	0.076	Cellular Component	0.0183815	0.083194
GO:0032432	actin filament bundle	5	66	0.076	Cellular Component	0.0183815	0.083194
GO:0010675	regulation of cellular carbohydrate metabolic process	9	156	0.058	Biological Process	0.0112225	0.0833284
GO:0032269	negative regulation of cellular protein metabolic process	39	1142	0.034	Biological Process	0.0112893	0.0837069
GO:0061448	connective tissue development	13	270	0.048	Biological Process	0.0113267	0.0837069
GO:0051145	smooth muscle cell differentiation	5	58	0.086	Biological Process	0.0113307	0.0837069
GO:1903078	positive regulation of protein localization to plasma membrane	5	58	0.086	Biological Process	0.0113307	0.0837069
GO:0055082	cellular chemical homeostasis	27	722	0.037	Biological Process	0.0113633	0.0838423
GO:0070615	nucleosome-dependent ATPase activity	4	34	0.118	Molecular Function	0.00744122	0.0838697
GO:0045159	myosin II binding	2	6	0.333	Molecular Function	0.00746229	0.0838697
GO:0047238	glucuronosyl-N-acetylgalactosaminyl-proteoglycan 4-beta-N-acetylgalactosaminyltransferase activity	2	6	0.333	Molecular Function	0.00746229	0.0838697
GO:0021543	pallium development	10	184	0.054	Biological Process	0.0114906	0.0846741
GO:0045165	cell fate commitment	18	425	0.042	Biological Process	0.0115172	0.0847639
GO:0044463	cell projection part	45	1416	0.032	Cellular Component	0.0188912	0.0849496
GO:0006366	transcription from RNA polymerase II promoter	74	2451	0.03	Biological Process	0.011581	0.0851261
GO:0021955	central nervous system neuron axonogenesis	4	38	0.105	Biological Process	0.0116146	0.0852663
GO:0002831	regulation of response to biotic stimulus	9	157	0.057	Biological Process	0.0116679	0.0854427
GO:0050870	positive regulation of T cell activation	9	157	0.057	Biological Process	0.0116679	0.0854427
GO:0060341	regulation of cellular localization	42	1253	0.034	Biological Process	0.0117232	0.0855662
GO:0014896	muscle hypertrophy	6	81	0.074	Biological Process	0.0117286	0.0855662
GO:0014897	striated muscle hypertrophy	6	81	0.074	Biological Process	0.0117286	0.0855662
GO:0032403	protein complex binding	33	919	0.036	Molecular Function	0.0077615	0.0858888
GO:0016301	kinase activity	38	1097	0.035	Molecular Function	0.00780807	0.0858888
GO:0048639	positive regulation of developmental growth	11	213	0.052	Biological Process	0.0118022	0.0859956
GO:0030669	clathrin-coated endocytic vesicle membrane	3	25	0.12	Cellular Component	0.0194835	0.086497
GO:1990752	microtubule end	3	25	0.12	Cellular Component	0.0194835	0.086497
GO:0019903	protein phosphatase binding	9	150	0.06	Molecular Function	0.00800708	0.0871508
GO:0016049	cell growth	22	557	0.039	Biological Process	0.012	0.087233
GO:0051641	cellular localization	108	3789	0.029	Biological Process	0.0120018	0.087233
GO:0006893	Golgi to plasma membrane transport	5	59	0.085	Biological Process	0.0121488	0.0878646
GO:0031646	positive regulation of neurological system process	5	59	0.085	Biological Process	0.0121488	0.0878646
GO:0032922	circadian regulation of gene expression	5	59	0.085	Biological Process	0.0121488	0.0878646
GO:0051058	negative regulation of small GTPase mediated signal transduction	5	59	0.085	Biological Process	0.0121488	0.0878646
GO:0048738	cardiac muscle tissue development	11	214	0.051	Biological Process	0.0121902	0.0880552
GO:0042692	muscle cell differentiation	18	428	0.042	Biological Process	0.0123054	0.088425
GO:0072089	stem cell proliferation	10	186	0.054	Biological Process	0.0123271	0.088425
GO:0007626	locomotory behavior	13	273	0.048	Biological Process	0.0123312	0.088425
GO:0003159	morphogenesis of an endothelium	3	21	0.143	Biological Process	0.0123472	0.088425
GO:0044090	positive regulation of vacuole organization	3	21	0.143	Biological Process	0.0123472	0.088425
GO:0048486	parasympathetic nervous system development	3	21	0.143	Biological Process	0.0123472	0.088425
GO:1990709	presynaptic active zone organization	3	21	0.143	Biological Process	0.0123472	0.088425
GO:0043269	regulation of ion transport	23	592	0.039	Biological Process	0.0124033	0.0886198
GO:0048678	response to axon injury	6	82	0.073	Biological Process	0.0124128	0.0886198
GO:0007173	epidermal growth factor receptor signaling pathway	8	132	0.061	Biological Process	0.0124521	0.0886198
GO:0045834	positive regulation of lipid metabolic process	8	132	0.061	Biological Process	0.0124521	0.0886198
GO:0097529	myeloid leukocyte migration	8	132	0.061	Biological Process	0.0124521	0.0886198
GO:0072511	divalent inorganic cation transport	22	559	0.039	Biological Process	0.0124652	0.0886198
GO:0008376	acetylgalactosaminyltransferase activity	4	35	0.114	Molecular Function	0.00825171	0.0888778
GO:0043197	dendritic spine	9	174	0.052	Cellular Component	0.0203728	0.0898724
GO:0043001	Golgi to plasma membrane protein transport	4	39	0.103	Biological Process	0.0127087	0.0901319
GO:0070527	platelet aggregation	4	39	0.103	Biological Process	0.0127087	0.0901319
GO:0090276	regulation of peptide hormone secretion	10	187	0.053	Biological Process	0.0127621	0.0904011
GO:0032580	Golgi cisterna membrane	5	68	0.074	Cellular Component	0.0206586	0.09056
GO:0048365	Rac GTPase binding	5	55	0.091	Molecular Function	0.00854915	0.0911321
GO:0006469	negative regulation of protein kinase activity	12	245	0.049	Biological Process	0.0129396	0.0915323
GO:0014070	response to organic cyclic compound	36	1045	0.034	Biological Process	0.0129531	0.0915323
GO:0050851	antigen receptor-mediated signaling pathway	8	133	0.06	Biological Process	0.0129882	0.0916692
GO:0071277	cellular response to calcium ion	5	60	0.083	Biological Process	0.013006	0.0916845
GO:0044309	neuron spine	9	175	0.051	Cellular Component	0.0210557	0.0917241
GO:0014812	muscle cell migration	6	83	0.072	Biological Process	0.0131245	0.0920761
GO:0021954	central nervous system neuron development	6	83	0.072	Biological Process	0.0131245	0.0920761
GO:0032465	regulation of cytokinesis	6	83	0.072	Biological Process	0.0131245	0.0920761
GO:0070542	response to fatty acid	6	83	0.072	Biological Process	0.0131245	0.0920761
GO:0031092	platelet alpha granule membrane	2	10	0.2	Cellular Component	0.0213286	0.092093
GO:0005794	Golgi apparatus	44	1390	0.032	Cellular Component	0.0214047	0.092093
GO:0004672	protein kinase activity	27	718	0.038	Molecular Function	0.00875041	0.0923258
GO:0060485	mesenchyme development	13	276	0.047	Biological Process	0.0134032	0.0938723
GO:0051251	positive regulation of lymphocyte activation	11	217	0.051	Biological Process	0.0134126	0.0938723
GO:0007422	peripheral nervous system development	7	108	0.065	Biological Process	0.0134515	0.0940317
GO:0030175	filopodium	6	94	0.064	Cellular Component	0.0220655	0.0943535
GO:0051248	negative regulation of protein metabolic process	40	1192	0.034	Biological Process	0.0135337	0.0944934
GO:0043405	regulation of MAP kinase activity	14	307	0.046	Biological Process	0.0136384	0.0949919
GO:0060538	skeletal muscle organ development	10	189	0.053	Biological Process	0.0136669	0.0949919
GO:1990138	neuron projection extension	10	189	0.053	Biological Process	0.0136669	0.0949919
GO:0010959	regulation of metal ion transport	15	338	0.044	Biological Process	0.0136936	0.0949919
GO:0032103	positive regulation of response to external stimulus	15	338	0.044	Biological Process	0.0136936	0.0949919
GO:0048592	eye morphogenesis	13	277	0.047	Biological Process	0.013776	0.0949919
GO:0001954	positive regulation of cell-matrix adhesion	4	40	0.1	Biological Process	0.0138665	0.0949919
GO:0043470	regulation of carbohydrate catabolic process	4	40	0.1	Biological Process	0.0138665	0.0949919
GO:0043471	regulation of cellular carbohydrate catabolic process	4	40	0.1	Biological Process	0.0138665	0.0949919
GO:2000401	regulation of lymphocyte migration	4	40	0.1	Biological Process	0.0138665	0.0949919
GO:0002002	regulation of angiotensin levels in blood	2	8	0.25	Biological Process	0.0139135	0.0949919
GO:0007419	ventral cord development	2	8	0.25	Biological Process	0.0139135	0.0949919
GO:0007509	mesoderm migration involved in gastrulation	2	8	0.25	Biological Process	0.0139135	0.0949919
GO:0010612	regulation of cardiac muscle adaptation	2	8	0.25	Biological Process	0.0139135	0.0949919
GO:0035071	salivary gland cell autophagic cell death	2	8	0.25	Biological Process	0.0139135	0.0949919
GO:0071896	protein localization to adherens junction	2	8	0.25	Biological Process	0.0139135	0.0949919
GO:1900272	negative regulation of long-term synaptic potentiation	2	8	0.25	Biological Process	0.0139135	0.0949919
GO:2000051	negative regulation of non-canonical Wnt signaling pathway	2	8	0.25	Biological Process	0.0139135	0.0949919
GO:2001054	negative regulation of mesenchymal cell apoptotic process	2	8	0.25	Biological Process	0.0139135	0.0949919
GO:0010829	negative regulation of glucose transport	3	22	0.136	Biological Process	0.014053	0.0951671
GO:0034695	response to prostaglandin E	3	22	0.136	Biological Process	0.014053	0.0951671
GO:0055094	response to lipoprotein particle	3	22	0.136	Biological Process	0.014053	0.0951671
GO:0071402	cellular response to lipoprotein particle stimulus	3	22	0.136	Biological Process	0.014053	0.0951671
GO:1900273	positive regulation of long-term synaptic potentiation	3	22	0.136	Biological Process	0.014053	0.0951671
GO:1902991	regulation of amyloid precursor protein catabolic process	3	22	0.136	Biological Process	0.014053	0.0951671
GO:2000406	positive regulation of T cell migration	3	22	0.136	Biological Process	0.014053	0.0951671
GO:0097553	calcium ion transmembrane import into cytosol	7	109	0.064	Biological Process	0.0140955	0.0952342
GO:1902656	calcium ion import into cytosol	7	109	0.064	Biological Process	0.0140955	0.0952342
GO:0035591	signaling adaptor activity	6	78	0.077	Molecular Function	0.00915781	0.095285
GO:0008134	transcription factor binding	27	721	0.037	Molecular Function	0.00921519	0.095285
GO:0046661	male sex differentiation	10	190	0.053	Biological Process	0.0141369	0.0954035
GO:0097285	cell-type specific apoptotic process	19	467	0.041	Biological Process	0.0141891	0.0956457
GO:0005926	connecting hemi-adherens junction	1	1	1	Cellular Component	0.0231821	0.0973369
GO:0009431	bacterial-type flagellum basal body, MS ring	1	1	1	Cellular Component	0.0231821	0.0973369
GO:0035693	NOS2-CD74 complex	1	1	1	Cellular Component	0.0231821	0.0973369
GO:0007613	memory	9	163	0.055	Biological Process	0.0146227	0.0984094
GO:0050848	regulation of calcium-mediated signaling	6	85	0.071	Biological Process	0.0146327	0.0984094
GO:0051017	actin filament bundle assembly	8	136	0.059	Biological Process	0.0146978	0.0986201
GO:1901292	nucleoside phosphate catabolic process	8	136	0.059	Biological Process	0.0146978	0.0986201
GO:0019219	regulation of nucleobase-containing compound metabolic process	114	4057	0.028	Biological Process	0.0147363	0.0987068
GO:0001935	endothelial cell proliferation	7	110	0.064	Biological Process	0.0147613	0.0987068
GO:0061326	renal tubule development	7	110	0.064	Biological Process	0.0147613	0.0987068
GO:0032835	glomerulus development	5	62	0.081	Biological Process	0.0148411	0.0990137
GO:0061005	cell differentiation involved in kidney development	5	62	0.081	Biological Process	0.0148411	0.0990137
GO:0046883	regulation of hormone secretion	12	250	0.048	Biological Process	0.0149643	0.0997225
GO:0071396	cellular response to lipid	22	569	0.039	Biological Process	0.0150125	0.0999167
GO:0048596	embryonic camera-type eye morphogenesis	4	41	0.098	Biological Process	0.0150891	0.0999167
GO:0060043	regulation of cardiac muscle cell proliferation	4	41	0.098	Biological Process	0.0150891	0.0999167
GO:0072678	T cell migration	4	41	0.098	Biological Process	0.0150891	0.0999167
GO:0002218	activation of innate immune response	10	192	0.052	Biological Process	0.015113	0.0999167
GO:0014031	mesenchymal cell development	10	192	0.052	Biological Process	0.015113	0.0999167
GO:0035264	multicellular organism growth	10	192	0.052	Biological Process	0.015113	0.0999167
GO:0008305	integrin complex	3	27	0.111	Cellular Component	0.0239524	0.0999689
GO:1902905	positive regulation of fibril organization	9	164	0.055	Biological Process	0.0151644	0.100143
GO:0060401	cytosolic calcium ion transport	8	137	0.058	Biological Process	0.0153024	0.100941
GO:0014033	neural crest cell differentiation	6	86	0.07	Biological Process	0.0154303	0.101599
GO:0072009	nephron epithelium development	7	111	0.063	Biological Process	0.0154492	0.101599
GO:0070482	response to oxygen levels	15	343	0.044	Biological Process	0.0154543	0.101599
GO:0060491	regulation of cell projection assembly	9	165	0.055	Biological Process	0.0157206	0.103234
GO:0021545	cranial nerve development	5	63	0.079	Biological Process	0.0158204	0.103506
GO:0022029	telencephalon cell migration	5	63	0.079	Biological Process	0.0158204	0.103506
GO:0021801	cerebral cortex radial glia guided migration	3	23	0.13	Biological Process	0.0158859	0.103506
GO:0022030	telencephalon glial cell migration	3	23	0.13	Biological Process	0.0158859	0.103506
GO:0035112	genitalia morphogenesis	3	23	0.13	Biological Process	0.0158859	0.103506
GO:0048670	regulation of collateral sprouting	3	23	0.13	Biological Process	0.0158859	0.103506
GO:2000647	negative regulation of stem cell proliferation	3	23	0.13	Biological Process	0.0158859	0.103506
GO:0061572	actin filament bundle organization	8	138	0.058	Biological Process	0.0159248	0.103644
GO:0030122	AP-2 adaptor complex	2	11	0.182	Cellular Component	0.0256736	0.105262
GO:0044666	MLL3/4 complex	2	11	0.182	Cellular Component	0.0256736	0.105262
GO:0045169	fusome	2	11	0.182	Cellular Component	0.0256736	0.105262
GO:0015278	calcium-release channel activity	3	20	0.15	Molecular Function	0.0103265	0.105719
GO:0033003	regulation of mast cell activation	4	42	0.095	Biological Process	0.0163776	0.106472
GO:0031347	regulation of defense response	22	574	0.038	Biological Process	0.0164325	0.106711
GO:0031256	leading edge membrane	8	153	0.052	Cellular Component	0.0263637	0.106887
GO:0098636	protein complex involved in cell adhesion	3	28	0.107	Cellular Component	0.0263768	0.106887
GO:0007156	homophilic cell adhesion via plasma membrane adhesion molecules	8	139	0.058	Biological Process	0.0165654	0.107336
GO:0072006	nephron development	8	139	0.058	Biological Process	0.0165654	0.107336
GO:0032956	regulation of actin cytoskeleton organization	14	315	0.044	Biological Process	0.0166953	0.108058
GO:0051050	positive regulation of transport	31	886	0.035	Biological Process	0.0167398	0.108226
GO:0043623	cellular protein complex assembly	28	781	0.036	Biological Process	0.0168077	0.108545
GO:0051704	multi-organism process	84	2883	0.029	Biological Process	0.0168397	0.108566
GO:0015758	glucose transport	7	113	0.062	Biological Process	0.0168929	0.108566
GO:0042476	odontogenesis	7	113	0.062	Biological Process	0.0168929	0.108566
GO:0048749	compound eye development	7	113	0.062	Biological Process	0.0168929	0.108566
GO:0007268	synaptic transmission	26	712	0.037	Biological Process	0.0169038	0.108566
GO:0071887	leukocyte apoptotic process	6	88	0.068	Biological Process	0.0171148	0.109801
GO:0055037	recycling endosome	8	154	0.052	Cellular Component	0.0272697	0.109867
GO:0099537	trans-synaptic signaling	26	713	0.036	Biological Process	0.0171745	0.110064
GO:0001227	transcriptional repressor activity, RNA polymerase II transcription regulatory region sequence-specific binding	12	243	0.049	Molecular Function	0.010887	0.110365
GO:0001764	neuron migration	9	168	0.054	Biological Process	0.0174794	0.111059
GO:0002604	regulation of dendritic cell antigen processing and presentation	2	9	0.222	Biological Process	0.0176145	0.111059
GO:0002903	negative regulation of B cell apoptotic process	2	9	0.222	Biological Process	0.0176145	0.111059
GO:0014733	regulation of skeletal muscle adaptation	2	9	0.222	Biological Process	0.0176145	0.111059
GO:0021612	facial nerve structural organization	2	9	0.222	Biological Process	0.0176145	0.111059
GO:0035070	salivary gland histolysis	2	9	0.222	Biological Process	0.0176145	0.111059
GO:0045059	positive thymic T cell selection	2	9	0.222	Biological Process	0.0176145	0.111059
GO:0045676	regulation of R7 cell differentiation	2	9	0.222	Biological Process	0.0176145	0.111059
GO:0051665	membrane raft localization	2	9	0.222	Biological Process	0.0176145	0.111059
GO:0060177	regulation of angiotensin metabolic process	2	9	0.222	Biological Process	0.0176145	0.111059
GO:0090158	endoplasmic reticulum membrane organization	2	9	0.222	Biological Process	0.0176145	0.111059
GO:0097048	dendritic cell apoptotic process	2	9	0.222	Biological Process	0.0176145	0.111059
GO:1901098	positive regulation of autophagosome maturation	2	9	0.222	Biological Process	0.0176145	0.111059
GO:1902894	negative regulation of pri-miRNA transcription from RNA polymerase II promoter	2	9	0.222	Biological Process	0.0176145	0.111059
GO:2000668	regulation of dendritic cell apoptotic process	2	9	0.222	Biological Process	0.0176145	0.111059
GO:0044708	single-organism behavior	22	578	0.038	Biological Process	0.017643	0.111087
GO:0099536	synaptic signaling	26	715	0.036	Biological Process	0.0177263	0.111087
GO:0032873	negative regulation of stress-activated MAPK cascade	4	43	0.093	Biological Process	0.017733	0.111087
GO:0070303	negative regulation of stress-activated protein kinase signaling cascade	4	43	0.093	Biological Process	0.017733	0.111087
GO:2000107	negative regulation of leukocyte apoptotic process	4	43	0.093	Biological Process	0.017733	0.111087
GO:2001222	regulation of neuron migration	4	43	0.093	Biological Process	0.017733	0.111087
GO:0032535	regulation of cellular component size	17	413	0.041	Biological Process	0.0177969	0.111205
GO:0003148	outflow tract septum morphogenesis	3	24	0.125	Biological Process	0.0178467	0.111205
GO:0050849	negative regulation of calcium-mediated signaling	3	24	0.125	Biological Process	0.0178467	0.111205
GO:0071480	cellular response to gamma radiation	3	24	0.125	Biological Process	0.0178467	0.111205
GO:0072148	epithelial cell fate commitment	3	24	0.125	Biological Process	0.0178467	0.111205
GO:0014910	regulation of smooth muscle cell migration	5	65	0.077	Biological Process	0.0179062	0.111338
GO:0032602	chemokine production	5	65	0.077	Biological Process	0.0179062	0.111338
GO:0048608	reproductive structure development	22	579	0.038	Biological Process	0.0179564	0.111422
GO:0055080	cation homeostasis	24	647	0.037	Biological Process	0.0179578	0.111422
GO:0060419	heart growth	6	89	0.067	Biological Process	0.0180027	0.111582
GO:0043025	neuronal cell body	22	611	0.036	Cellular Component	0.0280145	0.112219
GO:0031032	actomyosin structure organization	10	198	0.051	Biological Process	0.0183434	0.113574
GO:0044297	cell body	24	683	0.035	Cellular Component	0.0287718	0.113912
GO:0098858	actin-based cell projection	9	185	0.049	Cellular Component	0.0288149	0.113912
GO:0002102	podosome	3	29	0.103	Cellular Component	0.0289276	0.113912
GO:0072583	clathrin-mediated endocytosis	6	90	0.067	Biological Process	0.0189216	0.116983
GO:0051726	regulation of cell cycle	39	1183	0.033	Biological Process	0.0189674	0.116983
GO:0002011	morphogenesis of an epithelial sheet	5	66	0.076	Biological Process	0.019014	0.116983
GO:0014855	striated muscle cell proliferation	5	66	0.076	Biological Process	0.019014	0.116983
GO:0021885	forebrain cell migration	5	66	0.076	Biological Process	0.019014	0.116983
GO:0060420	regulation of heart growth	5	66	0.076	Biological Process	0.019014	0.116983
GO:0014009	glial cell proliferation	4	44	0.091	Biological Process	0.0191562	0.117611
GO:0043536	positive regulation of blood vessel endothelial cell migration	4	44	0.091	Biological Process	0.0191562	0.117611
GO:0005198	structural molecule activity	33	947	0.035	Molecular Function	0.0117921	0.11769
GO:0070851	growth factor receptor binding	8	133	0.06	Molecular Function	0.0119219	0.11769
GO:0005547	phosphatidylinositol-3,4,5-trisphosphate binding	4	39	0.103	Molecular Function	0.012065	0.11769
GO:0050681	androgen receptor binding	4	39	0.103	Molecular Function	0.012065	0.11769
GO:0010508	positive regulation of autophagy	7	116	0.06	Biological Process	0.0192333	0.117837
GO:0061387	regulation of extent of cell growth	7	116	0.06	Biological Process	0.0192333	0.117837
GO:0061458	reproductive system development	22	583	0.038	Biological Process	0.0192536	0.117838
GO:0010558	negative regulation of macromolecule biosynthetic process	50	1592	0.031	Biological Process	0.0193849	0.118517
GO:0033993	response to lipid	33	968	0.034	Biological Process	0.0194369	0.118711
GO:0030128	clathrin coat of endocytic vesicle	2	12	0.167	Cellular Component	0.0303428	0.118814
GO:0050795	regulation of behavior	14	322	0.043	Biological Process	0.0197772	0.120626
GO:1901184	regulation of ERBB signaling pathway	6	91	0.066	Biological Process	0.0198721	0.120626
GO:0010543	regulation of platelet activation	3	25	0.12	Biological Process	0.019936	0.120626
GO:0030903	notochord development	3	25	0.12	Biological Process	0.019936	0.120626
GO:0035722	interleukin-12-mediated signaling pathway	3	25	0.12	Biological Process	0.019936	0.120626
GO:0036315	cellular response to sterol	3	25	0.12	Biological Process	0.019936	0.120626
GO:0071349	cellular response to interleukin-12	3	25	0.12	Biological Process	0.019936	0.120626
GO:0090022	regulation of neutrophil chemotaxis	3	25	0.12	Biological Process	0.019936	0.120626
GO:2000050	regulation of non-canonical Wnt signaling pathway	3	25	0.12	Biological Process	0.019936	0.120626
GO:0007519	skeletal muscle tissue development	9	172	0.052	Biological Process	0.0200423	0.121061
GO:0002685	regulation of leukocyte migration	8	144	0.056	Biological Process	0.0200492	0.121061
GO:0048864	stem cell development	10	201	0.05	Biological Process	0.0201369	0.121465
GO:0001755	neural crest cell migration	4	45	0.089	Biological Process	0.0206481	0.121515
GO:0002753	cytoplasmic pattern recognition receptor signaling pathway	4	45	0.089	Biological Process	0.0206481	0.121515
GO:0007298	border follicle cell migration	4	45	0.089	Biological Process	0.0206481	0.121515
GO:0043551	regulation of phosphatidylinositol 3-kinase activity	4	45	0.089	Biological Process	0.0206481	0.121515
GO:0051196	regulation of coenzyme metabolic process	4	45	0.089	Biological Process	0.0206481	0.121515
GO:0051640	organelle localization	26	725	0.036	Biological Process	0.0206997	0.121515
GO:0007178	transmembrane receptor protein serine/threonine kinase signaling pathway	14	324	0.043	Biological Process	0.0207321	0.121515
GO:0033673	negative regulation of kinase activity	12	262	0.046	Biological Process	0.0207993	0.121515
GO:0034110	regulation of homotypic cell-cell adhesion	12	262	0.046	Biological Process	0.0207993	0.121515
GO:0035335	peptidyl-tyrosine dephosphorylation	6	92	0.065	Biological Process	0.0208546	0.121515
GO:0008645	hexose transport	7	118	0.059	Biological Process	0.0209142	0.121515
GO:0046620	regulation of organ growth	7	118	0.059	Biological Process	0.0209142	0.121515
GO:0043406	positive regulation of MAP kinase activity	11	232	0.047	Biological Process	0.0209644	0.121515
GO:0019932	second-messenger-mediated signaling	14	325	0.043	Biological Process	0.0212224	0.121515
GO:0052547	regulation of peptidase activity	15	357	0.042	Biological Process	0.02132	0.121515
GO:0043491	protein kinase B signaling	10	203	0.049	Biological Process	0.0214018	0.121515
GO:0097237	cellular response to toxic substance	10	203	0.049	Biological Process	0.0214018	0.121515
GO:0048520	positive regulation of behavior	9	174	0.052	Biological Process	0.0214209	0.121515
GO:0006952	defense response	44	1378	0.032	Biological Process	0.0215174	0.121515
GO:0007400	neuroblast fate determination	2	10	0.2	Biological Process	0.0216812	0.121515
GO:0016199	axon midline choice point recognition	2	10	0.2	Biological Process	0.0216812	0.121515
GO:0021800	cerebral cortex tangential migration	2	10	0.2	Biological Process	0.0216812	0.121515
GO:0021979	hypothalamus cell differentiation	2	10	0.2	Biological Process	0.0216812	0.121515
GO:0031274	positive regulation of pseudopodium assembly	2	10	0.2	Biological Process	0.0216812	0.121515
GO:0032483	regulation of Rab protein signal transduction	2	10	0.2	Biological Process	0.0216812	0.121515
GO:0035791	platelet-derived growth factor receptor-beta signaling pathway	2	10	0.2	Biological Process	0.0216812	0.121515
GO:0060232	delamination	2	10	0.2	Biological Process	0.0216812	0.121515
GO:0072102	glomerulus morphogenesis	2	10	0.2	Biological Process	0.0216812	0.121515
GO:0072182	regulation of nephron tubule epithelial cell differentiation	2	10	0.2	Biological Process	0.0216812	0.121515
GO:2000807	regulation of synaptic vesicle clustering	2	10	0.2	Biological Process	0.0216812	0.121515
GO:0071902	positive regulation of protein serine/threonine kinase activity	14	326	0.043	Biological Process	0.0217214	0.121515
GO:0018107	peptidyl-threonine phosphorylation	7	119	0.059	Biological Process	0.0217918	0.121515
GO:0030218	erythrocyte differentiation	7	119	0.059	Biological Process	0.0217918	0.121515
GO:0021675	nerve development	6	93	0.065	Biological Process	0.0218694	0.121515
GO:0072080	nephron tubule development	6	93	0.065	Biological Process	0.0218694	0.121515
GO:0030111	regulation of Wnt signaling pathway	13	295	0.044	Biological Process	0.0219417	0.121515
GO:0021953	central nervous system neuron differentiation	10	204	0.049	Biological Process	0.0220555	0.121515
GO:0035148	tube formation	9	175	0.051	Biological Process	0.0221351	0.121515
GO:0001782	B cell homeostasis	3	26	0.115	Biological Process	0.0221542	0.121515
GO:0007614	short-term memory	3	26	0.115	Biological Process	0.0221542	0.121515
GO:0010614	negative regulation of cardiac muscle hypertrophy	3	26	0.115	Biological Process	0.0221542	0.121515
GO:0014741	negative regulation of muscle hypertrophy	3	26	0.115	Biological Process	0.0221542	0.121515
GO:0030206	chondroitin sulfate biosynthetic process	3	26	0.115	Biological Process	0.0221542	0.121515
GO:2000403	positive regulation of lymphocyte migration	3	26	0.115	Biological Process	0.0221542	0.121515
GO:0098771	inorganic ion homeostasis	24	660	0.036	Biological Process	0.0221678	0.121515
GO:0007297	ovarian follicle cell migration	4	46	0.087	Biological Process	0.0222095	0.121515
GO:0048286	lung alveolus development	4	46	0.087	Biological Process	0.0222095	0.121515
GO:0048333	mesodermal cell differentiation	4	46	0.087	Biological Process	0.0222095	0.121515
GO:1902580	single-organism cellular localization	45	1419	0.032	Biological Process	0.0224275	0.121515
GO:0044723	single-organism carbohydrate metabolic process	29	836	0.035	Biological Process	0.0224416	0.121515
GO:0046879	hormone secretion	13	296	0.044	Biological Process	0.0224828	0.121515
GO:0003151	outflow tract morphogenesis	5	69	0.072	Biological Process	0.0226047	0.121515
GO:0030219	megakaryocyte differentiation	5	69	0.072	Biological Process	0.0226047	0.121515
GO:0009101	glycoprotein biosynthetic process	15	360	0.042	Biological Process	0.022771	0.121515
GO:0035051	cardiocyte differentiation	8	148	0.054	Biological Process	0.0231893	0.121515
GO:0050796	regulation of insulin secretion	8	148	0.054	Biological Process	0.0231893	0.121515
GO:0001655	urogenital system development	15	361	0.042	Biological Process	0.0232708	0.121515
GO:0002194	hepatocyte cell migration	1	1	1	Biological Process	0.023385	0.121515
GO:0002774	Fc receptor mediated inhibitory signaling pathway	1	1	1	Biological Process	0.023385	0.121515
GO:0003064	regulation of heart rate by hormone	1	1	1	Biological Process	0.023385	0.121515
GO:0003138	primary heart field specification	1	1	1	Biological Process	0.023385	0.121515
GO:0003172	sinoatrial valve development	1	1	1	Biological Process	0.023385	0.121515
GO:0003185	sinoatrial valve morphogenesis	1	1	1	Biological Process	0.023385	0.121515
GO:0003226	right ventricular compact myocardium morphogenesis	1	1	1	Biological Process	0.023385	0.121515
GO:0003363	lamellipodium assembly involved in ameboidal cell migration	1	1	1	Biological Process	0.023385	0.121515
GO:0006214	thymidine catabolic process	1	1	1	Biological Process	0.023385	0.121515
GO:0007555	regulation of ecdysteroid secretion	1	1	1	Biological Process	0.023385	0.121515
GO:0010706	ganglioside biosynthetic process via lactosylceramide	1	1	1	Biological Process	0.023385	0.121515
GO:0010814	substance P catabolic process	1	1	1	Biological Process	0.023385	0.121515
GO:0010816	calcitonin catabolic process	1	1	1	Biological Process	0.023385	0.121515
GO:0021793	chemorepulsion of branchiomotor axon	1	1	1	Biological Process	0.023385	0.121515
GO:0021816	extension of a leading process involved in cell motility in cerebral cortex radial glia guided migration	1	1	1	Biological Process	0.023385	0.121515
GO:0033241	regulation of cellular amine catabolic process	1	1	1	Biological Process	0.023385	0.121515
GO:0033242	negative regulation of cellular amine catabolic process	1	1	1	Biological Process	0.023385	0.121515
GO:0033484	nitric oxide homeostasis	1	1	1	Biological Process	0.023385	0.121515
GO:0034373	intermediate-density lipoprotein particle remodeling	1	1	1	Biological Process	0.023385	0.121515
GO:0034959	endothelin maturation	1	1	1	Biological Process	0.023385	0.121515
GO:0035122	embryonic medial fin morphogenesis	1	1	1	Biological Process	0.023385	0.121515
GO:0035124	embryonic caudal fin morphogenesis	1	1	1	Biological Process	0.023385	0.121515
GO:0035156	fusion cell fate specification	1	1	1	Biological Process	0.023385	0.121515
GO:0035157	negative regulation of fusion cell fate specification	1	1	1	Biological Process	0.023385	0.121515
GO:0035202	tracheal pit formation in open tracheal system	1	1	1	Biological Process	0.023385	0.121515
GO:0035691	macrophage migration inhibitory factor signaling pathway	1	1	1	Biological Process	0.023385	0.121515
GO:0042672	retinal cone cell fate specification	1	1	1	Biological Process	0.023385	0.121515
GO:0042673	regulation of retinal cone cell fate specification	1	1	1	Biological Process	0.023385	0.121515
GO:0043158	heterocyst differentiation	1	1	1	Biological Process	0.023385	0.121515
GO:0045457	ecdysteroid secretion	1	1	1	Biological Process	0.023385	0.121515
GO:0045849	negative regulation of nurse cell apoptotic process	1	1	1	Biological Process	0.023385	0.121515
GO:0046000	positive regulation of ecdysteroid secretion	1	1	1	Biological Process	0.023385	0.121515
GO:0046814	coreceptor-mediated virion attachment to host cell	1	1	1	Biological Process	0.023385	0.121515
GO:0048214	regulation of Golgi vesicle fusion to target membrane	1	1	1	Biological Process	0.023385	0.121515
GO:0048215	positive regulation of Golgi vesicle fusion to target membrane	1	1	1	Biological Process	0.023385	0.121515
GO:0048685	negative regulation of collateral sprouting of intact axon in response to injury	1	1	1	Biological Process	0.023385	0.121515
GO:0048693	regulation of collateral sprouting of injured axon	1	1	1	Biological Process	0.023385	0.121515
GO:0048694	positive regulation of collateral sprouting of injured axon	1	1	1	Biological Process	0.023385	0.121515
GO:0051089	constitutive protein ectodomain proteolysis	1	1	1	Biological Process	0.023385	0.121515
GO:0055060	asymmetric neuroblast division resulting in ganglion mother cell formation	1	1	1	Biological Process	0.023385	0.121515
GO:0055095	lipoprotein particle mediated signaling	1	1	1	Biological Process	0.023385	0.121515
GO:0055096	low-density lipoprotein particle mediated signaling	1	1	1	Biological Process	0.023385	0.121515
GO:0060222	regulation of retinal cone cell fate commitment	1	1	1	Biological Process	0.023385	0.121515
GO:0060233	oenocyte delamination	1	1	1	Biological Process	0.023385	0.121515
GO:0060414	aorta smooth muscle tissue morphogenesis	1	1	1	Biological Process	0.023385	0.121515
GO:0061114	branching involved in pancreas morphogenesis	1	1	1	Biological Process	0.023385	0.121515
GO:0061310	canonical Wnt signaling pathway involved in cardiac neural crest cell differentiation involved in heart development	1	1	1	Biological Process	0.023385	0.121515
GO:0061412	positive regulation of transcription from RNA polymerase II promoter in response to amino acid starvation	1	1	1	Biological Process	0.023385	0.121515
GO:0070668	positive regulation of mast cell proliferation	1	1	1	Biological Process	0.023385	0.121515
GO:0072361	regulation of glycolytic process by regulation of transcription from RNA polymerase II promoter	1	1	1	Biological Process	0.023385	0.121515
GO:0072362	regulation of glycolytic process by negative regulation of transcription from RNA polymerase II promoter	1	1	1	Biological Process	0.023385	0.121515
GO:0090425	acinar cell differentiation	1	1	1	Biological Process	0.023385	0.121515
GO:0090667	cell chemotaxis to vascular endothelial growth factor	1	1	1	Biological Process	0.023385	0.121515
GO:0090668	endothelial cell chemotaxis to vascular endothelial growth factor	1	1	1	Biological Process	0.023385	0.121515
GO:0098736	negative regulation of the force of heart contraction	1	1	1	Biological Process	0.023385	0.121515
GO:1900081	regulation of arginine catabolic process	1	1	1	Biological Process	0.023385	0.121515
GO:1900082	negative regulation of arginine catabolic process	1	1	1	Biological Process	0.023385	0.121515
GO:1900443	regulation of filamentous growth of a population of unicellular organisms in response to biotic stimulus	1	1	1	Biological Process	0.023385	0.121515
GO:1900445	positive regulation of filamentous growth of a population of unicellular organisms in response to biotic stimulus	1	1	1	Biological Process	0.023385	0.121515
GO:1901048	transforming growth factor beta receptor signaling pathway involved in regulation of multicellular organism growth	1	1	1	Biological Process	0.023385	0.121515
GO:1902076	regulation of lateral motor column neuron migration	1	1	1	Biological Process	0.023385	0.121515
GO:1902078	positive regulation of lateral motor column neuron migration	1	1	1	Biological Process	0.023385	0.121515
GO:1902203	negative regulation of hepatocyte growth factor receptor signaling pathway	1	1	1	Biological Process	0.023385	0.121515
GO:1902465	negative regulation of histone H3-K27 trimethylation	1	1	1	Biological Process	0.023385	0.121515
GO:1903248	regulation of citrulline biosynthetic process	1	1	1	Biological Process	0.023385	0.121515
GO:1903249	negative regulation of citrulline biosynthetic process	1	1	1	Biological Process	0.023385	0.121515
GO:1903353	regulation of nucleus organization	1	1	1	Biological Process	0.023385	0.121515
GO:1903610	regulation of calcium-dependent ATPase activity	1	1	1	Biological Process	0.023385	0.121515
GO:1903611	negative regulation of calcium-dependent ATPase activity	1	1	1	Biological Process	0.023385	0.121515
GO:1903661	positive regulation of complement-dependent cytotoxicity	1	1	1	Biological Process	0.023385	0.121515
GO:1904328	regulation of myofibroblast contraction	1	1	1	Biological Process	0.023385	0.121515
GO:1904413	negative regulation of cardiac ventricle development	1	1	1	Biological Process	0.023385	0.121515
GO:1904457	positive regulation of neuronal action potential	1	1	1	Biological Process	0.023385	0.121515
GO:1904477	positive regulation of Ras GTPase binding	1	1	1	Biological Process	0.023385	0.121515
GO:1990764	myofibroblast contraction	1	1	1	Biological Process	0.023385	0.121515
GO:2000148	regulation of planar cell polarity pathway involved in ventricular septum morphogenesis	1	1	1	Biological Process	0.023385	0.121515
GO:2000149	negative regulation of planar cell polarity pathway involved in ventricular septum morphogenesis	1	1	1	Biological Process	0.023385	0.121515
GO:2000150	regulation of planar cell polarity pathway involved in cardiac muscle tissue morphogenesis	1	1	1	Biological Process	0.023385	0.121515
GO:2000151	negative regulation of planar cell polarity pathway involved in cardiac muscle tissue morphogenesis	1	1	1	Biological Process	0.023385	0.121515
GO:2000159	regulation of planar cell polarity pathway involved in heart morphogenesis	1	1	1	Biological Process	0.023385	0.121515
GO:2000160	negative regulation of planar cell polarity pathway involved in heart morphogenesis	1	1	1	Biological Process	0.023385	0.121515
GO:2000161	regulation of planar cell polarity pathway involved in cardiac right atrium morphogenesis	1	1	1	Biological Process	0.023385	0.121515
GO:2000162	negative regulation of planar cell polarity pathway involved in cardiac right atrium morphogenesis	1	1	1	Biological Process	0.023385	0.121515
GO:2000163	regulation of planar cell polarity pathway involved in outflow tract morphogenesis	1	1	1	Biological Process	0.023385	0.121515
GO:2000164	negative regulation of planar cell polarity pathway involved in outflow tract morphogenesis	1	1	1	Biological Process	0.023385	0.121515
GO:2000165	regulation of planar cell polarity pathway involved in pericardium morphogenesis	1	1	1	Biological Process	0.023385	0.121515
GO:2000166	negative regulation of planar cell polarity pathway involved in pericardium morphogenesis	1	1	1	Biological Process	0.023385	0.121515
GO:2000168	negative regulation of planar cell polarity pathway involved in neural tube closure	1	1	1	Biological Process	0.023385	0.121515
GO:2000283	negative regulation of cellular amino acid biosynthetic process	1	1	1	Biological Process	0.023385	0.121515
GO:2000527	regulation of myeloid dendritic cell chemotaxis	1	1	1	Biological Process	0.023385	0.121515
GO:2000529	positive regulation of myeloid dendritic cell chemotaxis	1	1	1	Biological Process	0.023385	0.121515
GO:2000548	negative regulation of dendritic cell dendrite assembly	1	1	1	Biological Process	0.023385	0.121515
GO:2000795	negative regulation of epithelial cell proliferation involved in lung morphogenesis	1	1	1	Biological Process	0.023385	0.121515
GO:2000979	positive regulation of forebrain neuron differentiation	1	1	1	Biological Process	0.023385	0.121515
GO:2001029	regulation of cellular glucuronidation	1	1	1	Biological Process	0.023385	0.121515
GO:2001031	positive regulation of cellular glucuronidation	1	1	1	Biological Process	0.023385	0.121515
GO:2001108	positive regulation of Rho guanyl-nucleotide exchange factor activity	1	1	1	Biological Process	0.023385	0.121515
GO:2001112	regulation of cellular response to hepatocyte growth factor stimulus	1	1	1	Biological Process	0.023385	0.121515
GO:2001113	negative regulation of cellular response to hepatocyte growth factor stimulus	1	1	1	Biological Process	0.023385	0.121515
GO:0005635	nuclear envelope	17	446	0.038	Cellular Component	0.0315463	0.122378
GO:0031004	potassium ion-transporting ATPase complex	3	30	0.1	Cellular Component	0.0316041	0.122378
GO:0003206	cardiac chamber morphogenesis	7	121	0.058	Biological Process	0.0236231	0.122643
GO:0006911	phagocytosis, engulfment	4	47	0.085	Biological Process	0.0238411	0.123446
GO:0009103	lipopolysaccharide biosynthetic process	4	47	0.085	Biological Process	0.0238411	0.123446
GO:1902041	regulation of extrinsic apoptotic signaling pathway via death domain receptors	4	47	0.085	Biological Process	0.0238411	0.123446
GO:0035272	exocrine system development	5	70	0.071	Biological Process	0.0238925	0.123494
GO:2000648	positive regulation of stem cell proliferation	5	70	0.071	Biological Process	0.0238925	0.123494
GO:0001843	neural tube closure	6	95	0.063	Biological Process	0.023998	0.123711
GO:0001936	regulation of endothelial cell proliferation	6	95	0.063	Biological Process	0.023998	0.123711
GO:0044275	cellular carbohydrate catabolic process	6	95	0.063	Biological Process	0.023998	0.123711
GO:0043434	response to peptide hormone	17	428	0.04	Biological Process	0.0241472	0.124371
GO:2001233	regulation of apoptotic signaling pathway	15	363	0.041	Biological Process	0.0242952	0.125023
GO:0080135	regulation of cellular response to stress	27	771	0.035	Biological Process	0.0243414	0.125101
GO:1903530	regulation of secretion by cell	24	666	0.036	Biological Process	0.0243532	0.125101
GO:0021952	central nervous system projection neuron axonogenesis	3	27	0.111	Biological Process	0.0245014	0.125203
GO:0034694	response to prostaglandin	3	27	0.111	Biological Process	0.0245014	0.125203
GO:0035909	aorta morphogenesis	3	27	0.111	Biological Process	0.0245014	0.125203
GO:0038128	ERBB2 signaling pathway	3	27	0.111	Biological Process	0.0245014	0.125203
GO:0060037	pharyngeal system development	3	27	0.111	Biological Process	0.0245014	0.125203
GO:0070671	response to interleukin-12	3	27	0.111	Biological Process	0.0245014	0.125203
GO:0035023	regulation of Rho protein signal transduction	7	122	0.057	Biological Process	0.0245772	0.125372
GO:0051291	protein heterooligomerization	7	122	0.057	Biological Process	0.0245772	0.125372
GO:0030165	PDZ domain binding	7	109	0.064	Molecular Function	0.0130434	0.126045
GO:0031327	negative regulation of cellular biosynthetic process	51	1654	0.031	Biological Process	0.024784	0.126316
GO:0001503	ossification	14	332	0.042	Biological Process	0.0249024	0.126809
GO:0021782	glial cell development	6	96	0.062	Biological Process	0.0251125	0.127657
GO:0050864	regulation of B cell activation	6	96	0.062	Biological Process	0.0251125	0.127657
GO:0060415	muscle tissue morphogenesis	5	71	0.07	Biological Process	0.0252267	0.128015
GO:0061515	myeloid cell development	5	71	0.07	Biological Process	0.0252267	0.128015
GO:0044706	multi-multicellular organism process	13	301	0.043	Biological Process	0.025338	0.128468
GO:0050776	regulation of immune response	25	704	0.036	Biological Process	0.0255405	0.129174
GO:0008653	lipopolysaccharide metabolic process	4	48	0.083	Biological Process	0.0255434	0.129174
GO:0010799	regulation of peptidyl-threonine phosphorylation	4	48	0.083	Biological Process	0.0255434	0.129174
GO:0030346	protein phosphatase 2B binding	2	8	0.25	Molecular Function	0.0135109	0.129354
GO:0007179	transforming growth factor beta receptor signaling pathway	8	151	0.053	Biological Process	0.0257607	0.129609
GO:0030595	leukocyte chemotaxis	8	151	0.053	Biological Process	0.0257607	0.129609
GO:0001666	response to hypoxia	13	302	0.043	Biological Process	0.0259397	0.129609
GO:0014017	neuroblast fate commitment	2	11	0.182	Biological Process	0.0260945	0.129609
GO:0021932	hindbrain radial glia guided cell migration	2	11	0.182	Biological Process	0.0260945	0.129609
GO:0042067	establishment of ommatidial planar polarity	2	11	0.182	Biological Process	0.0260945	0.129609
GO:0048672	positive regulation of collateral sprouting	2	11	0.182	Biological Process	0.0260945	0.129609
GO:0048752	semicircular canal morphogenesis	2	11	0.182	Biological Process	0.0260945	0.129609
GO:0051044	positive regulation of membrane protein ectodomain proteolysis	2	11	0.182	Biological Process	0.0260945	0.129609
GO:0055015	ventricular cardiac muscle cell development	2	11	0.182	Biological Process	0.0260945	0.129609
GO:0060391	positive regulation of SMAD protein import into nucleus	2	11	0.182	Biological Process	0.0260945	0.129609
GO:0061085	regulation of histone H3-K27 methylation	2	11	0.182	Biological Process	0.0260945	0.129609
GO:0061140	lung secretory cell differentiation	2	11	0.182	Biological Process	0.0260945	0.129609
GO:0061179	negative regulation of insulin secretion involved in cellular response to glucose stimulus	2	11	0.182	Biological Process	0.0260945	0.129609
GO:0070885	negative regulation of calcineurin-NFAT signaling cascade	2	11	0.182	Biological Process	0.0260945	0.129609
GO:0071872	cellular response to epinephrine stimulus	2	11	0.182	Biological Process	0.0260945	0.129609
GO:1902004	positive regulation of beta-amyloid formation	2	11	0.182	Biological Process	0.0260945	0.129609
GO:1902459	positive regulation of stem cell population maintenance	2	11	0.182	Biological Process	0.0260945	0.129609
GO:1904994	regulation of leukocyte adhesion to vascular endothelial cell	2	11	0.182	Biological Process	0.0260945	0.129609
GO:1990000	amyloid fibril formation	2	11	0.182	Biological Process	0.0260945	0.129609
GO:2001053	regulation of mesenchymal cell apoptotic process	2	11	0.182	Biological Process	0.0260945	0.129609
GO:0001736	establishment of planar polarity	6	97	0.062	Biological Process	0.026261	0.129994
GO:0046849	bone remodeling	6	97	0.062	Biological Process	0.026261	0.129994
GO:0051209	release of sequestered calcium ion into cytosol	6	97	0.062	Biological Process	0.026261	0.129994
GO:0060606	tube closure	6	97	0.062	Biological Process	0.026261	0.129994
GO:0060998	regulation of dendritic spine development	5	72	0.069	Biological Process	0.0266078	0.131489
GO:2000738	positive regulation of stem cell differentiation	5	72	0.069	Biological Process	0.0266078	0.131489
GO:0005798	Golgi-associated vesicle	7	132	0.053	Cellular Component	0.0342006	0.131701
GO:0051147	regulation of muscle cell differentiation	9	181	0.05	Biological Process	0.0267831	0.132243
GO:0034142	toll-like receptor 4 signaling pathway	3	28	0.107	Biological Process	0.0269774	0.132743
GO:0048846	axon extension involved in axon guidance	3	28	0.107	Biological Process	0.0269774	0.132743
GO:0051150	regulation of smooth muscle cell differentiation	3	28	0.107	Biological Process	0.0269774	0.132743
GO:1902284	neuron projection extension involved in neuron projection guidance	3	28	0.107	Biological Process	0.0269774	0.132743
GO:0001894	tissue homeostasis	10	211	0.047	Biological Process	0.0270432	0.132743
GO:0051924	regulation of calcium ion transport	10	211	0.047	Biological Process	0.0270432	0.132743
GO:0061138	morphogenesis of a branching epithelium	10	211	0.047	Biological Process	0.0270432	0.132743
GO:1903829	positive regulation of cellular protein localization	13	304	0.043	Biological Process	0.0271748	0.133277
GO:0033627	cell adhesion mediated by integrin	4	49	0.082	Biological Process	0.027317	0.13375
GO:0035904	aorta development	4	49	0.082	Biological Process	0.027317	0.13375
GO:0007164	establishment of tissue polarity	6	98	0.061	Biological Process	0.0274439	0.134147
GO:0030183	B cell differentiation	6	98	0.061	Biological Process	0.0274439	0.134147
GO:0042405	nuclear inclusion body	2	13	0.154	Cellular Component	0.0353189	0.134521
GO:0043220	Schmidt-Lanterman incisure	2	13	0.154	Cellular Component	0.0353189	0.134521
GO:0030833	regulation of actin filament polymerization	8	153	0.052	Biological Process	0.0275816	0.134674
GO:0034101	erythrocyte homeostasis	7	125	0.056	Biological Process	0.0275978	0.134674
GO:0004385	guanylate kinase activity	4	41	0.098	Molecular Function	0.0143326	0.134887
GO:0051015	actin filament binding	9	165	0.055	Molecular Function	0.0143497	0.134887
GO:0009100	glycoprotein metabolic process	16	403	0.04	Biological Process	0.0282525	0.137755
GO:0015934	large ribosomal subunit	7	134	0.052	Cellular Component	0.0366541	0.138847
GO:0018210	peptidyl-threonine modification	7	126	0.056	Biological Process	0.0286582	0.1394
GO:0035567	non-canonical Wnt signaling pathway	6	99	0.061	Biological Process	0.0286615	0.1394
GO:2000177	regulation of neural precursor cell proliferation	6	99	0.061	Biological Process	0.0286615	0.1394
GO:0005178	integrin binding	7	112	0.062	Molecular Function	0.0149667	0.13942
GO:0033619	membrane protein proteolysis	4	50	0.08	Biological Process	0.0291625	0.14125
GO:0035176	social behavior	4	50	0.08	Biological Process	0.0291625	0.14125
GO:0045652	regulation of megakaryocyte differentiation	4	50	0.08	Biological Process	0.0291625	0.14125
GO:0048538	thymus development	4	50	0.08	Biological Process	0.0291625	0.14125
GO:2000273	positive regulation of receptor activity	4	50	0.08	Biological Process	0.0291625	0.14125
GO:0004222	metalloendopeptidase activity	11	225	0.049	Molecular Function	0.0154445	0.141624
GO:0032559	adenyl ribonucleotide binding	68	2289	0.03	Molecular Function	0.0155213	0.141624
GO:0016773	phosphotransferase activity, alcohol group as acceptor	32	931	0.034	Molecular Function	0.0156143	0.141624
GO:0030162	regulation of proteolysis	26	749	0.035	Biological Process	0.0294362	0.142222
GO:0007029	endoplasmic reticulum organization	5	74	0.068	Biological Process	0.0295125	0.142222
GO:0048736	appendage development	12	276	0.043	Biological Process	0.0295715	0.142222
GO:0007391	dorsal closure	3	29	0.103	Biological Process	0.0295819	0.142222
GO:0050650	chondroitin sulfate proteoglycan biosynthetic process	3	29	0.103	Biological Process	0.0295819	0.142222
GO:0071868	cellular response to monoamine stimulus	3	29	0.103	Biological Process	0.0295819	0.142222
GO:0071870	cellular response to catecholamine stimulus	3	29	0.103	Biological Process	0.0295819	0.142222
GO:1901099	negative regulation of signal transduction in absence of ligand	3	29	0.103	Biological Process	0.0295819	0.142222
GO:2001240	negative regulation of extrinsic apoptotic signaling pathway in absence of ligand	3	29	0.103	Biological Process	0.0295819	0.142222
GO:0009135	purine nucleoside diphosphate metabolic process	7	127	0.055	Biological Process	0.0297459	0.142775
GO:0009179	purine ribonucleoside diphosphate metabolic process	7	127	0.055	Biological Process	0.0297459	0.142775
GO:0006096	glycolytic process	6	100	0.06	Biological Process	0.0299141	0.14323
GO:0030516	regulation of axon extension	6	100	0.06	Biological Process	0.0299141	0.14323
GO:0051283	negative regulation of sequestering of calcium ion	6	100	0.06	Biological Process	0.0299141	0.14323
GO:0050801	ion homeostasis	25	715	0.035	Biological Process	0.0300111	0.14348
GO:0097190	apoptotic signaling pathway	20	541	0.037	Biological Process	0.0300154	0.14348
GO:0004713	protein tyrosine kinase activity	9	168	0.054	Molecular Function	0.0159697	0.143588
GO:1902578	single-organism localization	136	5061	0.027	Biological Process	0.0300762	0.143654
GO:0009914	hormone transport	13	309	0.042	Biological Process	0.0304504	0.145035
GO:0007548	sex differentiation	15	374	0.04	Biological Process	0.0305431	0.145035
GO:0032844	regulation of homeostatic process	16	407	0.039	Biological Process	0.0305441	0.145035
GO:0001921	positive regulation of receptor recycling	2	12	0.167	Biological Process	0.0308362	0.145035
GO:0002468	dendritic cell antigen processing and presentation	2	12	0.167	Biological Process	0.0308362	0.145035
GO:0021604	cranial nerve structural organization	2	12	0.167	Biological Process	0.0308362	0.145035
GO:0021610	facial nerve morphogenesis	2	12	0.167	Biological Process	0.0308362	0.145035
GO:0048570	notochord morphogenesis	2	12	0.167	Biological Process	0.0308362	0.145035
GO:0051601	exocyst localization	2	12	0.167	Biological Process	0.0308362	0.145035
GO:0060059	embryonic retina morphogenesis in camera-type eye	2	12	0.167	Biological Process	0.0308362	0.145035
GO:0060766	negative regulation of androgen receptor signaling pathway	2	12	0.167	Biological Process	0.0308362	0.145035
GO:0061029	eyelid development in camera-type eye	2	12	0.167	Biological Process	0.0308362	0.145035
GO:0070262	peptidyl-serine dephosphorylation	2	12	0.167	Biological Process	0.0308362	0.145035
GO:0070444	oligodendrocyte progenitor proliferation	2	12	0.167	Biological Process	0.0308362	0.145035
GO:0070445	regulation of oligodendrocyte progenitor proliferation	2	12	0.167	Biological Process	0.0308362	0.145035
GO:0072567	chemokine (C-X-C motif) ligand 2 production	2	12	0.167	Biological Process	0.0308362	0.145035
GO:1901096	regulation of autophagosome maturation	2	12	0.167	Biological Process	0.0308362	0.145035
GO:1901629	regulation of presynaptic membrane organization	2	12	0.167	Biological Process	0.0308362	0.145035
GO:0043200	response to amino acid	7	128	0.055	Biological Process	0.030861	0.145035
GO:0060402	calcium ion transport into cytosol	7	128	0.055	Biological Process	0.030861	0.145035
GO:0033036	macromolecule localization	93	3321	0.028	Biological Process	0.0309934	0.145122
GO:1903725	regulation of phospholipid metabolic process	5	75	0.067	Biological Process	0.0310368	0.145122
GO:0030217	T cell differentiation	10	216	0.046	Biological Process	0.0310673	0.145122
GO:0003170	heart valve development	4	51	0.078	Biological Process	0.0310801	0.145122
GO:0007424	open tracheal system development	4	51	0.078	Biological Process	0.0310801	0.145122
GO:0008347	glial cell migration	4	51	0.078	Biological Process	0.0310801	0.145122
GO:0048048	embryonic eye morphogenesis	4	51	0.078	Biological Process	0.0310801	0.145122
GO:0002687	positive regulation of leukocyte migration	6	101	0.059	Biological Process	0.0312022	0.145122
GO:0006757	ATP generation from ADP	6	101	0.059	Biological Process	0.0312022	0.145122
GO:0014020	primary neural tube formation	6	101	0.059	Biological Process	0.0312022	0.145122
GO:0030282	bone mineralization	6	101	0.059	Biological Process	0.0312022	0.145122
GO:0045446	endothelial cell differentiation	6	101	0.059	Biological Process	0.0312022	0.145122
GO:0051282	regulation of sequestering of calcium ion	6	101	0.059	Biological Process	0.0312022	0.145122
GO:0000209	protein polyubiquitination	11	247	0.045	Biological Process	0.031264	0.145294
GO:0003205	cardiac chamber development	8	157	0.051	Biological Process	0.0314872	0.146216
GO:0030554	adenyl nucleotide binding	68	2296	0.03	Molecular Function	0.0165267	0.147316
GO:0007049	cell cycle	61	2064	0.03	Biological Process	0.0317542	0.147327
GO:0051046	regulation of secretion	25	719	0.035	Biological Process	0.031777	0.147327
GO:0004715	non-membrane spanning protein tyrosine kinase activity	4	43	0.093	Molecular Function	0.0168533	0.147642
GO:0008526	phosphatidylinositol transporter activity	2	9	0.222	Molecular Function	0.0171088	0.147642
GO:0017166	vinculin binding	2	9	0.222	Molecular Function	0.0171088	0.147642
GO:0043325	phosphatidylinositol-3,4-bisphosphate binding	3	24	0.125	Molecular Function	0.0171345	0.147642
GO:0060090	binding, bridging	11	229	0.048	Molecular Function	0.0173798	0.148518
GO:0009890	negative regulation of biosynthetic process	51	1681	0.03	Biological Process	0.0320666	0.148552
GO:0030659	cytoplasmic vesicle membrane	22	634	0.035	Cellular Component	0.0396422	0.148884
GO:0031985	Golgi cisterna	6	108	0.056	Cellular Component	0.0397907	0.148884
GO:0009897	external side of plasma membrane	10	228	0.044	Cellular Component	0.040362	0.148884
GO:0097060	synaptic membrane	13	325	0.04	Cellular Component	0.0404277	0.148884
GO:0071565	nBAF complex	2	14	0.143	Cellular Component	0.0405853	0.148884
GO:1990909	Wnt signalosome	2	14	0.143	Cellular Component	0.0405853	0.148884
GO:0007026	negative regulation of microtubule depolymerization	3	30	0.1	Biological Process	0.0323143	0.149345
GO:0046716	muscle cell cellular homeostasis	3	30	0.1	Biological Process	0.0323143	0.149345
GO:0048009	insulin-like growth factor receptor signaling pathway	3	30	0.1	Biological Process	0.0323143	0.149345
GO:0042306	regulation of protein import into nucleus	6	102	0.059	Biological Process	0.0325259	0.150086
GO:0051208	sequestering of calcium ion	6	102	0.059	Biological Process	0.0325259	0.150086
GO:0090630	activation of GTPase activity	5	76	0.066	Biological Process	0.0326097	0.150354
GO:0051495	positive regulation of cytoskeleton organization	10	218	0.046	Biological Process	0.0327894	0.151064
GO:0005262	calcium channel activity	7	116	0.06	Molecular Function	0.0178346	0.151155
GO:1901363	heterocyclic compound binding	161	6111	0.026	Molecular Function	0.018025	0.151527
GO:0031076	embryonic camera-type eye development	4	52	0.077	Biological Process	0.0330703	0.152118
GO:0043550	regulation of lipid kinase activity	4	52	0.077	Biological Process	0.0330703	0.152118
GO:0009185	ribonucleoside diphosphate metabolic process	7	130	0.054	Biological Process	0.0331749	0.15248
GO:0051493	regulation of cytoskeleton organization	19	513	0.037	Biological Process	0.0333172	0.153013
GO:0010468	regulation of gene expression	120	4424	0.027	Biological Process	0.033561	0.153836
GO:0044264	cellular polysaccharide metabolic process	8	159	0.05	Biological Process	0.0335752	0.153836
GO:0046890	regulation of lipid biosynthetic process	8	159	0.05	Biological Process	0.0335752	0.153836
GO:0048663	neuron fate commitment	6	103	0.058	Biological Process	0.0338855	0.155136
GO:0061351	neural precursor cell proliferation	9	189	0.048	Biological Process	0.0339982	0.15553
GO:0005896	interleukin-6 receptor complex	1	2	0.5	Cellular Component	0.0458281	0.156066
GO:0005900	oncostatin-M receptor complex	1	2	0.5	Cellular Component	0.0458281	0.156066
GO:0033269	internode region of axon	1	2	0.5	Cellular Component	0.0458281	0.156066
GO:0034272	phosphatidylinositol 3-kinase complex, class III, type II	1	2	0.5	Cellular Component	0.0458281	0.156066
GO:0034666	integrin alpha2-beta1 complex	1	2	0.5	Cellular Component	0.0458281	0.156066
GO:0034679	integrin alpha9-beta1 complex	1	2	0.5	Cellular Component	0.0458281	0.156066
GO:0034693	U11/U12 snRNP	1	2	0.5	Cellular Component	0.0458281	0.156066
GO:0035692	macrophage migration inhibitory factor receptor complex	1	2	0.5	Cellular Component	0.0458281	0.156066
GO:0045170	spectrosome	1	2	0.5	Cellular Component	0.0458281	0.156066
GO:0071148	TEAD-1-YAP complex	1	2	0.5	Cellular Component	0.0458281	0.156066
GO:0098833	presynaptic endocytic zone	1	2	0.5	Cellular Component	0.0458281	0.156066
GO:0098835	presynaptic endocytic zone membrane	1	2	0.5	Cellular Component	0.0458281	0.156066
GO:1990723	cytoplasmic periphery of the nuclear pore complex	1	2	0.5	Cellular Component	0.0458281	0.156066
GO:0016514	SWI/SNF complex	2	15	0.133	Cellular Component	0.0461258	0.156066
GO:0031904	endosome lumen	2	15	0.133	Cellular Component	0.0461258	0.156066
GO:0043218	compact myelin	2	15	0.133	Cellular Component	0.0461258	0.156066
GO:0001776	leukocyte homeostasis	5	77	0.065	Biological Process	0.0342314	0.156353
GO:0002028	regulation of sodium ion transport	5	77	0.065	Biological Process	0.0342314	0.156353
GO:0030552	cAMP binding	3	25	0.12	Molecular Function	0.0191454	0.156655
GO:0008236	serine-type peptidase activity	16	391	0.041	Molecular Function	0.0194835	0.156655
GO:0032553	ribonucleotide binding	74	2553	0.029	Molecular Function	0.0198002	0.156655
GO:0017171	serine hydrolase activity	16	393	0.041	Molecular Function	0.0203247	0.156655
GO:0035615	clathrin adaptor activity	2	10	0.2	Molecular Function	0.0210638	0.156655
GO:0032266	phosphatidylinositol-3-phosphate binding	4	46	0.087	Molecular Function	0.021125	0.156655
GO:0016922	ligand-dependent nuclear receptor binding	3	26	0.115	Molecular Function	0.0212812	0.156655
GO:0099604	ligand-gated calcium channel activity	3	26	0.115	Molecular Function	0.0212812	0.156655
GO:0004252	serine-type endopeptidase activity	14	332	0.042	Molecular Function	0.0221762	0.156655
GO:0051219	phosphoprotein binding	6	95	0.063	Molecular Function	0.0224539	0.156655
GO:0003942	N-acetyl-gamma-glutamyl-phosphate reductase activity	1	1	1	Molecular Function	0.0230287	0.156655
GO:0004923	leukemia inhibitory factor receptor activity	1	1	1	Molecular Function	0.0230287	0.156655
GO:0005010	insulin-like growth factor-activated receptor activity	1	1	1	Molecular Function	0.0230287	0.156655
GO:0005131	growth hormone receptor binding	1	1	1	Molecular Function	0.0230287	0.156655
GO:0005169	neurotrophin TRKB receptor binding	1	1	1	Molecular Function	0.0230287	0.156655
GO:0005170	neurotrophin TRKC receptor binding	1	1	1	Molecular Function	0.0230287	0.156655
GO:0015292	uniporter activity	1	1	1	Molecular Function	0.0230287	0.156655
GO:0017113	dihydropyrimidine dehydrogenase (NADP+) activity	1	1	1	Molecular Function	0.0230287	0.156655
GO:0030504	inorganic diphosphate transmembrane transporter activity	1	1	1	Molecular Function	0.0230287	0.156655
GO:0032034	myosin II head/neck binding	1	1	1	Molecular Function	0.0230287	0.156655
GO:0036143	kringle domain binding	1	1	1	Molecular Function	0.0230287	0.156655
GO:0036487	nitric-oxide synthase inhibitor activity	1	1	1	Molecular Function	0.0230287	0.156655
GO:0038177	death receptor agonist activity	1	1	1	Molecular Function	0.0230287	0.156655
GO:0042658	MHC class II protein binding, via antigen binding groove	1	1	1	Molecular Function	0.0230287	0.156655
GO:0043914	NADPH:sulfur oxidoreductase activity	1	1	1	Molecular Function	0.0230287	0.156655
GO:0045509	interleukin-27 receptor activity	1	1	1	Molecular Function	0.0230287	0.156655
GO:0045569	TRAIL binding	1	1	1	Molecular Function	0.0230287	0.156655
GO:0047933	glucose-1,6-bisphosphate synthase activity	1	1	1	Molecular Function	0.0230287	0.156655
GO:0097161	DH domain binding	1	1	1	Molecular Function	0.0230287	0.156655
GO:0051897	positive regulation of protein kinase B signaling	7	131	0.053	Biological Process	0.0343741	0.156882
GO:0001772	immunological synapse	3	35	0.086	Cellular Component	0.0468428	0.156968
GO:0031430	M band	3	35	0.086	Cellular Component	0.0468428	0.156968
GO:0070509	calcium ion import	8	160	0.05	Biological Process	0.0346537	0.158035
GO:0032555	purine ribonucleotide binding	73	2534	0.029	Molecular Function	0.0234313	0.158067
GO:0046875	ephrin receptor binding	3	27	0.111	Molecular Function	0.0235419	0.158067
GO:0036293	response to decreased oxygen levels	13	315	0.041	Biological Process	0.0347492	0.158347
GO:0006955	immune response	47	1538	0.031	Biological Process	0.0349361	0.159043
GO:0002274	myeloid leukocyte activation	17	448	0.038	Biological Process	0.0351127	0.159043
GO:0016322	neuron remodeling	3	31	0.097	Biological Process	0.0351738	0.159043
GO:0042987	amyloid precursor protein catabolic process	3	31	0.097	Biological Process	0.0351738	0.159043
GO:0044091	membrane biogenesis	3	31	0.097	Biological Process	0.0351738	0.159043
GO:0055026	negative regulation of cardiac muscle tissue development	3	31	0.097	Biological Process	0.0351738	0.159043
GO:0071526	semaphorin-plexin signaling pathway	3	31	0.097	Biological Process	0.0351738	0.159043
GO:0090598	male anatomical structure morphogenesis	3	31	0.097	Biological Process	0.0351738	0.159043
GO:0097120	receptor localization to synapse	3	31	0.097	Biological Process	0.0351738	0.159043
GO:1900026	positive regulation of substrate adhesion-dependent cell spreading	3	31	0.097	Biological Process	0.0351738	0.159043
GO:0009894	regulation of catabolic process	29	870	0.033	Biological Process	0.035263	0.159284
GO:0040014	regulation of multicellular organism growth	6	104	0.058	Biological Process	0.0352815	0.159284
GO:0034654	nucleobase-containing compound biosynthetic process	120	4433	0.027	Biological Process	0.0354461	0.159904
GO:0007631	feeding behavior	7	132	0.053	Biological Process	0.0356017	0.159926
GO:0048707	instar larval or pupal morphogenesis	7	132	0.053	Biological Process	0.0356017	0.159926
GO:0009405	pathogenesis	8	161	0.05	Biological Process	0.0357555	0.159926
GO:0032101	regulation of response to external stimulus	28	835	0.034	Biological Process	0.0357743	0.159926
GO:0010715	regulation of extracellular matrix disassembly	2	13	0.154	Biological Process	0.0358884	0.159926
GO:0016198	axon choice point recognition	2	13	0.154	Biological Process	0.0358884	0.159926
GO:0021561	facial nerve development	2	13	0.154	Biological Process	0.0358884	0.159926
GO:0030889	negative regulation of B cell proliferation	2	13	0.154	Biological Process	0.0358884	0.159926
GO:0031272	regulation of pseudopodium assembly	2	13	0.154	Biological Process	0.0358884	0.159926
GO:0031643	positive regulation of myelination	2	13	0.154	Biological Process	0.0358884	0.159926
GO:0042118	endothelial cell activation	2	13	0.154	Biological Process	0.0358884	0.159926
GO:0044849	estrous cycle	2	13	0.154	Biological Process	0.0358884	0.159926
GO:0048867	stem cell fate determination	2	13	0.154	Biological Process	0.0358884	0.159926
GO:0097091	synaptic vesicle clustering	2	13	0.154	Biological Process	0.0358884	0.159926
GO:0097106	postsynaptic density organization	2	13	0.154	Biological Process	0.0358884	0.159926
GO:1904071	presynaptic active zone assembly	2	13	0.154	Biological Process	0.0358884	0.159926
GO:0032147	activation of protein kinase activity	13	317	0.041	Biological Process	0.0362744	0.161523
GO:0005070	SH3/SH2 adaptor activity	4	48	0.083	Molecular Function	0.0243093	0.162039
GO:0036094	small molecule binding	91	3264	0.028	Molecular Function	0.0250947	0.162039
GO:0001972	retinoic acid binding	2	11	0.182	Molecular Function	0.0253574	0.162039
GO:0008349	MAP kinase kinase kinase kinase activity	2	11	0.182	Molecular Function	0.0253574	0.162039
GO:0035612	AP-2 adaptor complex binding	2	11	0.182	Molecular Function	0.0253574	0.162039
GO:0045499	chemorepellent activity	2	11	0.182	Molecular Function	0.0253574	0.162039
GO:0098748	endocytic adaptor activity	2	11	0.182	Molecular Function	0.0253574	0.162039
GO:0017076	purine nucleotide binding	73	2544	0.029	Molecular Function	0.0253872	0.162039
GO:0030072	peptide hormone secretion	10	222	0.045	Biological Process	0.0364326	0.162104
GO:0035690	cellular response to drug	14	350	0.04	Biological Process	0.0365228	0.162382
GO:0000187	activation of MAPK activity	7	133	0.053	Biological Process	0.036858	0.163748
GO:0071375	cellular response to peptide hormone stimulus	13	318	0.041	Biological Process	0.0370547	0.164497
GO:0022617	extracellular matrix disassembly	4	54	0.074	Biological Process	0.0372693	0.164949
GO:0045453	bone resorption	4	54	0.074	Biological Process	0.0372693	0.164949
GO:0060324	face development	4	54	0.074	Biological Process	0.0372693	0.164949
GO:0061178	regulation of insulin secretion involved in cellular response to glucose stimulus	4	54	0.074	Biological Process	0.0372693	0.164949
GO:0097159	organic cyclic compound binding	161	6173	0.026	Molecular Function	0.0260311	0.16513
GO:0006029	proteoglycan metabolic process	5	79	0.063	Biological Process	0.0376227	0.166011
GO:0055024	regulation of cardiac muscle tissue development	5	79	0.063	Biological Process	0.0376227	0.166011
GO:0060291	long-term synaptic potentiation	5	79	0.063	Biological Process	0.0376227	0.166011
GO:0097581	lamellipodium organization	5	79	0.063	Biological Process	0.0376227	0.166011
GO:0044764	multi-organism cellular process	29	876	0.033	Biological Process	0.0380111	0.166475
GO:0045862	positive regulation of proteolysis	14	352	0.04	Biological Process	0.0380203	0.166475
GO:0048562	embryonic organ morphogenesis	14	352	0.04	Biological Process	0.0380203	0.166475
GO:0045934	negative regulation of nucleobase-containing compound metabolic process	47	1547	0.03	Biological Process	0.0380364	0.166475
GO:0034612	response to tumor necrosis factor	9	193	0.047	Biological Process	0.0380665	0.166475
GO:0010800	positive regulation of peptidyl-threonine phosphorylation	3	32	0.094	Biological Process	0.0381594	0.166475
GO:0010922	positive regulation of phosphatase activity	3	32	0.094	Biological Process	0.0381594	0.166475
GO:0021602	cranial nerve morphogenesis	3	32	0.094	Biological Process	0.0381594	0.166475
GO:0021799	cerebral cortex radially oriented cell migration	3	32	0.094	Biological Process	0.0381594	0.166475
GO:0035116	embryonic hindlimb morphogenesis	3	32	0.094	Biological Process	0.0381594	0.166475
GO:0051930	regulation of sensory perception of pain	3	32	0.094	Biological Process	0.0381594	0.166475
GO:0071354	cellular response to interleukin-6	3	32	0.094	Biological Process	0.0381594	0.166475
GO:0071867	response to monoamine	3	32	0.094	Biological Process	0.0381594	0.166475
GO:0071869	response to catecholamine	3	32	0.094	Biological Process	0.0381594	0.166475
GO:0070665	positive regulation of leukocyte proliferation	6	106	0.057	Biological Process	0.0381831	0.166475
GO:1904589	regulation of protein import	6	106	0.057	Biological Process	0.0381831	0.166475
GO:0046332	SMAD binding	5	73	0.068	Molecular Function	0.0264646	0.166856
GO:0016604	nuclear body	23	687	0.033	Cellular Component	0.0501899	0.166922
GO:0012506	vesicle membrane	22	651	0.034	Cellular Component	0.0502922	0.166922
GO:0006909	phagocytosis	10	224	0.045	Biological Process	0.0383557	0.167103
GO:0090596	sensory organ morphogenesis	15	386	0.039	Biological Process	0.0386273	0.168161
GO:0005539	glycosaminoglycan binding	10	214	0.047	Molecular Function	0.0268364	0.168175
GO:1903037	regulation of leukocyte cell-cell adhesion	11	256	0.043	Biological Process	0.0389463	0.169424
GO:0008194	UDP-glycosyltransferase activity	8	155	0.052	Molecular Function	0.027247	0.16972
GO:2001234	negative regulation of apoptotic signaling pathway	9	194	0.046	Biological Process	0.0391333	0.170111
GO:0050670	regulation of lymphocyte proliferation	8	164	0.049	Biological Process	0.0392021	0.170157
GO:0051668	localization within membrane	8	164	0.049	Biological Process	0.0392021	0.170157
GO:0032587	ruffle membrane	5	87	0.057	Cellular Component	0.0515914	0.170423
GO:0003015	heart process	10	225	0.044	Biological Process	0.0393431	0.170642
GO:0007552	metamorphosis	7	135	0.052	Biological Process	0.0394575	0.170723
GO:0015693	magnesium ion transport	4	55	0.073	Biological Process	0.0394784	0.170723
GO:0042307	positive regulation of protein import into nucleus	4	55	0.073	Biological Process	0.0394784	0.170723
GO:0046622	positive regulation of organ growth	4	55	0.073	Biological Process	0.0394784	0.170723
GO:0046677	response to antibiotic	14	354	0.04	Biological Process	0.0395614	0.170955
GO:0030971	receptor tyrosine kinase binding	5	74	0.068	Molecular Function	0.0278658	0.172535
GO:0016331	morphogenesis of embryonic epithelium	9	195	0.046	Biological Process	0.0402202	0.173674
GO:0051592	response to calcium ion	7	136	0.051	Biological Process	0.0408011	0.174852
GO:0071222	cellular response to lipopolysaccharide	7	136	0.051	Biological Process	0.0408011	0.174852
GO:0046824	positive regulation of nucleocytoplasmic transport	5	81	0.062	Biological Process	0.0412128	0.174852
GO:0055017	cardiac muscle tissue growth	5	81	0.062	Biological Process	0.0412128	0.174852
GO:0000281	mitotic cytokinesis	6	108	0.056	Biological Process	0.0412327	0.174852
GO:0001771	immunological synapse formation	2	14	0.143	Biological Process	0.0412342	0.174852
GO:0002577	regulation of antigen processing and presentation	2	14	0.143	Biological Process	0.0412342	0.174852
GO:0007406	negative regulation of neuroblast proliferation	2	14	0.143	Biological Process	0.0412342	0.174852
GO:0031579	membrane raft organization	2	14	0.143	Biological Process	0.0412342	0.174852
GO:0039535	regulation of RIG-I signaling pathway	2	14	0.143	Biological Process	0.0412342	0.174852
GO:0043501	skeletal muscle adaptation	2	14	0.143	Biological Process	0.0412342	0.174852
GO:0046113	nucleobase catabolic process	2	14	0.143	Biological Process	0.0412342	0.174852
GO:0048681	negative regulation of axon regeneration	2	14	0.143	Biological Process	0.0412342	0.174852
GO:0051593	response to folic acid	2	14	0.143	Biological Process	0.0412342	0.174852
GO:0055003	cardiac myofibril assembly	2	14	0.143	Biological Process	0.0412342	0.174852
GO:0060019	radial glial cell differentiation	2	14	0.143	Biological Process	0.0412342	0.174852
GO:0060707	trophoblast giant cell differentiation	2	14	0.143	Biological Process	0.0412342	0.174852
GO:0061000	negative regulation of dendritic spine development	2	14	0.143	Biological Process	0.0412342	0.174852
GO:0071380	cellular response to prostaglandin E stimulus	2	14	0.143	Biological Process	0.0412342	0.174852
GO:0071871	response to epinephrine	2	14	0.143	Biological Process	0.0412342	0.174852
GO:1903998	regulation of eating behavior	2	14	0.143	Biological Process	0.0412342	0.174852
GO:2000095	regulation of Wnt signaling pathway, planar cell polarity pathway	2	14	0.143	Biological Process	0.0412342	0.174852
GO:0009154	purine ribonucleotide catabolic process	3	33	0.091	Biological Process	0.04127	0.174852
GO:0032467	positive regulation of cytokinesis	3	33	0.091	Biological Process	0.04127	0.174852
GO:1900087	positive regulation of G1/S transition of mitotic cell cycle	3	33	0.091	Biological Process	0.04127	0.174852
GO:1903115	regulation of actin filament-based movement	3	33	0.091	Biological Process	0.04127	0.174852
GO:0030507	spectrin binding	3	29	0.103	Molecular Function	0.0284382	0.17503
GO:0030261	chromosome condensation	23	667	0.034	Biological Process	0.041493	0.17567
GO:0045334	clathrin-coated endocytic vesicle	3	37	0.081	Cellular Component	0.0537809	0.175987
GO:0090533	cation-transporting ATPase complex	3	37	0.081	Cellular Component	0.0537809	0.175987
GO:0032944	regulation of mononuclear cell proliferation	8	166	0.048	Biological Process	0.0416192	0.176077
GO:0090002	establishment of protein localization to plasma membrane	4	56	0.071	Biological Process	0.0417607	0.176547
GO:0031214	biomineral tissue development	7	137	0.051	Biological Process	0.0421741	0.177467
GO:0042593	glucose homeostasis	10	228	0.044	Biological Process	0.04241	0.177467
GO:0050804	modulation of synaptic transmission	16	425	0.038	Biological Process	0.0425808	0.177467
GO:0046031	ADP metabolic process	6	109	0.055	Biological Process	0.0428135	0.177467
GO:0060840	artery development	5	82	0.061	Biological Process	0.0430829	0.177467
GO:0061333	renal tubule morphogenesis	5	82	0.061	Biological Process	0.0430829	0.177467
GO:0007219	Notch signaling pathway	10	229	0.044	Biological Process	0.0434675	0.177467
GO:0031329	regulation of cellular catabolic process	26	778	0.033	Biological Process	0.0434748	0.177467
GO:0016202	regulation of striated muscle tissue development	7	138	0.051	Biological Process	0.0435767	0.177467
GO:0051963	regulation of synapse assembly	7	138	0.051	Biological Process	0.0435767	0.177467
GO:0017157	regulation of exocytosis	9	198	0.045	Biological Process	0.0436033	0.177467
GO:0016070	RNA metabolic process	131	4920	0.027	Biological Process	0.0437087	0.177467
GO:0006979	response to oxidative stress	17	461	0.037	Biological Process	0.0439715	0.177467
GO:0051155	positive regulation of striated muscle cell differentiation	4	57	0.07	Biological Process	0.0441161	0.177467
GO:0002224	toll-like receptor signaling pathway	6	110	0.055	Biological Process	0.0444319	0.177467
GO:0033692	cellular polysaccharide biosynthetic process	6	110	0.055	Biological Process	0.0444319	0.177467
GO:1901655	cellular response to ketone	6	110	0.055	Biological Process	0.0444319	0.177467
GO:0001662	behavioral fear response	3	34	0.088	Biological Process	0.0445043	0.177467
GO:0002209	behavioral defense response	3	34	0.088	Biological Process	0.0445043	0.177467
GO:0031114	regulation of microtubule depolymerization	3	34	0.088	Biological Process	0.0445043	0.177467
GO:1903170	negative regulation of calcium ion transmembrane transport	3	34	0.088	Biological Process	0.0445043	0.177467
GO:2000171	negative regulation of dendrite development	3	34	0.088	Biological Process	0.0445043	0.177467
GO:2000178	negative regulation of neural precursor cell proliferation	3	34	0.088	Biological Process	0.0445043	0.177467
GO:0061337	cardiac conduction	5	83	0.06	Biological Process	0.0450033	0.177467
GO:2000242	negative regulation of reproductive process	5	83	0.06	Biological Process	0.0450033	0.177467
GO:0010950	positive regulation of endopeptidase activity	7	139	0.05	Biological Process	0.0450091	0.177467
GO:0010638	positive regulation of organelle organization	22	638	0.034	Biological Process	0.0454752	0.177467
GO:0033500	carbohydrate homeostasis	10	231	0.043	Biological Process	0.0456363	0.177467
GO:0046434	organophosphate catabolic process	9	200	0.045	Biological Process	0.0459617	0.177467
GO:0010467	gene expression	150	5716	0.026	Biological Process	0.0460874	0.177467
GO:0001709	cell fate determination	6	111	0.054	Biological Process	0.0460881	0.177467
GO:0000821	regulation of arginine metabolic process	1	2	0.5	Biological Process	0.0462245	0.177467
GO:0001410	chlamydospore formation	1	2	0.5	Biological Process	0.0462245	0.177467
GO:0002337	B-1a B cell differentiation	1	2	0.5	Biological Process	0.0462245	0.177467
GO:0002767	immune response-inhibiting cell surface receptor signaling pathway	1	2	0.5	Biological Process	0.0462245	0.177467
GO:0007394	dorsal closure, elongation of leading edge cells	1	2	0.5	Biological Process	0.0462245	0.177467
GO:0009257	10-formyltetrahydrofolate biosynthetic process	1	2	0.5	Biological Process	0.0462245	0.177467
GO:0010034	response to acetate	1	2	0.5	Biological Process	0.0462245	0.177467
GO:0010751	negative regulation of nitric oxide mediated signal transduction	1	2	0.5	Biological Process	0.0462245	0.177467
GO:0010813	neuropeptide catabolic process	1	2	0.5	Biological Process	0.0462245	0.177467
GO:0014018	neuroblast fate specification	1	2	0.5	Biological Process	0.0462245	0.177467
GO:0014886	transition between slow and fast fiber	1	2	0.5	Biological Process	0.0462245	0.177467
GO:0014905	myoblast fusion involved in skeletal muscle regeneration	1	2	0.5	Biological Process	0.0462245	0.177467
GO:0014908	myotube differentiation involved in skeletal muscle regeneration	1	2	0.5	Biological Process	0.0462245	0.177467
GO:0016330	second mitotic wave involved in compound eye morphogenesis	1	2	0.5	Biological Process	0.0462245	0.177467
GO:0019417	sulfur oxidation	1	2	0.5	Biological Process	0.0462245	0.177467
GO:0019483	beta-alanine biosynthetic process	1	2	0.5	Biological Process	0.0462245	0.177467
GO:0021649	vestibulocochlear nerve structural organization	1	2	0.5	Biological Process	0.0462245	0.177467
GO:0021784	postganglionic parasympathetic fiber development	1	2	0.5	Biological Process	0.0462245	0.177467
GO:0021874	Wnt signaling pathway involved in forebrain neuroblast division	1	2	0.5	Biological Process	0.0462245	0.177467
GO:0030505	inorganic diphosphate transport	1	2	0.5	Biological Process	0.0462245	0.177467
GO:0032625	interleukin-21 production	1	2	0.5	Biological Process	0.0462245	0.177467
GO:0035143	caudal fin morphogenesis	1	2	0.5	Biological Process	0.0462245	0.177467
GO:0035408	histone H3-T6 phosphorylation	1	2	0.5	Biological Process	0.0462245	0.177467
GO:0035668	TRAM-dependent toll-like receptor signaling pathway	1	2	0.5	Biological Process	0.0462245	0.177467
GO:0035669	TRAM-dependent toll-like receptor 4 signaling pathway	1	2	0.5	Biological Process	0.0462245	0.177467
GO:0035759	mesangial cell-matrix adhesion	1	2	0.5	Biological Process	0.0462245	0.177467
GO:0035887	aortic smooth muscle cell differentiation	1	2	0.5	Biological Process	0.0462245	0.177467
GO:0035981	tongue muscle cell differentiation	1	2	0.5	Biological Process	0.0462245	0.177467
GO:0036168	filamentous growth of a population of unicellular organisms in response to heat	1	2	0.5	Biological Process	0.0462245	0.177467
GO:0038154	interleukin-11-mediated signaling pathway	1	2	0.5	Biological Process	0.0462245	0.177467
GO:0042062	long-term strengthening of neuromuscular junction	1	2	0.5	Biological Process	0.0462245	0.177467
GO:0042676	compound eye cone cell fate commitment	1	2	0.5	Biological Process	0.0462245	0.177467
GO:0043578	nuclear matrix organization	1	2	0.5	Biological Process	0.0462245	0.177467
GO:0044335	canonical Wnt signaling pathway involved in neural crest cell differentiation	1	2	0.5	Biological Process	0.0462245	0.177467
GO:0044337	canonical Wnt signaling pathway involved in positive regulation of apoptotic process	1	2	0.5	Biological Process	0.0462245	0.177467
GO:0045763	negative regulation of cellular amino acid metabolic process	1	2	0.5	Biological Process	0.0462245	0.177467
GO:0046127	pyrimidine deoxyribonucleoside catabolic process	1	2	0.5	Biological Process	0.0462245	0.177467
GO:0046478	lactosylceramide metabolic process	1	2	0.5	Biological Process	0.0462245	0.177467
GO:0046551	retinal cone cell fate commitment	1	2	0.5	Biological Process	0.0462245	0.177467
GO:0048673	collateral sprouting of intact axon in response to injury	1	2	0.5	Biological Process	0.0462245	0.177467
GO:0048674	collateral sprouting of injured axon	1	2	0.5	Biological Process	0.0462245	0.177467
GO:0048683	regulation of collateral sprouting of intact axon in response to injury	1	2	0.5	Biological Process	0.0462245	0.177467
GO:0048688	negative regulation of sprouting of injured axon	1	2	0.5	Biological Process	0.0462245	0.177467
GO:0048815	hermaphrodite genitalia morphogenesis	1	2	0.5	Biological Process	0.0462245	0.177467
GO:0048883	neuromast primordium migration	1	2	0.5	Biological Process	0.0462245	0.177467
GO:0048920	posterior lateral line neuromast primordium migration	1	2	0.5	Biological Process	0.0462245	0.177467
GO:0051088	PMA-inducible membrane protein ectodomain proteolysis	1	2	0.5	Biological Process	0.0462245	0.177467
GO:0051563	smooth endoplasmic reticulum calcium ion homeostasis	1	2	0.5	Biological Process	0.0462245	0.177467
GO:0060178	regulation of exocyst localization	1	2	0.5	Biological Process	0.0462245	0.177467
GO:0060689	cell differentiation involved in salivary gland development	1	2	0.5	Biological Process	0.0462245	0.177467
GO:0060821	inactivation of X chromosome by DNA methylation	1	2	0.5	Biological Process	0.0462245	0.177467
GO:0061141	lung ciliated cell differentiation	1	2	0.5	Biological Process	0.0462245	0.177467
GO:0061324	canonical Wnt signaling pathway involved in positive regulation of cardiac outflow tract cell proliferation	1	2	0.5	Biological Process	0.0462245	0.177467
GO:0061347	planar cell polarity pathway involved in outflow tract morphogenesis	1	2	0.5	Biological Process	0.0462245	0.177467
GO:0061348	planar cell polarity pathway involved in ventricular septum morphogenesis	1	2	0.5	Biological Process	0.0462245	0.177467
GO:0061349	planar cell polarity pathway involved in cardiac right atrium morphogenesis	1	2	0.5	Biological Process	0.0462245	0.177467
GO:0061350	planar cell polarity pathway involved in cardiac muscle tissue morphogenesis	1	2	0.5	Biological Process	0.0462245	0.177467
GO:0061354	planar cell polarity pathway involved in pericardium morphogenesis	1	2	0.5	Biological Process	0.0462245	0.177467
GO:0061646	positive regulation of glutamate neurotransmitter secretion in response to membrane depolarization	1	2	0.5	Biological Process	0.0462245	0.177467
GO:0070104	negative regulation of interleukin-6-mediated signaling pathway	1	2	0.5	Biological Process	0.0462245	0.177467
GO:0070662	mast cell proliferation	1	2	0.5	Biological Process	0.0462245	0.177467
GO:0070666	regulation of mast cell proliferation	1	2	0.5	Biological Process	0.0462245	0.177467
GO:0070667	negative regulation of mast cell proliferation	1	2	0.5	Biological Process	0.0462245	0.177467
GO:0071543	diphosphoinositol polyphosphate metabolic process	1	2	0.5	Biological Process	0.0462245	0.177467
GO:0072368	regulation of lipid transport by negative regulation of transcription from RNA polymerase II promoter	1	2	0.5	Biological Process	0.0462245	0.177467
GO:0072619	interleukin-21 secretion	1	2	0.5	Biological Process	0.0462245	0.177467
GO:0090118	receptor-mediated endocytosis of low-density lipoprotein particle involved in cholesterol transport	1	2	0.5	Biological Process	0.0462245	0.177467
GO:0090292	nuclear matrix anchoring at nuclear membrane	1	2	0.5	Biological Process	0.0462245	0.177467
GO:0097401	synaptic vesicle lumen acidification	1	2	0.5	Biological Process	0.0462245	0.177467
GO:0099563	modification of synaptic structure	1	2	0.5	Biological Process	0.0462245	0.177467
GO:1900440	regulation of filamentous growth of a population of unicellular organisms in response to neutral pH	1	2	0.5	Biological Process	0.0462245	0.177467
GO:1900442	positive regulation of filamentous growth of a population of unicellular organisms in response to neutral pH	1	2	0.5	Biological Process	0.0462245	0.177467
GO:1900741	regulation of filamentous growth of a population of unicellular organisms in response to pH	1	2	0.5	Biological Process	0.0462245	0.177467
GO:1900743	positive regulation of filamentous growth of a population of unicellular organisms in response to pH	1	2	0.5	Biological Process	0.0462245	0.177467
GO:1901219	regulation of cardiac chamber morphogenesis	1	2	0.5	Biological Process	0.0462245	0.177467
GO:1901220	negative regulation of cardiac chamber morphogenesis	1	2	0.5	Biological Process	0.0462245	0.177467
GO:1901249	regulation of lung goblet cell differentiation	1	2	0.5	Biological Process	0.0462245	0.177467
GO:1901250	negative regulation of lung goblet cell differentiation	1	2	0.5	Biological Process	0.0462245	0.177467
GO:1901731	positive regulation of platelet aggregation	1	2	0.5	Biological Process	0.0462245	0.177467
GO:1901898	negative regulation of relaxation of cardiac muscle	1	2	0.5	Biological Process	0.0462245	0.177467
GO:1901906	diadenosine pentaphosphate metabolic process	1	2	0.5	Biological Process	0.0462245	0.177467
GO:1901907	diadenosine pentaphosphate catabolic process	1	2	0.5	Biological Process	0.0462245	0.177467
GO:1901908	diadenosine hexaphosphate metabolic process	1	2	0.5	Biological Process	0.0462245	0.177467
GO:1901909	diadenosine hexaphosphate catabolic process	1	2	0.5	Biological Process	0.0462245	0.177467
GO:1901910	adenosine 5'-(hexahydrogen pentaphosphate) metabolic process	1	2	0.5	Biological Process	0.0462245	0.177467
GO:1901911	adenosine 5'-(hexahydrogen pentaphosphate) catabolic process	1	2	0.5	Biological Process	0.0462245	0.177467
GO:1902464	regulation of histone H3-K27 trimethylation	1	2	0.5	Biological Process	0.0462245	0.177467
GO:1902994	regulation of phospholipid efflux	1	2	0.5	Biological Process	0.0462245	0.177467
GO:1902995	positive regulation of phospholipid efflux	1	2	0.5	Biological Process	0.0462245	0.177467
GO:1903233	regulation of calcium ion-dependent exocytosis of neurotransmitter	1	2	0.5	Biological Process	0.0462245	0.177467
GO:1903760	regulation of voltage-gated potassium channel activity involved in ventricular cardiac muscle cell action potential repolarization	1	2	0.5	Biological Process	0.0462245	0.177467
GO:1903764	regulation of potassium ion export across plasma membrane	1	2	0.5	Biological Process	0.0462245	0.177467
GO:1904017	cellular response to Thyroglobulin triiodothyronine	1	2	0.5	Biological Process	0.0462245	0.177467
GO:1904412	regulation of cardiac ventricle development	1	2	0.5	Biological Process	0.0462245	0.177467
GO:1904608	response to monosodium L-glutamate	1	2	0.5	Biological Process	0.0462245	0.177467
GO:1904694	negative regulation of vascular smooth muscle contraction	1	2	0.5	Biological Process	0.0462245	0.177467
GO:1904835	dorsal root ganglion morphogenesis	1	2	0.5	Biological Process	0.0462245	0.177467
GO:1904878	negative regulation of generation of L-type calcium current	1	2	0.5	Biological Process	0.0462245	0.177467
GO:1990248	regulation of transcription from RNA polymerase II promoter in response to DNA damage	1	2	0.5	Biological Process	0.0462245	0.177467
GO:2000055	positive regulation of Wnt signaling pathway involved in dorsal/ventral axis specification	1	2	0.5	Biological Process	0.0462245	0.177467
GO:2000167	regulation of planar cell polarity pathway involved in neural tube closure	1	2	0.5	Biological Process	0.0462245	0.177467
GO:2000282	regulation of cellular amino acid biosynthetic process	1	2	0.5	Biological Process	0.0462245	0.177467
GO:2000405	negative regulation of T cell migration	1	2	0.5	Biological Process	0.0462245	0.177467
GO:2000504	positive regulation of blood vessel remodeling	1	2	0.5	Biological Process	0.0462245	0.177467
GO:2000588	positive regulation of platelet-derived growth factor receptor-beta signaling pathway	1	2	0.5	Biological Process	0.0462245	0.177467
GO:2000790	regulation of mesenchymal cell proliferation involved in lung development	1	2	0.5	Biological Process	0.0462245	0.177467
GO:2000791	negative regulation of mesenchymal cell proliferation involved in lung development	1	2	0.5	Biological Process	0.0462245	0.177467
GO:2001035	regulation of tongue muscle cell differentiation	1	2	0.5	Biological Process	0.0462245	0.177467
GO:2001037	positive regulation of tongue muscle cell differentiation	1	2	0.5	Biological Process	0.0462245	0.177467
GO:0001822	kidney development	12	296	0.041	Biological Process	0.0463456	0.177796
GO:0008286	insulin receptor signaling pathway	7	140	0.05	Biological Process	0.0464715	0.177796
GO:1901861	regulation of muscle tissue development	7	140	0.05	Biological Process	0.0464715	0.177796
GO:0045576	mast cell activation	4	58	0.069	Biological Process	0.0465447	0.177796
GO:0048844	artery morphogenesis	4	58	0.069	Biological Process	0.0465447	0.177796
GO:1904591	positive regulation of protein import	4	58	0.069	Biological Process	0.0465447	0.177796
GO:0070663	regulation of leukocyte proliferation	8	170	0.047	Biological Process	0.0467454	0.177796
GO:0001991	regulation of systemic arterial blood pressure by circulatory renin-angiotensin	2	15	0.133	Biological Process	0.0468571	0.177796
GO:0006198	cAMP catabolic process	2	15	0.133	Biological Process	0.0468571	0.177796
GO:0009401	phosphoenolpyruvate-dependent sugar phosphotransferase system	2	15	0.133	Biological Process	0.0468571	0.177796
GO:0021542	dentate gyrus development	2	15	0.133	Biological Process	0.0468571	0.177796
GO:0032793	positive regulation of CREB transcription factor activity	2	15	0.133	Biological Process	0.0468571	0.177796
GO:0034134	toll-like receptor 2 signaling pathway	2	15	0.133	Biological Process	0.0468571	0.177796
GO:0045061	thymic T cell selection	2	15	0.133	Biological Process	0.0468571	0.177796
GO:0045655	regulation of monocyte differentiation	2	15	0.133	Biological Process	0.0468571	0.177796
GO:0060536	cartilage morphogenesis	2	15	0.133	Biological Process	0.0468571	0.177796
GO:0060712	spongiotrophoblast layer development	2	15	0.133	Biological Process	0.0468571	0.177796
GO:0061154	endothelial tube morphogenesis	2	15	0.133	Biological Process	0.0468571	0.177796
GO:0003407	neural retina development	5	84	0.06	Biological Process	0.0469741	0.177894
GO:0010171	body morphogenesis	5	84	0.06	Biological Process	0.0469741	0.177894
GO:0048644	muscle organ morphogenesis	5	84	0.06	Biological Process	0.0469741	0.177894
GO:0032880	regulation of protein localization	29	894	0.032	Biological Process	0.0472267	0.178734
GO:0017154	semaphorin receptor activity	2	12	0.167	Molecular Function	0.0299721	0.180181
GO:0034185	apolipoprotein binding	2	12	0.167	Molecular Function	0.0299721	0.180181
GO:0043422	protein kinase B binding	2	12	0.167	Molecular Function	0.0299721	0.180181
GO:0051920	peroxiredoxin activity	2	12	0.167	Molecular Function	0.0299721	0.180181
GO:0009261	ribonucleotide catabolic process	3	35	0.086	Biological Process	0.0478608	0.180318
GO:0033628	regulation of cell adhesion mediated by integrin	3	35	0.086	Biological Process	0.0478608	0.180318
GO:0042051	compound eye photoreceptor development	3	35	0.086	Biological Process	0.0478608	0.180318
GO:0042074	cell migration involved in gastrulation	3	35	0.086	Biological Process	0.0478608	0.180318
GO:0046329	negative regulation of JNK cascade	3	35	0.086	Biological Process	0.0478608	0.180318
GO:0060325	face morphogenesis	3	35	0.086	Biological Process	0.0478608	0.180318
GO:0070570	regulation of neuron projection regeneration	3	35	0.086	Biological Process	0.0478608	0.180318
GO:0009896	positive regulation of catabolic process	16	432	0.037	Biological Process	0.0480736	0.180943
GO:0008064	regulation of actin polymerization or depolymerization	8	171	0.047	Biological Process	0.0480886	0.180943
GO:0042058	regulation of epidermal growth factor receptor signaling pathway	5	85	0.059	Biological Process	0.0489955	0.183955
GO:0045778	positive regulation of ossification	5	85	0.059	Biological Process	0.0489955	0.183955
GO:1901654	response to ketone	10	234	0.043	Biological Process	0.0490248	0.183955
GO:0035773	insulin secretion involved in cellular response to glucose stimulus	4	59	0.068	Biological Process	0.0490462	0.183955
GO:0055021	regulation of cardiac muscle tissue growth	4	59	0.068	Biological Process	0.0490462	0.183955
GO:0005154	epidermal growth factor receptor binding	3	30	0.1	Molecular Function	0.0310729	0.184651
GO:0045296	cadherin binding	3	30	0.1	Molecular Function	0.0310729	0.184651
GO:0044440	endosomal part	16	446	0.036	Cellular Component	0.0568451	0.185145
GO:0045598	regulation of fat cell differentiation	6	113	0.053	Biological Process	0.0495143	0.185591
GO:1903827	regulation of cellular protein localization	18	503	0.036	Biological Process	0.0495745	0.185698
GO:0045444	fat cell differentiation	9	203	0.044	Biological Process	0.0496565	0.185886
GO:0005080	protein kinase C binding	4	52	0.077	Molecular Function	0.0315066	0.186159
GO:0010008	endosome membrane	15	412	0.036	Cellular Component	0.0576334	0.186192
GO:0031527	filopodium membrane	2	17	0.118	Cellular Component	0.0579681	0.186192
GO:0043034	costamere	2	17	0.118	Cellular Component	0.0579681	0.186192
GO:0030018	Z disc	6	119	0.05	Cellular Component	0.0586906	0.187648
GO:0072509	divalent inorganic cation transmembrane transporter activity	13	316	0.041	Molecular Function	0.0319433	0.187667
GO:0050900	leukocyte migration	12	300	0.04	Biological Process	0.0503575	0.18839
GO:0017022	myosin binding	5	77	0.065	Molecular Function	0.0323484	0.188973
GO:0007444	imaginal disc development	8	173	0.046	Biological Process	0.0508499	0.189633
GO:0030832	regulation of actin filament length	8	173	0.046	Biological Process	0.0508499	0.189633
GO:0071229	cellular response to acid chemical	9	204	0.044	Biological Process	0.0509304	0.189633
GO:0035113	embryonic appendage morphogenesis	7	143	0.049	Biological Process	0.0510396	0.189633
GO:0048634	regulation of muscle organ development	7	143	0.049	Biological Process	0.0510396	0.189633
GO:0034622	cellular macromolecular complex assembly	38	1237	0.031	Biological Process	0.0512528	0.189633
GO:0014902	myotube differentiation	6	114	0.053	Biological Process	0.0512845	0.189633
GO:0035050	embryonic heart tube development	6	114	0.053	Biological Process	0.0512845	0.189633
GO:0055007	cardiac muscle cell differentiation	6	114	0.053	Biological Process	0.0512845	0.189633
GO:0006692	prostanoid metabolic process	3	36	0.083	Biological Process	0.0513379	0.189633
GO:0006693	prostaglandin metabolic process	3	36	0.083	Biological Process	0.0513379	0.189633
GO:0006883	cellular sodium ion homeostasis	3	36	0.083	Biological Process	0.0513379	0.189633
GO:0014003	oligodendrocyte development	3	36	0.083	Biological Process	0.0513379	0.189633
GO:0030204	chondroitin sulfate metabolic process	3	36	0.083	Biological Process	0.0513379	0.189633
GO:0034629	cellular protein complex localization	3	36	0.083	Biological Process	0.0513379	0.189633
GO:0036314	response to sterol	3	36	0.083	Biological Process	0.0513379	0.189633
GO:0042596	fear response	3	36	0.083	Biological Process	0.0513379	0.189633
GO:0045920	negative regulation of exocytosis	3	36	0.083	Biological Process	0.0513379	0.189633
GO:0090049	regulation of cell migration involved in sprouting angiogenesis	3	36	0.083	Biological Process	0.0513379	0.189633
GO:0097035	regulation of membrane lipid distribution	3	36	0.083	Biological Process	0.0513379	0.189633
GO:0051146	striated muscle cell differentiation	12	301	0.04	Biological Process	0.0513963	0.189729
GO:0032642	regulation of chemokine production	4	60	0.067	Biological Process	0.0516205	0.190316
GO:1901224	positive regulation of NIK/NF-kappaB signaling	4	60	0.067	Biological Process	0.0516205	0.190316
GO:0050890	cognition	13	335	0.039	Biological Process	0.0522037	0.191978
GO:0051249	regulation of lymphocyte activation	13	335	0.039	Biological Process	0.0522037	0.191978
GO:0032271	regulation of protein polymerization	9	205	0.044	Biological Process	0.0522256	0.191978
GO:0090287	regulation of cellular response to growth factor stimulus	11	269	0.041	Biological Process	0.052229	0.191978
GO:0030073	insulin secretion	8	174	0.046	Biological Process	0.0522682	0.191978
GO:2001235	positive regulation of apoptotic signaling pathway	8	174	0.046	Biological Process	0.0522682	0.191978
GO:0044462	external encapsulating structure part	5	91	0.055	Cellular Component	0.0603547	0.192088
GO:0043254	regulation of protein complex assembly	17	472	0.036	Biological Process	0.0526348	0.192148
GO:0003188	heart valve formation	2	16	0.125	Biological Process	0.0527414	0.192148
GO:0006521	regulation of cellular amino acid metabolic process	2	16	0.125	Biological Process	0.0527414	0.192148
GO:0008078	mesodermal cell migration	2	16	0.125	Biological Process	0.0527414	0.192148
GO:0014016	neuroblast differentiation	2	16	0.125	Biological Process	0.0527414	0.192148
GO:0039531	regulation of viral-induced cytoplasmic pattern recognition receptor signaling pathway	2	16	0.125	Biological Process	0.0527414	0.192148
GO:0043696	dedifferentiation	2	16	0.125	Biological Process	0.0527414	0.192148
GO:0043697	cell dedifferentiation	2	16	0.125	Biological Process	0.0527414	0.192148
GO:0048102	autophagic cell death	2	16	0.125	Biological Process	0.0527414	0.192148
GO:0060123	regulation of growth hormone secretion	2	16	0.125	Biological Process	0.0527414	0.192148
[truncated: 5,583 more rows]

## Sheet: cluster13--KEGG
Pathway ID	Pathway	Cluster_13 (193)	All (7762)	Ratio	Pvalue	Qvalue
ko04520	Adherens junction	10	69	0.144928	6.79669e-06	0.00149527
ko05165	Human papillomavirus infection	20	313	0.0638978	9.39556e-05	0.0102429
ko04360	Axon guidance	14	180	0.0777778	0.000147764	0.0102429
ko04022	cGMP-PKG signaling pathway	13	165	0.0787879	0.000224776	0.0102429
ko04015	Rap1 signaling pathway	15	211	0.07109	0.000232794	0.0102429
ko04666	Fc gamma R-mediated phagocytosis	9	88	0.102273	0.000316137	0.0115917
ko04925	Aldosterone synthesis and secretion	9	92	0.0978261	0.000441358	0.0138712
ko04014	Ras signaling pathway	15	229	0.0655022	0.000559316	0.0153812
ko04510	Focal adhesion	13	189	0.0687831	0.000830945	0.0189287
ko04512	ECM-receptor interaction	8	81	0.0987654	0.000860394	0.0189287
ko04928	Parathyroid hormone synthesis, secretion and action	9	104	0.0865385	0.00108084	0.0212826
ko05202	Transcriptional misregulation in cancer	12	172	0.0697674	0.00116087	0.0212826
ko04151	PI3K-Akt signaling pathway	18	331	0.0543807	0.00143999	0.0218903
ko05167	Kaposi sarcoma-associated herpesvirus infection	12	177	0.0677966	0.00148639	0.0218903
ko05200	Pathways in cancer	24	503	0.0477137	0.00149252	0.0218903
ko04371	Apelin signaling pathway	10	133	0.075188	0.00170394	0.0234292
ko05203	Viral carcinogenesis	12	183	0.0655738	0.00197312	0.0255345
ko04530	Tight junction	11	162	0.0679012	0.0022977	0.028083
ko05017	Spinocerebellar ataxia	8	96	0.0833333	0.00258536	0.0299357
ko04218	Cellular senescence	10	153	0.0653595	0.00472568	0.0518286
ko04390	Hippo signaling pathway	10	154	0.0649351	0.00494727	0.0518286
ko04724	Glutamatergic synapse	8	112	0.0714286	0.00662579	0.0662579
ko05163	Human cytomegalovirus infection	12	215	0.055814	0.00724272	0.0692782
ko04514	Cell adhesion molecules	9	140	0.0642857	0.00803022	0.0736103
ko05100	Bacterial invasion of epithelial cells	6	72	0.0833333	0.00876581	0.0771392
ko05412	Arrhythmogenic right ventricular cardiomyopathy	6	73	0.0821918	0.0093586	0.0791882
ko04970	Salivary secretion	6	75	0.08	0.0106292	0.080345
ko04921	Oxytocin signaling pathway	9	147	0.0612245	0.0108854	0.080345
ko04010	MAPK signaling pathway	14	284	0.0492958	0.0111084	0.080345
ko05143	African trypanosomiasis	4	36	0.111111	0.0117211	0.080345
ko04662	B cell receptor signaling pathway	6	77	0.0779221	0.0120177	0.080345
ko04922	Glucagon signaling pathway	7	100	0.07	0.0120517	0.080345
ko04933	AGE-RAGE signaling pathway in diabetic complications	7	100	0.07	0.0120517	0.080345
ko00532	Glycosaminoglycan biosynthesis - chondroitin sulfate / dermatan sulfate	3	20	0.15	0.0126324	0.0817389
ko04730	Long-term depression	5	58	0.0862069	0.0142473	0.0895543
ko04270	Vascular smooth muscle contraction	8	130	0.0615385	0.0155405	0.0949697
ko04670	Leukocyte transendothelial migration	7	109	0.0642202	0.0186411	0.107922
ko04931	Insulin resistance	7	109	0.0642202	0.0186411	0.107922
ko04726	Serotonergic synapse	7	111	0.0630631	0.0203932	0.115038
ko04919	Thyroid hormone signaling pathway	7	114	0.0614035	0.0232322	0.127777
ko05205	Proteoglycans in cancer	10	197	0.0507614	0.0249127	0.131685
ko04918	Thyroid hormone synthesis	5	67	0.0746269	0.0251399	0.131685
ko04972	Pancreatic secretion	6	93	0.0645161	0.0279657	0.14308
ko04621	NOD-like receptor signaling pathway	8	146	0.0547945	0.0289124	0.144562
ko05170	Human immunodeficiency virus 1 infection	10	203	0.0492611	0.0298394	0.145881
ko04392	Hippo signaling pathway - multiple species	3	28	0.107143	0.031414	0.147173
ko04070	Phosphatidylinositol signaling system	6	96	0.0625	0.032022	0.147173
ko04611	Platelet activation	7	122	0.057377	0.0321105	0.147173
ko04961	Endocrine and other factor-regulated calcium reabsorption	4	50	0.08	0.035088	0.157538
ko00512	Mucin type O-glycan biosynthesis	3	30	0.1	0.0375585	0.165257
ko03010	Ribosome	7	127	0.0551181	0.0386823	0.166865
ko05206	MicroRNAs in cancer	8	157	0.0509554	0.041762	0.176685
ko05166	Human T-cell leukemia virus 1 infection	10	220	0.0454545	0.0474783	0.19708
ko04020	Calcium signaling pathway	9	195	0.0461538	0.0539721	0.219886
ko04725	Cholinergic synapse	6	112	0.0535714	0.0600192	0.235906
ko04540	Gap junction	5	85	0.0588235	0.0600489	0.235906
ko05410	Hypertrophic cardiomyopathy	5	86	0.0581395	0.0625295	0.236548
ko04810	Regulation of actin cytoskeleton	9	201	0.0447761	0.0629553	0.236548
ko05332	Graft-versus-host disease	3	37	0.0810811	0.0634378	0.236548
ko04612	Antigen processing and presentation	4	62	0.0645161	0.0677967	0.239778
ko04927	Cortisol synthesis and secretion	4	62	0.0645161	0.0677967	0.239778
ko04935	Growth hormone synthesis, secretion and action	6	116	0.0517241	0.0687524	0.239778
ko04912	GnRH signaling pathway	5	89	0.0561798	0.0703145	0.239778
ko05416	Viral myocarditis	4	63	0.0634921	0.0710509	0.239778
ko04144	Endocytosis	10	237	0.0421941	0.071095	0.239778
ko00471	D-Glutamine and D-glutamate metabolism	1	3	0.333333	0.0727639	0.239778
ko04974	Protein digestion and absorption	5	90	0.0555556	0.0730233	0.239778
ko04929	GnRH secretion	4	64	0.0625	0.0743839	0.240654
ko04720	Long-term potentiation	4	65	0.0615385	0.0777949	0.248042
ko05330	Allograft rejection	3	42	0.0714286	0.0857905	0.269627
ko05146	Amoebiasis	5	95	0.0526316	0.0874093	0.270846
ko04924	Renin secretion	4	69	0.057971	0.0922025	0.28173
ko05161	Hepatitis B	7	156	0.0448718	0.0937065	0.282403
ko05225	Hepatocellular carcinoma	7	157	0.044586	0.0961306	0.283659
ko04750	Inflammatory mediator regulation of TRP channels	5	98	0.0510204	0.0967019	0.283659
ko04728	Dopaminergic synapse	6	128	0.046875	0.0991311	0.286958
ko00514	Other types of O-glycan biosynthesis	3	46	0.0652174	0.105736	0.302104
ko04940	Type I diabetes mellitus	3	47	0.0638298	0.110984	0.311495
ko04971	Gastric acid secretion	4	74	0.0540541	0.111855	0.311495
ko03320	PPAR signaling pathway	4	75	0.0533333	0.115993	0.318981
ko00510	N-Glycan biosynthesis	3	50	0.06	0.127305	0.341831
ko04659	Th17 cell differentiation	5	107	0.046729	0.12741	0.341831
ko05320	Autoimmune thyroid disease	3	51	0.0588235	0.132926	0.352335
ko04145	Phagosome	6	143	0.041958	0.145494	0.381055
ko04062	Chemokine signaling pathway	7	176	0.0397727	0.148565	0.38452
ko04911	Insulin secretion	4	84	0.047619	0.156068	0.399244
ko04072	Phospholipase D signaling pathway	6	147	0.0408163	0.159296	0.399702
ko04024	cAMP signaling pathway	8	213	0.0375587	0.160752	0.399702
ko04710	Circadian rhythm	2	29	0.0689655	0.161697	0.399702
ko04211	Longevity regulating pathway	4	89	0.0449438	0.180286	0.42745
ko04727	GABAergic synapse	4	89	0.0449438	0.180286	0.42745
ko05222	Small cell lung cancer	4	89	0.0449438	0.180286	0.42745
ko00561	Glycerolipid metabolism	3	59	0.0508475	0.180695	0.42745
ko04380	Osteoclast differentiation	5	122	0.0409836	0.186958	0.436125
ko05032	Morphine addiction	4	91	0.043956	0.190309	0.436125
ko05414	Dilated cardiomyopathy	4	91	0.043956	0.190309	0.436125
ko05135	Yersinia infection	5	124	0.0403226	0.195573	0.443568
ko05231	Choline metabolism in cancer	4	95	0.0421053	0.210863	0.472585
ko04926	Relaxin signaling pathway	5	128	0.0390625	0.213205	0.472585
ko04713	Circadian entrainment	4	96	0.0416667	0.216098	0.472585
ko04068	FoxO signaling pathway	5	129	0.0387597	0.217692	0.472585
ko04664	Fc epsilon RI signaling pathway	3	65	0.0461538	0.219108	0.472585
ko04915	Estrogen signaling pathway	5	130	0.0384615	0.222208	0.474618
ko04960	Aldosterone-regulated sodium reabsorption	2	37	0.0540541	0.234355	0.494316
ko05418	Fluid shear stress and atherosclerosis	5	133	0.037594	0.235923	0.494316
ko05211	Renal cell carcinoma	3	68	0.0441176	0.238908	0.494585
ko04210	Apoptosis	5	134	0.0373134	0.240548	0.494585
ko04975	Fat digestion and absorption	2	38	0.0526316	0.243616	0.495659
ko05140	Leishmaniasis	3	69	0.0434783	0.245576	0.495659
ko04625	C-type lectin receptor signaling pathway	4	102	0.0392157	0.248204	0.496408
ko04064	NF-kappa B signaling pathway	4	104	0.0384615	0.259134	0.509763
ko05010	Alzheimer disease	10	316	0.0316456	0.261037	0.509763
ko00513	Various types of N-glycan biosynthesis	2	40	0.05	0.262176	0.509763
ko04660	T cell receptor signaling pathway	4	105	0.0380952	0.264635	0.509763
ko05132	Salmonella infection	7	210	0.0333333	0.267665	0.509763
ko04723	Retrograde endocannabinoid signaling	5	140	0.0357143	0.268784	0.509763
ko05212	Pancreatic cancer	3	74	0.0405405	0.279306	0.52519
ko04261	Adrenergic signaling in cardiomyocytes	5	143	0.034965	0.283174	0.527951
ko04962	Vasopressin-regulated water reabsorption	2	43	0.0465116	0.290021	0.536173
ko05226	Gastric cancer	5	145	0.0344828	0.292849	0.536891
ko01521	EGFR tyrosine kinase inhibitor resistance	3	78	0.0384615	0.306596	0.557448
ko04934	Cushing syndrome	5	149	0.033557	0.312368	0.563286
ko04979	Cholesterol metabolism	2	47	0.0425532	0.32693	0.584753
ko04071	Sphingolipid signaling pathway	4	117	0.034188	0.331955	0.588952
ko04978	Mineral absorption	2	49	0.0408163	0.345206	0.599
ko04012	ErbB signaling pathway	3	84	0.0357143	0.347682	0.599
ko04061	Viral protein interaction with cytokine and cytokine receptor	3	84	0.0357143	0.347682	0.599
ko00670	One carbon pool by folate	1	17	0.0588235	0.348509	0.599
ko00770	Pantothenate and CoA biosynthesis	1	18	0.0555556	0.364744	0.622044
ko05210	Colorectal cancer	3	87	0.0344828	0.368165	0.623048
ko04330	Notch signaling pathway	2	52	0.0384615	0.372308	0.62525
ko00220	Arginine biosynthesis	1	19	0.0526316	0.380576	0.631486
ko04350	TGF-beta signaling pathway	3	89	0.0337079	0.381762	0.631486
ko04658	Th1 and Th2 cell differentiation	3	91	0.032967	0.395295	0.648992
ko05235	PD-L1 expression and PD-1 checkpoint pathway in cancer	3	93	0.0322581	0.408751	0.66497
ko04964	Proximal tubule bicarbonate reclamation	1	21	0.047619	0.411072	0.66497
ko04120	Ubiquitin mediated proteolysis	4	132	0.030303	0.416986	0.669613
ko05213	Endometrial cancer	2	58	0.0344828	0.425067	0.677643
ko05215	Prostate cancer	3	96	0.03125	0.428763	0.678618
ko04550	Signaling pathways regulating pluripotency of stem cells	4	136	0.0294118	0.439363	0.685017
ko04916	Melanogenesis	3	98	0.0306122	0.441973	0.685017
ko00310	Lysine degradation	2	60	0.0333333	0.442147	0.685017
ko04910	Insulin signaling pathway	4	138	0.0289855	0.450462	0.688391
ko04213	Longevity regulating pathway - multiple species	2	61	0.0327869	0.450583	0.688391
ko04650	Natural killer cell mediated cytotoxicity	3	101	0.029703	0.461563	0.690498
ko05145	Toxoplasmosis	3	101	0.029703	0.461563	0.690498
ko04622	RIG-I-like receptor signaling pathway	2	63	0.031746	0.467236	0.690498
ko04744	Phototransduction	1	25	0.04	0.467656	0.690498
ko04977	Vitamin digestion and absorption	1	25	0.04	0.467656	0.690498
ko05223	Non-small cell lung cancer	2	64	0.03125	0.475451	0.697328
ko05031	Amphetamine addiction	2	67	0.0298507	0.499629	0.727937
ko04115	p53 signaling pathway	2	69	0.0289855	0.51535	0.745901
ko05214	Glioma	2	70	0.0285714	0.523087	0.750853
ko04150	mTOR signaling pathway	4	152	0.0263158	0.525871	0.750853
ko00562	Inositol phosphate metabolism	2	71	0.028169	0.530742	0.750853
ko04310	Wnt signaling pathway	4	154	0.025974	0.536249	0.750853
ko05169	Epstein-Barr virus infection	5	195	0.025641	0.536404	0.750853
ko00410	beta-Alanine metabolism	1	31	0.0322581	0.542548	0.750853
ko04114	Oocyte meiosis	3	114	0.0263158	0.542662	0.750853
ko00500	Starch and sucrose metabolism	1	32	0.03125	0.553968	0.761201
ko04722	Neurotrophin signaling pathway	3	117	0.025641	0.560369	0.761201
ko05220	Chronic myeloid leukemia	2	75	0.0266667	0.560521	0.761201
ko04215	Apoptosis - multiple species	1	33	0.030303	0.565104	0.762717
ko05152	Tuberculosis	4	163	0.0245399	0.581495	0.777772
ko04152	AMPK signaling pathway	3	121	0.0247934	0.583329	0.777772
ko04610	Complement and coagulation cascades	2	79	0.0253165	0.588935	0.780516
ko00250	Alanine, aspartate and glutamate metabolism	1	37	0.027027	0.606951	0.799576
ko05219	Bladder cancer	1	38	0.0263158	0.616771	0.807676
ko04060	Cytokine-cytokine receptor interaction	6	257	0.0233463	0.620887	0.808255
ko04640	Hematopoietic cell lineage	2	87	0.0229885	0.64163	0.830345
ko04140	Autophagy - animal	3	135	0.0222222	0.657514	0.845924
ko03022	Basal transcription factors	1	43	0.0232558	0.662327	0.846845
ko01522	Endocrine resistance	2	91	0.021978	0.665928	0.846845
ko04973	Carbohydrate digestion and absorption	1	44	0.0227273	0.67077	0.8481
ko00565	Ether lipid metabolism	1	45	0.0222222	0.679003	0.853604
ko00600	Sphingolipid metabolism	1	47	0.0212766	0.694859	0.858602
ko04930	Type II diabetes mellitus	1	47	0.0212766	0.694859	0.858602
ko05224	Breast cancer	3	143	0.020979	0.695452	0.858602
ko00564	Glycerophospholipid metabolism	2	97	0.0206186	0.699877	0.858602
ko05030	Cocaine addiction	1	48	0.0208333	0.702493	0.858602
ko04630	JAK-STAT signaling pathway	3	151	0.0198675	0.730152	0.873857
ko05144	Malaria	1	52	0.0192308	0.731173	0.873857
ko05034	Alcoholism	3	152	0.0197368	0.734265	0.873857
ko05164	Influenza A	3	152	0.0197368	0.734265	0.873857
ko00240	Pyrimidine metabolism	1	54	0.0185185	0.744464	0.873857
ko05142	Chagas disease	2	106	0.0188679	0.745412	0.873857
ko05016	Huntington disease	5	250	0.02	0.750786	0.873857
ko04370	VEGF signaling pathway	1	55	0.0181818	0.750863	0.873857
ko04923	Regulation of lipolysis in adipocytes	1	55	0.0181818	0.750863	0.873857
ko04066	HIF-1 signaling pathway	2	108	0.0185185	0.754694	0.873857
ko00983	Drug metabolism - other enzymes	1	59	0.0169492	0.774901	0.892556
ko05217	Basal cell carcinoma	1	62	0.016129	0.791402	0.895729
ko04714	Thermogenesis	4	217	0.0184332	0.793766	0.895729
ko04137	Mitophagy - animal	1	63	0.015873	0.796631	0.895729
ko05230	Central carbon metabolism in cancer	1	64	0.015625	0.801729	0.895729
ko03040	Spliceosome	2	121	0.0165289	0.808194	0.895729
ko04742	Taste transduction	1	66	0.0151515	0.811547	0.895729
ko05221	Acute myeloid leukemia	1	66	0.0151515	0.811547	0.895729
ko05321	Inflammatory bowel disease	1	66	0.0151515	0.811547	0.895729
ko04142	Lysosome	2	124	0.016129	0.818971	0.895729
ko05218	Melanoma	1	68	0.0147059	0.820881	0.895729
ko00230	Purine metabolism	2	125	0.016	0.822442	0.895729
ko04920	Adipocytokine signaling pathway	1	71	0.0140845	0.834027	0.903871
ko05133	Pertussis	1	73	0.0136986	0.842253	0.908312
ko04217	Necroptosis	2	144	0.0138889	0.877968	0.936068
ko05160	Hepatitis C	2	144	0.0138889	0.877968	0.936068
ko04146	Peroxisome	1	84	0.0119048	0.880755	0.936068
ko04914	Progesterone-mediated oocyte maturation	1	88	0.0113636	0.892303	0.943782
ko05323	Rheumatoid arthritis	1	91	0.010989	0.900227	0.947607
ko04620	Toll-like receptor signaling pathway	1	95	0.0105263	0.909897	0.953225
ko05168	Herpes simplex virus 1 infection	5	327	0.0152905	0.915008	0.954037
ko04668	TNF signaling pathway	1	107	0.00934579	0.93366	0.968893
ko04110	Cell cycle	1	119	0.00840336	0.95118	0.982439
ko05162	Measles	1	134	0.00746269	0.966747	0.993622
ko03013	Nucleocytoplasmic transport	1	146	0.00684932	0.975556	0.993622
ko04932	Non-alcoholic fatty liver disease	1	146	0.00684932	0.975556	0.993622
ko04141	Protein processing in endoplasmic reticulum	1	159	0.00628931	0.982496	0.996079
ko01100	Metabolic pathways	21	1404	0.0149573	0.998046	1
ko04080	Neuroactive ligand-receptor interaction	2	337	0.00593472	0.998297	1
ko04740	Olfactory transduction	1	1035	0.000966184	1	1
