# Supplementary material for: Single-Cell RNA Sequencing Reveals an Atlas of Hezuo Pig Testis Cells
Source: Int J Mol Sci. 2024 Sep 10;25(18):9786. doi: 10.3390/ijms25189786 (PMC11431743; doi:10.3390/ijms25189786)
Supplement: Supplementary file 1 [file ijms-25-09786-s001.zip › Table S7.xlsx]

## Sheet: cluster12--GO
ID	Descrption	fg_num	bg_num	ratio	class	Pvalue	Qvalue
GO:0006955	immune response	54	1538	0.035	Biological Process	4.57221e-17	1.94365e-13
GO:0002376	immune system process	67	2442	0.027	Biological Process	6.18432e-16	1.31448e-12
GO:0002253	activation of immune response	27	402	0.067	Biological Process	3.74996e-15	5.3137e-12
GO:0002757	immune response-activating signal transduction	25	341	0.073	Biological Process	5.79828e-15	6.16212e-12
GO:0050778	positive regulation of immune response	30	543	0.055	Biological Process	1.77051e-14	1.50529e-11
GO:0002764	immune response-regulating signaling pathway	25	366	0.068	Biological Process	2.9394e-14	2.08257e-11
GO:0002429	immune response-activating cell surface receptor signaling pathway	20	217	0.092	Biological Process	4.95602e-14	3.00972e-11
GO:0002684	positive regulation of immune system process	35	791	0.044	Biological Process	6.74168e-14	3.58236e-11
GO:0050776	regulation of immune response	33	704	0.047	Biological Process	7.89085e-14	3.72711e-11
GO:0002768	immune response-regulating cell surface receptor signaling pathway	20	241	0.083	Biological Process	3.61417e-13	1.53638e-10
GO:0002682	regulation of immune system process	41	1180	0.035	Biological Process	1.01708e-12	3.93054e-10
GO:0048518	positive regulation of biological process	101	5618	0.018	Biological Process	1.20495e-12	4.26853e-10
GO:0050851	antigen receptor-mediated signaling pathway	15	133	0.113	Biological Process	4.43485e-12	1.45019e-09
GO:0044424	intracellular part	158	12449	0.013	Cellular Component	3.65209e-11	9.77558e-09
GO:0005622	intracellular	159	12608	0.013	Cellular Component	3.78166e-11	9.77558e-09
GO:0043087	regulation of GTPase activity	23	452	0.051	Biological Process	1.38192e-10	4.19611e-08
GO:0048584	positive regulation of response to stimulus	50	2058	0.024	Biological Process	9.86957e-10	2.79704e-07
GO:0044464	cell part	166	14199	0.012	Cellular Component	1.85162e-09	3.16785e-07
GO:0005623	cell	166	14226	0.012	Cellular Component	2.45095e-09	3.16785e-07
GO:0005737	cytoplasm	138	10282	0.013	Cellular Component	3.88293e-09	4.01495e-07
GO:0065009	regulation of molecular function	62	3004	0.021	Biological Process	3.20692e-09	8.52039e-07
GO:0035556	intracellular signal transduction	56	2589	0.022	Biological Process	5.07709e-09	1.26957e-06
GO:0048583	regulation of response to stimulus	71	3774	0.019	Biological Process	6.88065e-09	1.62498e-06
GO:0043228	non-membrane-bounded organelle	75	4249	0.018	Cellular Component	3.43589e-08	2.96059e-06
GO:0034097	response to cytokine	29	890	0.033	Biological Process	1.52718e-08	3.3635e-06
GO:0007166	cell surface receptor signaling pathway	54	2526	0.021	Biological Process	1.6416e-08	3.3635e-06
GO:0044093	positive regulation of molecular function	41	1622	0.025	Biological Process	1.66157e-08	3.3635e-06
GO:0043226	organelle	142	11065	0.013	Cellular Component	5.1341e-08	3.7919e-06
GO:0043232	intracellular non-membrane-bounded organelle	74	4219	0.018	Cellular Component	6.08624e-08	3.93323e-06
GO:0071345	cellular response to cytokine stimulus	27	798	0.034	Biological Process	2.36224e-08	4.56449e-06
GO:0001775	cell activation	32	1089	0.029	Biological Process	2.86665e-08	5.29831e-06
GO:0043229	intracellular organelle	140	10904	0.013	Cellular Component	1.01076e-07	5.80628e-06
GO:0042613	MHC class II protein complex	5	13	0.385	Cellular Component	1.12445e-07	5.81342e-06
GO:0042995	cell projection	46	2101	0.022	Cellular Component	1.45946e-07	6.85945e-06
GO:0042611	MHC protein complex	5	15	0.333	Cellular Component	2.5816e-07	1.11224e-05
GO:0098556	cytoplasmic side of rough endoplasmic reticulum membrane	6	28	0.214	Cellular Component	2.83555e-07	1.12768e-05
GO:0050790	regulation of catalytic activity	47	2130	0.022	Biological Process	7.7557e-08	1.33359e-05
GO:0042113	B cell activation	13	195	0.067	Biological Process	7.84283e-08	1.33359e-05
GO:0051241	negative regulation of multicellular organismal process	31	1096	0.028	Biological Process	1.15535e-07	1.88899e-05
GO:0030335	positive regulation of cell migration	18	408	0.044	Biological Process	1.39202e-07	2.13197e-05
GO:0030155	regulation of cell adhesion	22	601	0.037	Biological Process	1.40426e-07	2.13197e-05
GO:0051239	regulation of multicellular organismal process	56	2854	0.02	Biological Process	1.61602e-07	2.36887e-05
GO:0044707	single-multicellular organism process	96	6322	0.015	Biological Process	2.00373e-07	2.80328e-05
GO:0050853	B cell receptor signaling pathway	7	43	0.163	Biological Process	2.04426e-07	2.80328e-05
GO:0044391	ribosomal subunit	13	239	0.054	Cellular Component	8.33109e-07	3.0632e-05
GO:0044444	cytoplasmic part	116	8503	0.014	Cellular Component	8.88742e-07	3.0632e-05
GO:2000147	positive regulation of cell motility	18	425	0.042	Biological Process	2.54754e-07	3.38425e-05
GO:0043547	positive regulation of GTPase activity	17	382	0.045	Biological Process	2.79641e-07	3.60228e-05
GO:0045785	positive regulation of cell adhesion	16	341	0.047	Biological Process	3.14847e-07	3.8978e-05
GO:0051336	regulation of hydrolase activity	31	1148	0.027	Biological Process	3.2092e-07	3.8978e-05
GO:0031252	cell leading edge	16	379	0.042	Cellular Component	1.30513e-06	4.02904e-05
GO:0005829	cytosol	72	4364	0.016	Cellular Component	1.32483e-06	4.02904e-05
GO:0051270	regulation of cellular component movement	26	854	0.03	Biological Process	3.49865e-07	4.13133e-05
GO:0016477	cell migration	33	1290	0.026	Biological Process	4.30406e-07	4.94502e-05
GO:0050854	regulation of antigen receptor-mediated signaling pathway	7	49	0.143	Biological Process	5.18261e-07	5.58725e-05
GO:0046649	lymphocyte activation	20	545	0.037	Biological Process	5.22999e-07	5.58725e-05
GO:0050852	T cell receptor signaling pathway	9	97	0.093	Biological Process	5.25735e-07	5.58725e-05
GO:0005488	binding	148	12677	0.012	Molecular Function	8.74903e-08	5.73937e-05
GO:0051272	positive regulation of cellular component movement	18	449	0.04	Biological Process	5.68433e-07	5.89368e-05
GO:0098554	cytoplasmic side of endoplasmic reticulum membrane	6	39	0.154	Cellular Component	2.24238e-06	6.4406e-05
GO:0017124	SH3 domain binding	10	118	0.085	Molecular Function	1.99577e-07	6.54613e-05
GO:2000145	regulation of cell motility	24	768	0.031	Biological Process	6.54719e-07	6.62669e-05
GO:0030334	regulation of cell migration	23	717	0.032	Biological Process	7.32154e-07	7.23811e-05
GO:0022627	cytosolic small ribosomal subunit	8	88	0.091	Cellular Component	2.71564e-06	7.3894e-05
GO:0030029	actin filament-based process	23	721	0.032	Biological Process	8.05804e-07	7.78517e-05
GO:0048522	positive regulation of cellular process	79	4939	0.016	Biological Process	9.19836e-07	8.68938e-05
GO:0009893	positive regulation of metabolic process	64	3675	0.017	Biological Process	1.1512e-06	0.000106386
GO:0070887	cellular response to chemical stimulus	54	2876	0.019	Biological Process	1.24441e-06	0.000112553
GO:0022626	cytosolic ribosome	11	196	0.056	Cellular Component	4.43189e-06	0.000114564
GO:0001726	ruffle	10	160	0.062	Cellular Component	4.70959e-06	0.000115946
GO:0048519	negative regulation of biological process	78	4898	0.016	Biological Process	1.39597e-06	0.00012032
GO:0043085	positive regulation of catalytic activity	32	1295	0.025	Biological Process	1.41386e-06	0.00012032
GO:0030099	myeloid cell differentiation	16	382	0.042	Biological Process	1.41519e-06	0.00012032
GO:0045321	leukocyte activation	26	922	0.028	Biological Process	1.48268e-06	0.000123586
GO:0050855	regulation of B cell receptor signaling pathway	5	21	0.238	Biological Process	1.65047e-06	0.000134926
GO:0002250	adaptive immune response	14	297	0.047	Biological Process	1.68396e-06	0.000135066
GO:0005840	ribosome	15	377	0.04	Cellular Component	5.83238e-06	0.000137061
GO:0019222	regulation of metabolic process	97	6687	0.015	Biological Process	1.78519e-06	0.000139197
GO:0007264	small GTPase mediated signal transduction	18	487	0.037	Biological Process	1.81919e-06	0.000139197
GO:0048870	cell motility	35	1511	0.023	Biological Process	1.8337e-06	0.000139197
GO:0051674	localization of cell	35	1514	0.023	Biological Process	1.9185e-06	0.000141285
GO:0006897	endocytosis	21	647	0.032	Biological Process	1.92767e-06	0.000141285
GO:0098657	import into cell	19	542	0.035	Biological Process	2.02106e-06	0.000144669
GO:0040017	positive regulation of locomotion	18	491	0.037	Biological Process	2.04191e-06	0.000144669
GO:0030032	lamellipodium assembly	7	61	0.115	Biological Process	2.38088e-06	0.00016592
GO:0032991	macromolecular complex	85	5771	0.015	Cellular Component	9.60241e-06	0.000215845
GO:0071310	cellular response to organic substance	46	2346	0.02	Biological Process	3.28414e-06	0.000221471
GO:0002431	Fc receptor mediated stimulatory signaling pathway	7	64	0.109	Biological Process	3.30628e-06	0.000221471
GO:0045087	innate immune response	21	670	0.031	Biological Process	3.3343e-06	0.000221471
GO:0040012	regulation of locomotion	25	905	0.028	Biological Process	3.4834e-06	0.000227814
GO:0035722	interleukin-12-mediated signaling pathway	5	25	0.2	Biological Process	4.1725e-06	0.000264736
GO:0071349	cellular response to interleukin-12	5	25	0.2	Biological Process	4.1725e-06	0.000264736
GO:0048523	negative regulation of cellular process	72	4505	0.016	Biological Process	4.47208e-06	0.000279355
GO:0001816	cytokine production	19	573	0.033	Biological Process	4.53434e-06	0.000279355
GO:0030027	lamellipodium	10	182	0.055	Cellular Component	1.46632e-05	0.00031587
GO:0015935	small ribosomal subunit	8	111	0.072	Cellular Component	1.53617e-05	0.00031768
GO:1990904	ribonucleoprotein complex	26	1052	0.025	Cellular Component	1.62557e-05	0.000323238
GO:0051345	positive regulation of hydrolase activity	21	694	0.03	Biological Process	5.7473e-06	0.000344872
GO:0040011	locomotion	40	1947	0.021	Biological Process	5.76004e-06	0.000344872
GO:0030097	hemopoiesis	23	813	0.028	Biological Process	6.0566e-06	0.000357592
GO:0070671	response to interleukin-12	5	27	0.185	Biological Process	6.23865e-06	0.000363295
GO:0030529	intracellular ribonucleoprotein complex	25	1002	0.025	Cellular Component	2.05931e-05	0.000394321
GO:0002252	immune effector process	24	893	0.027	Biological Process	8.85587e-06	0.000508734
GO:0050900	leukocyte migration	13	300	0.043	Biological Process	9.94706e-06	0.0005638
GO:0002520	immune system development	24	902	0.027	Biological Process	1.04646e-05	0.000585329
GO:0030867	rough endoplasmic reticulum membrane	7	90	0.078	Cellular Component	3.24044e-05	0.000598324
GO:0019899	enzyme binding	42	2127	0.02	Molecular Function	2.95083e-06	0.000645249
GO:0010033	response to organic substance	53	3016	0.018	Biological Process	1.20291e-05	0.000664097
GO:0009968	negative regulation of signal transduction	28	1169	0.024	Biological Process	1.27633e-05	0.000695597
GO:0071944	cell periphery	74	4958	0.015	Cellular Component	4.06028e-05	0.000723849
GO:0097581	lamellipodium organization	7	79	0.089	Biological Process	1.36123e-05	0.000732481
GO:0009966	regulation of signal transduction	51	2875	0.018	Biological Process	1.45848e-05	0.000774997
GO:0048534	hematopoietic or lymphoid organ development	23	860	0.027	Biological Process	1.50139e-05	0.000787953
GO:0002683	negative regulation of immune system process	14	360	0.039	Biological Process	1.52967e-05	0.000793006
GO:0019882	antigen processing and presentation	9	146	0.062	Biological Process	1.56733e-05	0.000802735
GO:0032501	multicellular organismal process	99	7183	0.014	Biological Process	1.60044e-05	0.000803121
GO:0002504	antigen processing and presentation of peptide or polysaccharide antigen via MHC class II	7	81	0.086	Biological Process	1.60586e-05	0.000803121
GO:0043227	membrane-bounded organelle	125	10042	0.012	Cellular Component	4.75774e-05	0.000819917
GO:0007155	cell adhesion	31	1390	0.022	Biological Process	1.69193e-05	0.000836324
GO:0005886	plasma membrane	71	4722	0.015	Cellular Component	5.19427e-05	0.00086627
GO:0098805	whole membrane	42	2293	0.018	Cellular Component	5.36702e-05	0.000867109
GO:0023051	regulation of signaling	55	3221	0.017	Biological Process	1.78955e-05	0.00087441
GO:0098552	side of membrane	17	572	0.03	Cellular Component	6.01604e-05	0.000942512
GO:0043197	dendritic spine	9	174	0.052	Cellular Component	6.33862e-05	0.000963843
GO:0022610	biological adhesion	31	1402	0.022	Biological Process	2.00123e-05	0.000966728
GO:0044309	neuron spine	9	175	0.051	Cellular Component	6.62584e-05	0.000976803
GO:0044422	organelle part	109	8408	0.013	Cellular Component	6.80172e-05	0.000976803
GO:0016043	cellular component organization	95	6840	0.014	Biological Process	2.21092e-05	0.00105602
GO:0030036	actin cytoskeleton organization	19	644	0.03	Biological Process	2.34414e-05	0.00110721
GO:0005791	rough endoplasmic reticulum	8	141	0.057	Cellular Component	8.55287e-05	0.00119509
GO:0002433	immune response-regulating cell surface receptor signaling pathway involved in phagocytosis	6	59	0.102	Biological Process	2.59765e-05	0.00120028
GO:0038096	Fc-gamma receptor signaling pathway involved in phagocytosis	6	59	0.102	Biological Process	2.59765e-05	0.00120028
GO:0010646	regulation of cell communication	55	3265	0.017	Biological Process	2.66576e-05	0.00121851
GO:0043231	intracellular membrane-bounded organelle	123	9927	0.012	Cellular Component	8.96512e-05	0.00121973
GO:0045597	positive regulation of cell differentiation	24	957	0.025	Biological Process	2.75521e-05	0.001246
GO:0030168	platelet activation	9	158	0.057	Biological Process	2.93874e-05	0.00131501
GO:0023057	negative regulation of signaling	29	1293	0.022	Biological Process	2.98475e-05	0.00132169
GO:0050767	regulation of neurogenesis	22	839	0.026	Biological Process	3.15648e-05	0.00137453
GO:0051641	cellular localization	61	3789	0.016	Biological Process	3.17251e-05	0.00137453
GO:0072583	clathrin-mediated endocytosis	7	90	0.078	Biological Process	3.20109e-05	0.00137453
GO:0045595	regulation of cell differentiation	35	1724	0.02	Biological Process	3.27171e-05	0.0013908
GO:0007599	hemostasis	12	291	0.041	Biological Process	3.5836e-05	0.00150831
GO:0010648	negative regulation of cell communication	29	1312	0.022	Biological Process	3.8949e-05	0.00162326
GO:0030154	cell differentiation	64	4078	0.016	Biological Process	4.08021e-05	0.00168398
GO:0051649	establishment of localization in cell	54	3236	0.017	Biological Process	4.28378e-05	0.001751
GO:0019221	cytokine-mediated signaling pathway	16	505	0.032	Biological Process	4.6217e-05	0.00187113
GO:0060284	regulation of cell development	25	1058	0.024	Biological Process	4.91901e-05	0.00192246
GO:0038094	Fc-gamma receptor signaling pathway	6	66	0.091	Biological Process	4.94557e-05	0.00192246
GO:0001817	regulation of cytokine production	16	508	0.031	Biological Process	4.95867e-05	0.00192246
GO:0050858	negative regulation of antigen receptor-mediated signaling pathway	4	21	0.19	Biological Process	4.9746e-05	0.00192246
GO:2000114	regulation of establishment of cell polarity	4	21	0.19	Biological Process	4.9746e-05	0.00192246
GO:0005096	GTPase activator activity	12	271	0.044	Molecular Function	1.21324e-05	0.00192322
GO:0005515	protein binding	106	8275	0.013	Molecular Function	1.63289e-05	0.00192322
GO:0035091	phosphatidylinositol binding	11	236	0.047	Molecular Function	1.75904e-05	0.00192322
GO:1990868	response to chemokine	3	8	0.375	Biological Process	5.23514e-05	0.00198702
GO:1990869	cellular response to chemokine	3	8	0.375	Biological Process	5.23514e-05	0.00198702
GO:0097529	myeloid leukocyte migration	8	132	0.061	Biological Process	5.29625e-05	0.00199242
GO:0006928	movement of cell or subcellular component	38	1992	0.019	Biological Process	5.50549e-05	0.00204525
GO:0030183	B cell differentiation	7	98	0.071	Biological Process	5.54528e-05	0.00204525
GO:0071840	cellular component organization or biogenesis	97	7175	0.014	Biological Process	5.58102e-05	0.00204525
GO:0098562	cytoplasmic side of membrane	12	340	0.035	Cellular Component	0.000160295	0.00207223
GO:0098589	membrane region	27	1277	0.021	Cellular Component	0.000160327	0.00207223
GO:0042100	B cell proliferation	6	68	0.088	Biological Process	5.86071e-05	0.00212939
GO:0098602	single organism cell adhesion	18	631	0.029	Biological Process	6.00914e-05	0.00216482
GO:0032879	regulation of localization	44	2470	0.018	Biological Process	6.37281e-05	0.00227654
GO:0002102	podosome	4	29	0.138	Cellular Component	0.000186955	0.00235746
GO:0008152	metabolic process	139	11663	0.012	Biological Process	6.69651e-05	0.00236864
GO:0048666	neuron development	28	1283	0.022	Biological Process	6.74207e-05	0.00236864
GO:0044446	intracellular organelle part	105	8185	0.013	Cellular Component	0.000206515	0.0025421
GO:0007015	actin filament organization	13	366	0.036	Biological Process	7.85367e-05	0.00273655
GO:1902532	negative regulation of intracellular signal transduction	16	530	0.03	Biological Process	8.16667e-05	0.00282248
GO:0006909	phagocytosis	10	224	0.045	Biological Process	8.44377e-05	0.00287758
GO:0051240	positive regulation of multicellular organismal process	32	1585	0.02	Biological Process	8.46149e-05	0.00287758
GO:0038093	Fc receptor signaling pathway	7	105	0.067	Biological Process	8.60698e-05	0.00290383
GO:0051094	positive regulation of developmental process	29	1374	0.021	Biological Process	8.89161e-05	0.00296422
GO:0031175	neuron projection development	25	1098	0.023	Biological Process	8.92543e-05	0.00296422
GO:0051250	negative regulation of lymphocyte activation	7	106	0.066	Biological Process	9.13922e-05	0.00301169
GO:0006952	defense response	29	1378	0.021	Biological Process	9.35764e-05	0.00305995
GO:0002685	regulation of leukocyte migration	8	144	0.056	Biological Process	9.78231e-05	0.00314994
GO:1901898	negative regulation of relaxation of cardiac muscle	2	2	1	Biological Process	9.85515e-05	0.00314994
GO:2000405	negative regulation of T cell migration	2	2	1	Biological Process	9.85515e-05	0.00314994
GO:0050793	regulation of developmental process	45	2597	0.017	Biological Process	9.9685e-05	0.0031624
GO:0048013	ephrin receptor signaling pathway	6	75	0.08	Biological Process	0.000101803	0.00320566
GO:0098794	postsynapse	14	471	0.03	Cellular Component	0.000274527	0.00330071
GO:0010605	negative regulation of macromolecule metabolic process	46	2685	0.017	Biological Process	0.000106791	0.00333801
GO:0010713	negative regulation of collagen metabolic process	3	10	0.3	Biological Process	0.000110545	0.00335663
GO:0030853	negative regulation of granulocyte differentiation	3	10	0.3	Biological Process	0.000110545	0.00335663
GO:0044252	negative regulation of multicellular organismal metabolic process	3	10	0.3	Biological Process	0.000110545	0.00335663
GO:0071803	positive regulation of podosome assembly	3	10	0.3	Biological Process	0.000110545	0.00335663
GO:0030695	GTPase regulator activity	12	303	0.04	Molecular Function	3.65388e-05	0.0034242
GO:0009611	response to wounding	21	851	0.025	Biological Process	0.000114445	0.0034504
GO:0071621	granulocyte chemotaxis	6	77	0.078	Biological Process	0.000117921	0.00353014
GO:0001782	B cell homeostasis	4	26	0.154	Biological Process	0.000119526	0.0035532
GO:0042788	polysomal ribosome	4	33	0.121	Cellular Component	0.000312248	0.00361187
GO:0098797	plasma membrane protein complex	17	657	0.026	Cellular Component	0.000314379	0.00361187
GO:0048731	system development	70	4760	0.015	Biological Process	0.000125653	0.00370937
GO:0005905	coated pit	5	61	0.082	Cellular Component	0.000353086	0.00391654
GO:0030175	filopodium	6	94	0.064	Cellular Component	0.000356049	0.00391654
GO:0044877	macromolecular complex binding	37	1985	0.019	Molecular Function	4.84507e-05	0.00397296
GO:0030888	regulation of B cell proliferation	5	50	0.1	Biological Process	0.000136092	0.00398984
GO:0032878	regulation of establishment or maintenance of cell polarity	4	27	0.148	Biological Process	0.000139229	0.00405384
GO:0044459	plasma membrane part	44	2668	0.016	Cellular Component	0.000386588	0.00416387
GO:0051179	localization	89	6550	0.014	Biological Process	0.000145003	0.00417984
GO:0007596	blood coagulation	11	287	0.038	Biological Process	0.000145523	0.00417984
GO:0033674	positive regulation of kinase activity	15	500	0.03	Biological Process	0.00014691	0.00419136
GO:0055119	relaxation of cardiac muscle	3	11	0.273	Biological Process	0.000150888	0.00427616
GO:0031344	regulation of cell projection organization	18	680	0.026	Biological Process	0.00015414	0.00433939
GO:0050817	coagulation	11	290	0.038	Biological Process	0.000159355	0.00444102
GO:0007169	transmembrane receptor protein tyrosine kinase signaling pathway	18	682	0.026	Biological Process	0.000159839	0.00444102
GO:2000404	regulation of T cell migration	4	28	0.143	Biological Process	0.000161178	0.00444914
GO:0043005	neuron projection	26	1287	0.02	Cellular Component	0.000434965	0.00451381
GO:0098590	plasma membrane region	23	1075	0.021	Cellular Component	0.000436539	0.00451381
GO:0010720	positive regulation of cell development	17	623	0.027	Biological Process	0.000165403	0.00453237
GO:0022008	neurogenesis	34	1793	0.019	Biological Process	0.000166326	0.00453237
GO:0007275	multicellular organism development	77	5443	0.014	Biological Process	0.000169142	0.00457977
GO:0048585	negative regulation of response to stimulus	30	1499	0.02	Biological Process	0.000170589	0.0045897
GO:0097458	neuron part	30	1590	0.019	Cellular Component	0.000479909	0.00486496
GO:0030030	cell projection organization	31	1578	0.02	Biological Process	0.000182372	0.00487588
GO:0032386	regulation of intracellular transport	15	513	0.029	Biological Process	0.000194106	0.00513617
GO:0007399	nervous system development	43	2511	0.017	Biological Process	0.000195558	0.00513617
GO:0006810	transport	75	5281	0.014	Biological Process	0.000195733	0.00513617
GO:0071801	regulation of podosome assembly	3	12	0.25	Biological Process	0.000199713	0.00518183
GO:0051347	positive regulation of transferase activity	16	573	0.028	Biological Process	0.000199911	0.00518183
GO:0031347	regulation of defense response	16	574	0.028	Biological Process	0.00020388	0.00525268
GO:0005102	receptor binding	30	1488	0.02	Molecular Function	7.28678e-05	0.00531125
GO:0090087	regulation of peptide transport	16	575	0.028	Biological Process	0.000207917	0.00532444
GO:0045637	regulation of myeloid cell differentiation	9	204	0.044	Biological Process	0.000209349	0.005329
GO:0006898	receptor-mediated endocytosis	11	300	0.037	Biological Process	0.000213828	0.00541062
GO:0098858	actin-based cell projection	8	185	0.043	Cellular Component	0.000544966	0.00541822
GO:0030139	endocytic vesicle	9	233	0.039	Cellular Component	0.000562024	0.00548238
GO:0051960	regulation of nervous system development	22	959	0.023	Biological Process	0.000220749	0.00555269
GO:1901699	cellular response to nitrogen compound	17	640	0.027	Biological Process	0.000227131	0.00567962
GO:0051223	regulation of protein transport	16	581	0.028	Biological Process	0.000233636	0.00580812
GO:0030054	cell junction	22	1031	0.021	Cellular Component	0.000607661	0.00581779
GO:0001069	regulatory region RNA binding	2	2	1	Molecular Function	9.14123e-05	0.00589758
GO:0035615	clathrin adaptor activity	3	10	0.3	Molecular Function	9.88923e-05	0.00589758
GO:0015833	peptide transport	33	1752	0.019	Biological Process	0.000239337	0.00591524
GO:0005543	phospholipid binding	13	394	0.033	Molecular Function	0.000111681	0.00600301
GO:0035612	AP-2 adaptor complex binding	3	11	0.273	Molecular Function	0.00013502	0.00600301
GO:0098748	endocytic adaptor activity	3	11	0.273	Molecular Function	0.00013502	0.00600301
GO:1901981	phosphatidylinositol phosphate binding	8	157	0.051	Molecular Function	0.000137264	0.00600301
GO:0006518	peptide metabolic process	26	1242	0.021	Biological Process	0.000245151	0.00602392
GO:0071705	nitrogen compound transport	39	2219	0.018	Biological Process	0.000248619	0.00607402
GO:0005085	guanyl-nucleotide exchange factor activity	11	300	0.037	Molecular Function	0.000153373	0.00615868
GO:0032050	clathrin heavy chain binding	3	12	0.25	Molecular Function	0.000178759	0.00615868
GO:0060589	nucleoside-triphosphatase regulator activity	12	359	0.033	Molecular Function	0.000182692	0.00615868
GO:0003823	antigen binding	4	30	0.133	Molecular Function	0.000183896	0.00615868
GO:0043168	anion binding	52	3386	0.015	Molecular Function	0.000188533	0.00615868
GO:0051020	GTPase binding	16	595	0.027	Molecular Function	0.000197153	0.00615868
GO:0002902	regulation of B cell apoptotic process	3	13	0.231	Biological Process	0.000257729	0.00625602
GO:0060326	cell chemotaxis	9	210	0.043	Biological Process	0.00025966	0.00625602
GO:0048771	tissue remodeling	8	166	0.048	Biological Process	0.000260483	0.00625602
GO:0048869	cellular developmental process	65	4425	0.015	Biological Process	0.000272568	0.00650948
GO:0097530	granulocyte migration	6	90	0.067	Biological Process	0.000278399	0.00657743
GO:0046651	lymphocyte proliferation	9	212	0.042	Biological Process	0.000278508	0.00657743
GO:0060341	regulation of cellular localization	26	1253	0.021	Biological Process	0.000281219	0.00660477
GO:0030132	clathrin coat of coated pit	3	18	0.167	Cellular Component	0.000713116	0.00670329
GO:0048699	generation of neurons	32	1696	0.019	Biological Process	0.000293383	0.00671243
GO:0030035	microspike assembly	2	3	0.667	Biological Process	0.000293715	0.00671243
GO:0060369	positive regulation of Fc receptor mediated stimulatory signaling pathway	2	3	0.667	Biological Process	0.000293715	0.00671243
GO:1901078	negative regulation of relaxation of muscle	2	3	0.667	Biological Process	0.000293715	0.00671243
GO:1903903	regulation of establishment of T cell polarity	2	3	0.667	Biological Process	0.000293715	0.00671243
GO:0002695	negative regulation of leukocyte activation	7	128	0.055	Biological Process	0.000295277	0.00671243
GO:0032943	mononuclear cell proliferation	9	215	0.042	Biological Process	0.000308896	0.00698467
GO:0071407	cellular response to organic cyclic compound	16	597	0.027	Biological Process	0.000316177	0.00711147
GO:0097242	beta-amyloid clearance	3	14	0.214	Biological Process	0.000325623	0.00728539
GO:0006412	translation	23	1055	0.022	Biological Process	0.000327362	0.00728595
GO:0042886	amide transport	33	1785	0.018	Biological Process	0.000336531	0.007451
GO:0043549	regulation of kinase activity	19	791	0.024	Biological Process	0.000345709	0.00761455
GO:0030593	neutrophil chemotaxis	5	61	0.082	Biological Process	0.000349889	0.00766416
GO:0034613	cellular protein localization	35	1943	0.018	Biological Process	0.000351567	0.00766416
GO:0007010	cytoskeleton organization	27	1346	0.02	Biological Process	0.000363381	0.00788128
GO:0051234	establishment of localization	75	5387	0.014	Biological Process	0.000382653	0.00822171
GO:0050867	positive regulation of cell activation	10	270	0.037	Biological Process	0.000382945	0.00822171
GO:0050864	regulation of B cell activation	6	96	0.062	Biological Process	0.000394682	0.00843113
GO:0048468	cell development	42	2512	0.017	Biological Process	0.000397716	0.00845345
GO:0070661	leukocyte proliferation	9	223	0.04	Biological Process	0.0004036	0.00846131
GO:0045655	regulation of monocyte differentiation	3	15	0.2	Biological Process	0.000404057	0.00846131
GO:0050860	negative regulation of T cell receptor signaling pathway	3	15	0.2	Biological Process	0.000404057	0.00846131
GO:0016310	phosphorylation	38	2195	0.017	Biological Process	0.000411608	0.00857718
GO:0038024	cargo receptor activity	6	94	0.064	Molecular Function	0.000287904	0.00858478
GO:0009892	negative regulation of metabolic process	47	2929	0.016	Biological Process	0.000416506	0.00863691
GO:2000369	regulation of clathrin-mediated endocytosis	4	36	0.111	Biological Process	0.00043582	0.00899053
GO:0046847	filopodium assembly	5	64	0.078	Biological Process	0.000437789	0.00899053
GO:1902531	regulation of intracellular signal transduction	31	1662	0.019	Biological Process	0.000451518	0.0092279
GO:0008104	protein localization	47	2940	0.016	Biological Process	0.000453861	0.0092314
GO:0070201	regulation of establishment of protein localization	16	618	0.026	Biological Process	0.000462011	0.00935242
GO:0065008	regulation of biological quality	57	3802	0.015	Biological Process	0.000480135	0.00966492
GO:0072657	protein localization to membrane	15	559	0.027	Biological Process	0.000481996	0.00966492
GO:0070727	cellular macromolecule localization	35	1977	0.018	Biological Process	0.000485978	0.00967095
GO:0002761	regulation of myeloid leukocyte differentiation	6	100	0.06	Biological Process	0.000491191	0.00967095
GO:0010811	positive regulation of cell-substrate adhesion	6	100	0.06	Biological Process	0.000491191	0.00967095
GO:0030852	regulation of granulocyte differentiation	3	16	0.188	Biological Process	0.000493671	0.00967095
GO:0071800	podosome assembly	3	16	0.188	Biological Process	0.000493671	0.00967095
GO:1902578	single-organism localization	71	5061	0.014	Biological Process	0.000497666	0.00970448
GO:0050865	regulation of cell activation	13	443	0.029	Biological Process	0.000504179	0.0097866
GO:0002687	positive regulation of leukocyte migration	6	101	0.059	Biological Process	0.000517966	0.0100085
GO:0051249	regulation of lymphocyte activation	11	335	0.033	Biological Process	0.000544626	0.0104526
GO:0048259	regulation of receptor-mediated endocytosis	6	102	0.059	Biological Process	0.000545864	0.0104526
GO:0045664	regulation of neuron differentiation	17	692	0.025	Biological Process	0.000556587	0.0106101
GO:1902936	phosphatidylinositol bisphosphate binding	6	99	0.061	Molecular Function	0.000380949	0.0108653
GO:0050866	negative regulation of cell activation	7	143	0.049	Biological Process	0.000576543	0.0109414
GO:0002762	negative regulation of myeloid leukocyte differentiation	4	39	0.103	Biological Process	0.000594588	0.0112337
GO:0046907	intracellular transport	37	2158	0.017	Biological Process	0.000600642	0.0112979
GO:2000026	regulation of multicellular organismal development	35	2003	0.017	Biological Process	0.000617925	0.0115247
GO:0030219	megakaryocyte differentiation	5	69	0.072	Biological Process	0.000620017	0.0115247
GO:0051172	negative regulation of nitrogen compound metabolic process	39	2322	0.017	Biological Process	0.000620833	0.0115247
GO:0033036	macromolecule localization	51	3321	0.015	Biological Process	0.000624954	0.0115508
GO:2000401	regulation of lymphocyte migration	4	40	0.1	Biological Process	0.000655565	0.0120178
GO:0044057	regulation of system process	14	515	0.027	Biological Process	0.000655878	0.0120178
GO:0008289	lipid binding	17	706	0.024	Molecular Function	0.000449434	0.0122845
GO:0030666	endocytic vesicle membrane	6	121	0.05	Cellular Component	0.00134793	0.0124443
GO:0000904	cell morphogenesis involved in differentiation	21	973	0.022	Biological Process	0.000688481	0.0125208
GO:0016337	single organismal cell-cell adhesion	15	579	0.026	Biological Process	0.000692164	0.0125208
GO:0097435	fibril organization	15	579	0.026	Biological Process	0.000692164	0.0125208
GO:0043043	peptide biosynthetic process	23	1114	0.021	Biological Process	0.000697669	0.0125563
GO:0045088	regulation of innate immune response	10	292	0.034	Biological Process	0.000704418	0.0125563
GO:0001783	B cell apoptotic process	3	18	0.167	Biological Process	0.000708895	0.0125563
GO:0002507	tolerance induction	3	18	0.167	Biological Process	0.000708895	0.0125563
GO:0048268	clathrin coat assembly	3	18	0.167	Biological Process	0.000708895	0.0125563
GO:0072678	T cell migration	4	41	0.098	Biological Process	0.000720843	0.0127149
GO:0051098	regulation of binding	11	347	0.032	Biological Process	0.000728356	0.0127944
GO:0007167	enzyme linked receptor protein signaling pathway	21	978	0.021	Biological Process	0.000735207	0.0128616
GO:2000106	regulation of leukocyte apoptotic process	5	72	0.069	Biological Process	0.000753625	0.0131297
GO:0001667	ameboidal-type cell migration	12	405	0.03	Biological Process	0.000761379	0.0131663
GO:0010975	regulation of neuron projection development	14	523	0.027	Biological Process	0.000761915	0.0131663
GO:0044445	cytosolic part	11	378	0.029	Cellular Component	0.00147486	0.0133772
GO:0010562	positive regulation of phosphorus metabolic process	21	983	0.021	Biological Process	0.000784663	0.01345
GO:0045937	positive regulation of phosphate metabolic process	21	983	0.021	Biological Process	0.000784663	0.01345
GO:0001974	blood vessel remodeling	4	42	0.095	Biological Process	0.000790588	0.0134971
GO:0030595	leukocyte chemotaxis	7	151	0.046	Biological Process	0.000796227	0.013539
GO:1990266	neutrophil migration	5	73	0.068	Biological Process	0.000802605	0.0135931
GO:0010592	positive regulation of lamellipodium assembly	3	19	0.158	Biological Process	0.000835678	0.0140971
GO:0006468	protein phosphorylation	32	1803	0.018	Biological Process	0.000848822	0.0142622
GO:0005912	adherens junction	9	271	0.033	Cellular Component	0.00162425	0.0144783
GO:0043393	regulation of protein binding	8	199	0.04	Biological Process	0.000867422	0.0145174
GO:0005546	phosphatidylinositol-4,5-bisphosphate binding	5	70	0.071	Molecular Function	0.000558442	0.0146535
GO:0022603	regulation of anatomical structure morphogenesis	23	1134	0.02	Biological Process	0.000887858	0.0148011
GO:0009653	anatomical structure morphogenesis	48	3115	0.015	Biological Process	0.000893524	0.0148374
GO:0015629	actin cytoskeleton	12	444	0.027	Cellular Component	0.00169503	0.014853
GO:0010977	negative regulation of neuron projection development	7	155	0.045	Biological Process	0.000928439	0.0153572
GO:0002249	lymphocyte anergy	2	5	0.4	Biological Process	0.000966259	0.0154984
GO:0002667	regulation of T cell anergy	2	5	0.4	Biological Process	0.000966259	0.0154984
GO:0002870	T cell anergy	2	5	0.4	Biological Process	0.000966259	0.0154984
GO:0002911	regulation of lymphocyte anergy	2	5	0.4	Biological Process	0.000966259	0.0154984
GO:0060368	regulation of Fc receptor mediated stimulatory signaling pathway	2	5	0.4	Biological Process	0.000966259	0.0154984
GO:0060397	JAK-STAT cascade involved in growth hormone signaling pathway	2	5	0.4	Biological Process	0.000966259	0.0154984
GO:1901897	regulation of relaxation of cardiac muscle	2	5	0.4	Biological Process	0.000966259	0.0154984
GO:1902961	positive regulation of aspartic-type endopeptidase activity involved in amyloid precursor protein catabolic process	2	5	0.4	Biological Process	0.000966259	0.0154984
GO:0051338	regulation of transferase activity	20	930	0.022	Biological Process	0.000969787	0.0154984
GO:0016192	vesicle-mediated transport	32	1820	0.018	Biological Process	0.000993668	0.0158205
GO:0071417	cellular response to organonitrogen compound	14	538	0.026	Biological Process	0.00100012	0.0158638
GO:0090257	regulation of muscle system process	8	204	0.039	Biological Process	0.0010182	0.0160407
GO:0045859	regulation of protein kinase activity	17	731	0.023	Biological Process	0.00102104	0.0160407
GO:0001776	leukocyte homeostasis	5	77	0.065	Biological Process	0.00102259	0.0160407
GO:0007265	Ras protein signal transduction	11	362	0.03	Biological Process	0.0010279	0.0160632
GO:0051056	regulation of small GTPase mediated signal transduction	10	307	0.033	Biological Process	0.00103158	0.0160632
GO:0030669	clathrin-coated endocytic vesicle membrane	3	25	0.12	Cellular Component	0.00190963	0.0164546
GO:0003158	endothelium development	6	116	0.052	Biological Process	0.00107307	0.0166483
GO:0048010	vascular endothelial growth factor receptor signaling pathway	5	78	0.064	Biological Process	0.00108395	0.0167559
GO:0007165	signal transduction	90	7000	0.013	Biological Process	0.00109279	0.0168313
GO:0007159	leukocyte cell-cell adhesion	12	423	0.028	Biological Process	0.0011079	0.0170025
GO:2000727	positive regulation of cardiac muscle cell differentiation	3	21	0.143	Biological Process	0.00113036	0.0172246
GO:0050878	regulation of body fluid levels	12	424	0.028	Biological Process	0.00113048	0.0172246
GO:0001701	in utero embryonic development	11	367	0.03	Biological Process	0.00114794	0.0174282
GO:1902589	single-organism organelle organization	51	3412	0.015	Biological Process	0.00117593	0.0177796
GO:0031325	positive regulation of cellular metabolic process	47	3069	0.015	Biological Process	0.00117945	0.0177796
GO:0051130	positive regulation of cellular component organization	25	1306	0.019	Biological Process	0.00119528	0.017934
GO:0045596	negative regulation of cell differentiation	16	676	0.024	Biological Process	0.00119813	0.017934
GO:0044767	single-organism developmental process	83	6341	0.013	Biological Process	0.0012025	0.0179362
GO:0070228	regulation of lymphocyte apoptotic process	4	47	0.085	Biological Process	0.00121213	0.0179936
GO:1902106	negative regulation of leukocyte differentiation	5	80	0.062	Biological Process	0.00121481	0.0179936
GO:0042325	regulation of phosphorylation	26	1383	0.019	Biological Process	0.00122855	0.0181339
GO:0019904	protein domain specific binding	17	738	0.023	Molecular Function	0.00073929	0.0186528
GO:0050663	cytokine secretion	7	164	0.043	Biological Process	0.00128928	0.0188991
GO:0050670	regulation of lymphocyte proliferation	7	164	0.043	Biological Process	0.00128928	0.0188991
GO:0070161	anchoring junction	9	284	0.032	Cellular Component	0.00223329	0.0189281
GO:1902991	regulation of amyloid precursor protein catabolic process	3	22	0.136	Biological Process	0.00129931	0.0189807
GO:0071320	cellular response to cAMP	4	48	0.083	Biological Process	0.00131216	0.0191027
GO:0030182	neuron differentiation	28	1543	0.018	Biological Process	0.00134209	0.0194718
GO:0048678	response to axon injury	5	82	0.061	Biological Process	0.00135701	0.0196212
GO:0042221	response to chemical	62	4410	0.014	Biological Process	0.00137598	0.0198281
GO:0032944	regulation of mononuclear cell proliferation	7	166	0.042	Biological Process	0.00138265	0.0198569
GO:0051049	regulation of transport	30	1703	0.018	Biological Process	0.00141857	0.0198626
GO:0014812	muscle cell migration	5	83	0.06	Biological Process	0.00143254	0.0198626
GO:0002517	T cell tolerance induction	2	6	0.333	Biological Process	0.0014399	0.0198626
GO:0002664	regulation of T cell tolerance induction	2	6	0.333	Biological Process	0.0014399	0.0198626
GO:0019386	methanogenesis, from carbon dioxide	2	6	0.333	Biological Process	0.0014399	0.0198626
GO:0021814	cell motility involved in cerebral cortex radial glia guided migration	2	6	0.333	Biological Process	0.0014399	0.0198626
GO:0050861	positive regulation of B cell receptor signaling pathway	2	6	0.333	Biological Process	0.0014399	0.0198626
GO:0070358	actin polymerization-dependent cell motility	2	6	0.333	Biological Process	0.0014399	0.0198626
GO:1900223	positive regulation of beta-amyloid clearance	2	6	0.333	Biological Process	0.0014399	0.0198626
GO:1902959	regulation of aspartic-type endopeptidase activity involved in amyloid precursor protein catabolic process	2	6	0.333	Biological Process	0.0014399	0.0198626
GO:2000402	negative regulation of lymphocyte migration	2	6	0.333	Biological Process	0.0014399	0.0198626
GO:2001013	epithelial cell proliferation involved in renal tubule morphogenesis	2	6	0.333	Biological Process	0.0014399	0.0198626
GO:0050769	positive regulation of neurogenesis	13	497	0.026	Biological Process	0.00144378	0.0198626
GO:1903828	negative regulation of cellular protein localization	6	123	0.049	Biological Process	0.00145165	0.0199063
GO:0048872	homeostasis of number of cells	9	268	0.034	Biological Process	0.00148512	0.0202998
GO:0032880	regulation of protein localization	19	894	0.021	Biological Process	0.00149334	0.0203467
GO:0098772	molecular function regulator	29	1636	0.018	Molecular Function	0.000843476	0.0204933
GO:0051251	positive regulation of lymphocyte activation	8	217	0.037	Biological Process	0.00151	0.020508
GO:0008045	motor neuron axon guidance	4	50	0.08	Biological Process	0.00152928	0.0207037
GO:0031982	vesicle	33	2005	0.016	Cellular Component	0.00252457	0.0207524
GO:0045202	synapse	19	935	0.02	Cellular Component	0.00252882	0.0207524
GO:0071702	organic substance transport	47	3108	0.015	Biological Process	0.00154577	0.0208605
GO:0023023	MHC protein complex binding	2	5	0.4	Molecular Function	0.000896926	0.0210137
GO:0070663	regulation of leukocyte proliferation	7	170	0.041	Biological Process	0.00158519	0.0213248
GO:0048513	animal organ development	52	3545	0.015	Biological Process	0.00159147	0.0213418
GO:0042327	positive regulation of phosphorylation	19	903	0.021	Biological Process	0.00167475	0.0223879
GO:1902745	positive regulation of lamellipodium organization	3	24	0.125	Biological Process	0.00168292	0.0224266
GO:0006886	intracellular protein transport	24	1265	0.019	Biological Process	0.00169907	0.0225711
GO:0030234	enzyme regulator activity	21	1045	0.02	Molecular Function	0.00103555	0.023241
GO:0051015	actin filament binding	7	165	0.042	Molecular Function	0.00107321	0.023241
GO:0008047	enzyme activator activity	13	501	0.026	Molecular Function	0.00109828	0.023241
GO:0032729	positive regulation of interferon-gamma production	4	52	0.077	Biological Process	0.00177022	0.0234431
GO:0032502	developmental process	83	6416	0.013	Biological Process	0.00178217	0.0235279
GO:0080134	regulation of response to stress	25	1346	0.019	Biological Process	0.00181299	0.0238607
GO:0048812	neuron projection morphogenesis	17	772	0.022	Biological Process	0.00183198	0.0240362
GO:0060563	neuroepithelial cell differentiation	5	88	0.057	Biological Process	0.00185749	0.0242214
GO:0071887	leukocyte apoptotic process	5	88	0.057	Biological Process	0.00185749	0.0242214
GO:0051961	negative regulation of nervous system development	10	333	0.03	Biological Process	0.00188812	0.0245455
GO:0006607	NLS-bearing protein import into nucleus	3	25	0.12	Biological Process	0.00189851	0.024572
GO:0015031	protein transport	36	2216	0.016	Biological Process	0.00190172	0.024572
GO:0036477	somatodendritic compartment	18	880	0.02	Cellular Component	0.00306024	0.024721
GO:0006935	chemotaxis	15	642	0.023	Biological Process	0.0019307	0.0248709
GO:0044765	single-organism transport	66	4836	0.014	Biological Process	0.00196445	0.0252292
GO:0035983	response to trichostatin A	2	7	0.286	Biological Process	0.00200268	0.0255247
GO:0035984	cellular response to trichostatin A	2	7	0.286	Biological Process	0.00200268	0.0255247
GO:0031401	positive regulation of protein modification process	22	1133	0.019	Biological Process	0.00200547	0.0255247
GO:0031346	positive regulation of cell projection organization	11	394	0.028	Biological Process	0.0020131	0.0255453
GO:0098862	cluster of actin-based cell projections	6	144	0.042	Cellular Component	0.00324112	0.0256402
GO:0031988	membrane-bounded vesicle	24	1328	0.018	Cellular Component	0.00327322	0.0256402
GO:0030056	hemidesmosome	2	9	0.222	Cellular Component	0.00340229	0.0258674
GO:0044327	dendritic spine head	2	9	0.222	Cellular Component	0.00340229	0.0258674
GO:0005911	cell-cell junction	11	422	0.026	Cellular Component	0.00345834	0.0259125
GO:0051128	regulation of cellular component organization	41	2643	0.016	Biological Process	0.00209729	0.0265344
GO:0032403	protein complex binding	19	919	0.021	Molecular Function	0.00130853	0.0265762
GO:0070087	chromo shadow domain binding	2	6	0.333	Molecular Function	0.00133691	0.0265762
GO:0050869	negative regulation of B cell activation	3	26	0.115	Biological Process	0.00213055	0.0267168
GO:0070229	negative regulation of lymphocyte apoptotic process	3	26	0.115	Biological Process	0.00213055	0.0267168
GO:0090075	relaxation of muscle	3	26	0.115	Biological Process	0.00213055	0.0267168
GO:0045665	negative regulation of neuron differentiation	8	230	0.035	Biological Process	0.00217405	0.0271663
GO:0002260	lymphocyte homeostasis	4	55	0.073	Biological Process	0.00217918	0.0271663
GO:0002573	myeloid leukocyte differentiation	7	180	0.039	Biological Process	0.00219317	0.0272607
GO:0010604	positive regulation of macromolecule metabolic process	46	3077	0.015	Biological Process	0.00223438	0.027692
GO:0007009	plasma membrane organization	10	341	0.029	Biological Process	0.00224465	0.0277111
GO:0019220	regulation of phosphate metabolic process	28	1598	0.018	Biological Process	0.00224896	0.0277111
GO:0048856	anatomical structure development	78	5984	0.013	Biological Process	0.00225806	0.0277428
GO:0051174	regulation of phosphorus metabolic process	28	1599	0.018	Biological Process	0.00226943	0.0277935
GO:0048667	cell morphogenesis involved in neuron differentiation	16	720	0.022	Biological Process	0.00227526	0.0277935
GO:0045089	positive regulation of innate immune response	8	232	0.034	Biological Process	0.00229392	0.0279411
GO:0000165	MAPK cascade	17	789	0.022	Biological Process	0.0023005	0.0279412
GO:0043604	amide biosynthetic process	24	1295	0.019	Biological Process	0.00231424	0.028028
GO:0001885	endothelial cell development	4	56	0.071	Biological Process	0.00232882	0.0280816
GO:0006915	apoptotic process	30	1759	0.017	Biological Process	0.00233411	0.0280816
GO:0042330	taxis	15	655	0.023	Biological Process	0.0023401	0.0280816
GO:0033157	regulation of intracellular protein transport	8	233	0.034	Biological Process	0.00235577	0.0280816
GO:0045184	establishment of protein localization	37	2326	0.016	Biological Process	0.0023562	0.0280816
GO:0044700	single organism signaling	93	7447	0.012	Biological Process	0.0023583	0.0280816
GO:0032845	negative regulation of homeostatic process	7	183	0.038	Biological Process	0.00240677	0.0285787
GO:0031324	negative regulation of cellular metabolic process	40	2579	0.016	Biological Process	0.00241669	0.0286166
GO:0051235	maintenance of location	10	345	0.029	Biological Process	0.00244222	0.0288067
GO:0051093	negative regulation of developmental process	19	934	0.02	Biological Process	0.00244988	0.0288067
GO:0031345	negative regulation of cell projection organization	7	184	0.038	Biological Process	0.00248142	0.0288067
GO:0032945	negative regulation of mononuclear cell proliferation	4	57	0.07	Biological Process	0.00248539	0.0288067
GO:0048488	synaptic vesicle endocytosis	4	57	0.07	Biological Process	0.00248539	0.0288067
GO:0050672	negative regulation of lymphocyte proliferation	4	57	0.07	Biological Process	0.00248539	0.0288067
GO:0051155	positive regulation of striated muscle cell differentiation	4	57	0.07	Biological Process	0.00248539	0.0288067
GO:0045860	positive regulation of protein kinase activity	12	466	0.026	Biological Process	0.00248903	0.0288067
GO:0022407	regulation of cell-cell adhesion	10	346	0.029	Biological Process	0.00249374	0.0288067
GO:0043933	macromolecular complex subunit organization	46	3096	0.015	Biological Process	0.00253153	0.029102
GO:0097285	cell-type specific apoptotic process	12	467	0.026	Biological Process	0.00253299	0.029102
GO:0006605	protein targeting	15	662	0.023	Biological Process	0.00258891	0.0296643
GO:0061024	membrane organization	23	1232	0.019	Biological Process	0.00261321	0.0298042
GO:0030198	extracellular matrix organization	17	799	0.021	Biological Process	0.00262034	0.0298042
GO:0023052	signaling	93	7469	0.012	Biological Process	0.00262216	0.0298042
GO:0030224	monocyte differentiation	3	28	0.107	Biological Process	0.00264566	0.0298418
GO:0032743	positive regulation of interleukin-2 production	3	28	0.107	Biological Process	0.00264566	0.0298418
GO:1902992	negative regulation of amyloid precursor protein catabolic process	2	8	0.25	Biological Process	0.00265279	0.0298418
GO:0032970	regulation of actin filament-based process	10	349	0.029	Biological Process	0.00265354	0.0298418
GO:0002694	regulation of leukocyte activation	11	409	0.027	Biological Process	0.00268706	0.0301391
GO:0010256	endomembrane system organization	15	665	0.023	Biological Process	0.00270207	0.0301429
GO:0035690	cellular response to drug	10	350	0.029	Biological Process	0.0027086	0.0301429
GO:0006950	response to stress	60	4346	0.014	Biological Process	0.00270867	0.0301429
GO:0098609	cell-cell adhesion	17	802	0.021	Biological Process	0.00272325	0.030226
GO:0023014	signal transduction by protein phosphorylation	17	803	0.021	Biological Process	0.0027583	0.0305352
GO:0030261	chromosome condensation	15	667	0.022	Biological Process	0.00277977	0.030693
GO:0012501	programmed cell death	31	1860	0.017	Biological Process	0.00279564	0.0307882
GO:0010629	negative regulation of gene expression	30	1781	0.017	Biological Process	0.00281368	0.0308959
GO:0051058	negative regulation of small GTPase mediated signal transduction	4	59	0.068	Biological Process	0.00281995	0.0308959
GO:0051209	release of sequestered calcium ion into cytosol	5	97	0.052	Biological Process	0.00284472	0.0310872
GO:0030061	mitochondrial crista	2	10	0.2	Cellular Component	0.00422506	0.0312051
GO:0031410	cytoplasmic vesicle	31	1911	0.016	Cellular Component	0.00430393	0.0313399
GO:0050920	regulation of chemotaxis	7	189	0.037	Biological Process	0.00288179	0.0314115
GO:0071868	cellular response to monoamine stimulus	3	29	0.103	Biological Process	0.00292953	0.0317689
GO:0071870	cellular response to catecholamine stimulus	3	29	0.103	Biological Process	0.00292953	0.0317689
GO:0046677	response to antibiotic	10	354	0.028	Biological Process	0.00293806	0.0317804
GO:0070227	lymphocyte apoptotic process	4	60	0.067	Biological Process	0.00299825	0.0322672
GO:0070664	negative regulation of leukocyte proliferation	4	60	0.067	Biological Process	0.00299825	0.0322672
GO:0050768	negative regulation of neurogenesis	9	298	0.03	Biological Process	0.00304084	0.0326139
GO:0006996	organelle organization	60	4367	0.014	Biological Process	0.0030458	0.0326139
GO:0044456	synapse part	16	772	0.021	Cellular Component	0.00456994	0.0328147
GO:0002221	pattern recognition receptor signaling pathway	6	143	0.042	Biological Process	0.00310109	0.0331225
GO:0030098	lymphocyte differentiation	9	300	0.03	Biological Process	0.00317838	0.0338628
GO:0043603	cellular amide metabolic process	27	1559	0.017	Biological Process	0.00318739	0.033874
GO:0051100	negative regulation of binding	6	144	0.042	Biological Process	0.00320979	0.034027
GO:0010591	regulation of lamellipodium assembly	3	30	0.1	Biological Process	0.00323143	0.0340864
GO:0043552	positive regulation of phosphatidylinositol 3-kinase activity	3	30	0.1	Biological Process	0.00323143	0.0340864
GO:0051283	negative regulation of sequestering of calcium ion	5	100	0.05	Biological Process	0.00324508	0.0341457
GO:0048260	positive regulation of receptor-mediated endocytosis	4	62	0.065	Biological Process	0.00337765	0.0349011
GO:0045446	endothelial cell differentiation	5	101	0.05	Biological Process	0.00338712	0.0349011
GO:0051282	regulation of sequestering of calcium ion	5	101	0.05	Biological Process	0.00338712	0.0349011
GO:0001768	establishment of T cell polarity	2	9	0.222	Biological Process	0.00338846	0.0349011
GO:0002903	negative regulation of B cell apoptotic process	2	9	0.222	Biological Process	0.00338846	0.0349011
GO:0003139	secondary heart field specification	2	9	0.222	Biological Process	0.00338846	0.0349011
GO:0032966	negative regulation of collagen biosynthetic process	2	9	0.222	Biological Process	0.00338846	0.0349011
GO:1900221	regulation of beta-amyloid clearance	2	9	0.222	Biological Process	0.00338846	0.0349011
GO:0051173	positive regulation of nitrogen compound metabolic process	43	2883	0.015	Biological Process	0.00339077	0.0349011
GO:0042101	T cell receptor complex	2	11	0.182	Cellular Component	0.00513023	0.0353644
GO:0071556	integral component of lumenal side of endoplasmic reticulum membrane	2	11	0.182	Cellular Component	0.00513023	0.0353644
GO:0098553	lumenal side of endoplasmic reticulum membrane	2	11	0.182	Cellular Component	0.00513023	0.0353644
GO:0030665	clathrin-coated vesicle membrane	4	70	0.057	Cellular Component	0.00525858	0.0357722
GO:0051208	sequestering of calcium ion	5	102	0.049	Biological Process	0.00353358	0.0361333
GO:0042987	amyloid precursor protein catabolic process	3	31	0.097	Biological Process	0.00355172	0.0361333
GO:0051491	positive regulation of filopodium assembly	3	31	0.097	Biological Process	0.00355172	0.0361333
GO:0098751	bone cell development	3	31	0.097	Biological Process	0.00355172	0.0361333
GO:0007188	adenylate cyclase-modulating G-protein coupled receptor signaling pathway	6	147	0.041	Biological Process	0.00355298	0.0361333
GO:0030855	epithelial cell differentiation	16	754	0.021	Biological Process	0.00358063	0.0363276
GO:0003779	actin binding	11	407	0.027	Molecular Function	0.00192382	0.0371185
GO:0046683	response to organophosphorus	6	148	0.041	Biological Process	0.00367323	0.0371783
GO:0043405	regulation of MAP kinase activity	9	307	0.029	Biological Process	0.00369883	0.0373485
GO:0043062	extracellular structure organization	17	827	0.021	Biological Process	0.00371954	0.0373877
GO:0051248	negative regulation of protein metabolic process	22	1192	0.018	Biological Process	0.00372031	0.0373877
GO:0014070	response to organic cyclic compound	20	1045	0.019	Biological Process	0.00378845	0.0378937
GO:0050871	positive regulation of B cell activation	4	64	0.062	Biological Process	0.00378848	0.0378937
GO:0051246	regulation of protein metabolic process	41	2733	0.015	Biological Process	0.00388962	0.0384642
GO:0050856	regulation of T cell receptor signaling pathway	3	32	0.094	Biological Process	0.00389075	0.0384642
GO:0071867	response to monoamine	3	32	0.094	Biological Process	0.00389075	0.0384642
GO:0071869	response to catecholamine	3	32	0.094	Biological Process	0.00389075	0.0384642
GO:0090218	positive regulation of lipid kinase activity	3	32	0.094	Biological Process	0.00389075	0.0384642
GO:0002262	myeloid cell homeostasis	6	150	0.04	Biological Process	0.00392275	0.0386906
GO:0006413	translational initiation	7	200	0.035	Biological Process	0.0039359	0.0387303
GO:0031399	regulation of protein modification process	30	1823	0.016	Biological Process	0.00396733	0.0389495
GO:0044092	negative regulation of molecular function	20	1050	0.019	Biological Process	0.00399548	0.039059
GO:0014910	regulation of smooth muscle cell migration	4	65	0.062	Biological Process	0.00400605	0.039059
GO:0051279	regulation of release of sequestered calcium ion into cytosol	4	65	0.062	Biological Process	0.00400605	0.039059
GO:0010721	negative regulation of cell development	10	370	0.027	Biological Process	0.00401606	0.039067
GO:0045334	clathrin-coated endocytic vesicle	3	37	0.081	Cellular Component	0.00591116	0.0392232
GO:0030055	cell-substrate junction	6	163	0.037	Cellular Component	0.00591762	0.0392232
GO:0005885	Arp2/3 protein complex	2	12	0.167	Cellular Component	0.00611609	0.0400256
GO:1903037	regulation of leukocyte cell-cell adhesion	8	256	0.031	Biological Process	0.00417694	0.0404704
GO:0001767	establishment of lymphocyte polarity	2	10	0.2	Biological Process	0.00420793	0.0404704
GO:0042386	hemocyte differentiation	2	10	0.2	Biological Process	0.00420793	0.0404704
GO:0072102	glomerulus morphogenesis	2	10	0.2	Biological Process	0.00420793	0.0404704
GO:1901077	regulation of relaxation of muscle	2	10	0.2	Biological Process	0.00420793	0.0404704
GO:0014015	positive regulation of gliogenesis	4	66	0.061	Biological Process	0.00423193	0.0406093
GO:0022409	positive regulation of cell-cell adhesion	7	203	0.034	Biological Process	0.00426859	0.0408688
GO:0042060	wound healing	12	499	0.024	Biological Process	0.00431135	0.0411855
GO:0002696	positive regulation of leukocyte activation	8	258	0.031	Biological Process	0.00437574	0.0417069
GO:0031349	positive regulation of defense response	9	316	0.028	Biological Process	0.00446385	0.0423377
GO:0002065	columnar/cuboidal epithelial cell differentiation	8	259	0.031	Biological Process	0.00447784	0.0423377
GO:0060541	respiratory system development	8	259	0.031	Biological Process	0.00447784	0.0423377
GO:0007154	cell communication	93	7584	0.012	Biological Process	0.00448176	0.0423377
GO:0008219	cell death	32	2002	0.016	Biological Process	0.00451609	0.0425674
GO:0016265	death	32	2003	0.016	Biological Process	0.00455011	0.0427535
GO:0032147	activation of protein kinase activity	9	317	0.028	Biological Process	0.00455595	0.0427535
GO:0002181	cytoplasmic translation	6	155	0.039	Biological Process	0.00460141	0.043085
GO:0097553	calcium ion transmembrane import into cytosol	5	109	0.046	Biological Process	0.00468891	0.0436161
GO:1902656	calcium ion import into cytosol	5	109	0.046	Biological Process	0.00468891	0.0436161
GO:1903729	regulation of plasma membrane organization	5	109	0.046	Biological Process	0.00468891	0.0436161
GO:0009925	basal plasma membrane	3	39	0.077	Cellular Component	0.00685241	0.0439558
GO:0005856	cytoskeleton	31	1978	0.016	Cellular Component	0.00708873	0.0439558
GO:0098796	membrane protein complex	24	1414	0.017	Cellular Component	0.00710764	0.0439558
GO:0044463	cell projection part	24	1416	0.017	Cellular Component	0.00722882	0.0439558
GO:0016323	basolateral plasma membrane	7	224	0.031	Cellular Component	0.0073028	0.0439558
GO:0005938	cell cortex	9	341	0.026	Cellular Component	0.00733471	0.0439558
GO:0032420	stereocilium	3	40	0.075	Cellular Component	0.00735445	0.0439558
GO:0005634	nucleus	79	6320	0.013	Cellular Component	0.00739682	0.0439558
GO:0034109	homotypic cell-cell adhesion	11	441	0.025	Biological Process	0.00473728	0.0439698
GO:0032270	positive regulation of cellular protein metabolic process	25	1449	0.017	Biological Process	0.00478803	0.044344
GO:0051962	positive regulation of nervous system development	13	572	0.023	Biological Process	0.00482566	0.0445954
GO:0051247	positive regulation of protein metabolic process	26	1529	0.017	Biological Process	0.00485352	0.0447556
GO:0010770	positive regulation of cell morphogenesis involved in differentiation	7	208	0.034	Biological Process	0.00486987	0.0448091
GO:0070304	positive regulation of stress-activated protein kinase signaling cascade	6	157	0.038	Biological Process	0.00489576	0.04495
GO:0005581	collagen trimer	4	78	0.051	Cellular Component	0.00769444	0.0452048
GO:0002521	leukocyte differentiation	11	444	0.025	Biological Process	0.00498017	0.045532
GO:0007162	negative regulation of cell adhesion	7	209	0.033	Biological Process	0.00499741	0.045532
GO:0007254	JNK cascade	7	209	0.033	Biological Process	0.00499741	0.045532
GO:0030890	positive regulation of B cell proliferation	3	35	0.086	Biological Process	0.00502341	0.045532
GO:0031290	retinal ganglion cell axon guidance	3	35	0.086	Biological Process	0.00502341	0.045532
GO:0061028	establishment of endothelial barrier	3	35	0.086	Biological Process	0.00502341	0.045532
GO:0000902	cell morphogenesis	26	1535	0.017	Biological Process	0.0051069	0.0457273
GO:0010649	regulation of cell communication by electrical coupling	2	11	0.182	Biological Process	0.0051095	0.0457273
GO:0014877	response to muscle inactivity involved in regulation of muscle adaptation	2	11	0.182	Biological Process	0.0051095	0.0457273
GO:0014894	response to denervation involved in regulation of muscle adaptation	2	11	0.182	Biological Process	0.0051095	0.0457273
GO:0032060	bleb assembly	2	11	0.182	Biological Process	0.0051095	0.0457273
GO:0071872	cellular response to epinephrine stimulus	2	11	0.182	Biological Process	0.0051095	0.0457273
GO:0016023	cytoplasmic, membrane-bounded vesicle	22	1270	0.017	Cellular Component	0.00790074	0.0458953
GO:0034046	poly(G) binding	2	8	0.25	Molecular Function	0.00246425	0.0461871
GO:0036465	synaptic vesicle recycling	4	70	0.057	Biological Process	0.0052213	0.0465226
GO:0072676	lymphocyte migration	4	70	0.057	Biological Process	0.0052213	0.0465226
GO:0001934	positive regulation of protein phosphorylation	17	856	0.02	Biological Process	0.00523585	0.0465226
GO:0022607	cellular component assembly	46	3213	0.014	Biological Process	0.00524214	0.0465226
GO:0019538	protein metabolic process	77	6062	0.013	Biological Process	0.00528577	0.0467533
GO:0009605	response to external stimulus	37	2440	0.015	Biological Process	0.00529013	0.0467533
GO:0044428	nuclear part	56	4184	0.013	Cellular Component	0.00820122	0.0467728
GO:0005773	vacuole	14	680	0.021	Cellular Component	0.00828138	0.0467728
GO:0098576	lumenal side of membrane	2	14	0.143	Cellular Component	0.0083232	0.0467728
GO:0051493	regulation of cytoskeleton organization	12	513	0.023	Biological Process	0.00535365	0.0472165
GO:0044802	single-organism membrane organization	20	1079	0.019	Biological Process	0.00539122	0.0474495
GO:0030031	cell projection assembly	12	514	0.023	Biological Process	0.00543518	0.0477375
GO:0042110	T cell activation	10	387	0.026	Biological Process	0.00548255	0.0478309
GO:0070489	T cell aggregation	10	387	0.026	Biological Process	0.00548255	0.0478309
GO:0061515	myeloid cell development	4	71	0.056	Biological Process	0.00549082	0.0478309
GO:1901888	regulation of cell junction assembly	4	71	0.056	Biological Process	0.00549082	0.0478309
GO:0050839	cell adhesion molecule binding	7	194	0.036	Molecular Function	0.00270077	0.0479886
GO:0097367	carbohydrate derivative binding	42	2878	0.015	Molecular Function	0.00270667	0.0479886
GO:0031090	organelle membrane	45	3207	0.014	Cellular Component	0.00864646	0.0480669
GO:0048639	positive regulation of developmental growth	7	213	0.033	Biological Process	0.0055329	0.0480989
GO:0002697	regulation of immune effector process	9	327	0.028	Biological Process	0.00556074	0.0482423
GO:0071593	lymphocyte aggregation	10	388	0.026	Biological Process	0.00558036	0.0483139
GO:0055007	cardiac muscle cell differentiation	5	114	0.044	Biological Process	0.0056634	0.0488339
GO:0071346	cellular response to interferon-gamma	5	114	0.044	Biological Process	0.0056634	0.0488339
GO:0014909	smooth muscle cell migration	4	72	0.056	Biological Process	0.00576948	0.049545
GO:0045638	negative regulation of myeloid cell differentiation	4	72	0.056	Biological Process	0.00576948	0.049545
GO:1903053	regulation of extracellular matrix organization	9	329	0.027	Biological Process	0.00578083	0.049545
GO:0007163	establishment or maintenance of cell polarity	8	271	0.03	Biological Process	0.00585149	0.0499702
GO:0032715	negative regulation of interleukin-6 production	3	37	0.081	Biological Process	0.00587772	0.0499702
GO:0071622	regulation of granulocyte chemotaxis	3	37	0.081	Biological Process	0.00587772	0.0499702
GO:2000725	regulation of cardiac muscle cell differentiation	3	37	0.081	Biological Process	0.00587772	0.0499702
GO:1902582	single-organism intracellular transport	30	1874	0.016	Biological Process	0.00588922	0.0499702
GO:0005844	polysome	4	82	0.049	Cellular Component	0.00915059	0.0503282
GO:0060255	regulation of macromolecule metabolic process	75	5897	0.013	Biological Process	0.00596634	0.0505237
GO:0070486	leukocyte aggregation	10	392	0.026	Biological Process	0.00598533	0.0505838
GO:0051238	sequestering of metal ion	5	116	0.043	Biological Process	0.00609046	0.0506747
GO:0002693	positive regulation of cellular extravasation	2	12	0.167	Biological Process	0.00609145	0.0506747
GO:0014870	response to muscle inactivity	2	12	0.167	Biological Process	0.00609145	0.0506747
GO:0060766	negative regulation of androgen receptor signaling pathway	2	12	0.167	Biological Process	0.00609145	0.0506747
GO:0071360	cellular response to exogenous dsRNA	2	12	0.167	Biological Process	0.00609145	0.0506747
GO:0071362	cellular response to ether	2	12	0.167	Biological Process	0.00609145	0.0506747
GO:0072567	chemokine (C-X-C motif) ligand 2 production	2	12	0.167	Biological Process	0.00609145	0.0506747
GO:0097152	mesenchymal cell apoptotic process	2	12	0.167	Biological Process	0.00609145	0.0506747
GO:1901701	cellular response to oxygen-containing compound	19	1017	0.019	Biological Process	0.00612904	0.0508878
GO:0060491	regulation of cell projection assembly	6	165	0.036	Biological Process	0.00621301	0.0513112
GO:1903039	positive regulation of leukocyte cell-cell adhesion	6	165	0.036	Biological Process	0.00621301	0.0513112
GO:0016482	cytoplasmic transport	23	1323	0.017	Biological Process	0.00622409	0.0513112
GO:0010467	gene expression	73	5716	0.013	Biological Process	0.00622831	0.0513112
GO:1901698	response to nitrogen compound	20	1094	0.018	Biological Process	0.00625837	0.051459
GO:0044267	cellular protein metabolic process	68	5247	0.013	Biological Process	0.0063091	0.0515536
GO:0030851	granulocyte differentiation	3	38	0.079	Biological Process	0.00633544	0.0515536
GO:0042326	negative regulation of phosphorylation	11	459	0.024	Biological Process	0.00634691	0.0515536
GO:0019886	antigen processing and presentation of exogenous peptide antigen via MHC class II	4	74	0.054	Biological Process	0.00635476	0.0515536
GO:0032649	regulation of interferon-gamma production	4	74	0.054	Biological Process	0.00635476	0.0515536
GO:0034446	substrate adhesion-dependent cell spreading	4	74	0.054	Biological Process	0.00635476	0.0515536
GO:0043507	positive regulation of JUN kinase activity	4	74	0.054	Biological Process	0.00635476	0.0515536
GO:0007187	G-protein coupled receptor signaling pathway, coupled to cyclic nucleotide second messenger	6	166	0.036	Biological Process	0.00639415	0.0517214
GO:0045892	negative regulation of transcription, DNA-templated	22	1249	0.018	Biological Process	0.0064129	0.0517214
GO:0000122	negative regulation of transcription from RNA polymerase II promoter	16	802	0.02	Biological Process	0.00642411	0.0517214
GO:0048589	developmental growth	16	802	0.02	Biological Process	0.00642411	0.0517214
GO:0030269	tetrahydromethanopterin S-methyltransferase activity	2	9	0.222	Molecular Function	0.0031484	0.0529578
GO:0042086	5-methyl-5,6,7,8-tetrahydromethanopterin-dependent methyltransferase activity	2	9	0.222	Molecular Function	0.0031484	0.0529578
GO:0035693	NOS2-CD74 complex	1	1	1	Cellular Component	0.00997711	0.0537309
GO:0070693	P-TEFb-cap methyltransferase complex	1	1	1	Cellular Component	0.00997711	0.0537309
GO:0002064	epithelial cell development	9	337	0.027	Biological Process	0.00672931	0.0540762
GO:0043410	positive regulation of MAPK cascade	11	463	0.024	Biological Process	0.0067571	0.0541189
GO:0002699	positive regulation of immune effector process	6	168	0.036	Biological Process	0.00676791	0.0541189
GO:0030218	erythrocyte differentiation	5	119	0.042	Biological Process	0.00677282	0.0541189
GO:0045123	cellular extravasation	3	39	0.077	Biological Process	0.00681384	0.0542428
GO:1902743	regulation of lamellipodium organization	3	39	0.077	Biological Process	0.00681384	0.0542428
GO:0010810	regulation of cell-substrate adhesion	6	169	0.036	Biological Process	0.00696063	0.0553077
GO:0002495	antigen processing and presentation of peptide antigen via MHC class II	4	76	0.053	Biological Process	0.00697818	0.0553437
GO:0002643	regulation of tolerance induction	2	13	0.154	Biological Process	0.00715213	0.0560954
GO:0014854	response to inactivity	2	13	0.154	Biological Process	0.00715213	0.0560954
GO:0030889	negative regulation of B cell proliferation	2	13	0.154	Biological Process	0.00715213	0.0560954
GO:0032717	negative regulation of interleukin-8 production	2	13	0.154	Biological Process	0.00715213	0.0560954
GO:0060396	growth hormone receptor signaling pathway	2	13	0.154	Biological Process	0.00715213	0.0560954
GO:1902993	positive regulation of amyloid precursor protein catabolic process	2	13	0.154	Biological Process	0.00715213	0.0560954
GO:0030136	clathrin-coated vesicle	5	133	0.038	Cellular Component	0.0107595	0.0565735
GO:0032045	guanyl-nucleotide exchange factor complex	2	16	0.125	Cellular Component	0.0108332	0.0565735
GO:0071437	invadopodium	2	16	0.125	Cellular Component	0.0108332	0.0565735
GO:1902580	single-organism cellular localization	24	1419	0.017	Biological Process	0.00725916	0.05683
GO:0001954	positive regulation of cell-matrix adhesion	3	40	0.075	Biological Process	0.00731316	0.0568331
GO:0010712	regulation of collagen metabolic process	3	40	0.075	Biological Process	0.00731316	0.0568331
GO:0044246	regulation of multicellular organismal metabolic process	3	40	0.075	Biological Process	0.00731316	0.0568331
GO:0071364	cellular response to epidermal growth factor stimulus	3	40	0.075	Biological Process	0.00731316	0.0568331
GO:0045893	positive regulation of transcription, DNA-templated	26	1579	0.016	Biological Process	0.00732641	0.0568331
GO:0015934	large ribosomal subunit	5	134	0.037	Cellular Component	0.0110888	0.0573289
GO:0031589	cell-substrate adhesion	8	283	0.028	Biological Process	0.00752526	0.0582694
GO:0032268	regulation of cellular protein metabolic process	38	2581	0.015	Biological Process	0.00760064	0.0586843
GO:0061564	axon development	13	605	0.021	Biological Process	0.00760646	0.0586843
GO:0030118	clathrin coat	3	47	0.064	Cellular Component	0.0114735	0.0587307
GO:0005884	actin filament	4	88	0.045	Cellular Component	0.0116536	0.0590678
GO:0002443	leukocyte mediated immunity	12	538	0.022	Biological Process	0.00770775	0.059285
GO:0032844	regulation of homeostatic process	10	407	0.025	Biological Process	0.00771221	0.059285
GO:1903707	negative regulation of hemopoiesis	5	123	0.041	Biological Process	0.0077636	0.0594655
GO:0006612	protein targeting to membrane	6	173	0.035	Biological Process	0.00777142	0.0594655
GO:0009617	response to bacterium	12	539	0.022	Biological Process	0.00781654	0.0594655
GO:0002090	regulation of receptor internalization	3	41	0.073	Biological Process	0.00783361	0.0594655
GO:0060043	regulation of cardiac muscle cell proliferation	3	41	0.073	Biological Process	0.00783361	0.0594655
GO:0098659	inorganic cation import into cell	3	41	0.073	Biological Process	0.00783361	0.0594655
GO:0099587	inorganic ion import into cell	3	41	0.073	Biological Process	0.00783361	0.0594655
GO:0045211	postsynaptic membrane	7	246	0.028	Cellular Component	0.0118496	0.0594783
GO:0032989	cellular component morphogenesis	27	1669	0.016	Biological Process	0.00789375	0.0598152
GO:0043067	regulation of programmed cell death	24	1430	0.017	Biological Process	0.00795728	0.0599875
GO:0048520	positive regulation of behavior	6	174	0.034	Biological Process	0.00798432	0.0599875
GO:0010324	membrane invagination	4	79	0.051	Biological Process	0.00798704	0.0599875
GO:0043502	regulation of muscle adaptation	4	79	0.051	Biological Process	0.00798704	0.0599875
GO:0050868	negative regulation of T cell activation	4	79	0.051	Biological Process	0.00798704	0.0599875
GO:0031267	small GTPase binding	12	508	0.024	Molecular Function	0.00366539	0.0601123
GO:0032421	stereocilium bundle	3	48	0.062	Cellular Component	0.0121503	0.0604008
GO:0098588	bounding membrane of organelle	36	2485	0.014	Cellular Component	0.0123836	0.0609744
GO:0000028	ribosomal small subunit assembly	2	14	0.143	Biological Process	0.00828988	0.0611124
GO:0003128	heart field specification	2	14	0.143	Biological Process	0.00828988	0.0611124
GO:0014874	response to stimulus involved in regulation of muscle adaptation	2	14	0.143	Biological Process	0.00828988	0.0611124
GO:0071378	cellular response to growth hormone stimulus	2	14	0.143	Biological Process	0.00828988	0.0611124
GO:0071871	response to epinephrine	2	14	0.143	Biological Process	0.00828988	0.0611124
GO:0072160	nephron tubule epithelial cell differentiation	2	14	0.143	Biological Process	0.00828988	0.0611124
GO:0097369	sodium ion import	2	14	0.143	Biological Process	0.00828988	0.0611124
GO:0098719	sodium ion import across plasma membrane	2	14	0.143	Biological Process	0.00828988	0.0611124
GO:1990118	sodium ion import into cell	2	14	0.143	Biological Process	0.00828988	0.0611124
GO:0034101	erythrocyte homeostasis	5	125	0.04	Biological Process	0.00829496	0.0611124
GO:1903169	regulation of calcium ion transmembrane transport	5	125	0.04	Biological Process	0.00829496	0.0611124
GO:0017048	Rho GTPase binding	6	155	0.039	Molecular Function	0.00383116	0.0612985
GO:0042491	auditory receptor cell differentiation	3	42	0.071	Biological Process	0.00837538	0.061418
GO:1903779	regulation of cardiac conduction	3	42	0.071	Biological Process	0.00837538	0.061418
GO:0001932	regulation of protein phosphorylation	22	1279	0.017	Biological Process	0.00837978	0.061418
GO:0051099	positive regulation of binding	6	176	0.034	Biological Process	0.00842268	0.0616262
GO:1903507	negative regulation of nucleic acid-templated transcription	22	1280	0.017	Biological Process	0.00845301	0.0617419
GO:2000021	regulation of ion homeostasis	6	177	0.034	Biological Process	0.00864823	0.0630035
GO:0016358	dendrite development	8	290	0.028	Biological Process	0.00865538	0.0630035
GO:0043406	positive regulation of MAP kinase activity	7	232	0.03	Biological Process	0.00868267	0.0630941
GO:0031098	stress-activated protein kinase signaling cascade	8	291	0.027	Biological Process	0.00882667	0.0631686
GO:0050921	positive regulation of chemotaxis	5	127	0.039	Biological Process	0.00885105	0.0631686
GO:0002758	innate immune response-activating signal transduction	6	178	0.034	Biological Process	0.00887808	0.0631686
GO:0042982	amyloid precursor protein metabolic process	3	43	0.07	Biological Process	0.00893866	0.0631686
GO:2000107	negative regulation of leukocyte apoptotic process	3	43	0.07	Biological Process	0.00893866	0.0631686
GO:0010522	regulation of calcium ion transport into cytosol	4	82	0.049	Biological Process	0.00908726	0.0631686
GO:0030324	lung development	6	179	0.034	Biological Process	0.00911228	0.0631686
GO:0034341	response to interferon-gamma	5	128	0.039	Biological Process	0.00913853	0.0631686
GO:0060402	calcium ion transport into cytosol	5	128	0.039	Biological Process	0.00913853	0.0631686
GO:1902679	negative regulation of RNA biosynthetic process	22	1291	0.017	Biological Process	0.00929371	0.0631686
GO:0006959	humoral immune response	6	180	0.033	Biological Process	0.00935087	0.0631686
GO:0043009	chordate embryonic development	14	692	0.02	Biological Process	0.00942183	0.0631686
GO:0071236	cellular response to antibiotic	5	129	0.039	Biological Process	0.0094324	0.0631686
GO:0051253	negative regulation of RNA metabolic process	23	1372	0.017	Biological Process	0.0094741	0.0631686
GO:0032609	interferon-gamma production	4	83	0.048	Biological Process	0.00947484	0.0631686
GO:0032963	collagen metabolic process	4	83	0.048	Biological Process	0.00947484	0.0631686
GO:0044259	multicellular organismal macromolecule metabolic process	4	83	0.048	Biological Process	0.00947484	0.0631686
GO:0061337	cardiac conduction	4	83	0.048	Biological Process	0.00947484	0.0631686
GO:0006198	cAMP catabolic process	2	15	0.133	Biological Process	0.00950309	0.0631686
GO:0009048	dosage compensation by inactivation of X chromosome	2	15	0.133	Biological Process	0.00950309	0.0631686
GO:0061154	endothelial tube morphogenesis	2	15	0.133	Biological Process	0.00950309	0.0631686
GO:0055002	striated muscle cell development	6	181	0.033	Biological Process	0.0095939	0.0631686
GO:0048638	regulation of developmental growth	10	421	0.024	Biological Process	0.00965011	0.0631686
GO:0007610	behavior	18	988	0.018	Biological Process	0.00969833	0.0631686
GO:0006323	DNA packaging	16	840	0.019	Biological Process	0.00978872	0.0631686
GO:0032269	negative regulation of cellular protein metabolic process	20	1142	0.018	Biological Process	0.00983553	0.0631686
GO:0045445	myoblast differentiation	4	84	0.048	Biological Process	0.00987303	0.0631686
GO:0070167	regulation of biomineral tissue development	4	84	0.048	Biological Process	0.00987303	0.0631686
GO:0030100	regulation of endocytosis	7	238	0.029	Biological Process	0.00990756	0.0631686
GO:0002366	leukocyte activation involved in immune response	11	489	0.022	Biological Process	0.00995463	0.0631686
GO:0000128	flocculation	1	1	1	Biological Process	0.00995601	0.0631686
GO:0002109	maturation of SSU-rRNA from tricistronic rRNA transcript (SSU-rRNA, LSU-rRNA,5S)	1	1	1	Biological Process	0.00995601	0.0631686
GO:0002505	antigen processing and presentation of polysaccharide antigen via MHC class II	1	1	1	Biological Process	0.00995601	0.0631686
GO:0002506	polysaccharide assembly with MHC class II protein complex	1	1	1	Biological Process	0.00995601	0.0631686
GO:0002774	Fc receptor mediated inhibitory signaling pathway	1	1	1	Biological Process	0.00995601	0.0631686
GO:0003138	primary heart field specification	1	1	1	Biological Process	0.00995601	0.0631686
GO:0003172	sinoatrial valve development	1	1	1	Biological Process	0.00995601	0.0631686
GO:0003185	sinoatrial valve morphogenesis	1	1	1	Biological Process	0.00995601	0.0631686
GO:0003363	lamellipodium assembly involved in ameboidal cell migration	1	1	1	Biological Process	0.00995601	0.0631686
GO:0006214	thymidine catabolic process	1	1	1	Biological Process	0.00995601	0.0631686
GO:0010711	negative regulation of collagen catabolic process	1	1	1	Biological Process	0.00995601	0.0631686
GO:0018916	nitrobenzene metabolic process	1	1	1	Biological Process	0.00995601	0.0631686
GO:0021806	initiation of movement involved in cerebral cortex radial glia guided migration	1	1	1	Biological Process	0.00995601	0.0631686
GO:0021808	cytosolic calcium signaling involved in initiation of cell movement in glial-mediated radial cell migration	1	1	1	Biological Process	0.00995601	0.0631686
GO:0021816	extension of a leading process involved in cell motility in cerebral cortex radial glia guided migration	1	1	1	Biological Process	0.00995601	0.0631686
GO:0033575	protein glycosylation at cell surface	1	1	1	Biological Process	0.00995601	0.0631686
GO:0033580	protein galactosylation at cell surface	1	1	1	Biological Process	0.00995601	0.0631686
GO:0035156	fusion cell fate specification	1	1	1	Biological Process	0.00995601	0.0631686
GO:0035157	negative regulation of fusion cell fate specification	1	1	1	Biological Process	0.00995601	0.0631686
GO:0035406	histone-tyrosine phosphorylation	1	1	1	Biological Process	0.00995601	0.0631686
GO:0035409	histone H3-Y41 phosphorylation	1	1	1	Biological Process	0.00995601	0.0631686
GO:0035691	macrophage migration inhibitory factor signaling pathway	1	1	1	Biological Process	0.00995601	0.0631686
GO:0035709	memory T cell activation	1	1	1	Biological Process	0.00995601	0.0631686
GO:0036285	SAGA complex assembly	1	1	1	Biological Process	0.00995601	0.0631686
GO:0036337	Fas signaling pathway	1	1	1	Biological Process	0.00995601	0.0631686
GO:0039664	lysis of host organelle involved in viral entry into host cell	1	1	1	Biological Process	0.00995601	0.0631686
GO:0042068	regulation of pteridine metabolic process	1	1	1	Biological Process	0.00995601	0.0631686
GO:0042679	compound eye cone cell fate specification	1	1	1	Biological Process	0.00995601	0.0631686
GO:0042682	regulation of compound eye cone cell fate specification	1	1	1	Biological Process	0.00995601	0.0631686
GO:0042683	negative regulation of compound eye cone cell fate specification	1	1	1	Biological Process	0.00995601	0.0631686
GO:0060233	oenocyte delamination	1	1	1	Biological Process	0.00995601	0.0631686
GO:0060256	regulation of flocculation	1	1	1	Biological Process	0.00995601	0.0631686
GO:0060309	elastin catabolic process	1	1	1	Biological Process	0.00995601	0.0631686
GO:0060310	regulation of elastin catabolic process	1	1	1	Biological Process	0.00995601	0.0631686
GO:0060311	negative regulation of elastin catabolic process	1	1	1	Biological Process	0.00995601	0.0631686
GO:0061412	positive regulation of transcription from RNA polymerase II promoter in response to amino acid starvation	1	1	1	Biological Process	0.00995601	0.0631686
GO:0061485	memory T cell proliferation	1	1	1	Biological Process	0.00995601	0.0631686
GO:0065006	protein-carbohydrate complex assembly	1	1	1	Biological Process	0.00995601	0.0631686
GO:0070458	cellular detoxification of nitrogen compound	1	1	1	Biological Process	0.00995601	0.0631686
GO:0070668	positive regulation of mast cell proliferation	1	1	1	Biological Process	0.00995601	0.0631686
GO:0071823	protein-carbohydrate complex subunit organization	1	1	1	Biological Process	0.00995601	0.0631686
GO:0086024	adrenergic receptor signaling pathway involved in positive regulation of heart rate	1	1	1	Biological Process	0.00995601	0.0631686
GO:1900735	positive regulation of flocculation	1	1	1	Biological Process	0.00995601	0.0631686
GO:1901297	positive regulation of canonical Wnt signaling pathway involved in cardiac muscle cell fate commitment	1	1	1	Biological Process	0.00995601	0.0631686
GO:1902044	regulation of Fas signaling pathway	1	1	1	Biological Process	0.00995601	0.0631686
GO:1902748	positive regulation of lens fiber cell differentiation	1	1	1	Biological Process	0.00995601	0.0631686
GO:1902962	regulation of metalloendopeptidase activity involved in amyloid precursor protein catabolic process	1	1	1	Biological Process	0.00995601	0.0631686
GO:1902963	negative regulation of metalloendopeptidase activity involved in amyloid precursor protein catabolic process	1	1	1	Biological Process	0.00995601	0.0631686
GO:1903353	regulation of nucleus organization	1	1	1	Biological Process	0.00995601	0.0631686
GO:1903904	negative regulation of establishment of T cell polarity	1	1	1	Biological Process	0.00995601	0.0631686
GO:1904171	negative regulation of bleb assembly	1	1	1	Biological Process	0.00995601	0.0631686
GO:1990771	clathrin-mediated extracellular exosome endocytosis	1	1	1	Biological Process	0.00995601	0.0631686
GO:2000567	regulation of memory T cell activation	1	1	1	Biological Process	0.00995601	0.0631686
GO:2000568	positive regulation of memory T cell activation	1	1	1	Biological Process	0.00995601	0.0631686
GO:2000814	positive regulation of barbed-end actin filament capping	1	1	1	Biological Process	0.00995601	0.0631686
GO:0022408	negative regulation of cell-cell adhesion	5	131	0.038	Biological Process	0.0100396	0.0632371
GO:0070972	protein localization to endoplasmic reticulum	5	131	0.038	Biological Process	0.0100396	0.0632371
GO:2001236	regulation of extrinsic apoptotic signaling pathway	5	131	0.038	Biological Process	0.0100396	0.0632371
GO:0030323	respiratory tube development	6	183	0.033	Biological Process	0.0100934	0.0632371
GO:0001933	negative regulation of protein phosphorylation	10	424	0.024	Biological Process	0.01011	0.0632371
GO:1903706	regulation of hemopoiesis	9	360	0.025	Biological Process	0.0101291	0.0632371
GO:0002753	cytoplasmic pattern recognition receptor signaling pathway	3	45	0.067	Biological Process	0.0101304	0.0632371
GO:0043551	regulation of phosphatidylinositol 3-kinase activity	3	45	0.067	Biological Process	0.0101304	0.0632371
GO:0055025	positive regulation of cardiac muscle tissue development	3	45	0.067	Biological Process	0.0101304	0.0632371
GO:0070849	response to epidermal growth factor	3	45	0.067	Biological Process	0.0101304	0.0632371
GO:1903727	positive regulation of phospholipid metabolic process	3	45	0.067	Biological Process	0.0101304	0.0632371
GO:0012505	endomembrane system	52	3913	0.013	Cellular Component	0.0130283	0.0635438
GO:0007229	integrin-mediated signaling pathway	4	85	0.047	Biological Process	0.0102819	0.0639948
GO:1903038	negative regulation of leukocyte cell-cell adhesion	4	85	0.047	Biological Process	0.0102819	0.0639948
GO:0002449	lymphocyte mediated immunity	6	184	0.033	Biological Process	0.01035	0.0643244
GO:0002263	cell activation involved in immune response	11	493	0.022	Biological Process	0.0105357	0.0653829
GO:0000187	activation of MAPK activity	5	133	0.038	Biological Process	0.010673	0.0656289
GO:0046330	positive regulation of JNK cascade	5	133	0.038	Biological Process	0.010673	0.0656289
GO:0051146	striated muscle cell differentiation	8	301	0.027	Biological Process	0.0106822	0.0656289
GO:2000117	negative regulation of cysteine-type endopeptidase activity	4	86	0.047	Biological Process	0.0107016	0.0656289
GO:0042692	muscle cell differentiation	10	428	0.023	Biological Process	0.010749	0.0656289
GO:0014911	positive regulation of smooth muscle cell migration	3	46	0.065	Biological Process	0.0107592	0.0656289
GO:0032663	regulation of interleukin-2 production	3	46	0.065	Biological Process	0.0107592	0.0656289
GO:0001752	compound eye photoreceptor fate commitment	2	16	0.125	Biological Process	0.0107901	0.0656289
GO:0010763	positive regulation of fibroblast migration	2	16	0.125	Biological Process	0.0107901	0.0656289
GO:0034104	negative regulation of tissue remodeling	2	16	0.125	Biological Process	0.0107901	0.0656289
GO:0051016	barbed-end actin filament capping	2	16	0.125	Biological Process	0.0107901	0.0656289
GO:2000251	positive regulation of actin cytoskeleton reorganization	2	16	0.125	Biological Process	0.0107901	0.0656289
GO:0009743	response to carbohydrate	7	242	0.029	Biological Process	0.0107914	0.0656289
GO:0080090	regulation of primary metabolic process	73	5838	0.013	Biological Process	0.0107915	0.0656289
GO:0051129	negative regulation of cellular component organization	15	776	0.019	Biological Process	0.010807	0.0656296
GO:0002688	regulation of leukocyte chemotaxis	4	87	0.046	Biological Process	0.0111323	0.0674121
GO:0032091	negative regulation of protein binding	4	87	0.046	Biological Process	0.0111323	0.0674121
GO:0042175	nuclear outer membrane-endoplasmic reticulum membrane network	18	1025	0.018	Cellular Component	0.0139876	0.0675848
GO:0010628	positive regulation of gene expression	30	1966	0.015	Biological Process	0.0113378	0.0685589
GO:0006911	phagocytosis, engulfment	3	47	0.064	Biological Process	0.0114102	0.0687035
GO:0007157	heterophilic cell-cell adhesion via plasma membrane cell adhesion molecules	3	47	0.064	Biological Process	0.0114102	0.0687035
GO:0051489	regulation of filopodium assembly	3	47	0.064	Biological Process	0.0114102	0.0687035
GO:0034622	cellular macromolecular complex assembly	21	1237	0.017	Biological Process	0.0114373	0.0687697
GO:0006469	negative regulation of protein kinase activity	7	245	0.029	Biological Process	0.011491	0.0688553
GO:0050863	regulation of T cell activation	7	245	0.029	Biological Process	0.011491	0.0688553
GO:1902903	regulation of fibril organization	8	305	0.026	Biological Process	0.0115002	0.0688553
GO:0051017	actin filament bundle assembly	5	136	0.037	Biological Process	0.0116737	0.0696604
GO:0071222	cellular response to lipopolysaccharide	5	136	0.037	Biological Process	0.0116737	0.0696604
GO:0048858	cell projection morphogenesis	19	1084	0.018	Biological Process	0.0116838	0.0696604
GO:0061008	hepaticobiliary system development	6	189	0.032	Biological Process	0.0117029	0.0696762
GO:0005178	integrin binding	5	112	0.045	Molecular Function	0.00448888	0.0701121
GO:1903508	positive regulation of nucleic acid-templated transcription	26	1643	0.016	Biological Process	0.0119372	0.070847
GO:0010941	regulation of cell death	25	1562	0.016	Biological Process	0.0119714	0.070847
GO:0031214	biomineral tissue development	5	137	0.036	Biological Process	0.012021	0.070847
GO:0045807	positive regulation of endocytosis	5	137	0.036	Biological Process	0.012021	0.070847
GO:0060401	cytosolic calcium ion transport	5	137	0.036	Biological Process	0.012021	0.070847
GO:0031623	receptor internalization	4	89	0.045	Biological Process	0.0120267	0.070847
GO:0090279	regulation of calcium ion import	4	89	0.045	Biological Process	0.0120267	0.070847
GO:1903827	regulation of cellular protein localization	11	503	0.022	Biological Process	0.0121028	0.070847
GO:0045927	positive regulation of growth	8	308	0.026	Biological Process	0.0121434	0.070847
GO:0035855	megakaryocyte development	2	17	0.118	Biological Process	0.0121495	0.070847
GO:0055012	ventricular cardiac muscle cell differentiation	2	17	0.118	Biological Process	0.0121495	0.070847
GO:0086064	cell communication by electrical coupling involved in cardiac conduction	2	17	0.118	Biological Process	0.0121495	0.070847
GO:1902003	regulation of beta-amyloid formation	2	17	0.118	Biological Process	0.0121495	0.070847
GO:2000331	regulation of terminal button organization	2	17	0.118	Biological Process	0.0121495	0.070847
GO:2000810	regulation of bicellular tight junction assembly	2	17	0.118	Biological Process	0.0121495	0.070847
GO:0002790	peptide secretion	11	504	0.022	Biological Process	0.0122688	0.0714446
GO:0050707	regulation of cytokine secretion	5	138	0.036	Biological Process	0.0123752	0.0718676
GO:0061572	actin filament bundle organization	5	138	0.036	Biological Process	0.0123752	0.0718676
GO:0042981	regulation of apoptotic process	23	1406	0.016	Biological Process	0.0124579	0.0719485
GO:1902680	positive regulation of RNA biosynthetic process	26	1649	0.016	Biological Process	0.0124697	0.0719485
GO:0002478	antigen processing and presentation of exogenous peptide antigen	4	90	0.044	Biological Process	0.0124907	0.0719485
GO:0006939	smooth muscle contraction	4	90	0.044	Biological Process	0.0124907	0.0719485
GO:0034111	negative regulation of homotypic cell-cell adhesion	4	90	0.044	Biological Process	0.0124907	0.0719485
GO:0044236	multicellular organism metabolic process	4	90	0.044	Biological Process	0.0124907	0.0719485
GO:0002218	activation of innate immune response	6	192	0.031	Biological Process	0.012572	0.0723188
GO:0022618	ribonucleoprotein complex assembly	7	250	0.028	Biological Process	0.0127292	0.0729685
GO:0002285	lymphocyte activation involved in immune response	5	139	0.036	Biological Process	0.0127365	0.0729685
GO:0042303	molting cycle	5	139	0.036	Biological Process	0.0127365	0.0729685
GO:0034504	protein localization to nucleus	9	374	0.024	Biological Process	0.0127536	0.0729685
GO:0001944	vasculature development	13	647	0.02	Biological Process	0.0128341	0.0733303
GO:0034612	response to tumor necrosis factor	6	193	0.031	Biological Process	0.0128716	0.0734456
GO:0032092	positive regulation of protein binding	4	91	0.044	Biological Process	0.012966	0.0736878
GO:0043506	regulation of JUN kinase activity	4	91	0.044	Biological Process	0.012966	0.0736878
GO:0051149	positive regulation of muscle cell differentiation	4	91	0.044	Biological Process	0.012966	0.0736878
GO:0002244	hematopoietic progenitor cell differentiation	6	194	0.031	Biological Process	0.0131761	0.0746788
GO:0010563	negative regulation of phosphorus metabolic process	12	579	0.021	Biological Process	0.0132537	0.0746788
GO:0045936	negative regulation of phosphate metabolic process	12	579	0.021	Biological Process	0.0132537	0.0746788
GO:0071495	cellular response to endogenous stimulus	22	1334	0.016	Biological Process	0.0132584	0.0746788
GO:0006614	SRP-dependent cotranslational protein targeting to membrane	4	92	0.043	Biological Process	0.0134527	0.0746788
GO:0016064	immunoglobulin mediated immune response	4	92	0.043	Biological Process	0.0134527	0.0746788
GO:0050772	positive regulation of axonogenesis	4	92	0.043	Biological Process	0.0134527	0.0746788
GO:0048813	dendrite morphogenesis	6	195	0.031	Biological Process	0.0134856	0.0746788
GO:0045652	regulation of megakaryocyte differentiation	3	50	0.06	Biological Process	0.013497	0.0746788
GO:0060337	type I interferon signaling pathway	3	50	0.06	Biological Process	0.013497	0.0746788
GO:1903513	endoplasmic reticulum to cytosol transport	3	50	0.06	Biological Process	0.013497	0.0746788
GO:0031328	positive regulation of cellular biosynthetic process	30	1993	0.015	Biological Process	0.0135602	0.0746788
GO:0006991	response to sterol depletion	2	18	0.111	Biological Process	0.0135796	0.0746788
GO:0009214	cyclic nucleotide catabolic process	2	18	0.111	Biological Process	0.0135796	0.0746788
GO:0015947	methane metabolic process	2	18	0.111	Biological Process	0.0135796	0.0746788
GO:0015948	methanogenesis	2	18	0.111	Biological Process	0.0135796	0.0746788
GO:0015975	energy derivation by oxidation of reduced inorganic compounds	2	18	0.111	Biological Process	0.0135796	0.0746788
GO:0045466	R7 cell differentiation	2	18	0.111	Biological Process	0.0135796	0.0746788
GO:0048309	endoplasmic reticulum inheritance	2	18	0.111	Biological Process	0.0135796	0.0746788
GO:0050857	positive regulation of antigen receptor-mediated signaling pathway	2	18	0.111	Biological Process	0.0135796	0.0746788
GO:0050901	leukocyte tethering or rolling	2	18	0.111	Biological Process	0.0135796	0.0746788
GO:0090023	positive regulation of neutrophil chemotaxis	2	18	0.111	Biological Process	0.0135796	0.0746788
GO:1900242	regulation of synaptic vesicle endocytosis	2	18	0.111	Biological Process	0.0135796	0.0746788
GO:1903431	positive regulation of cell maturation	2	18	0.111	Biological Process	0.0135796	0.0746788
GO:2000370	positive regulation of clathrin-mediated endocytosis	2	18	0.111	Biological Process	0.0135796	0.0746788
GO:0032956	regulation of actin cytoskeleton organization	8	315	0.025	Biological Process	0.0137468	0.075501
GO:0010942	positive regulation of cell death	13	653	0.02	Biological Process	0.0137654	0.0755015
GO:0007249	I-kappaB kinase/NF-kappaB signaling	6	196	0.031	Biological Process	0.0138002	0.0755015
GO:0050770	regulation of axonogenesis	6	196	0.031	Biological Process	0.0138002	0.0755015
GO:0044451	nucleoplasm part	20	1195	0.017	Cellular Component	0.0158276	0.0757671
GO:0019724	B cell mediated immunity	4	93	0.043	Biological Process	0.0139509	0.0762277
GO:0044325	ion channel binding	5	115	0.043	Molecular Function	0.00501947	0.076576
GO:0031253	cell projection membrane	8	325	0.025	Cellular Component	0.0164737	0.0774264
GO:0097060	synaptic membrane	8	325	0.025	Cellular Component	0.0164737	0.0774264
GO:0032623	interleukin-2 production	3	51	0.059	Biological Process	0.0142377	0.0776949
GO:0045935	positive regulation of nucleobase-containing compound metabolic process	29	1917	0.015	Biological Process	0.0142793	0.0778223
GO:0030863	cortical cytoskeleton	4	98	0.041	Cellular Component	0.0167291	0.0779183
GO:0031981	nuclear lumen	49	3695	0.013	Cellular Component	0.0169603	0.0782899
GO:0002274	myeloid leukocyte activation	10	448	0.022	Biological Process	0.0144164	0.0783105
GO:0031032	actomyosin structure organization	6	198	0.03	Biological Process	0.0144447	0.0783105
GO:0032990	cell part morphogenesis	19	1108	0.017	Biological Process	0.0144533	0.0783105
GO:0043500	muscle adaptation	4	94	0.043	Biological Process	0.0144606	0.0783105
GO:1903034	regulation of response to wounding	9	382	0.024	Biological Process	0.0144644	0.0783105
GO:1903649	regulation of cytoplasmic transport	8	318	0.025	Biological Process	0.0144794	0.0783105
GO:0043235	receptor complex	7	267	0.026	Cellular Component	0.0178322	0.0783601
GO:0097447	dendritic tree	12	604	0.02	Cellular Component	0.0181371	0.0783601
GO:0071005	U2-type precatalytic spliceosome	2	21	0.095	Cellular Component	0.0183508	0.0783601
GO:0031256	leading edge membrane	5	153	0.033	Cellular Component	0.0187083	0.0783601
GO:0060076	excitatory synapse	7	270	0.026	Cellular Component	0.0188337	0.0783601
GO:0031234	extrinsic component of cytoplasmic side of plasma membrane	4	102	0.039	Cellular Component	0.0190916	0.0783601
GO:0031533	mRNA cap methyltransferase complex	1	2	0.5	Cellular Component	0.0198553	0.0783601
GO:0032116	SMC loading complex	1	2	0.5	Cellular Component	0.0198553	0.0783601
GO:0034666	integrin alpha2-beta1 complex	1	2	0.5	Cellular Component	0.0198553	0.0783601
GO:0034669	integrin alpha4-beta7 complex	1	2	0.5	Cellular Component	0.0198553	0.0783601
GO:0034693	U11/U12 snRNP	1	2	0.5	Cellular Component	0.0198553	0.0783601
GO:0035692	macrophage migration inhibitory factor receptor complex	1	2	0.5	Cellular Component	0.0198553	0.0783601
GO:0036398	TCR signalosome	1	2	0.5	Cellular Component	0.0198553	0.0783601
GO:0044695	Dsc E3 ubiquitin ligase complex	1	2	0.5	Cellular Component	0.0198553	0.0783601
GO:0070381	endosome to plasma membrane transport vesicle	1	2	0.5	Cellular Component	0.0198553	0.0783601
GO:0097418	neurofibrillary tangle	1	2	0.5	Cellular Component	0.0198553	0.0783601
GO:0097635	extrinsic component of autophagosome membrane	1	2	0.5	Cellular Component	0.0198553	0.0783601
GO:0098833	presynaptic endocytic zone	1	2	0.5	Cellular Component	0.0198553	0.0783601
GO:0098835	presynaptic endocytic zone membrane	1	2	0.5	Cellular Component	0.0198553	0.0783601
GO:0034330	cell junction organization	7	257	0.027	Biological Process	0.0146204	0.0789727
GO:0005768	endosome	15	836	0.018	Cellular Component	0.0202644	0.0790853
GO:0016604	nuclear body	13	687	0.019	Cellular Component	0.020345	0.0790853
GO:0005654	nucleoplasm	42	3105	0.014	Cellular Component	0.0206396	0.0796318
GO:0002460	adaptive immune response based on somatic recombination of immune receptors built from immunoglobulin superfamily domains	6	199	0.03	Biological Process	0.0147747	0.0797048
GO:0010558	negative regulation of macromolecule biosynthetic process	25	1592	0.016	Biological Process	0.0149161	0.0800252
GO:0043550	regulation of lipid kinase activity	3	52	0.058	Biological Process	0.015001	0.0800252
GO:0046580	negative regulation of Ras protein signal transduction	3	52	0.058	Biological Process	0.015001	0.0800252
GO:0060038	cardiac muscle cell proliferation	3	52	0.058	Biological Process	0.015001	0.0800252
GO:0060333	interferon-gamma-mediated signaling pathway	3	52	0.058	Biological Process	0.015001	0.0800252
GO:0071357	cellular response to type I interferon	3	52	0.058	Biological Process	0.015001	0.0800252
GO:0034390	smooth muscle cell apoptotic process	2	19	0.105	Biological Process	0.0150788	0.0800252
GO:0034391	regulation of smooth muscle cell apoptotic process	2	19	0.105	Biological Process	0.0150788	0.0800252
GO:0043446	cellular alkane metabolic process	2	19	0.105	Biological Process	0.0150788	0.0800252
GO:0043447	alkane biosynthetic process	2	19	0.105	Biological Process	0.0150788	0.0800252
GO:0060252	positive regulation of glial cell proliferation	2	19	0.105	Biological Process	0.0150788	0.0800252
GO:0071624	positive regulation of granulocyte chemotaxis	2	19	0.105	Biological Process	0.0150788	0.0800252
GO:2000833	positive regulation of steroid hormone secretion	2	19	0.105	Biological Process	0.0150788	0.0800252
GO:0055001	muscle cell development	6	200	0.03	Biological Process	0.01511	0.0800903
GO:0044087	regulation of cellular component biogenesis	17	959	0.018	Biological Process	0.0151587	0.0802485
GO:0065003	macromolecular complex assembly	31	2096	0.015	Biological Process	0.0152685	0.0807295
GO:0034645	cellular macromolecule biosynthetic process	67	5349	0.013	Biological Process	0.0153127	0.0808625
GO:0040007	growth	20	1194	0.017	Biological Process	0.0154154	0.0811256
GO:0001818	negative regulation of cytokine production	6	201	0.03	Biological Process	0.0154504	0.0811256
GO:0031323	regulation of cellular metabolic process	73	5923	0.012	Biological Process	0.0154542	0.0811256
GO:0050795	regulation of behavior	8	322	0.025	Biological Process	0.0155	0.0811256
GO:0000184	nuclear-transcribed mRNA catabolic process, nonsense-mediated decay	4	96	0.042	Biological Process	0.0155152	0.0811256
GO:0006613	cotranslational protein targeting to membrane	4	96	0.042	Biological Process	0.0155152	0.0811256
GO:0019884	antigen processing and presentation of exogenous antigen	4	96	0.042	Biological Process	0.0155152	0.0811256
GO:1903076	regulation of protein localization to plasma membrane	4	96	0.042	Biological Process	0.0155152	0.0811256
GO:0043408	regulation of MAPK cascade	13	664	0.02	Biological Process	0.0156072	0.0815062
GO:0030425	dendrite	12	619	0.019	Cellular Component	0.0214959	0.0823212
GO:0001891	phagocytic cup	2	23	0.087	Cellular Component	0.0218232	0.0823545
GO:0031941	filamentous actin	2	23	0.087	Cellular Component	0.0218232	0.0823545
GO:0050789	regulation of biological process	132	11935	0.011	Biological Process	0.0160347	0.0836364
GO:0033673	negative regulation of kinase activity	7	262	0.027	Biological Process	0.0160889	0.0837137
GO:0034110	regulation of homotypic cell-cell adhesion	7	262	0.027	Biological Process	0.0160889	0.0837137
GO:0097237	cellular response to toxic substance	6	203	0.03	Biological Process	0.0161473	0.0839146
GO:0009891	positive regulation of biosynthetic process	30	2021	0.015	Biological Process	0.016228	0.0841598
GO:0007417	central nervous system development	18	1044	0.017	Biological Process	0.0162929	0.0841598
GO:0072358	cardiovascular system development	18	1044	0.017	Biological Process	0.0162929	0.0841598
GO:0072359	circulatory system development	18	1044	0.017	Biological Process	0.0162929	0.0841598
GO:0035051	cardiocyte differentiation	5	148	0.034	Biological Process	0.0163133	0.0841598
GO:0071219	cellular response to molecule of bacterial origin	5	148	0.034	Biological Process	0.0163133	0.0841598
GO:0048588	developmental cell growth	7	263	0.027	Biological Process	0.0163948	0.0844777
GO:0022617	extracellular matrix disassembly	3	54	0.056	Biological Process	0.0165959	0.0847442
GO:0038095	Fc-epsilon receptor signaling pathway	3	54	0.056	Biological Process	0.0165959	0.0847442
GO:0022404	molting cycle process	4	98	0.041	Biological Process	0.016617	0.0847442
GO:0042633	hair cycle	4	98	0.041	Biological Process	0.016617	0.0847442
GO:0002335	mature B cell differentiation	2	20	0.1	Biological Process	0.0166458	0.0847442
GO:0002691	regulation of cellular extravasation	2	20	0.1	Biological Process	0.0166458	0.0847442
GO:0014829	vascular smooth muscle contraction	2	20	0.1	Biological Process	0.0166458	0.0847442
GO:0042706	eye photoreceptor cell fate commitment	2	20	0.1	Biological Process	0.0166458	0.0847442
GO:0071425	hematopoietic stem cell proliferation	2	20	0.1	Biological Process	0.0166458	0.0847442
GO:1903077	negative regulation of protein localization to plasma membrane	2	20	0.1	Biological Process	0.0166458	0.0847442
GO:0051403	stress-activated MAPK cascade	7	264	0.027	Biological Process	0.0167047	0.0849421
GO:0044089	positive regulation of cellular component biogenesis	11	528	0.021	Biological Process	0.0167989	0.0853194
GO:0032553	ribonucleotide binding	37	2553	0.014	Molecular Function	0.00577312	0.0860719
GO:0072659	protein localization to plasma membrane	7	265	0.026	Biological Process	0.0170187	0.0863325
GO:0010769	regulation of cell morphogenesis involved in differentiation	9	393	0.023	Biological Process	0.017087	0.0865753
GO:0009719	response to endogenous stimulus	28	1861	0.015	Biological Process	0.0171322	0.0867011
GO:0031058	positive regulation of histone modification	4	99	0.04	Biological Process	0.0171858	0.0868692
GO:0005547	phosphatidylinositol-3,4,5-trisphosphate binding	3	39	0.077	Molecular Function	0.0061441	0.087777
GO:0005545	1-phosphatidylinositol binding	2	13	0.154	Molecular Function	0.00665193	0.087777
GO:0030169	low-density lipoprotein particle binding	2	13	0.154	Molecular Function	0.00665193	0.087777
GO:0070679	inositol 1,4,5 trisphosphate binding	2	13	0.154	Molecular Function	0.00665193	0.087777
GO:0042802	identical protein binding	27	1715	0.016	Molecular Function	0.00675208	0.087777
GO:0003735	structural constituent of ribosome	8	289	0.028	Molecular Function	0.00682391	0.087777
GO:0003723	RNA binding	22	1306	0.017	Molecular Function	0.006836	0.087777
GO:0017016	Ras GTPase binding	11	483	0.023	Molecular Function	0.00695793	0.087777
GO:0034340	response to type I interferon	3	55	0.055	Biological Process	0.0174276	0.0878824
GO:0046622	positive regulation of organ growth	3	55	0.055	Biological Process	0.0174276	0.0878824
GO:0009059	macromolecule biosynthetic process	68	5477	0.012	Biological Process	0.0175903	0.0885975
GO:0005640	nuclear outer membrane	2	24	0.083	Cellular Component	0.0236532	0.0886138
GO:0030162	regulation of proteolysis	14	749	0.019	Biological Process	0.0177178	0.0891343
GO:0060996	dendritic spine development	4	100	0.04	Biological Process	0.0177667	0.0892746
GO:0042592	homeostatic process	26	1701	0.015	Biological Process	0.0179394	0.0900359
GO:1902533	positive regulation of intracellular signal transduction	16	901	0.018	Biological Process	0.0179819	0.0900567
GO:0001819	positive regulation of cytokine production	8	331	0.024	Biological Process	0.0179859	0.0900567
GO:0071456	cellular response to hypoxia	5	152	0.033	Biological Process	0.0180977	0.0904369
GO:0003159	morphogenesis of an endothelium	2	21	0.095	Biological Process	0.018279	0.0904369
GO:0010880	regulation of release of sequestered calcium ion into cytosol by sarcoplasmic reticulum	2	21	0.095	Biological Process	0.018279	0.0904369
GO:0034205	beta-amyloid formation	2	21	0.095	Biological Process	0.018279	0.0904369
GO:0042693	muscle cell fate commitment	2	21	0.095	Biological Process	0.018279	0.0904369
GO:0051894	positive regulation of focal adhesion assembly	2	21	0.095	Biological Process	0.018279	0.0904369
GO:0060117	auditory receptor cell development	2	21	0.095	Biological Process	0.018279	0.0904369
GO:1904376	negative regulation of protein localization to cell periphery	2	21	0.095	Biological Process	0.018279	0.0904369
GO:0030522	intracellular receptor signaling pathway	7	269	0.026	Biological Process	0.0183168	0.0904369
GO:1904062	regulation of cation transmembrane transport	7	269	0.026	Biological Process	0.0183168	0.0904369
GO:0048514	blood vessel morphogenesis	11	535	0.021	Biological Process	0.0183307	0.0904369
GO:0033365	protein localization to organelle	17	980	0.017	Biological Process	0.0183478	0.0904369
GO:0030282	bone mineralization	4	101	0.04	Biological Process	0.0183597	0.0904369
GO:0048002	antigen processing and presentation of peptide antigen	4	101	0.04	Biological Process	0.0183597	0.0904369
GO:0071900	regulation of protein serine/threonine kinase activity	10	466	0.021	Biological Process	0.0184553	0.0908026
GO:0008037	cell recognition	5	153	0.033	Biological Process	0.0185632	0.0910563
GO:0006606	protein import into nucleus	7	270	0.026	Biological Process	0.0186519	0.0910563
GO:0032496	response to lipopolysaccharide	7	270	0.026	Biological Process	0.0186519	0.0910563
GO:0044744	protein targeting to nucleus	7	270	0.026	Biological Process	0.0186519	0.0910563
GO:0070588	calcium ion transmembrane transport	7	270	0.026	Biological Process	0.0186519	0.0910563
GO:1902593	single-organism nuclear import	7	270	0.026	Biological Process	0.0186519	0.0910563
GO:0009636	response to toxic substance	12	608	0.02	Biological Process	0.0187379	0.0910563
GO:1904375	regulation of protein localization to cell periphery	4	102	0.039	Biological Process	0.0189648	0.0910563
GO:0071826	ribonucleoprotein complex subunit organization	7	271	0.026	Biological Process	0.0189913	0.0910563
GO:0045944	positive regulation of transcription from RNA polymerase II promoter	19	1141	0.017	Biological Process	0.019083	0.0910563
GO:0044085	cellular component biogenesis	49	3726	0.013	Biological Process	0.0191006	0.0910563
GO:0051924	regulation of calcium ion transport	6	211	0.028	Biological Process	0.0191523	0.0910563
GO:0055117	regulation of cardiac muscle contraction	3	57	0.053	Biological Process	0.0191599	0.0910563
GO:0098739	import across plasma membrane	3	57	0.053	Biological Process	0.0191599	0.0910563
GO:0050890	cognition	8	335	0.024	Biological Process	0.0191781	0.0910563
GO:0030010	establishment of cell polarity	5	155	0.032	Biological Process	0.0195176	0.0910563
GO:0071559	response to transforming growth factor beta	6	212	0.028	Biological Process	0.019553	0.0910563
GO:0048663	neuron fate commitment	4	103	0.039	Biological Process	0.0195822	0.0910563
GO:0051153	regulation of striated muscle cell differentiation	4	103	0.039	Biological Process	0.0195822	0.0910563
GO:0071103	DNA conformation change	17	988	0.017	Biological Process	0.019691	0.0910563
GO:0032101	regulation of response to external stimulus	15	835	0.018	Biological Process	0.0197697	0.0910563
GO:0002337	B-1a B cell differentiation	1	2	0.5	Biological Process	0.0198135	0.0910563
GO:0002399	MHC class II protein complex assembly	1	2	0.5	Biological Process	0.0198135	0.0910563
GO:0002503	peptide antigen assembly with MHC class II protein complex	1	2	0.5	Biological Process	0.0198135	0.0910563
GO:0002669	positive regulation of T cell anergy	1	2	0.5	Biological Process	0.0198135	0.0910563
GO:0002767	immune response-inhibiting cell surface receptor signaling pathway	1	2	0.5	Biological Process	0.0198135	0.0910563
GO:0002913	positive regulation of lymphocyte anergy	1	2	0.5	Biological Process	0.0198135	0.0910563
GO:0003366	cell-matrix adhesion involved in ameboidal cell migration	1	2	0.5	Biological Process	0.0198135	0.0910563
GO:0019483	beta-alanine biosynthetic process	1	2	0.5	Biological Process	0.0198135	0.0910563
GO:0032625	interleukin-21 production	1	2	0.5	Biological Process	0.0198135	0.0910563
GO:0033626	positive regulation of integrin activation by cell surface receptor linked signal transduction	1	2	0.5	Biological Process	0.0198135	0.0910563
GO:0034021	response to silicon dioxide	1	2	0.5	Biological Process	0.0198135	0.0910563
GO:0035408	histone H3-T6 phosphorylation	1	2	0.5	Biological Process	0.0198135	0.0910563
GO:0042676	compound eye cone cell fate commitment	1	2	0.5	Biological Process	0.0198135	0.0910563
GO:0042688	crystal cell differentiation	1	2	0.5	Biological Process	0.0198135	0.0910563
GO:0043578	nuclear matrix organization	1	2	0.5	Biological Process	0.0198135	0.0910563
GO:0045659	negative regulation of neutrophil differentiation	1	2	0.5	Biological Process	0.0198135	0.0910563
GO:0046127	pyrimidine deoxyribonucleoside catabolic process	1	2	0.5	Biological Process	0.0198135	0.0910563
GO:0051410	detoxification of nitrogen compound	1	2	0.5	Biological Process	0.0198135	0.0910563
GO:0060355	positive regulation of cell adhesion molecule production	1	2	0.5	Biological Process	0.0198135	0.0910563
GO:0060821	inactivation of X chromosome by DNA methylation	1	2	0.5	Biological Process	0.0198135	0.0910563
GO:0061344	regulation of cell adhesion involved in heart morphogenesis	1	2	0.5	Biological Process	0.0198135	0.0910563
GO:0061373	mammillary axonal complex development	1	2	0.5	Biological Process	0.0198135	0.0910563
GO:0070662	mast cell proliferation	1	2	0.5	Biological Process	0.0198135	0.0910563
GO:0070666	regulation of mast cell proliferation	1	2	0.5	Biological Process	0.0198135	0.0910563
GO:0070667	negative regulation of mast cell proliferation	1	2	0.5	Biological Process	0.0198135	0.0910563
GO:0071336	regulation of hair follicle cell proliferation	1	2	0.5	Biological Process	0.0198135	0.0910563
GO:0072619	interleukin-21 secretion	1	2	0.5	Biological Process	0.0198135	0.0910563
GO:0090292	nuclear matrix anchoring at nuclear membrane	1	2	0.5	Biological Process	0.0198135	0.0910563
GO:1901189	positive regulation of ephrin receptor signaling pathway	1	2	0.5	Biological Process	0.0198135	0.0910563
GO:1901249	regulation of lung goblet cell differentiation	1	2	0.5	Biological Process	0.0198135	0.0910563
GO:1901250	negative regulation of lung goblet cell differentiation	1	2	0.5	Biological Process	0.0198135	0.0910563
GO:1901295	regulation of canonical Wnt signaling pathway involved in cardiac muscle cell fate commitment	1	2	0.5	Biological Process	0.0198135	0.0910563
GO:1903056	regulation of melanosome organization	1	2	0.5	Biological Process	0.0198135	0.0910563
GO:1903238	positive regulation of leukocyte tethering or rolling	1	2	0.5	Biological Process	0.0198135	0.0910563
GO:1903905	positive regulation of establishment of T cell polarity	1	2	0.5	Biological Process	0.0198135	0.0910563
GO:1904476	negative regulation of Ras GTPase binding	1	2	0.5	Biological Process	0.0198135	0.0910563
GO:1904694	negative regulation of vascular smooth muscle contraction	1	2	0.5	Biological Process	0.0198135	0.0910563
GO:1990092	calcium-dependent self proteolysis	1	2	0.5	Biological Process	0.0198135	0.0910563
GO:1990428	miRNA transport	1	2	0.5	Biological Process	0.0198135	0.0910563
GO:2001107	negative regulation of Rho guanyl-nucleotide exchange factor activity	1	2	0.5	Biological Process	0.0198135	0.0910563
GO:0007221	positive regulation of transcription of Notch receptor target	2	22	0.091	Biological Process	0.019977	0.0914125
GO:0046552	photoreceptor cell fate commitment	2	22	0.091	Biological Process	0.019977	0.0914125
GO:0071498	cellular response to fluid shear stress	2	22	0.091	Biological Process	0.019977	0.0914125
GO:2000406	positive regulation of T cell migration	2	22	0.091	Biological Process	0.019977	0.0914125
GO:0032874	positive regulation of stress-activated MAPK cascade	5	156	0.032	Biological Process	0.0200067	0.0914501
GO:1902803	regulation of synaptic vesicle transport	3	58	0.052	Biological Process	0.0200605	0.0915973
GO:1901363	heterocyclic compound binding	74	6111	0.012	Molecular Function	0.00781901	0.0924098
GO:0004112	cyclic-nucleotide phosphodiesterase activity	3	43	0.07	Molecular Function	0.00806874	0.0924098
GO:0004115	3',5'-cyclic-AMP phosphodiesterase activity	2	15	0.133	Molecular Function	0.00884276	0.0924098
GO:0032555	purine ribonucleotide binding	36	2534	0.014	Molecular Function	0.00890588	0.0924098
GO:0036094	small molecule binding	44	3264	0.013	Molecular Function	0.00923582	0.0924098
GO:1990782	protein tyrosine kinase binding	4	86	0.047	Molecular Function	0.00941587	0.0924098
GO:0017076	purine nucleotide binding	36	2544	0.014	Molecular Function	0.00946089	0.0924098
GO:0001621	ADP receptor activity	1	1	1	Molecular Function	0.00959034	0.0924098
GO:0005477	pyruvate secondary active transmembrane transporter activity	1	1	1	Molecular Function	0.00959034	0.0924098
GO:0017113	dihydropyrimidine dehydrogenase (NADP+) activity	1	1	1	Molecular Function	0.00959034	0.0924098
GO:0030487	inositol-4,5-bisphosphate 5-phosphatase activity	1	1	1	Molecular Function	0.00959034	0.0924098
GO:0031893	vasopressin receptor binding	1	1	1	Molecular Function	0.00959034	0.0924098
GO:0031896	V2 vasopressin receptor binding	1	1	1	Molecular Function	0.00959034	0.0924098
GO:0035400	histone tyrosine kinase activity	1	1	1	Molecular Function	0.00959034	0.0924098
GO:0035401	histone kinase activity (H3-Y41 specific)	1	1	1	Molecular Function	0.00959034	0.0924098
GO:0042658	MHC class II protein binding, via antigen binding groove	1	1	1	Molecular Function	0.00959034	0.0924098
GO:0004869	cysteine-type endopeptidase inhibitor activity	3	46	0.065	Molecular Function	0.00971994	0.0924098
GO:0001568	blood vessel development	12	615	0.02	Biological Process	0.0202859	0.092527
GO:0005161	platelet-derived growth factor receptor binding	2	16	0.125	Molecular Function	0.0100428	0.0931424
GO:0032559	adenyl ribonucleotide binding	33	2289	0.014	Molecular Function	0.0100929	0.0931424
GO:0097159	organic cyclic compound binding	74	6173	0.012	Molecular Function	0.0102229	0.0931424
GO:0050870	positive regulation of T cell activation	5	157	0.032	Biological Process	0.0205038	0.0934209
GO:0045666	positive regulation of neuron differentiation	9	406	0.022	Biological Process	0.0206171	0.0938364
GO:0030554	adenyl nucleotide binding	33	2296	0.014	Molecular Function	0.0105436	0.0947476
GO:0051171	regulation of nitrogen compound metabolic process	68	5519	0.012	Biological Process	0.0208705	0.0948884
GO:0034103	regulation of tissue remodeling	3	59	0.051	Biological Process	0.0209841	0.0950995
GO:0055021	regulation of cardiac muscle tissue growth	3	59	0.051	Biological Process	0.0209841	0.0950995
GO:1990090	cellular response to nerve growth factor stimulus	3	59	0.051	Biological Process	0.0209841	0.0950995
GO:0051254	positive regulation of RNA metabolic process	26	1725	0.015	Biological Process	0.021039	0.0952469
GO:0017038	protein import	8	341	0.023	Biological Process	0.0210709	0.0952896
GO:0060560	developmental growth involved in morphogenesis	7	277	0.025	Biological Process	0.0211193	0.0954072
GO:0045178	basal part of cell	3	64	0.047	Cellular Component	0.0260854	0.0970226
GO:0070665	positive regulation of leukocyte proliferation	4	106	0.038	Biological Process	0.0215084	0.0970618
GO:0010557	positive regulation of macromolecule biosynthetic process	28	1897	0.015	Biological Process	0.0215399	0.0970689
GO:0070302	regulation of stress-activated protein kinase signaling cascade	6	217	0.028	Biological Process	0.0216424	0.0970689
GO:0010644	cell communication by electrical coupling	2	23	0.087	Biological Process	0.0217383	0.0970689
GO:0014808	release of sequestered calcium ion into cytosol by sarcoplasmic reticulum	2	23	0.087	Biological Process	0.0217383	0.0970689
GO:0021801	cerebral cortex radial glia guided migration	2	23	0.087	Biological Process	0.0217383	0.0970689
GO:0022030	telencephalon glial cell migration	2	23	0.087	Biological Process	0.0217383	0.0970689
GO:0030318	melanocyte differentiation	2	23	0.087	Biological Process	0.0217383	0.0970689
GO:0045663	positive regulation of myoblast differentiation	2	23	0.087	Biological Process	0.0217383	0.0970689
GO:0060487	lung epithelial cell differentiation	2	23	0.087	Biological Process	0.0217383	0.0970689
GO:1903514	calcium ion transport from endoplasmic reticulum to cytosol	2	23	0.087	Biological Process	0.0217383	0.0970689
GO:0005764	lysosome	10	493	0.02	Cellular Component	0.0263063	0.0971274
GO:0005770	late endosome	6	227	0.026	Cellular Component	0.0264893	0.0971274
GO:1990778	protein localization to cell periphery	7	279	0.025	Biological Process	0.0218641	0.0975282
GO:0071277	cellular response to calcium ion	3	60	0.05	Biological Process	0.0219307	0.0977227
GO:0070013	intracellular organelle lumen	57	4540	0.013	Cellular Component	0.0273672	0.0978536
GO:0031965	nuclear membrane	7	292	0.024	Cellular Component	0.0274104	0.0978536
GO:0043233	organelle lumen	57	4541	0.013	Cellular Component	0.0274799	0.0978536
GO:0005685	U1 snRNP	2	26	0.077	Cellular Component	0.027494	0.0978536
GO:0031974	membrane-enclosed lumen	57	4543	0.013	Cellular Component	0.0277064	0.0978536
GO:0005774	vacuolar membrane	8	359	0.022	Cellular Component	0.027823	0.0978536
GO:0070509	calcium ion import	5	160	0.031	Biological Process	0.0220433	0.0981216
GO:0030336	negative regulation of cell migration	6	218	0.028	Biological Process	0.0220777	0.098172
GO:0090066	regulation of anatomical structure size	11	551	0.02	Biological Process	0.0222208	0.0987048
GO:0043086	negative regulation of catalytic activity	14	772	0.018	Biological Process	0.0223226	0.0990535
GO:0008305	integrin complex	2	27	0.074	Cellular Component	0.0295021	0.100141
GO:0002193	MAML1-RBP-Jkappa- ICN1 complex	1	3	0.333	Cellular Component	0.0296354	0.100141
GO:0016513	core-binding factor complex	1	3	0.333	Cellular Component	0.0296354	0.100141
GO:0031905	early endosome lumen	1	3	0.333	Cellular Component	0.0296354	0.100141
GO:0034274	Atg12-Atg5-Atg16 complex	1	3	0.333	Cellular Component	0.0296354	0.100141
GO:0036284	tubulobulbar complex	1	3	0.333	Cellular Component	0.0296354	0.100141
GO:0032535	regulation of cellular component size	9	413	0.022	Biological Process	0.0227228	0.100684
GO:0043170	macromolecule metabolic process	108	9500	0.011	Biological Process	0.0227375	0.100684
GO:0001959	regulation of cytokine-mediated signaling pathway	4	108	0.037	Biological Process	0.0228548	0.101099
GO:0046578	regulation of Ras protein signal transduction	6	220	0.027	Biological Process	0.022966	0.101463
GO:0006913	nucleocytoplasmic transport	10	483	0.021	Biological Process	0.0229849	0.101463
GO:0033043	regulation of organelle organization	21	1326	0.016	Biological Process	0.0230885	0.1017
GO:0034112	positive regulation of homotypic cell-cell adhesion	5	162	0.031	Biological Process	0.0231103	0.1017
GO:0043409	negative regulation of MAPK cascade	5	162	0.031	Biological Process	0.0231103	0.1017
GO:0044271	cellular nitrogen compound biosynthetic process	68	5548	0.012	Biological Process	0.0234196	0.102623
GO:0045047	protein targeting to ER	4	109	0.037	Biological Process	0.0235468	0.102623
GO:1903310	positive regulation of chromatin modification	4	109	0.037	Biological Process	0.0235468	0.102623
GO:0002092	positive regulation of receptor internalization	2	24	0.083	Biological Process	0.0235615	0.102623
GO:0045472	response to ether	2	24	0.083	Biological Process	0.0235615	0.102623
GO:0060479	lung cell differentiation	2	24	0.083	Biological Process	0.0235615	0.102623
GO:0061756	leukocyte adhesion to vascular endothelial cell	2	24	0.083	Biological Process	0.0235615	0.102623
GO:1902624	positive regulation of neutrophil migration	2	24	0.083	Biological Process	0.0235615	0.102623
GO:1903393	positive regulation of adherens junction organization	2	24	0.083	Biological Process	0.0235615	0.102623
GO:2000108	positive regulation of leukocyte apoptotic process	2	24	0.083	Biological Process	0.0235615	0.102623
GO:0007613	memory	5	163	0.031	Biological Process	0.0236562	0.102824
GO:0036294	cellular response to decreased oxygen levels	5	163	0.031	Biological Process	0.0236562	0.102824
GO:0051170	nuclear import	7	284	0.025	Biological Process	0.0238056	0.103351
GO:0016049	cell growth	11	557	0.02	Biological Process	0.0238259	0.103351
GO:0045747	positive regulation of Notch signaling pathway	3	62	0.048	Biological Process	0.023893	0.103431
GO:1990089	response to nerve growth factor	3	62	0.048	Biological Process	0.023893	0.103431
GO:0022604	regulation of cell morphogenesis	12	630	0.019	Biological Process	0.0239225	0.103453
GO:0009792	embryo development ending in birth or egg hatching	15	856	0.018	Biological Process	0.0240562	0.103926
GO:0051169	nuclear transport	10	487	0.021	Biological Process	0.0241587	0.104263
GO:0002224	toll-like receptor signaling pathway	4	110	0.036	Biological Process	0.0242515	0.104451
GO:0030048	actin filament-based movement	4	110	0.036	Biological Process	0.0242515	0.104451
GO:0098636	protein complex involved in cell adhesion	2	28	0.071	Cellular Component	0.0315668	0.105974
GO:0099504	synaptic vesicle cycle	5	165	0.03	Biological Process	0.0247727	0.106588
GO:0045862	positive regulation of proteolysis	8	352	0.023	Biological Process	0.0248797	0.10694
GO:0032507	maintenance of protein location in cell	4	111	0.036	Biological Process	0.0249688	0.107215
GO:0051704	multi-organism process	39	2883	0.014	Biological Process	0.0252645	0.10816
GO:0007202	activation of phospholipase C activity	2	25	0.08	Biological Process	0.0254453	0.10816
GO:0009996	negative regulation of cell fate specification	2	25	0.08	Biological Process	0.0254453	0.10816
GO:0010543	regulation of platelet activation	2	25	0.08	Biological Process	0.0254453	0.10816
GO:0043496	regulation of protein homodimerization activity	2	25	0.08	Biological Process	0.0254453	0.10816
GO:0060045	positive regulation of cardiac muscle cell proliferation	2	25	0.08	Biological Process	0.0254453	0.10816
GO:0070423	nucleotide-binding oligomerization domain containing signaling pathway	2	25	0.08	Biological Process	0.0254453	0.10816
GO:0090022	regulation of neutrophil chemotaxis	2	25	0.08	Biological Process	0.0254453	0.10816
GO:1901890	positive regulation of cell junction assembly	2	25	0.08	Biological Process	0.0254453	0.10816
GO:2000050	regulation of non-canonical Wnt signaling pathway	2	25	0.08	Biological Process	0.0254453	0.10816
GO:0071822	protein complex subunit organization	31	2182	0.014	Biological Process	0.0254688	0.10816
GO:0001540	beta-amyloid binding	3	50	0.06	Molecular Function	0.0122063	0.108207
GO:0016234	inclusion body	3	70	0.043	Cellular Component	0.0328319	0.109026
GO:0043292	contractile fiber	6	239	0.025	Cellular Component	0.0328977	0.109026
GO:0051591	response to cAMP	4	112	0.036	Biological Process	0.0256989	0.109028
GO:0099568	cytoplasmic region	10	513	0.019	Cellular Component	0.0332443	0.109473
GO:0002237	response to molecule of bacterial origin	7	289	0.024	Biological Process	0.025863	0.109615
GO:0031400	negative regulation of protein modification process	13	712	0.018	Biological Process	0.0259274	0.109778
GO:0044260	cellular macromolecule metabolic process	100	8723	0.011	Biological Process	0.0260264	0.110088
GO:0007409	axonogenesis	11	565	0.019	Biological Process	0.0260961	0.110273
GO:0031690	adrenergic receptor binding	2	18	0.111	Molecular Function	0.0126451	0.110603
GO:1903522	regulation of blood circulation	6	227	0.026	Biological Process	0.0262639	0.110762
GO:2000146	negative regulation of cell motility	6	227	0.026	Biological Process	0.0262639	0.110762
GO:0048749	compound eye development	4	113	0.035	Biological Process	0.0264416	0.11129
GO:0072599	establishment of protein localization to endoplasmic reticulum	4	113	0.035	Biological Process	0.0264416	0.11129
GO:0007266	Rho protein signal transduction	5	168	0.03	Biological Process	0.0265101	0.111468
GO:0009118	regulation of nucleoside metabolic process	3	65	0.046	Biological Process	0.0270091	0.112851
GO:0032602	chemokine production	3	65	0.046	Biological Process	0.0270091	0.112851
GO:0090317	negative regulation of intracellular protein transport	3	65	0.046	Biological Process	0.0270091	0.112851
GO:1903578	regulation of ATP metabolic process	3	65	0.046	Biological Process	0.0270091	0.112851
GO:0014074	response to purine-containing compound	5	169	0.03	Biological Process	0.0271062	0.112851
GO:0071216	cellular response to biotic stimulus	5	169	0.03	Biological Process	0.0271062	0.112851
GO:0042063	gliogenesis	7	292	0.024	Biological Process	0.0271542	0.112851
GO:0009890	negative regulation of biosynthetic process	25	1681	0.015	Biological Process	0.0271893	0.112851
GO:0035050	embryonic heart tube development	4	114	0.035	Biological Process	0.0271972	0.112851
GO:0035872	nucleotide-binding domain, leucine rich repeat containing receptor signaling pathway	2	26	0.077	Biological Process	0.0273882	0.112851
GO:0048025	negative regulation of mRNA splicing, via spliceosome	2	26	0.077	Biological Process	0.0273882	0.112851
GO:0051457	maintenance of protein location in nucleus	2	26	0.077	Biological Process	0.0273882	0.112851
GO:0060765	regulation of androgen receptor signaling pathway	2	26	0.077	Biological Process	0.0273882	0.112851
GO:0072553	terminal button organization	2	26	0.077	Biological Process	0.0273882	0.112851
GO:0090314	positive regulation of protein targeting to membrane	2	26	0.077	Biological Process	0.0273882	0.112851
GO:1903421	regulation of synaptic vesicle recycling	2	26	0.077	Biological Process	0.0273882	0.112851
GO:2000403	positive regulation of lymphocyte migration	2	26	0.077	Biological Process	0.0273882	0.112851
GO:0051046	regulation of secretion	13	719	0.018	Biological Process	0.0277764	0.112851
GO:0002690	positive regulation of leukocyte chemotaxis	3	66	0.045	Biological Process	0.0280937	0.112851
GO:0014855	striated muscle cell proliferation	3	66	0.045	Biological Process	0.0280937	0.112851
GO:0045844	positive regulation of striated muscle tissue development	3	66	0.045	Biological Process	0.0280937	0.112851
GO:0060420	regulation of heart growth	3	66	0.045	Biological Process	0.0280937	0.112851
GO:0034762	regulation of transmembrane transport	10	500	0.02	Biological Process	0.0282733	0.112851
GO:1902105	regulation of leukocyte differentiation	6	231	0.026	Biological Process	0.0282831	0.112851
GO:0030111	regulation of Wnt signaling pathway	7	295	0.024	Biological Process	0.0284887	0.112851
GO:0051707	response to other organism	15	875	0.017	Biological Process	0.028507	0.112851
GO:0050708	regulation of protein secretion	8	362	0.022	Biological Process	0.02874	0.112851
GO:0060759	regulation of response to cytokine stimulus	4	116	0.034	Biological Process	0.0287469	0.112851
GO:2000113	negative regulation of cellular macromolecule biosynthetic process	23	1523	0.015	Biological Process	0.0289	0.112851
GO:0060348	bone development	5	172	0.029	Biological Process	0.0289453	0.112851
GO:0043207	response to external biotic stimulus	15	877	0.017	Biological Process	0.0290089	0.112851
GO:0072594	establishment of protein localization to organelle	12	649	0.018	Biological Process	0.0291943	0.112851
GO:0000245	spliceosomal complex assembly	3	67	0.045	Biological Process	0.0292013	0.112851
GO:0048636	positive regulation of muscle organ development	3	67	0.045	Biological Process	0.0292013	0.112851
GO:0070373	negative regulation of ERK1 and ERK2 cascade	3	67	0.045	Biological Process	0.0292013	0.112851
GO:1901863	positive regulation of muscle tissue development	3	67	0.045	Biological Process	0.0292013	0.112851
GO:0001912	positive regulation of leukocyte mediated cytotoxicity	2	27	0.074	Biological Process	0.0293889	0.112851
GO:0009061	anaerobic respiration	2	27	0.074	Biological Process	0.0293889	0.112851
GO:0021952	central nervous system projection neuron axonogenesis	2	27	0.074	Biological Process	0.0293889	0.112851
GO:0070296	sarcoplasmic reticulum calcium ion transport	2	27	0.074	Biological Process	0.0293889	0.112851
GO:0086004	regulation of cardiac muscle cell contraction	2	27	0.074	Biological Process	0.0293889	0.112851
GO:0001923	B-1 B cell differentiation	1	3	0.333	Biological Process	0.0295733	0.112851
GO:0002322	B cell proliferation involved in immune response	1	3	0.333	Biological Process	0.0295733	0.112851
GO:0002396	MHC protein complex assembly	1	3	0.333	Biological Process	0.0295733	0.112851
GO:0002501	peptide antigen assembly with MHC protein complex	1	3	0.333	Biological Process	0.0295733	0.112851
GO:0002666	positive regulation of T cell tolerance induction	1	3	0.333	Biological Process	0.0295733	0.112851
GO:0002765	immune response-inhibiting signal transduction	1	3	0.333	Biological Process	0.0295733	0.112851
GO:0002901	mature B cell apoptotic process	1	3	0.333	Biological Process	0.0295733	0.112851
GO:0002905	regulation of mature B cell apoptotic process	1	3	0.333	Biological Process	0.0295733	0.112851
GO:0002906	negative regulation of mature B cell apoptotic process	1	3	0.333	Biological Process	0.0295733	0.112851
GO:0006212	uracil catabolic process	1	3	0.333	Biological Process	0.0295733	0.112851
GO:0006391	transcription initiation from mitochondrial promoter	1	3	0.333	Biological Process	0.0295733	0.112851
GO:0010710	regulation of collagen catabolic process	1	3	0.333	Biological Process	0.0295733	0.112851
GO:0010716	negative regulation of extracellular matrix disassembly	1	3	0.333	Biological Process	0.0295733	0.112851
GO:0014718	positive regulation of satellite cell activation involved in skeletal muscle regeneration	1	3	0.333	Biological Process	0.0295733	0.112851
GO:0016554	cytidine to uridine editing	1	3	0.333	Biological Process	0.0295733	0.112851
GO:0018894	dibenzo-p-dioxin metabolic process	1	3	0.333	Biological Process	0.0295733	0.112851
GO:0021815	modulation of microtubule cytoskeleton involved in cerebral cortex radial glia guided migration	1	3	0.333	Biological Process	0.0295733	0.112851
GO:0032346	positive regulation of aldosterone metabolic process	1	3	0.333	Biological Process	0.0295733	0.112851
GO:0032349	positive regulation of aldosterone biosynthetic process	1	3	0.333	Biological Process	0.0295733	0.112851
GO:0034769	basement membrane disassembly	1	3	0.333	Biological Process	0.0295733	0.112851
GO:0035026	leading edge cell differentiation	1	3	0.333	Biological Process	0.0295733	0.112851
GO:0035155	negative regulation of terminal cell fate specification, open tracheal system	1	3	0.333	Biological Process	0.0295733	0.112851
GO:0035261	external genitalia morphogenesis	1	3	0.333	Biological Process	0.0295733	0.112851
GO:0035879	plasma membrane lactate transport	1	3	0.333	Biological Process	0.0295733	0.112851
GO:0042125	protein galactosylation	1	3	0.333	Biological Process	0.0295733	0.112851
GO:0045634	regulation of melanocyte differentiation	1	3	0.333	Biological Process	0.0295733	0.112851
GO:0045636	positive regulation of melanocyte differentiation	1	3	0.333	Biological Process	0.0295733	0.112851
GO:0045658	regulation of neutrophil differentiation	1	3	0.333	Biological Process	0.0295733	0.112851
GO:0046104	thymidine metabolic process	1	3	0.333	Biological Process	0.0295733	0.112851
GO:0046121	deoxyribonucleoside catabolic process	1	3	0.333	Biological Process	0.0295733	0.112851
GO:0048023	positive regulation of melanin biosynthetic process	1	3	0.333	Biological Process	0.0295733	0.112851
GO:0050904	diapedesis	1	3	0.333	Biological Process	0.0295733	0.112851
GO:0051541	elastin metabolic process	1	3	0.333	Biological Process	0.0295733	0.112851
GO:0051835	positive regulation of synapse structural plasticity	1	3	0.333	Biological Process	0.0295733	0.112851
GO:0060313	negative regulation of blood vessel remodeling	1	3	0.333	Biological Process	0.0295733	0.112851
GO:0060486	Clara cell differentiation	1	3	0.333	Biological Process	0.0295733	0.112851
GO:0061010	gall bladder development	1	3	0.333	Biological Process	0.0295733	0.112851
GO:0061470	T follicular helper cell differentiation	1	3	0.333	Biological Process	0.0295733	0.112851
GO:0070096	mitochondrial outer membrane translocase complex assembly	1	3	0.333	Biological Process	0.0295733	0.112851
GO:0070425	negative regulation of nucleotide-binding oligomerization domain containing signaling pathway	1	3	0.333	Biological Process	0.0295733	0.112851
GO:0070433	negative regulation of nucleotide-binding oligomerization domain containing 2 signaling pathway	1	3	0.333	Biological Process	0.0295733	0.112851
GO:0071335	hair follicle cell proliferation	1	3	0.333	Biological Process	0.0295733	0.112851
GO:0071596	ubiquitin-dependent protein catabolic process via the N-end rule pathway	1	3	0.333	Biological Process	0.0295733	0.112851
GO:0072554	blood vessel lumenization	1	3	0.333	Biological Process	0.0295733	0.112851
GO:0086023	adrenergic receptor signaling pathway involved in heart process	1	3	0.333	Biological Process	0.0295733	0.112851
GO:0097101	blood vessel endothelial cell fate specification	1	3	0.333	Biological Process	0.0295733	0.112851
GO:0097324	melanocyte migration	1	3	0.333	Biological Process	0.0295733	0.112851
GO:0098582	innate vocalization behavior	1	3	0.333	Biological Process	0.0295733	0.112851
GO:1900039	positive regulation of cellular response to hypoxia	1	3	0.333	Biological Process	0.0295733	0.112851
GO:1901187	regulation of ephrin receptor signaling pathway	1	3	0.333	Biological Process	0.0295733	0.112851
GO:1903367	positive regulation of fear response	1	3	0.333	Biological Process	0.0295733	0.112851
GO:1904141	positive regulation of microglial cell migration	1	3	0.333	Biological Process	0.0295733	0.112851
GO:1904170	regulation of bleb assembly	1	3	0.333	Biological Process	0.0295733	0.112851
GO:1904475	regulation of Ras GTPase binding	1	3	0.333	Biological Process	0.0295733	0.112851
GO:1904684	negative regulation of metalloendopeptidase activity	1	3	0.333	Biological Process	0.0295733	0.112851
GO:2000111	positive regulation of macrophage apoptotic process	1	3	0.333	Biological Process	0.0295733	0.112851
GO:2000298	regulation of Rho-dependent protein serine/threonine kinase activity	1	3	0.333	Biological Process	0.0295733	0.112851
GO:2000670	positive regulation of dendritic cell apoptotic process	1	3	0.333	Biological Process	0.0295733	0.112851
GO:2000857	positive regulation of mineralocorticoid secretion	1	3	0.333	Biological Process	0.0295733	0.112851
GO:2000860	positive regulation of aldosterone secretion	1	3	0.333	Biological Process	0.0295733	0.112851
GO:2000987	positive regulation of behavioral fear response	1	3	0.333	Biological Process	0.0295733	0.112851
GO:2001106	regulation of Rho guanyl-nucleotide exchange factor activity	1	3	0.333	Biological Process	0.0295733	0.112851
GO:1902115	regulation of organelle assembly	5	174	0.029	Biological Process	0.0302143	0.115187
GO:0044249	cellular biosynthetic process	80	6777	0.012	Biological Process	0.030311	0.115187
GO:0035315	hair cell differentiation	3	68	0.044	Biological Process	0.0303317	0.115187
GO:0055013	cardiac muscle cell development	3	68	0.044	Biological Process	0.0303317	0.115187
GO:0014013	regulation of gliogenesis	4	118	0.034	Biological Process	0.0303481	0.115187
GO:0046620	regulation of organ growth	4	118	0.034	Biological Process	0.0303481	0.115187
GO:0031594	neuromuscular junction	3	72	0.042	Cellular Component	0.0352636	0.115388
GO:0071004	U2-type prespliceosome	2	30	0.067	Cellular Component	0.0358608	0.116604
GO:0030041	actin filament polymerization	5	175	0.029	Biological Process	0.0308617	0.116928
GO:0071356	cellular response to tumor necrosis factor	5	175	0.029	Biological Process	0.0308617	0.116928
GO:0009967	positive regulation of signal transduction	22	1451	0.015	Biological Process	0.0311243	0.117774
GO:0045185	maintenance of protein location	4	119	0.034	Biological Process	0.0311681	0.117774
GO:0051092	positive regulation of NF-kappaB transcription factor activity	4	119	0.034	Biological Process	0.0311681	0.117774
GO:0042493	response to drug	18	1124	0.016	Biological Process	0.031267	0.117942
GO:0090150	establishment of protein localization to membrane	7	301	0.023	Biological Process	0.03129	0.117942
GO:0007549	dosage compensation	2	28	0.071	Biological Process	0.031446	0.117942
GO:0033119	negative regulation of RNA splicing	2	28	0.071	Biological Process	0.031446	0.117942
GO:0050435	beta-amyloid metabolic process	2	28	0.071	Biological Process	0.031446	0.117942
GO:0003151	outflow tract morphogenesis	3	69	0.043	Biological Process	0.0314849	0.117942
GO:0048747	muscle fiber development	3	69	0.043	Biological Process	0.0314849	0.117942
GO:1901880	negative regulation of protein depolymerization	3	69	0.043	Biological Process	0.0314849	0.117942
GO:1902117	positive regulation of organelle assembly	3	69	0.043	Biological Process	0.0314849	0.117942
GO:0008283	cell proliferation	27	1875	0.014	Biological Process	0.0315139	0.117942
GO:0071453	cellular response to oxygen levels	5	176	0.028	Biological Process	0.0315178	0.117942
GO:0097525	spliceosomal snRNP complex	3	73	0.041	Cellular Component	0.0365134	0.117984
GO:0009986	cell surface	13	748	0.017	Cellular Component	0.0369627	0.118694
GO:0001666	response to hypoxia	7	302	0.023	Biological Process	0.0317742	0.118797
GO:0032387	negative regulation of intracellular transport	4	120	0.033	Biological Process	0.0320011	0.119435
GO:1903054	negative regulation of extracellular matrix organization	4	120	0.033	Biological Process	0.0320011	0.119435
GO:0033993	response to lipid	16	968	0.017	Biological Process	0.0322213	0.120151
GO:0005913	cell-cell adherens junction	3	74	0.041	Cellular Component	0.0377859	0.120282
GO:0071010	prespliceosome	2	31	0.065	Cellular Component	0.0380876	0.120282
GO:0032279	asymmetric synapse	6	248	0.024	Cellular Component	0.0383145	0.120282
GO:0000323	lytic vacuole	10	527	0.019	Cellular Component	0.038809	0.120282
GO:0001740	Barr body	1	4	0.25	Cellular Component	0.0393186	0.120282
GO:0036021	endolysosome lumen	1	4	0.25	Cellular Component	0.0393186	0.120282
GO:0042272	nuclear RNA export factor complex	1	4	0.25	Cellular Component	0.0393186	0.120282
GO:0060171	stereocilium membrane	1	4	0.25	Cellular Component	0.0393186	0.120282
GO:0014069	postsynaptic density	6	250	0.024	Cellular Component	0.039591	0.120403
GO:0023056	positive regulation of signaling	24	1625	0.015	Biological Process	0.032461	0.120939
GO:0035173	histone kinase activity	2	19	0.105	Molecular Function	0.0140446	0.121227
GO:0043618	regulation of transcription from RNA polymerase II promoter in response to stress	3	70	0.043	Biological Process	0.0326609	0.121577
GO:0001067	regulatory region nucleic acid binding	15	839	0.018	Molecular Function	0.015049	0.121743
GO:0042287	MHC protein binding	2	20	0.1	Molecular Function	0.0155079	0.121743
GO:0048365	Rac GTPase binding	3	55	0.055	Molecular Function	0.0157819	0.121743
GO:0008092	cytoskeletal protein binding	16	924	0.017	Molecular Function	0.0160702	0.121743
GO:0008081	phosphoric diester hydrolase activity	4	101	0.04	Molecular Function	0.0162219	0.121743
GO:0043027	cysteine-type endopeptidase inhibitor activity involved in apoptotic process	2	21	0.095	Molecular Function	0.0170335	0.121743
GO:0008172	S-methyltransferase activity	2	22	0.091	Molecular Function	0.0186202	0.121743
GO:0071813	lipoprotein particle binding	2	22	0.091	Molecular Function	0.0186202	0.121743
GO:0071814	protein-lipid complex binding	2	22	0.091	Molecular Function	0.0186202	0.121743
GO:0032550	purine ribonucleoside binding	34	2486	0.014	Molecular Function	0.0190105	0.121743
GO:0001018	mitochondrial RNA polymerase regulatory region DNA binding	1	2	0.5	Molecular Function	0.0190893	0.121743
GO:0004482	mRNA (guanine-N7-)-methyltransferase activity	1	2	0.5	Molecular Function	0.0190893	0.121743
GO:0004572	mannosyl-oligosaccharide 1,3-1,6-alpha-mannosidase activity	1	2	0.5	Molecular Function	0.0190893	0.121743
GO:0004905	type I interferon receptor activity	1	2	0.5	Molecular Function	0.0190893	0.121743
GO:0019962	type I interferon binding	1	2	0.5	Molecular Function	0.0190893	0.121743
GO:0023025	MHC class Ib protein complex binding	1	2	0.5	Molecular Function	0.0190893	0.121743
GO:0023029	MHC class Ib protein binding	1	2	0.5	Molecular Function	0.0190893	0.121743
GO:0023030	MHC class Ib protein binding, via antigen binding groove	1	2	0.5	Molecular Function	0.0190893	0.121743
GO:0031691	alpha-1A adrenergic receptor binding	1	2	0.5	Molecular Function	0.0190893	0.121743
GO:0031762	follicle-stimulating hormone receptor binding	1	2	0.5	Molecular Function	0.0190893	0.121743
GO:0033958	DNA-deoxyinosine glycosylase activity	1	2	0.5	Molecular Function	0.0190893	0.121743
GO:0035403	histone kinase activity (H3-T6 specific)	1	2	0.5	Molecular Function	0.0190893	0.121743
GO:0035718	macrophage migration inhibitory factor binding	1	2	0.5	Molecular Function	0.0190893	0.121743
GO:0047276	N-acetyllactosaminide 3-alpha-galactosyltransferase activity	1	2	0.5	Molecular Function	0.0190893	0.121743
GO:0086038	calcium:sodium antiporter activity involved in regulation of cardiac muscle cell membrane potential	1	2	0.5	Molecular Function	0.0190893	0.121743
GO:0099580	ion antiporter activity involved in regulation of postsynaptic membrane potential	1	2	0.5	Molecular Function	0.0190893	0.121743
GO:0001883	purine nucleoside binding	34	2487	0.014	Molecular Function	0.0191152	0.121743
GO:0032549	ribonucleoside binding	34	2489	0.014	Molecular Function	0.0193259	0.121902
GO:0043065	positive regulation of apoptotic process	11	586	0.019	Biological Process	0.0327985	0.121983
GO:0034332	adherens junction organization	4	121	0.033	Biological Process	0.032847	0.122057
GO:0099572	postsynaptic specialization	6	252	0.024	Cellular Component	0.0408944	0.123442
GO:0005789	endoplasmic reticulum membrane	16	997	0.016	Cellular Component	0.0410706	0.123442
GO:0030662	coated vesicle membrane	4	130	0.031	Cellular Component	0.0413065	0.123442
GO:0046328	regulation of JNK cascade	5	179	0.028	Biological Process	0.0335385	0.123834
GO:0006958	complement activation, classical pathway	2	29	0.069	Biological Process	0.0335584	0.123834
GO:0007391	dorsal closure	2	29	0.069	Biological Process	0.0335584	0.123834
GO:0036003	positive regulation of transcription from RNA polymerase II promoter in response to stress	2	29	0.069	Biological Process	0.0335584	0.123834
GO:0043330	response to exogenous dsRNA	2	29	0.069	Biological Process	0.0335584	0.123834
GO:0050802	circadian sleep/wake cycle, sleep	2	29	0.069	Biological Process	0.0335584	0.123834
GO:0061418	regulation of transcription from RNA polymerase II promoter in response to hypoxia	2	29	0.069	Biological Process	0.0335584	0.123834
GO:0090313	regulation of protein targeting to membrane	2	29	0.069	Biological Process	0.0335584	0.123834
GO:0005604	basement membrane	3	77	0.039	Cellular Component	0.0417375	0.124013
GO:0001882	nucleoside binding	34	2494	0.014	Molecular Function	0.0198609	0.124083
GO:0035023	regulation of Rho protein signal transduction	4	122	0.033	Biological Process	0.033706	0.124271
GO:0045934	negative regulation of nucleobase-containing compound metabolic process	23	1547	0.015	Biological Process	0.0337412	0.124293
GO:0006942	regulation of striated muscle contraction	3	71	0.042	Biological Process	0.0338596	0.124621
GO:0010976	positive regulation of neuron projection development	7	307	0.023	Biological Process	0.034271	0.126026
GO:1903530	regulation of secretion by cell	12	666	0.018	Biological Process	0.0345862	0.127075
GO:0005700	polytene chromosome	3	78	0.038	Cellular Component	0.0430993	0.127328
GO:0044237	cellular metabolic process	117	10552	0.011	Biological Process	0.034847	0.127923
GO:0008016	regulation of heart contraction	5	181	0.028	Biological Process	0.0349294	0.128115
GO:0006901	vesicle coating	3	72	0.042	Biological Process	0.0350809	0.128449
GO:0030500	regulation of bone mineralization	3	72	0.042	Biological Process	0.0350809	0.128449
GO:0071704	organic substance metabolic process	121	10973	0.011	Biological Process	0.0351819	0.128708
GO:0044437	vacuolar part	9	465	0.019	Cellular Component	0.0438455	0.128796
GO:0007611	learning or memory	7	309	0.023	Biological Process	0.0353053	0.129048
GO:0006110	regulation of glycolytic process	2	30	0.067	Biological Process	0.0357246	0.129663
GO:0030811	regulation of nucleotide catabolic process	2	30	0.067	Biological Process	0.0357246	0.129663
GO:0046636	negative regulation of alpha-beta T cell activation	2	30	0.067	Biological Process	0.0357246	0.129663
GO:0098743	cell aggregation	2	30	0.067	Biological Process	0.0357246	0.129663
GO:1902622	regulation of neutrophil migration	2	30	0.067	Biological Process	0.0357246	0.129663
GO:1903523	negative regulation of blood circulation	2	30	0.067	Biological Process	0.0357246	0.129663
GO:2000249	regulation of actin cytoskeleton reorganization	2	30	0.067	Biological Process	0.0357246	0.129663
GO:2000831	regulation of steroid hormone secretion	2	30	0.067	Biological Process	0.0357246	0.129663
GO:0002791	regulation of peptide secretion	8	378	0.021	Biological Process	0.0357482	0.129663
GO:0010243	response to organonitrogen compound	16	982	0.016	Biological Process	0.0360337	0.130588
GO:0003012	muscle system process	8	379	0.021	Biological Process	0.0362214	0.131156
GO:0016055	Wnt signaling pathway	9	450	0.02	Biological Process	0.036466	0.131929
GO:0043068	positive regulation of programmed cell death	11	599	0.018	Biological Process	0.0375165	0.13462
GO:0033143	regulation of intracellular steroid hormone receptor signaling pathway	3	74	0.041	Biological Process	0.0375911	0.13462
GO:0055006	cardiac cell development	3	74	0.041	Biological Process	0.0375911	0.13462
GO:0001889	liver development	5	185	0.027	Biological Process	0.0378174	0.13462
GO:0010454	negative regulation of cell fate commitment	2	31	0.065	Biological Process	0.0379434	0.13462
GO:0030574	collagen catabolic process	2	31	0.065	Biological Process	0.0379434	0.13462
GO:0033198	response to ATP	2	31	0.065	Biological Process	0.0379434	0.13462
GO:0035929	steroid hormone secretion	2	31	0.065	Biological Process	0.0379434	0.13462
GO:0045616	regulation of keratinocyte differentiation	2	31	0.065	Biological Process	0.0379434	0.13462
GO:1900026	positive regulation of substrate adhesion-dependent cell spreading	2	31	0.065	Biological Process	0.0379434	0.13462
GO:0051271	negative regulation of cellular component movement	6	248	0.024	Biological Process	0.0379996	0.13462
GO:0061061	muscle structure development	12	676	0.018	Biological Process	0.0380724	0.13462
GO:0007059	chromosome segregation	16	990	0.016	Biological Process	0.0383555	0.13462
GO:0036293	response to decreased oxygen levels	7	315	0.022	Biological Process	0.0385321	0.13462
GO:0097191	extrinsic apoptotic signaling pathway	5	186	0.027	Biological Process	0.0385616	0.13462
GO:0031327	negative regulation of cellular biosynthetic process	24	1654	0.015	Biological Process	0.0387407	0.13462
GO:0043154	negative regulation of cysteine-type endopeptidase activity involved in apoptotic process	3	75	0.04	Biological Process	0.0388798	0.13462
GO:0060113	inner ear receptor cell differentiation	3	75	0.04	Biological Process	0.0388798	0.13462
GO:1903725	regulation of phospholipid metabolic process	3	75	0.04	Biological Process	0.0388798	0.13462
GO:0001996	positive regulation of heart rate by epinephrine-norepinephrine	1	4	0.25	Biological Process	0.0392366	0.13462
GO:0002513	tolerance induction to self antigen	1	4	0.25	Biological Process	0.0392366	0.13462
GO:0003062	regulation of heart rate by chemical signal	1	4	0.25	Biological Process	0.0392366	0.13462
GO:0006208	pyrimidine nucleobase catabolic process	1	4	0.25	Biological Process	0.0392366	0.13462
GO:0006543	glutamine catabolic process	1	4	0.25	Biological Process	0.0392366	0.13462
GO:0006848	pyruvate transport	1	4	0.25	Biological Process	0.0392366	0.13462
GO:0007464	R3/R4 cell fate commitment	1	4	0.25	Biological Process	0.0392366	0.13462
GO:0007521	muscle cell fate determination	1	4	0.25	Biological Process	0.0392366	0.13462
GO:0008065	establishment of blood-nerve barrier	1	4	0.25	Biological Process	0.0392366	0.13462
GO:0009957	epidermal cell fate specification	1	4	0.25	Biological Process	0.0392366	0.13462
GO:0014717	regulation of satellite cell activation involved in skeletal muscle regeneration	1	4	0.25	Biological Process	0.0392366	0.13462
GO:0014901	satellite cell activation involved in skeletal muscle regeneration	1	4	0.25	Biological Process	0.0392366	0.13462
GO:0021747	cochlear nucleus development	1	4	0.25	Biological Process	0.0392366	0.13462
GO:0021767	mammillary body development	1	4	0.25	Biological Process	0.0392366	0.13462
GO:0022614	membrane to membrane docking	1	4	0.25	Biological Process	0.0392366	0.13462
GO:0035154	terminal cell fate specification, open tracheal system	1	4	0.25	Biological Process	0.0392366	0.13462
GO:0035585	calcium-mediated signaling using extracellular calcium source	1	4	0.25	Biological Process	0.0392366	0.13462
GO:0042271	susceptibility to natural killer cell mediated cytotoxicity	1	4	0.25	Biological Process	0.0392366	0.13462
GO:0042395	ecdysis, collagen and cuticulin-based cuticle	1	4	0.25	Biological Process	0.0392366	0.13462
GO:0043054	dauer exit	1	4	0.25	Biological Process	0.0392366	0.13462
GO:0043378	positive regulation of CD8-positive, alpha-beta T cell differentiation	1	4	0.25	Biological Process	0.0392366	0.13462
GO:0045348	positive regulation of MHC class II biosynthetic process	1	4	0.25	Biological Process	0.0392366	0.13462
GO:0055005	ventricular cardiac myofibril assembly	1	4	0.25	Biological Process	0.0392366	0.13462
GO:0060353	regulation of cell adhesion molecule production	1	4	0.25	Biological Process	0.0392366	0.13462
GO:0060844	arterial endothelial cell fate commitment	1	4	0.25	Biological Process	0.0392366	0.13462
GO:0060853	Notch signaling pathway involved in arterial endothelial cell fate commitment	1	4	0.25	Biological Process	0.0392366	0.13462
GO:0061317	canonical Wnt signaling pathway involved in cardiac muscle cell fate commitment	1	4	0.25	Biological Process	0.0392366	0.13462
GO:0061419	positive regulation of transcription from RNA polymerase II promoter in response to hypoxia	1	4	0.25	Biological Process	0.0392366	0.13462
GO:0070432	regulation of nucleotide-binding oligomerization domain containing 2 signaling pathway	1	4	0.25	Biological Process	0.0392366	0.13462
GO:0071981	exit from diapause	1	4	0.25	Biological Process	0.0392366	0.13462
GO:0072752	cellular response to rapamycin	1	4	0.25	Biological Process	0.0392366	0.13462
GO:0097156	fasciculation of motor neuron axon	1	4	0.25	Biological Process	0.0392366	0.13462
GO:0097494	regulation of vesicle size	1	4	0.25	Biological Process	0.0392366	0.13462
GO:0098735	positive regulation of the force of heart contraction	1	4	0.25	Biological Process	0.0392366	0.13462
GO:1901475	pyruvate transmembrane transport	1	4	0.25	Biological Process	0.0392366	0.13462
GO:1901509	regulation of endothelial tube morphogenesis	1	4	0.25	Biological Process	0.0392366	0.13462
GO:1902913	positive regulation of neuroepithelial cell differentiation	1	4	0.25	Biological Process	0.0392366	0.13462
GO:1903365	regulation of fear response	1	4	0.25	Biological Process	0.0392366	0.13462
GO:1903527	positive regulation of membrane tubulation	1	4	0.25	Biological Process	0.0392366	0.13462
GO:1904124	microglial cell migration	1	4	0.25	Biological Process	0.0392366	0.13462
GO:1904139	regulation of microglial cell migration	1	4	0.25	Biological Process	0.0392366	0.13462
GO:1904683	regulation of metalloendopeptidase activity	1	4	0.25	Biological Process	0.0392366	0.13462
GO:2000812	regulation of barbed-end actin filament capping	1	4	0.25	Biological Process	0.0392366	0.13462
GO:2000822	regulation of behavioral fear response	1	4	0.25	Biological Process	0.0392366	0.13462
GO:2000872	positive regulation of progesterone secretion	1	4	0.25	Biological Process	0.0392366	0.13462
GO:0010951	negative regulation of endopeptidase activity	5	187	0.027	Biological Process	0.0393147	0.134671
GO:0030278	regulation of ossification	5	187	0.027	Biological Process	0.0393147	0.134671
GO:0001968	fibronectin binding	2	24	0.083	Molecular Function	0.0219718	0.134706
GO:0035250	UDP-galactosyltransferase activity	2	24	0.083	Molecular Function	0.0219718	0.134706
GO:0048489	synaptic vesicle transport	5	188	0.027	Biological Process	0.0400768	0.136649
GO:0097480	establishment of synaptic vesicle localization	5	188	0.027	Biological Process	0.0400768	0.136649
GO:0009166	nucleotide catabolic process	4	129	0.031	Biological Process	0.0400845	0.136649
GO:0043242	negative regulation of protein complex disassembly	3	76	0.039	Biological Process	0.0401908	0.136649
GO:0002686	negative regulation of leukocyte migration	2	32	0.062	Biological Process	0.0402136	0.136649
GO:0010762	regulation of fibroblast migration	2	32	0.062	Biological Process	0.0402136	0.136649
GO:0021799	cerebral cortex radially oriented cell migration	2	32	0.062	Biological Process	0.0402136	0.136649
GO:0022410	circadian sleep/wake cycle process	2	32	0.062	Biological Process	0.0402136	0.136649
GO:0060251	regulation of glial cell proliferation	2	32	0.062	Biological Process	0.0402136	0.136649
GO:0060914	heart formation	2	32	0.062	Biological Process	0.0402136	0.136649
GO:0070848	response to growth factor	12	683	0.018	Biological Process	0.0406566	0.138044
GO:1990138	neuron projection extension	5	189	0.026	Biological Process	0.0408478	0.138542
GO:0060322	head development	14	839	0.017	Biological Process	0.0408684	0.138542
GO:0001772	immunological synapse	2	35	0.057	Cellular Component	0.0474975	0.138736
GO:0060090	binding, bridging	6	229	0.026	Molecular Function	0.0232044	0.139014
GO:0004114	3',5'-cyclic-nucleotide phosphodiesterase activity	2	25	0.08	Molecular Function	0.0237341	0.139014
GO:0016799	hydrolase activity, hydrolyzing N-glycosyl compounds	2	25	0.08	Molecular Function	0.0237341	0.139014
GO:0030552	cAMP binding	2	25	0.08	Molecular Function	0.0237341	0.139014
GO:0050750	low-density lipoprotein particle receptor binding	2	25	0.08	Molecular Function	0.0237341	0.139014
GO:0030532	small nuclear ribonucleoprotein complex	3	82	0.037	Cellular Component	0.0487658	0.139692
GO:0031588	nucleotide-activated protein kinase complex	1	5	0.2	Cellular Component	0.0489056	0.139692
GO:0036194	muscle cell projection	1	5	0.2	Cellular Component	0.0489056	0.139692
GO:0036195	muscle cell projection membrane	1	5	0.2	Cellular Component	0.0489056	0.139692
GO:0030239	myofibril assembly	3	77	0.039	Biological Process	0.0415241	0.140429
GO:0030490	maturation of SSU-rRNA	3	77	0.039	Biological Process	0.0415241	0.140429
GO:0043620	regulation of DNA-templated transcription in response to stress	3	77	0.039	Biological Process	0.0415241	0.140429
GO:0010647	positive regulation of cell communication	24	1667	0.014	Biological Process	0.041835	0.141368
GO:0009154	purine ribonucleotide catabolic process	2	33	0.061	Biological Process	0.0425339	0.142934
GO:0010863	positive regulation of phospholipase C activity	2	33	0.061	Biological Process	0.0425339	0.142934
GO:0033144	negative regulation of intracellular steroid hormone receptor signaling pathway	2	33	0.061	Biological Process	0.0425339	0.142934
GO:0044243	multicellular organism catabolic process	2	33	0.061	Biological Process	0.0425339	0.142934
GO:0045581	negative regulation of T cell differentiation	2	33	0.061	Biological Process	0.0425339	0.142934
GO:0060416	response to growth hormone	2	33	0.061	Biological Process	0.0425339	0.142934
GO:1903115	regulation of actin filament-based movement	2	33	0.061	Biological Process	0.0425339	0.142934
GO:0001654	eye development	10	537	0.019	Biological Process	0.0426818	0.143318
GO:0002286	T cell activation involved in immune response	3	78	0.038	Biological Process	0.0428794	0.143609
GO:0048661	positive regulation of smooth muscle cell proliferation	3	78	0.038	Biological Process	0.0428794	0.143609
GO:0050830	defense response to Gram-positive bacterium	3	78	0.038	Biological Process	0.0428794	0.143609
GO:0051051	negative regulation of transport	9	464	0.019	Biological Process	0.0429036	0.143609
GO:0045834	positive regulation of lipid metabolic process	4	132	0.03	Biological Process	0.0430144	0.143866
GO:1901700	response to oxygen-containing compound	23	1587	0.014	Biological Process	0.0431433	0.144184
GO:0009607	response to biotic stimulus	15	928	0.016	Biological Process	0.0441391	0.147326
GO:0030038	contractile actin filament bundle assembly	3	79	0.038	Biological Process	0.0442567	0.147326
GO:0043149	stress fiber assembly	3	79	0.038	Biological Process	0.0442567	0.147326
GO:0055024	regulation of cardiac muscle tissue development	3	79	0.038	Biological Process	0.0442567	0.147326
GO:0071359	cellular response to dsRNA	3	79	0.038	Biological Process	0.0442567	0.147326
GO:0003682	chromatin binding	11	588	0.019	Molecular Function	0.0263955	0.148369
GO:0008378	galactosyltransferase activity	2	27	0.074	Molecular Function	0.0274255	0.148369
GO:0004359	glutaminase activity	1	3	0.333	Molecular Function	0.0284976	0.148369
GO:0005118	sevenless binding	1	3	0.333	Molecular Function	0.0284976	0.148369
GO:0005220	inositol 1,4,5-trisphosphate-sensitive calcium-release channel activity	1	3	0.333	Molecular Function	0.0284976	0.148369
GO:0016262	protein N-acetylglucosaminyltransferase activity	1	3	0.333	Molecular Function	0.0284976	0.148369
GO:0016309	1-phosphatidylinositol-5-phosphate 4-kinase activity	1	3	0.333	Molecular Function	0.0284976	0.148369
GO:0016314	phosphatidylinositol-3,4,5-trisphosphate 3-phosphatase activity	1	3	0.333	Molecular Function	0.0284976	0.148369
GO:0019961	interferon binding	1	3	0.333	Molecular Function	0.0284976	0.148369
GO:0023026	MHC class II protein complex binding	1	3	0.333	Molecular Function	0.0284976	0.148369
GO:0030158	protein xylosyltransferase activity	1	3	0.333	Molecular Function	0.0284976	0.148369
GO:0031692	alpha-1B adrenergic receptor binding	1	3	0.333	Molecular Function	0.0284976	0.148369
GO:0032395	MHC class II receptor activity	1	3	0.333	Molecular Function	0.0284976	0.148369
GO:0097363	protein O-GlcNAc transferase activity	1	3	0.333	Molecular Function	0.0284976	0.148369
GO:0035639	purine ribonucleoside triphosphate binding	33	2473	0.013	Molecular Function	0.0287291	0.148396
GO:0002053	positive regulation of mesenchymal cell proliferation	2	34	0.059	Biological Process	0.0449031	0.148667
GO:0032965	regulation of collagen biosynthetic process	2	34	0.059	Biological Process	0.0449031	0.148667
GO:0042745	circadian sleep/wake cycle	2	34	0.059	Biological Process	0.0449031	0.148667
GO:0055023	positive regulation of cardiac muscle tissue growth	2	34	0.059	Biological Process	0.0449031	0.148667
GO:0071675	regulation of mononuclear cell migration	2	34	0.059	Biological Process	0.0449031	0.148667
GO:0097028	dendritic cell differentiation	2	34	0.059	Biological Process	0.0449031	0.148667
GO:0006816	calcium ion transport	8	396	0.02	Biological Process	0.0449225	0.148667
GO:0071902	positive regulation of protein serine/threonine kinase activity	7	326	0.021	Biological Process	0.0449392	0.148667
GO:0006937	regulation of muscle contraction	4	134	0.03	Biological Process	0.0450332	0.148862
GO:0005891	voltage-gated calcium channel complex	2	37	0.054	Cellular Component	0.0524873	0.149098
GO:0051276	chromosome organization	27	1940	0.014	Biological Process	0.0453402	0.14976
GO:0065007	biological regulation	134	12428	0.011	Biological Process	0.0454467	0.149995
GO:0030659	cytoplasmic vesicle membrane	11	634	0.017	Cellular Component	0.05315	0.150156
GO:0001942	hair follicle development	3	80	0.037	Biological Process	0.045656	0.150475
GO:0034329	cell junction assembly	5	195	0.026	Biological Process	0.0456629	0.150475
GO:0042542	response to hydrogen peroxide	4	135	0.03	Biological Process	0.0460622	0.151673
GO:0097479	synaptic vesicle localization	5	196	0.026	Biological Process	0.046497	0.151768
GO:0051716	cellular response to stimulus	98	8694	0.011	Biological Process	0.0465898	0.151768
GO:0045639	positive regulation of myeloid cell differentiation	3	81	0.037	Biological Process	0.0470769	0.151768
GO:0055017	cardiac muscle tissue growth	3	81	0.037	Biological Process	0.0470769	0.151768
GO:0008593	regulation of Notch signaling pathway	4	136	0.029	Biological Process	0.0471042	0.151768
GO:0051651	maintenance of location in cell	4	136	0.029	Biological Process	0.0471042	0.151768
GO:1901292	nucleoside phosphate catabolic process	4	136	0.029	Biological Process	0.0471042	0.151768
GO:0032940	secretion by cell	22	1517	0.015	Biological Process	0.0471831	0.151768
GO:0009261	ribonucleotide catabolic process	2	35	0.057	Biological Process	0.04732	0.151768
GO:0010092	specification of organ identity	2	35	0.057	Biological Process	0.04732	0.151768
GO:0033628	regulation of cell adhesion mediated by integrin	2	35	0.057	Biological Process	0.04732	0.151768
GO:0042051	compound eye photoreceptor development	2	35	0.057	Biological Process	0.04732	0.151768
GO:0060429	epithelium development	21	1435	0.015	Biological Process	0.0479712	0.151768
GO:0090316	positive regulation of intracellular protein transport	4	137	0.029	Biological Process	0.0481594	0.151768
GO:0022405	hair cycle process	3	82	0.037	Biological Process	0.0485196	0.151768
GO:0042490	mechanoreceptor differentiation	3	82	0.037	Biological Process	0.0485196	0.151768
GO:0045621	positive regulation of lymphocyte differentiation	3	82	0.037	Biological Process	0.0485196	0.151768
GO:0048066	developmental pigmentation	3	82	0.037	Biological Process	0.0485196	0.151768
GO:0043623	cellular protein complex assembly	13	781	0.017	Biological Process	0.0485876	0.151768
GO:0001503	ossification	7	332	0.021	Biological Process	0.0487073	0.151768
GO:0001993	regulation of systemic arterial blood pressure by norepinephrine-epinephrine	1	5	0.2	Biological Process	0.0488042	0.151768
GO:0002291	T cell activation via T cell receptor contact with antigen bound to MHC molecule on antigen presenting cell	1	5	0.2	Biological Process	0.0488042	0.151768
GO:0003137	Notch signaling pathway involved in heart induction	1	5	0.2	Biological Process	0.0488042	0.151768
GO:0003307	regulation of Wnt signaling pathway involved in heart development	1	5	0.2	Biological Process	0.0488042	0.151768
GO:0003321	positive regulation of blood pressure by epinephrine-norepinephrine	1	5	0.2	Biological Process	0.0488042	0.151768
GO:0010572	positive regulation of platelet activation	1	5	0.2	Biological Process	0.0488042	0.151768
GO:0010886	positive regulation of cholesterol storage	1	5	0.2	Biological Process	0.0488042	0.151768
GO:0016344	meiotic chromosome movement towards spindle pole	1	5	0.2	Biological Process	0.0488042	0.151768
GO:0019482	beta-alanine metabolic process	1	5	0.2	Biological Process	0.0488042	0.151768
GO:0019860	uracil metabolic process	1	5	0.2	Biological Process	0.0488042	0.151768
GO:0021540	corpus callosum morphogenesis	1	5	0.2	Biological Process	0.0488042	0.151768
GO:0033152	immunoglobulin V(D)J recombination	1	5	0.2	Biological Process	0.0488042	0.151768
GO:0034136	negative regulation of toll-like receptor 2 signaling pathway	1	5	0.2	Biological Process	0.0488042	0.151768
GO:0034392	negative regulation of smooth muscle cell apoptotic process	1	5	0.2	Biological Process	0.0488042	0.151768
GO:0035480	regulation of Notch signaling pathway involved in heart induction	1	5	0.2	Biological Process	0.0488042	0.151768
GO:0035481	positive regulation of Notch signaling pathway involved in heart induction	1	5	0.2	Biological Process	0.0488042	0.151768
GO:0035509	negative regulation of myosin-light-chain-phosphatase activity	1	5	0.2	Biological Process	0.0488042	0.151768
GO:0035926	chemokine (C-C motif) ligand 2 secretion	1	5	0.2	Biological Process	0.0488042	0.151768
GO:0036301	macrophage colony-stimulating factor production	1	5	0.2	Biological Process	0.0488042	0.151768
GO:0042488	positive regulation of odontogenesis of dentin-containing tooth	1	5	0.2	Biological Process	0.0488042	0.151768
GO:0042675	compound eye cone cell differentiation	1	5	0.2	Biological Process	0.0488042	0.151768
GO:0043415	positive regulation of skeletal muscle tissue regeneration	1	5	0.2	Biological Process	0.0488042	0.151768
GO:0045175	basal protein localization	1	5	0.2	Biological Process	0.0488042	0.151768
GO:0045345	positive regulation of MHC class I biosynthetic process	1	5	0.2	Biological Process	0.0488042	0.151768
GO:0045500	sevenless signaling pathway	1	5	0.2	Biological Process	0.0488042	0.151768
GO:0045650	negative regulation of macrophage differentiation	1	5	0.2	Biological Process	0.0488042	0.151768
GO:0045678	positive regulation of R7 cell differentiation	1	5	0.2	Biological Process	0.0488042	0.151768
GO:0046125	pyrimidine deoxyribonucleoside metabolic process	1	5	0.2	Biological Process	0.0488042	0.151768
GO:0048056	R3/R4 cell differentiation	1	5	0.2	Biological Process	0.0488042	0.151768
GO:0050932	regulation of pigment cell differentiation	1	5	0.2	Biological Process	0.0488042	0.151768
GO:0050942	positive regulation of pigment cell differentiation	1	5	0.2	Biological Process	0.0488042	0.151768
GO:0060025	regulation of synaptic activity	1	5	0.2	Biological Process	0.0488042	0.151768
GO:0060480	lung goblet cell differentiation	1	5	0.2	Biological Process	0.0488042	0.151768
GO:0060846	blood vessel endothelial cell fate commitment	1	5	0.2	Biological Process	0.0488042	0.151768
GO:0060847	endothelial cell fate specification	1	5	0.2	Biological Process	0.0488042	0.151768
GO:0061038	uterus morphogenesis	1	5	0.2	Biological Process	0.0488042	0.151768
GO:0061343	cell adhesion involved in heart morphogenesis	1	5	0.2	Biological Process	0.0488042	0.151768
GO:0061737	leukotriene signaling pathway	1	5	0.2	Biological Process	0.0488042	0.151768
GO:0070375	ERK5 cascade	1	5	0.2	Biological Process	0.0488042	0.151768
GO:0071233	cellular response to leucine	1	5	0.2	Biological Process	0.0488042	0.151768
GO:0071313	cellular response to caffeine	1	5	0.2	Biological Process	0.0488042	0.151768
GO:0086103	G-protein coupled receptor signaling pathway involved in heart process	1	5	0.2	Biological Process	0.0488042	0.151768
GO:0090031	positive regulation of steroid hormone biosynthetic process	1	5	0.2	Biological Process	0.0488042	0.151768
GO:0097459	iron ion import into cell	1	5	0.2	Biological Process	0.0488042	0.151768
GO:0098630	aggregation of unicellular organisms	1	5	0.2	Biological Process	0.0488042	0.151768
GO:0098711	iron ion import across plasma membrane	1	5	0.2	Biological Process	0.0488042	0.151768
GO:1900378	positive regulation of secondary metabolite biosynthetic process	1	5	0.2	Biological Process	0.0488042	0.151768
GO:1901256	regulation of macrophage colony-stimulating factor production	1	5	0.2	Biological Process	0.0488042	0.151768
GO:1902746	regulation of lens fiber cell differentiation	1	5	0.2	Biological Process	0.0488042	0.151768
GO:1903236	regulation of leukocyte tethering or rolling	1	5	0.2	Biological Process	0.0488042	0.151768
GO:1903347	negative regulation of bicellular tight junction assembly	1	5	0.2	Biological Process	0.0488042	0.151768
GO:2000389	regulation of neutrophil extravasation	1	5	0.2	Biological Process	0.0488042	0.151768
GO:2000391	positive regulation of neutrophil extravasation	1	5	0.2	Biological Process	0.0488042	0.151768
GO:2000483	negative regulation of interleukin-8 secretion	1	5	0.2	Biological Process	0.0488042	0.151768
GO:2000848	positive regulation of corticosteroid hormone secretion	1	5	0.2	Biological Process	0.0488042	0.151768
GO:2001168	positive regulation of histone H2B ubiquitination	1	5	0.2	Biological Process	0.0488042	0.151768
GO:0050808	synapse organization	8	403	0.02	Biological Process	0.0488743	0.151811
GO:0050727	regulation of inflammatory response	6	264	0.023	Biological Process	0.0488897	0.151811
GO:0043234	protein complex	57	4718	0.012	Cellular Component	0.0541349	0.152107
GO:0030276	clathrin binding	3	70	0.043	Molecular Function	0.0296933	0.152178
GO:0010466	negative regulation of peptidase activity	5	199	0.025	Biological Process	0.0490537	0.15221
GO:0005681	spliceosomal complex	5	205	0.024	Cellular Component	0.0547978	0.153138
GO:0006883	cellular sodium ion homeostasis	2	36	0.056	Biological Process	0.0497835	0.154137
GO:0016601	Rac protein signal transduction	2	36	0.056	Biological Process	0.0497835	0.154137
GO:1900274	regulation of phospholipase C activity	2	36	0.056	Biological Process	0.0497835	0.154137
GO:0098773	skin epidermis development	3	83	0.036	Biological Process	0.0499838	0.154419
GO:1901879	regulation of protein depolymerization	3	83	0.036	Biological Process	0.0499838	0.154419
GO:1903650	negative regulation of cytoplasmic transport	3	83	0.036	Biological Process	0.0499838	0.154419
GO:0032587	ruffle membrane	3	87	0.034	Cellular Component	0.0563339	0.156433
GO:0019897	extrinsic component of plasma membrane	4	145	0.028	Cellular Component	0.0574164	0.156433
GO:0044433	cytoplasmic vesicle part	17	1128	0.015	Cellular Component	0.0582749	0.156433
GO:0034715	pICln-Sm protein complex	1	6	0.167	Cellular Component	0.0583976	0.156433
GO:0034992	microtubule organizing center attachment site	1	6	0.167	Cellular Component	0.0583976	0.156433
GO:0034993	LINC complex	1	6	0.167	Cellular Component	0.0583976	0.156433
GO:0035686	sperm fibrous sheath	1	6	0.167	Cellular Component	0.0583976	0.156433
GO:0071598	neuronal ribonucleoprotein granule	1	6	0.167	Cellular Component	0.0583976	0.156433
GO:0006796	phosphate-containing compound metabolic process	41	3219	0.013	Biological Process	0.0512874	0.158332
GO:0036464	cytoplasmic ribonucleoprotein granule	5	210	0.024	Cellular Component	0.0595422	0.158677
GO:0070325	lipoprotein particle receptor binding	2	29	0.069	Molecular Function	0.0313313	0.159328
GO:0030501	positive regulation of bone mineralization	2	37	0.054	Biological Process	0.0522924	0.160734
GO:0033206	meiotic cytokinesis	2	37	0.054	Biological Process	0.0522924	0.160734
GO:0050686	negative regulation of mRNA processing	2	37	0.054	Biological Process	0.0522924	0.160734
GO:0051693	actin filament capping	2	37	0.054	Biological Process	0.0522924	0.160734
GO:0051898	negative regulation of protein kinase B signaling	2	37	0.054	Biological Process	0.0522924	0.160734
GO:0060421	positive regulation of heart growth	2	37	0.054	Biological Process	0.0522924	0.160734
GO:0006793	phosphorus metabolic process	42	3316	0.013	Biological Process	0.052417	0.161001
GO:0005089	Rho guanyl-nucleotide exchange factor activity	3	72	0.042	Molecular Function	0.03191	0.161023
GO:0098802	plasma membrane receptor complex	4	148	0.027	Cellular Component	0.0609897	0.161238
GO:0005684	U2-type spliceosomal complex	3	90	0.033	Cellular Component	0.0611269	0.161238
GO:0040013	negative regulation of locomotion	6	269	0.022	Biological Process	0.0526499	0.161432
GO:0010959	regulation of metal ion transport	7	338	0.021	Biological Process	0.0526713	0.161432
GO:0051348	negative regulation of transferase activity	7	338	0.021	Biological Process	0.0526713	0.161432
GO:0001570	vasculogenesis	3	85	0.035	Biological Process	0.0529762	0.161899
GO:0010827	regulation of glucose transport	3	85	0.035	Biological Process	0.0529762	0.161899
GO:0045778	positive regulation of ossification	3	85	0.035	Biological Process	0.0529762	0.161899
GO:2001023	regulation of response to drug	3	85	0.035	Biological Process	0.0529762	0.161899
GO:0012506	vesicle membrane	11	651	0.017	Cellular Component	0.0618264	0.162255
GO:0007420	brain development	13	792	0.016	Biological Process	0.0531813	0.162293
GO:0043066	negative regulation of apoptotic process	13	792	0.016	Biological Process	0.0531813	0.162293
GO:0005925	focal adhesion	4	149	0.027	Cellular Component	0.0622065	0.162428
GO:0000166	nucleotide binding	37	2867	0.013	Molecular Function	0.0326095	0.162822
GO:1901265	nucleoside phosphate binding	37	2868	0.013	Molecular Function	0.032763	0.162822
GO:0071013	catalytic step 2 spliceosome	3	91	0.033	Cellular Component	0.0627657	0.16283
GO:0005771	multivesicular body	2	41	0.049	Cellular Component	0.0629903	0.16283
GO:0046332	SMAD binding	3	73	0.041	Molecular Function	0.03305	0.163013
GO:0008154	actin polymerization or depolymerization	5	204	0.025	Biological Process	0.0534962	0.16302
GO:0071560	cellular response to transforming growth factor beta stimulus	5	204	0.025	Biological Process	0.0534962	0.16302
GO:1901576	organic substance biosynthetic process	79	6848	0.012	Biological Process	0.0537179	0.163578
GO:0051048	negative regulation of secretion	5	205	0.024	Biological Process	0.054412	0.165573
GO:0016605	PML body	3	92	0.033	Cellular Component	0.0644248	0.16571
GO:0001745	compound eye morphogenesis	3	86	0.035	Biological Process	0.0545042	0.165735
GO:0030856	regulation of epithelial cell differentiation	4	143	0.028	Biological Process	0.0547636	0.165942
GO:0021955	central nervous system neuron axonogenesis	2	38	0.053	Biological Process	0.0548456	0.165942
GO:0031343	positive regulation of cell killing	2	38	0.053	Biological Process	0.0548456	0.165942
GO:0034314	Arp2/3 complex-mediated actin nucleation	2	38	0.053	Biological Process	0.0548456	0.165942
GO:0034405	response to fluid shear stress	2	38	0.053	Biological Process	0.0548456	0.165942
GO:0050931	pigment cell differentiation	2	38	0.053	Biological Process	0.0548456	0.165942
GO:0060428	lung epithelium development	2	38	0.053	Biological Process	0.0548456	0.165942
GO:0005524	ATP binding	30	2234	0.013	Molecular Function	0.0341958	0.16624
GO:0030971	receptor tyrosine kinase binding	3	74	0.041	Molecular Function	0.034211	0.16624
GO:0040008	regulation of growth	13	797	0.016	Biological Process	0.0553649	0.167394
GO:0009058	biosynthetic process	80	6957	0.011	Biological Process	0.055582	0.167931
GO:0051494	negative regulation of cytoskeleton organization	4	144	0.028	Biological Process	0.0559097	0.168413
GO:0071322	cellular response to carbohydrate stimulus	4	144	0.028	Biological Process	0.0559097	0.168413
GO:0032231	regulation of actin filament bundle assembly	3	87	0.034	Biological Process	0.0560532	0.168413
GO:1901532	regulation of hematopoietic progenitor cell differentiation	3	87	0.034	Biological Process	0.0560532	0.168413
GO:0070482	response to oxygen levels	7	343	0.02	Biological Process	0.0561259	0.168413
GO:0008284	positive regulation of cell proliferation	13	799	0.016	Biological Process	0.0562554	0.168413
GO:0008277	regulation of G-protein coupled receptor protein signaling pathway	4	145	0.028	Biological Process	0.0570687	0.168413
GO:1903533	regulation of protein targeting	4	145	0.028	Biological Process	0.0570687	0.168413
GO:0010464	regulation of mesenchymal cell proliferation	2	39	0.051	Biological Process	0.0574419	0.168413
GO:0070527	platelet aggregation	2	39	0.051	Biological Process	0.0574419	0.168413
GO:0002318	myeloid progenitor cell differentiation	1	6	0.167	Biological Process	0.058277	0.168413
GO:0002329	pre-B cell differentiation	1	6	0.167	Biological Process	0.058277	0.168413
GO:0002606	positive regulation of dendritic cell antigen processing and presentation	1	6	0.167	Biological Process	0.058277	0.168413
GO:0002645	positive regulation of tolerance induction	1	6	0.167	Biological Process	0.058277	0.168413
GO:0003056	regulation of vascular smooth muscle contraction	1	6	0.167	Biological Process	0.058277	0.168413
GO:0003256	regulation of transcription from RNA polymerase II promoter involved in myocardial precursor cell differentiation	1	6	0.167	Biological Process	0.058277	0.168413
GO:0007290	spermatid nucleus elongation	1	6	0.167	Biological Process	0.058277	0.168413
GO:0015727	lactate transport	1	6	0.167	Biological Process	0.058277	0.168413
GO:0016360	sensory organ precursor cell fate determination	1	6	0.167	Biological Process	0.058277	0.168413
GO:0019883	antigen processing and presentation of endogenous antigen	1	6	0.167	Biological Process	0.058277	0.168413
GO:0019889	pteridine metabolic process	1	6	0.167	Biological Process	0.058277	0.168413
GO:0031038	myosin II filament organization	1	6	0.167	Biological Process	0.058277	0.168413
GO:0032347	regulation of aldosterone biosynthetic process	1	6	0.167	Biological Process	0.058277	0.168413
GO:0034087	establishment of mitotic sister chromatid cohesion	1	6	0.167	Biological Process	0.058277	0.168413
GO:0035103	sterol regulatory element binding protein cleavage	1	6	0.167	Biological Process	0.058277	0.168413
GO:0035153	epithelial cell type specification, open tracheal system	1	6	0.167	Biological Process	0.058277	0.168413
GO:0035873	lactate transmembrane transport	1	6	0.167	Biological Process	0.058277	0.168413
GO:0035931	mineralocorticoid secretion	1	6	0.167	Biological Process	0.058277	0.168413
GO:0035932	aldosterone secretion	1	6	0.167	Biological Process	0.058277	0.168413
GO:0036265	RNA (guanine-N7)-methylation	1	6	0.167	Biological Process	0.058277	0.168413
GO:0040010	positive regulation of growth rate	1	6	0.167	Biological Process	0.058277	0.168413
GO:0042117	monocyte activation	1	6	0.167	Biological Process	0.058277	0.168413
GO:0042699	follicle-stimulating hormone signaling pathway	1	6	0.167	Biological Process	0.058277	0.168413
GO:0043376	regulation of CD8-positive, alpha-beta T cell differentiation	1	6	0.167	Biological Process	0.058277	0.168413
GO:0043519	regulation of myosin II filament organization	1	6	0.167	Biological Process	0.058277	0.168413
GO:0043569	negative regulation of insulin-like growth factor receptor signaling pathway	1	6	0.167	Biological Process	0.058277	0.168413
GO:0045040	protein import into mitochondrial outer membrane	1	6	0.167	Biological Process	0.058277	0.168413
GO:0045341	MHC class I biosynthetic process	1	6	0.167	Biological Process	0.058277	0.168413
GO:0045343	regulation of MHC class I biosynthetic process	1	6	0.167	Biological Process	0.058277	0.168413
GO:0045409	negative regulation of interleukin-6 biosynthetic process	1	6	0.167	Biological Process	0.058277	0.168413
GO:0045467	R7 cell development	1	6	0.167	Biological Process	0.058277	0.168413
GO:0045656	negative regulation of monocyte differentiation	1	6	0.167	Biological Process	0.058277	0.168413
GO:0048021	regulation of melanin biosynthetic process	1	6	0.167	Biological Process	0.058277	0.168413
GO:0060481	lobar bronchus epithelium development	1	6	0.167	Biological Process	0.058277	0.168413
GO:0060907	positive regulation of macrophage cytokine production	1	6	0.167	Biological Process	0.058277	0.168413
GO:0061087	positive regulation of histone H3-K27 methylation	1	6	0.167	Biological Process	0.058277	0.168413
GO:0070424	regulation of nucleotide-binding oligomerization domain containing signaling pathway	1	6	0.167	Biological Process	0.058277	0.168413
GO:0070447	positive regulation of oligodendrocyte progenitor proliferation	1	6	0.167	Biological Process	0.058277	0.168413
GO:0071503	response to heparin	1	6	0.167	Biological Process	0.058277	0.168413
GO:0071733	transcriptional activation by promoter-enhancer looping	1	6	0.167	Biological Process	0.058277	0.168413
GO:0090074	negative regulation of protein homodimerization activity	1	6	0.167	Biological Process	0.058277	0.168413
GO:0090286	cytoskeletal anchoring at nuclear membrane	1	6	0.167	Biological Process	0.058277	0.168413
GO:0090647	modulation of age-related behavioral decline	1	6	0.167	Biological Process	0.058277	0.168413
GO:1901321	positive regulation of heart induction	1	6	0.167	Biological Process	0.058277	0.168413
GO:1902430	negative regulation of beta-amyloid formation	1	6	0.167	Biological Process	0.058277	0.168413
GO:1903977	positive regulation of glial cell migration	1	6	0.167	Biological Process	0.058277	0.168413
GO:1904636	response to ionomycin	1	6	0.167	Biological Process	0.058277	0.168413
GO:1904637	cellular response to ionomycin	1	6	0.167	Biological Process	0.058277	0.168413
GO:2000138	positive regulation of cell proliferation involved in heart morphogenesis	1	6	0.167	Biological Process	0.058277	0.168413
GO:2000271	positive regulation of fibroblast apoptotic process	1	6	0.167	Biological Process	0.058277	0.168413
GO:2000809	positive regulation of synaptic vesicle clustering	1	6	0.167	Biological Process	0.058277	0.168413
GO:2000855	regulation of mineralocorticoid secretion	1	6	0.167	Biological Process	0.058277	0.168413
GO:2000858	regulation of aldosterone secretion	1	6	0.167	Biological Process	0.058277	0.168413
GO:2000870	regulation of progesterone secretion	1	6	0.167	Biological Process	0.058277	0.168413
GO:0022625	cytosolic large ribosomal subunit	3	93	0.032	Cellular Component	0.0661041	0.169187
GO:0071396	cellular response to lipid	10	569	0.018	Biological Process	0.0586556	0.169392
GO:0051640	organelle localization	12	725	0.017	Biological Process	0.0587825	0.169643
GO:0043069	negative regulation of programmed cell death	13	805	0.016	Biological Process	0.0589851	0.170111
GO:0048592	eye morphogenesis	6	277	0.022	Biological Process	0.0590247	0.170111
GO:0005785	signal recognition particle receptor complex	1	7	0.143	Cellular Component	0.0677954	0.170227
GO:0031095	platelet dense tubular network membrane	1	7	0.143	Cellular Component	0.0677954	0.170227
GO:0031209	SCAR complex	1	7	0.143	Cellular Component	0.0677954	0.170227
GO:0030117	membrane coat	4	154	0.026	Cellular Component	0.0684819	0.170227
GO:0048475	coated membrane	4	154	0.026	Cellular Component	0.0684819	0.170227
GO:0071011	precatalytic spliceosome	2	43	0.047	Cellular Component	0.068486	0.170227
GO:0050730	regulation of peptidyl-tyrosine phosphorylation	5	210	0.024	Biological Process	0.0591271	0.170291
GO:0060419	heart growth	3	89	0.034	Biological Process	0.0592136	0.170309
GO:0070252	actin-mediated cell contraction	3	89	0.034	Biological Process	0.0592136	0.170309
GO:0019900	kinase binding	12	701	0.017	Molecular Function	0.0376348	0.171086
GO:0004698	calcium-dependent protein kinase C activity	1	4	0.25	Molecular Function	0.0378163	0.171086
GO:0005128	erythropoietin receptor binding	1	4	0.25	Molecular Function	0.0378163	0.171086
GO:0005176	ErbB-2 class receptor binding	1	4	0.25	Molecular Function	0.0378163	0.171086
GO:0008607	phosphorylase kinase regulator activity	1	4	0.25	Molecular Function	0.0378163	0.171086
GO:0034485	phosphatidylinositol-3,4,5-trisphosphate 5-phosphatase activity	1	4	0.25	Molecular Function	0.0378163	0.171086
GO:0035650	AP-1 adaptor complex binding	1	4	0.25	Molecular Function	0.0378163	0.171086
GO:0050833	pyruvate transmembrane transporter activity	1	4	0.25	Molecular Function	0.0378163	0.171086
GO:0051425	PTB domain binding	1	4	0.25	Molecular Function	0.0378163	0.171086
GO:0070728	leucine binding	1	4	0.25	Molecular Function	0.0378163	0.171086
GO:0002455	humoral immune response mediated by circulating immunoglobulin	2	40	0.05	Biological Process	0.0600803	0.17192
GO:0032964	collagen biosynthetic process	2	40	0.05	Biological Process	0.0600803	0.17192
GO:0043470	regulation of carbohydrate catabolic process	2	40	0.05	Biological Process	0.0600803	0.17192
GO:0043471	regulation of cellular carbohydrate catabolic process	2	40	0.05	Biological Process	0.0600803	0.17192
GO:0090303	positive regulation of wound healing	2	40	0.05	Biological Process	0.0600803	0.17192
GO:2001025	positive regulation of response to drug	2	40	0.05	Biological Process	0.0600803	0.17192
GO:2001169	regulation of ATP biosynthetic process	2	40	0.05	Biological Process	0.0600803	0.17192
GO:2001252	positive regulation of chromosome organization	5	211	0.024	Biological Process	0.0600974	0.17192
GO:0044853	plasma membrane raft	3	95	0.032	Cellular Component	0.0695226	0.171977
GO:0046903	secretion	23	1649	0.014	Biological Process	0.0613604	0.175416
GO:0044420	extracellular matrix component	3	96	0.031	Cellular Component	0.0712613	0.175439
GO:0030135	coated vesicle	5	222	0.023	Cellular Component	0.0718565	0.176065
GO:0035295	tube development	16	1056	0.015	Biological Process	0.0618042	0.176412
GO:0035637	multicellular organismal signaling	4	149	0.027	Biological Process	0.0618333	0.176412
GO:0050731	positive regulation of peptidyl-tyrosine phosphorylation	4	149	0.027	Biological Process	0.0618333	0.176412
GO:0005924	cell-substrate adherens junction	4	157	0.025	Cellular Component	0.0723986	0.176523
GO:0009898	cytoplasmic side of plasma membrane	6	292	0.021	Cellular Component	0.0727263	0.176523
GO:0019901	protein kinase binding	11	627	0.018	Molecular Function	0.0392902	0.176537
GO:0060548	negative regulation of cell death	14	893	0.016	Biological Process	0.0623303	0.17771
GO:0032388	positive regulation of intracellular transport	6	281	0.021	Biological Process	0.0623782	0.177712
GO:0001952	regulation of cell-matrix adhesion	3	91	0.033	Biological Process	0.0624563	0.177712
GO:1901184	regulation of ERBB signaling pathway	3	91	0.033	Biological Process	0.0624563	0.177712
GO:0006376	mRNA splice site selection	2	41	0.049	Biological Process	0.0627596	0.178098
GO:0034260	negative regulation of GTPase activity	2	41	0.049	Biological Process	0.0627596	0.178098
GO:0045620	negative regulation of lymphocyte differentiation	2	41	0.049	Biological Process	0.0627596	0.178098
GO:0072595	maintenance of protein localization in organelle	2	41	0.049	Biological Process	0.0627596	0.178098
GO:0030016	myofibril	5	224	0.022	Cellular Component	0.0740353	0.178265
GO:0012507	ER to Golgi transport vesicle membrane	2	45	0.044	Cellular Component	0.0741333	0.178265
GO:0050794	regulation of cellular process	124	11465	0.011	Biological Process	0.0629931	0.178641
GO:0048738	cardiac muscle tissue development	5	214	0.023	Biological Process	0.0630625	0.178719
GO:0035770	ribonucleoprotein granule	5	225	0.022	Cellular Component	0.0751382	0.179845
GO:0030424	axon	11	675	0.016	Cellular Component	0.0755909	0.180095
GO:0043204	perikaryon	4	160	0.025	Cellular Component	0.0764275	0.180365
GO:0008290	F-actin capping protein complex	1	8	0.125	Cellular Component	0.0770999	0.180365
GO:0016461	unconventional myosin complex	1	8	0.125	Cellular Component	0.0770999	0.180365
GO:0032059	bleb	1	8	0.125	Cellular Component	0.0770999	0.180365
GO:0044708	single-organism behavior	10	578	0.017	Biological Process	0.0637719	0.180609
GO:0006396	RNA processing	19	1313	0.014	Biological Process	0.0639215	0.180912
GO:0038127	ERBB signaling pathway	4	151	0.026	Biological Process	0.0642922	0.18184
GO:0071363	cellular response to growth factor stimulus	11	657	0.017	Biological Process	0.0643789	0.181965
GO:0032872	regulation of stress-activated MAPK cascade	5	216	0.023	Biological Process	0.0650846	0.18226
GO:0030835	negative regulation of actin filament depolymerization	2	42	0.048	Biological Process	0.0654788	0.18226
GO:0042531	positive regulation of tyrosine phosphorylation of STAT protein	2	42	0.048	Biological Process	0.0654788	0.18226
GO:0070169	positive regulation of biomineral tissue development	2	42	0.048	Biological Process	0.0654788	0.18226
GO:1900024	regulation of substrate adhesion-dependent cell spreading	2	42	0.048	Biological Process	0.0654788	0.18226
GO:1903429	regulation of cell maturation	2	42	0.048	Biological Process	0.0654788	0.18226
GO:0003143	embryonic heart tube morphogenesis	3	93	0.032	Biological Process	0.06578	0.18226
GO:0060047	heart contraction	5	217	0.023	Biological Process	0.0661092	0.18226
GO:0009628	response to abiotic stimulus	19	1319	0.014	Biological Process	0.0662486	0.18226
GO:0045861	negative regulation of proteolysis	7	357	0.02	Biological Process	0.0665369	0.18226
GO:0030833	regulation of actin filament polymerization	4	153	0.026	Biological Process	0.0668018	0.18226
GO:0048709	oligodendrocyte differentiation	3	94	0.032	Biological Process	0.0674719	0.18226
GO:0070301	cellular response to hydrogen peroxide	3	94	0.032	Biological Process	0.0674719	0.18226
GO:0010631	epithelial cell migration	6	287	0.021	Biological Process	0.0676166	0.18226
GO:0002327	immature B cell differentiation	1	7	0.143	Biological Process	0.0676561	0.18226
GO:0002349	histamine production involved in inflammatory response	1	7	0.143	Biological Process	0.0676561	0.18226
GO:0002441	histamine secretion involved in inflammatory response	1	7	0.143	Biological Process	0.0676561	0.18226
GO:0002553	histamine secretion by mast cell	1	7	0.143	Biological Process	0.0676561	0.18226
GO:0002579	positive regulation of antigen processing and presentation	1	7	0.143	Biological Process	0.0676561	0.18226
GO:0003160	endocardium morphogenesis	1	7	0.143	Biological Process	0.0676561	0.18226
GO:0006624	vacuolar protein processing	1	7	0.143	Biological Process	0.0676561	0.18226
GO:0006705	mineralocorticoid biosynthetic process	1	7	0.143	Biological Process	0.0676561	0.18226
GO:0009120	deoxyribonucleoside metabolic process	1	7	0.143	Biological Process	0.0676561	0.18226
GO:0010700	negative regulation of norepinephrine secretion	1	7	0.143	Biological Process	0.0676561	0.18226
GO:0014719	skeletal muscle satellite cell activation	1	7	0.143	Biological Process	0.0676561	0.18226
GO:0030854	positive regulation of granulocyte differentiation	1	7	0.143	Biological Process	0.0676561	0.18226
GO:0032342	aldosterone biosynthetic process	1	7	0.143	Biological Process	0.0676561	0.18226
GO:0032344	regulation of aldosterone metabolic process	1	7	0.143	Biological Process	0.0676561	0.18226
GO:0033034	positive regulation of myeloid cell apoptotic process	1	7	0.143	Biological Process	0.0676561	0.18226
GO:0033184	positive regulation of histone ubiquitination	1	7	0.143	Biological Process	0.0676561	0.18226
GO:0035405	histone-threonine phosphorylation	1	7	0.143	Biological Process	0.0676561	0.18226
GO:0035507	regulation of myosin-light-chain-phosphatase activity	1	7	0.143	Biological Process	0.0676561	0.18226
GO:0035912	dorsal aorta morphogenesis	1	7	0.143	Biological Process	0.0676561	0.18226
GO:0038180	nerve growth factor signaling pathway	1	7	0.143	Biological Process	0.0676561	0.18226
GO:0039536	negative regulation of RIG-I signaling pathway	1	7	0.143	Biological Process	0.0676561	0.18226
GO:0042701	progesterone secretion	1	7	0.143	Biological Process	0.0676561	0.18226
GO:0042747	circadian sleep/wake cycle, REM sleep	1	7	0.143	Biological Process	0.0676561	0.18226
GO:0043201	response to leucine	1	7	0.143	Biological Process	0.0676561	0.18226
GO:0043416	regulation of skeletal muscle tissue regeneration	1	7	0.143	Biological Process	0.0676561	0.18226
GO:0044806	G-quadruplex DNA unwinding	1	7	0.143	Biological Process	0.0676561	0.18226
GO:0045060	negative thymic T cell selection	1	7	0.143	Biological Process	0.0676561	0.18226
GO:0045342	MHC class II biosynthetic process	1	7	0.143	Biological Process	0.0676561	0.18226
GO:0045346	regulation of MHC class II biosynthetic process	1	7	0.143	Biological Process	0.0676561	0.18226
GO:0045657	positive regulation of monocyte differentiation	1	7	0.143	Biological Process	0.0676561	0.18226
GO:0046598	positive regulation of viral entry into host cell	1	7	0.143	Biological Process	0.0676561	0.18226
GO:0050859	negative regulation of B cell receptor signaling pathway	1	7	0.143	Biological Process	0.0676561	0.18226
GO:0051045	negative regulation of membrane protein ectodomain proteolysis	1	7	0.143	Biological Process	0.0676561	0.18226
GO:0051902	negative regulation of mitochondrial depolarization	1	7	0.143	Biological Process	0.0676561	0.18226
GO:0060352	cell adhesion molecule production	1	7	0.143	Biological Process	0.0676561	0.18226
GO:0060482	lobar bronchus development	1	7	0.143	Biological Process	0.0676561	0.18226
GO:0060582	cell fate determination involved in pattern specification	1	7	0.143	Biological Process	0.0676561	0.18226
GO:0060842	arterial endothelial cell differentiation	1	7	0.143	Biological Process	0.0676561	0.18226
GO:0060923	cardiac muscle cell fate commitment	1	7	0.143	Biological Process	0.0676561	0.18226
GO:0061032	visceral serous pericardium development	1	7	0.143	Biological Process	0.0676561	0.18226
GO:0061316	canonical Wnt signaling pathway involved in heart development	1	7	0.143	Biological Process	0.0676561	0.18226
GO:0071415	cellular response to purine-containing compound	1	7	0.143	Biological Process	0.0676561	0.18226
GO:0071638	negative regulation of monocyte chemotactic protein-1 production	1	7	0.143	Biological Process	0.0676561	0.18226
GO:0072602	interleukin-4 secretion	1	7	0.143	Biological Process	0.0676561	0.18226
GO:0086036	regulation of cardiac muscle cell membrane potential	1	7	0.143	Biological Process	0.0676561	0.18226
GO:0090202	gene looping	1	7	0.143	Biological Process	0.0676561	0.18226
GO:0090381	regulation of heart induction	1	7	0.143	Biological Process	0.0676561	0.18226
GO:0090579	dsDNA loop formation	1	7	0.143	Biological Process	0.0676561	0.18226
GO:1901631	positive regulation of presynaptic membrane organization	1	7	0.143	Biological Process	0.0676561	0.18226
GO:1901685	glutathione derivative metabolic process	1	7	0.143	Biological Process	0.0676561	0.18226
GO:1901687	glutathione derivative biosynthetic process	1	7	0.143	Biological Process	0.0676561	0.18226
GO:1901844	regulation of cell communication by electrical coupling involved in cardiac conduction	1	7	0.143	Biological Process	0.0676561	0.18226
GO:1903525	regulation of membrane tubulation	1	7	0.143	Biological Process	0.0676561	0.18226
GO:1904996	positive regulation of leukocyte adhesion to vascular endothelial cell	1	7	0.143	Biological Process	0.0676561	0.18226
GO:2000096	positive regulation of Wnt signaling pathway, planar cell polarity pathway	1	7	0.143	Biological Process	0.0676561	0.18226
GO:2000301	negative regulation of synaptic vesicle exocytosis	1	7	0.143	Biological Process	0.0676561	0.18226
GO:2001016	positive regulation of skeletal muscle cell differentiation	1	7	0.143	Biological Process	0.0676561	0.18226
GO:2001040	positive regulation of cellular response to drug	1	7	0.143	Biological Process	0.0676561	0.18226
GO:2001182	regulation of interleukin-12 secretion	1	7	0.143	Biological Process	0.0676561	0.18226
GO:2001187	positive regulation of CD8-positive, alpha-beta T cell activation	1	7	0.143	Biological Process	0.0676561	0.18226
GO:0007257	activation of JUN kinase activity	2	43	0.047	Biological Process	0.0682369	0.183244
GO:0010761	fibroblast migration	2	43	0.047	Biological Process	0.0682369	0.183244
GO:0042059	negative regulation of epidermal growth factor receptor signaling pathway	2	43	0.047	Biological Process	0.0682369	0.183244
GO:0086065	cell communication involved in cardiac conduction	2	43	0.047	Biological Process	0.0682369	0.183244
GO:2001222	regulation of neuron migration	2	43	0.047	Biological Process	0.0682369	0.183244
GO:0090132	epithelium migration	6	288	0.021	Biological Process	0.0685139	0.183872
GO:0051090	regulation of sequence-specific DNA binding transcription factor activity	7	360	0.019	Biological Process	0.0689102	0.184818
GO:0008015	blood circulation	8	434	0.018	Biological Process	0.0690603	0.185104
GO:0002062	chondrocyte differentiation	3	95	0.032	Biological Process	0.0691835	0.185318
GO:0008361	regulation of cell size	5	220	0.023	Biological Process	0.069237	0.185344
GO:0072341	modified amino acid binding	3	80	0.037	Molecular Function	0.041615	0.185679
GO:0070717	poly-purine tract binding	2	34	0.059	Molecular Function	0.0419724	0.185679
GO:0030674	protein binding, bridging	5	198	0.025	Molecular Function	0.0421741	0.185679
GO:0030315	T-tubule	2	47	0.043	Cellular Component	0.079924	0.186037
GO:0005903	brush border	3	101	0.03	Cellular Component	0.0802442	0.186037
GO:0007423	sensory organ development	12	747	0.016	Biological Process	0.0701626	0.187704
GO:0051117	ATPase binding	3	81	0.037	Molecular Function	0.0429213	0.187709
GO:0042169	SH2 domain binding	2	35	0.057	Molecular Function	0.044242	0.188185
GO:0043015	gamma-tubulin binding	2	35	0.057	Molecular Function	0.044242	0.188185
GO:0030551	cyclic nucleotide binding	2	36	0.056	Molecular Function	0.0465561	0.188185
GO:0043028	cysteine-type endopeptidase regulator activity involved in apoptotic process	2	36	0.056	Molecular Function	0.0465561	0.188185
GO:0004679	AMP-activated protein kinase activity	1	5	0.2	Molecular Function	0.0470462	0.188185
GO:0004862	cAMP-dependent protein kinase inhibitor activity	1	5	0.2	Molecular Function	0.0470462	0.188185
GO:0004904	interferon receptor activity	1	5	0.2	Molecular Function	0.0470462	0.188185
GO:0005534	galactose binding	1	5	0.2	Molecular Function	0.0470462	0.188185
GO:0008603	cAMP-dependent protein kinase regulator activity	1	5	0.2	Molecular Function	0.0470462	0.188185
GO:0016312	inositol bisphosphate phosphatase activity	1	5	0.2	Molecular Function	0.0470462	0.188185
GO:0034594	phosphatidylinositol trisphosphate phosphatase activity	1	5	0.2	Molecular Function	0.0470462	0.188185
GO:0042289	MHC class II protein binding	1	5	0.2	Molecular Function	0.0470462	0.188185
GO:0042609	CD4 receptor binding	1	5	0.2	Molecular Function	0.0470462	0.188185
GO:0061629	RNA polymerase II sequence-specific DNA binding transcription factor binding	1	5	0.2	Molecular Function	0.0470462	0.188185
GO:0010468	regulation of gene expression	53	4424	0.012	Biological Process	0.0708417	0.188843
GO:0021536	diencephalon development	3	96	0.031	Biological Process	0.0709147	0.188843
GO:0042274	ribosomal small subunit biogenesis	3	96	0.031	Biological Process	0.0709147	0.188843
GO:0061371	determination of heart left/right asymmetry	3	96	0.031	Biological Process	0.0709147	0.188843
GO:0001700	embryonic development via the syncytial blastoderm	2	44	0.045	Biological Process	0.0710327	0.188843
GO:0014009	glial cell proliferation	2	44	0.045	Biological Process	0.0710327	0.188843
GO:0042130	negative regulation of T cell proliferation	2	44	0.045	Biological Process	0.0710327	0.188843
GO:0042659	regulation of cell fate specification	2	44	0.045	Biological Process	0.0710327	0.188843
GO:0045646	regulation of erythrocyte differentiation	2	44	0.045	Biological Process	0.0710327	0.188843
GO:1903018	regulation of glycoprotein metabolic process	2	44	0.045	Biological Process	0.0710327	0.188843
GO:0035258	steroid hormone receptor binding	3	85	0.035	Molecular Function	0.0483492	0.192225
GO:0045216	cell-cell junction organization	5	223	0.022	Biological Process	0.0724457	0.192359
GO:0050807	regulation of synapse organization	5	223	0.022	Biological Process	0.0724457	0.192359
GO:0003008	system process	26	1945	0.013	Biological Process	0.0726185	0.192697
GO:0043331	response to dsRNA	3	97	0.031	Biological Process	0.0726654	0.192702
GO:0000139	Golgi membrane	11	688	0.016	Cellular Component	0.0838025	0.192942
GO:0005578	proteinaceous extracellular matrix	3	103	0.029	Cellular Component	0.0839688	0.192942
GO:0045121	membrane raft	6	305	0.02	Cellular Component	0.0854609	0.194015
GO:0098857	membrane microdomain	6	305	0.02	Cellular Component	0.0854609	0.194015
GO:0016363	nuclear matrix	3	104	0.029	Cellular Component	0.0858586	0.194015
GO:0005687	U4 snRNP	1	9	0.111	Cellular Component	0.0863121	0.194015
GO:0031094	platelet dense tubular network	1	9	0.111	Cellular Component	0.0863121	0.194015
GO:0031056	regulation of histone modification	4	158	0.025	Biological Process	0.0732957	0.194252
[truncated: 3,425 more rows]

## Sheet: cluster12--KEGG
Pathway ID	Pathway	Cluster_12 (112)	All (7762)	Ratio	Pvalue	Qvalue
ko04612	Antigen processing and presentation	10	62	0.16129	1.49603e-08	2.82498e-06
ko03010	Ribosome	13	127	0.102362	2.79701e-08	2.82498e-06
ko05332	Graft-versus-host disease	7	37	0.189189	7.76936e-07	5.23137e-05
ko05330	Allograft rejection	7	42	0.166667	1.91842e-06	9.68803e-05
ko04940	Type I diabetes mellitus	7	47	0.148936	4.21428e-06	0.000170257
ko04145	Phagosome	11	143	0.0769231	6.0349e-06	0.000203175
ko05320	Autoimmune thyroid disease	7	51	0.137255	7.39805e-06	0.000213487
ko05416	Viral myocarditis	7	63	0.111111	3.06621e-05	0.000700384
ko04514	Cell adhesion molecules	10	140	0.0714286	3.12052e-05	0.000700384
ko05140	Leishmaniasis	7	69	0.101449	5.5687e-05	0.00112488
ko05169	Epstein-Barr virus infection	11	195	0.0564103	0.000108808	0.00190459
ko04928	Parathyroid hormone synthesis, secretion and action	8	104	0.0769231	0.000119239	0.00190459
ko05150	Staphylococcus aureus infection	7	78	0.0897436	0.000122573	0.00190459
ko04144	Endocytosis	12	237	0.0506329	0.000147037	0.00212153
ko04666	Fc gamma R-mediated phagocytosis	7	88	0.0795455	0.000261669	0.00352381
ko04658	Th1 and Th2 cell differentiation	7	91	0.0769231	0.000321997	0.00406521
ko04611	Platelet activation	8	122	0.0655738	0.000359647	0.00427345
ko05322	Systemic lupus erythematosus	7	98	0.0714286	0.000506676	0.00568603
ko04672	Intestinal immune network for IgA production	5	48	0.104167	0.000597338	0.00635065
ko04371	Apelin signaling pathway	8	133	0.0601504	0.000641945	0.00648364
ko05310	Asthma	4	29	0.137931	0.000738643	0.00710504
ko04659	Th17 cell differentiation	7	107	0.0654206	0.000858766	0.00788503
ko04062	Chemokine signaling pathway	9	176	0.0511364	0.000956499	0.00840056
ko05135	Yersinia infection	7	124	0.0564516	0.00202906	0.0170779
ko05152	Tuberculosis	8	163	0.0490798	0.00238086	0.0192373
ko05167	Kaposi sarcoma-associated herpesvirus infection	8	177	0.0451977	0.00395354	0.030716
ko04662	B cell receptor signaling pathway	5	77	0.0649351	0.00495284	0.0370545
ko05164	Influenza A	7	152	0.0460526	0.0062724	0.0452509
ko05168	Herpes simplex virus 1 infection	11	327	0.0336391	0.00736097	0.051273
ko04640	Hematopoietic cell lineage	5	87	0.0574713	0.00827027	0.0556865
ko04730	Long-term depression	4	58	0.0689655	0.009583	0.0624441
ko05032	Morphine addiction	5	91	0.0549451	0.00994859	0.0628005
ko04015	Rap1 signaling pathway	8	211	0.0379147	0.0110709	0.0674705
ko05020	Prion disease	3	33	0.0909091	0.0116496	0.0674705
ko05163	Human cytomegalovirus infection	8	215	0.0372093	0.0123037	0.0674705
ko04070	Phosphatidylinositol signaling system	5	96	0.0520833	0.0123584	0.0674705
ko05017	Spinocerebellar ataxia	5	96	0.0520833	0.0123584	0.0674705
ko04929	GnRH secretion	4	64	0.0625	0.0134392	0.0714398
ko04664	Fc epsilon RI signaling pathway	4	65	0.0615385	0.0141648	0.0715323
ko04720	Long-term potentiation	4	65	0.0615385	0.0141648	0.0715323
ko05321	Inflammatory bowel disease	4	66	0.0606061	0.0149149	0.0728035
ko05145	Toxoplasmosis	5	101	0.049505	0.0151374	0.0728035
ko05203	Viral carcinogenesis	7	183	0.0382514	0.0163977	0.077031
ko04921	Oxytocin signaling pathway	6	147	0.0408163	0.0193119	0.0886593
ko04670	Leukocyte transendothelial migration	5	109	0.0458716	0.0204056	0.0915985
ko04724	Glutamatergic synapse	5	112	0.0446429	0.0226557	0.0959649
ko04725	Cholinergic synapse	5	112	0.0446429	0.0226557	0.0959649
ko04970	Salivary secretion	4	75	0.0533333	0.0228035	0.0959649
ko04810	Regulation of actin cytoskeleton	7	201	0.0348259	0.025919	0.10685
ko05170	Human immunodeficiency virus 1 infection	7	203	0.0344828	0.02717	0.109767
ko04530	Tight junction	6	162	0.037037	0.0294187	0.116521
ko04022	cGMP-PKG signaling pathway	6	165	0.0363636	0.0317908	0.123495
ko04961	Endocrine and other factor-regulated calcium reabsorption	3	50	0.06	0.0351092	0.133812
ko04728	Dopaminergic synapse	5	128	0.0390625	0.0373566	0.139741
ko04330	Notch signaling pathway	3	52	0.0576923	0.0387832	0.14244
ko05166	Human T-cell leukemia virus 1 infection	7	220	0.0318182	0.0394973	0.142472
ko05323	Rheumatoid arthritis	4	91	0.043956	0.0421654	0.148615
ko00471	D-Glutamine and D-glutamate metabolism	1	3	0.333333	0.0426716	0.148615
ko04972	Pancreatic secretion	4	93	0.0430108	0.0450806	0.154344
ko04650	Natural killer cell mediated cytotoxicity	4	101	0.039604	0.0578438	0.194741
ko05142	Chagas disease	4	106	0.0377358	0.0667066	0.220897
ko04918	Thyroid hormone synthesis	3	67	0.0447761	0.0721454	0.235054
ko04726	Serotonergic synapse	4	111	0.036036	0.0762362	0.240804
ko05206	MicroRNAs in cancer	5	157	0.0318471	0.0762942	0.240804
ko00562	Inositol phosphate metabolism	3	71	0.0422535	0.0826603	0.256883
ko05100	Bacterial invasion of epithelial cells	3	72	0.0416667	0.0853872	0.260535
ko04935	Growth hormone synthesis, secretion and action	4	116	0.0344828	0.0864151	0.260535
ko05133	Pertussis	3	73	0.0410959	0.0881523	0.261864
ko04971	Gastric acid secretion	3	74	0.0405405	0.0909549	0.266274
ko05143	African trypanosomiasis	2	36	0.0555556	0.0947111	0.273309
ko05202	Transcriptional misregulation in cancer	5	172	0.0290698	0.102674	0.292115
ko04610	Complement and coagulation cascades	3	79	0.0379747	0.105511	0.296018
ko04260	Cardiac muscle contraction	3	83	0.0361446	0.117773	0.322596
ko04270	Vascular smooth muscle contraction	4	130	0.0307692	0.118179	0.322596
ko04540	Gap junction	3	85	0.0352941	0.124096	0.333753
ko05418	Fluid shear stress and atherosclerosis	4	133	0.0300752	0.125571	0.333753
ko05410	Hypertrophic cardiomyopathy	3	86	0.0348837	0.127303	0.333964
ko04350	TGF-beta signaling pathway	3	89	0.0337079	0.137101	0.342517
ko04727	GABAergic synapse	3	89	0.0337079	0.137101	0.342517
ko04912	GnRH signaling pathway	3	89	0.0337079	0.137101	0.342517
ko04510	Focal adhesion	5	189	0.026455	0.137346	0.342517
ko04723	Retrograde endocannabinoid signaling	4	140	0.0285714	0.143554	0.353633
ko04340	Hedgehog signaling pathway	2	47	0.0425532	0.147084	0.353859
ko04925	Aldosterone synthesis and secretion	3	92	0.0326087	0.147149	0.353859
ko04217	Necroptosis	4	144	0.0277778	0.154265	0.366607
ko04978	Mineral absorption	2	49	0.0408163	0.157158	0.369137
ko04621	NOD-like receptor signaling pathway	4	146	0.0273973	0.159732	0.369358
ko04713	Circadian entrainment	3	96	0.03125	0.160908	0.369358
ko05165	Human papillomavirus infection	7	313	0.0223642	0.165632	0.375929
ko04750	Inflammatory mediator regulation of TRP channels	3	98	0.0306122	0.167931	0.376912
ko04922	Glucagon signaling pathway	3	100	0.03	0.175043	0.388557
ko04218	Cellular senescence	4	153	0.0261438	0.179414	0.39393
ko05200	Pathways in cancer	10	503	0.0198807	0.188694	0.407253
ko04064	NF-kappa B signaling pathway	3	104	0.0288462	0.189514	0.407253
ko04660	T cell receptor signaling pathway	3	105	0.0285714	0.19318	0.40773
ko04024	cAMP signaling pathway	5	213	0.0234742	0.193773	0.40773
ko04931	Insulin resistance	3	109	0.0275229	0.208016	0.43107
ko00983	Drug metabolism - other enzymes	2	59	0.0338983	0.209133	0.43107
ko04927	Cortisol synthesis and secretion	2	62	0.0322581	0.22508	0.457553
ko04010	MAPK signaling pathway	6	284	0.0211268	0.226511	0.457553
ko00770	Pantothenate and CoA biosynthesis	1	18	0.0555556	0.230418	0.460836
ko05223	Non-small cell lung cancer	2	64	0.03125	0.235764	0.466905
ko04071	Sphingolipid signaling pathway	3	117	0.025641	0.238403	0.467547
ko00220	Arginine biosynthesis	1	19	0.0526316	0.241548	0.469162
ko00532	Glycosaminoglycan biosynthesis - chondroitin sulfate / dermatan sulfate	1	20	0.05	0.252519	0.485799
ko04380	Osteoclast differentiation	3	122	0.0245902	0.257773	0.488011
ko04520	Adherens junction	2	69	0.0289855	0.262578	0.488011
ko04924	Renin secretion	2	69	0.0289855	0.262578	0.488011
ko04964	Proximal tubule bicarbonate reclamation	1	21	0.047619	0.263333	0.488011
ko04920	Adipocytokine signaling pathway	2	71	0.028169	0.273319	0.501914
ko04926	Relaxin signaling pathway	3	128	0.0234375	0.28129	0.511897
ko05412	Arrhythmogenic right ventricular cardiomyopathy	2	73	0.0273973	0.284056	0.512315
ko04915	Estrogen signaling pathway	3	130	0.0230769	0.289177	0.516936
ko00534	Glycosaminoglycan biosynthesis - heparan sulfate / heparin	1	24	0.0416667	0.294851	0.522456
ko04020	Calcium signaling pathway	4	195	0.0205128	0.310218	0.54126
ko01521	EGFR tyrosine kinase inhibitor resistance	2	78	0.025641	0.310823	0.54126
ko05205	Proteoglycans in cancer	4	197	0.0203046	0.316774	0.546909
ko00601	Glycosphingolipid biosynthesis - lacto and neolacto series	1	27	0.037037	0.325033	0.556413
ko04012	ErbB signaling pathway	2	84	0.0238095	0.342668	0.575015
ko04911	Insulin secretion	2	84	0.0238095	0.342668	0.575015
ko04710	Circadian rhythm	1	29	0.0344828	0.34444	0.575015
ko04932	Non-alcoholic fatty liver disease	3	146	0.0205479	0.352608	0.583826
ko00410	beta-Alanine metabolism	1	31	0.0322581	0.363293	0.593751
ko04934	Cushing syndrome	3	149	0.0201342	0.364481	0.593751
ko05414	Dilated cardiomyopathy	2	91	0.021978	0.379225	0.611785
ko05340	Primary immunodeficiency	1	33	0.030303	0.381608	0.611785
ko05235	PD-L1 expression and PD-1 checkpoint pathway in cancer	2	93	0.0215054	0.389522	0.619554
ko05146	Amoebiasis	2	95	0.0210526	0.399743	0.625955
ko05231	Choline metabolism in cancer	2	95	0.0210526	0.399743	0.625955
ko04916	Melanogenesis	2	98	0.0204082	0.414927	0.637658
ko00250	Alanine, aspartate and glutamate metabolism	1	37	0.027027	0.416688	0.637658
ko04960	Aldosterone-regulated sodium reabsorption	1	37	0.027027	0.416688	0.637658
ko04014	Ras signaling pathway	4	229	0.0174672	0.422057	0.640588
ko04933	AGE-RAGE signaling pathway in diabetic complications	2	100	0.02	0.424945	0.640588
ko04625	C-type lectin receptor signaling pathway	2	102	0.0196078	0.434874	0.650701
ko00513	Various types of N-glycan biosynthesis	1	40	0.025	0.441696	0.656049
ko04216	Ferroptosis	1	41	0.0243902	0.449794	0.6632
ko04973	Carbohydrate digestion and absorption	1	44	0.0227273	0.473395	0.69294
ko00480	Glutathione metabolism	1	45	0.0222222	0.481037	0.695619
ko04360	Axon guidance	3	180	0.0166667	0.483705	0.695619
ko00514	Other types of O-glycan biosynthesis	1	46	0.0217391	0.488569	0.695619
ko05016	Huntington disease	4	250	0.016	0.489349	0.695619
ko04919	Thyroid hormone signaling pathway	2	114	0.0175439	0.492443	0.695619
ko00982	Drug metabolism - cytochrome P450	1	47	0.0212766	0.495992	0.695767
ko00980	Metabolism of xenobiotics by cytochrome P450	1	49	0.0204082	0.51052	0.706061
ko00510	N-Glycan biosynthesis	1	50	0.02	0.517628	0.706061
ko00190	Oxidative phosphorylation	2	120	0.0166667	0.519833	0.706061
ko04151	PI3K-Akt signaling pathway	5	331	0.0151057	0.523471	0.706061
ko03040	Spliceosome	2	121	0.0165289	0.524303	0.706061
ko04152	AMPK signaling pathway	2	121	0.0165289	0.524303	0.706061
ko04142	Lysosome	2	124	0.016129	0.537546	0.719101
ko00230	Purine metabolism	2	125	0.016	0.541905	0.719609
ko00240	Pyrimidine metabolism	1	54	0.0185185	0.54505	0.719609
ko04370	VEGF signaling pathway	1	55	0.0181818	0.551661	0.723607
ko05012	Parkinson disease	2	130	0.0153846	0.563273	0.734072
ko04120	Ubiquitin mediated proteolysis	2	132	0.0151515	0.571621	0.734896
ko04210	Apoptosis	2	134	0.0149254	0.579854	0.734896
ko05162	Measles	2	134	0.0149254	0.579854	0.734896
ko00310	Lysine degradation	1	60	0.0166667	0.583313	0.734896
ko05132	Salmonella infection	3	210	0.0142857	0.588305	0.734896
ko04213	Longevity regulating pathway - multiple species	1	61	0.0163934	0.589372	0.734896
ko05204	Chemical carcinogenesis - DNA adducts	1	61	0.0163934	0.589372	0.734896
ko04910	Insulin signaling pathway	2	138	0.0144928	0.595975	0.738571
ko04622	RIG-I-like receptor signaling pathway	1	63	0.015873	0.60123	0.740539
ko05230	Central carbon metabolism in cancer	1	64	0.015625	0.607031	0.743153
ko04714	Thermogenesis	3	217	0.0138249	0.610718	0.743163
ko04261	Adrenergic signaling in cardiomyocytes	2	143	0.013986	0.615478	0.743532
ko05221	Acute myeloid leukemia	1	66	0.0151515	0.618383	0.743532
ko05031	Amphetamine addiction	1	67	0.0149254	0.623937	0.745771
ko05211	Renal cell carcinoma	1	68	0.0147059	0.62941	0.747425
ko01524	Platinum drug resistance	1	69	0.0144928	0.634805	0.747425
ko04917	Prolactin signaling pathway	1	70	0.0142857	0.640122	0.747425
ko05214	Glioma	1	70	0.0142857	0.640122	0.747425
ko04630	JAK-STAT signaling pathway	2	151	0.013245	0.645187	0.748868
ko04150	mTOR signaling pathway	2	152	0.0131579	0.648772	0.748868
ko05161	Hepatitis B	2	156	0.0128205	0.662828	0.756105
ko05220	Chronic myeloid leukemia	1	75	0.0133333	0.665577	0.756105
ko05225	Hepatocellular carcinoma	2	157	0.0127389	0.666271	0.756105
ko05010	Alzheimer disease	4	316	0.0126582	0.674887	0.761605
ko04512	ECM-receptor interaction	1	81	0.0123457	0.693776	0.778571
ko03015	mRNA surveillance pathway	1	86	0.0116279	0.715466	0.798476
ko04657	IL-17 signaling pathway	1	88	0.0113636	0.723709	0.798848
ko04914	Progesterone-mediated oocyte maturation	1	88	0.0113636	0.723709	0.798848
ko04211	Longevity regulating pathway	1	89	0.011236	0.727742	0.798934
ko04974	Protein digestion and absorption	1	90	0.0111111	0.731716	0.798954
ko04620	Toll-like receptor signaling pathway	1	95	0.0105263	0.75074	0.814893
ko05215	Prostate cancer	1	96	0.0104167	0.754381	0.814893
ko04066	HIF-1 signaling pathway	1	108	0.00925926	0.794172	0.853313
ko04114	Oocyte meiosis	1	114	0.00877193	0.8116	0.867425
ko04722	Neurotrophin signaling pathway	1	117	0.00854701	0.819758	0.871532
ko04068	FoxO signaling pathway	1	129	0.00775194	0.849031	0.897929
ko04140	Autophagy - animal	1	135	0.00740741	0.861848	0.904161
ko04550	Signaling pathways regulating pluripotency of stem cells	1	136	0.00735294	0.863877	0.904161
ko05160	Hepatitis C	1	144	0.00694444	0.879079	0.914292
ko03013	Nucleocytoplasmic transport	1	146	0.00684932	0.882609	0.914292
ko05034	Alcoholism	1	152	0.00657895	0.892596	0.918469
ko04310	Wnt signaling pathway	1	154	0.00649351	0.895735	0.918469
ko04141	Protein processing in endoplasmic reticulum	1	159	0.00628931	0.903188	0.921435
ko01100	Metabolic pathways	13	1404	0.00925926	0.977517	0.987378
ko04060	Cytokine-cytokine receptor interaction	1	257	0.00389105	0.977602	0.987378
ko04080	Neuroactive ligand-receptor interaction	1	337	0.00296736	0.993316	0.998258
ko04740	Olfactory transduction	2	1035	0.00193237	0.999998	0.999998
