# Supplementary material for: Single-Cell RNA Sequencing Reveals an Atlas of Hezuo Pig Testis Cells
Source: Int J Mol Sci. 2024 Sep 10;25(18):9786. doi: 10.3390/ijms25189786 (PMC11431743; doi:10.3390/ijms25189786)
Supplement: Supplementary file 1 [file ijms-25-09786-s001.zip › Table S8.xlsx]

## Sheet: cluster10--GO
ID	Descrption	fg_num	bg_num	ratio	class	Pvalue	Qvalue
GO:0005623	cell	932	14226	0.066	Cellular Component	5.09457e-37	5.48685e-34
GO:0044464	cell part	930	14199	0.065	Cellular Component	3.07488e-36	1.65582e-33
GO:0044424	intracellular part	855	12449	0.069	Cellular Component	1.83231e-32	6.57798e-30
GO:0005622	intracellular	861	12608	0.068	Cellular Component	4.58364e-32	1.23415e-29
GO:0005515	protein binding	647	8275	0.078	Molecular Function	8.42554e-29	1.49469e-25
GO:0005488	binding	869	12677	0.069	Molecular Function	1.85599e-28	1.64627e-25
GO:0007399	nervous system development	274	2511	0.109	Biological Process	1.64402e-28	1.40498e-24
GO:0016043	cellular component organization	558	6840	0.082	Biological Process	5.54346e-28	2.36872e-24
GO:0048468	cell development	269	2512	0.107	Biological Process	1.33305e-26	3.7974e-23
GO:0044767	single-organism developmental process	522	6341	0.082	Biological Process	4.03418e-26	8.61903e-23
GO:0032502	developmental process	526	6416	0.082	Biological Process	5.87816e-26	1.0047e-22
GO:0044707	single-multicellular organism process	520	6322	0.082	Biological Process	7.27984e-26	1.03689e-22
GO:0071840	cellular component organization or biogenesis	570	7175	0.079	Biological Process	1.35143e-25	1.6499e-22
GO:0048856	anatomical structure development	498	5984	0.083	Biological Process	1.86532e-25	1.99263e-22
GO:0031981	nuclear lumen	345	3695	0.093	Cellular Component	1.01062e-24	2.17687e-22
GO:0043229	intracellular organelle	762	10904	0.07	Cellular Component	2.18033e-24	3.9137e-22
GO:0044428	nuclear part	376	4184	0.09	Cellular Component	3.23808e-24	4.98201e-22
GO:0007275	multicellular organism development	461	5443	0.085	Biological Process	1.91624e-24	1.81958e-21
GO:0043226	organelle	767	11065	0.069	Cellular Component	2.16742e-23	2.91789e-21
GO:0022008	neurogenesis	207	1793	0.115	Biological Process	5.6311e-24	4.81234e-21
GO:0048666	neuron development	165	1283	0.129	Biological Process	7.83133e-24	5.80935e-21
GO:0031175	neuron projection development	149	1098	0.136	Biological Process	8.15729e-24	5.80935e-21
GO:0048731	system development	415	4760	0.087	Biological Process	1.07326e-23	7.05542e-21
GO:0048518	positive regulation of biological process	468	5618	0.083	Biological Process	2.7319e-23	1.66763e-20
GO:0005634	nucleus	504	6320	0.08	Cellular Component	1.58038e-22	1.89118e-20
GO:0030182	neuron differentiation	184	1543	0.119	Biological Process	8.86707e-23	5.05187e-20
GO:0048699	generation of neurons	195	1696	0.115	Biological Process	2.71485e-22	1.45007e-19
GO:0030030	cell projection organization	183	1578	0.116	Biological Process	2.81175e-21	1.41348e-18
GO:0048522	positive regulation of cellular process	418	4939	0.085	Biological Process	3.07802e-21	1.46138e-18
GO:0043227	membrane-bounded organelle	705	10042	0.07	Cellular Component	2.12583e-20	2.16362e-18
GO:0005654	nucleoplasm	291	3105	0.094	Cellular Component	2.20983e-20	2.16362e-18
GO:0009653	anatomical structure morphogenesis	296	3115	0.095	Biological Process	4.92288e-21	2.21426e-18
GO:0032501	multicellular organismal process	554	7183	0.077	Biological Process	6.39626e-21	2.73312e-18
GO:0005829	cytosol	373	4364	0.085	Cellular Component	7.33853e-20	6.58633e-18
GO:0019222	regulation of metabolic process	523	6687	0.078	Biological Process	1.74375e-20	7.09622e-18
GO:0005737	cytoplasm	715	10282	0.07	Cellular Component	1.12712e-19	9.33775e-18
GO:0051128	regulation of cellular component organization	260	2643	0.098	Biological Process	3.37737e-20	1.31196e-17
GO:0048869	cellular developmental process	380	4425	0.086	Biological Process	7.21646e-20	2.68138e-17
GO:0048812	neuron projection morphogenesis	111	772	0.144	Biological Process	1.02142e-19	3.63711e-17
GO:0043231	intracellular membrane-bounded organelle	694	9927	0.07	Cellular Component	5.15677e-19	3.96703e-17
GO:0048667	cell morphogenesis involved in neuron differentiation	106	720	0.147	Biological Process	1.26262e-19	4.31615e-17
GO:0043232	intracellular non-membrane-bounded organelle	360	4219	0.085	Cellular Component	7.46222e-19	5.35787e-17
GO:0043228	non-membrane-bounded organelle	361	4249	0.085	Cellular Component	1.34748e-18	9.07019e-17
GO:0044260	cellular macromolecule metabolic process	635	8723	0.073	Biological Process	4.96719e-19	1.63268e-16
GO:0051960	regulation of nervous system development	126	959	0.131	Biological Process	5.92126e-19	1.81348e-16
GO:0030154	cell differentiation	354	4078	0.087	Biological Process	5.94167e-19	1.81348e-16
GO:0048523	negative regulation of cellular process	381	4505	0.085	Biological Process	9.92557e-19	2.92496e-16
GO:0048519	negative regulation of biological process	406	4898	0.083	Biological Process	1.09717e-18	3.12547e-16
GO:0060255	regulation of macromolecule metabolic process	468	5897	0.079	Biological Process	1.3131e-18	3.61991e-16
GO:0043170	macromolecule metabolic process	676	9500	0.071	Biological Process	1.5376e-18	4.10636e-16
GO:0000904	cell morphogenesis involved in differentiation	126	973	0.129	Biological Process	1.97163e-18	5.10593e-16
GO:1902589	single-organism organelle organization	307	3412	0.09	Biological Process	3.03978e-18	7.64058e-16
GO:0070013	intracellular organelle lumen	375	4540	0.083	Cellular Component	2.29864e-17	1.42847e-15
GO:0043233	organelle lumen	375	4541	0.083	Cellular Component	2.38741e-17	1.42847e-15
GO:0031974	membrane-enclosed lumen	375	4543	0.083	Cellular Component	2.57519e-17	1.45973e-15
GO:0060284	regulation of cell development	132	1058	0.125	Biological Process	6.48404e-18	1.58322e-15
GO:0050767	regulation of neurogenesis	113	839	0.135	Biological Process	7.40295e-18	1.75738e-15
GO:0032989	cellular component morphogenesis	180	1669	0.108	Biological Process	1.43823e-17	3.32191e-15
GO:0060322	head development	112	839	0.133	Biological Process	2.04964e-17	4.60954e-15
GO:0006464	cellular protein modification process	342	3987	0.086	Biological Process	2.50266e-17	5.34693e-15
GO:0036211	protein modification process	342	3987	0.086	Biological Process	2.50266e-17	5.34693e-15
GO:0043412	macromolecule modification	365	4343	0.084	Biological Process	2.83742e-17	5.91429e-15
GO:0008152	metabolic process	785	11663	0.067	Biological Process	2.92306e-17	5.94772e-15
GO:0050793	regulation of developmental process	247	2597	0.095	Biological Process	3.38121e-17	6.71995e-15
GO:0010646	regulation of cell communication	293	3265	0.09	Biological Process	4.06516e-17	7.89564e-15
GO:0000902	cell morphogenesis	168	1535	0.109	Biological Process	5.4536e-17	1.0357e-14
GO:0051239	regulation of multicellular organismal process	263	2854	0.092	Biological Process	1.28733e-16	2.39164e-14
GO:0061564	axon development	89	605	0.147	Biological Process	1.40289e-16	2.55088e-14
GO:0032991	macromolecular complex	446	5771	0.077	Cellular Component	4.90241e-16	2.63995e-14
GO:0048583	regulation of response to stimulus	325	3774	0.086	Biological Process	1.50536e-16	2.68016e-14
GO:0007409	axonogenesis	85	565	0.15	Biological Process	1.81787e-16	3.17052e-14
GO:0044422	organelle part	599	8408	0.071	Cellular Component	6.59232e-16	3.38092e-14
GO:0007417	central nervous system development	127	1044	0.122	Biological Process	2.26351e-16	3.86879e-14
GO:0044446	intracellular organelle part	586	8185	0.072	Cellular Component	8.54702e-16	4.18415e-14
GO:0023051	regulation of signaling	287	3221	0.089	Biological Process	2.72351e-16	4.56375e-14
GO:0048858	cell projection morphogenesis	130	1084	0.12	Biological Process	2.99374e-16	4.9201e-14
GO:2000026	regulation of multicellular organismal development	201	2003	0.1	Biological Process	3.18101e-16	5.12923e-14
GO:0009966	regulation of signal transduction	263	2875	0.091	Biological Process	3.30834e-16	5.23575e-14
GO:0009893	positive regulation of metabolic process	317	3675	0.086	Biological Process	3.58765e-16	5.57456e-14
GO:0007420	brain development	105	792	0.133	Biological Process	3.68988e-16	5.63103e-14
GO:0006996	organelle organization	362	4367	0.083	Biological Process	4.06546e-16	6.09533e-14
GO:0044237	cellular metabolic process	722	10552	0.068	Biological Process	7.55248e-16	1.11282e-13
GO:0097458	neuron part	166	1590	0.104	Cellular Component	2.96341e-15	1.38765e-13
GO:0010468	regulation of gene expression	364	4424	0.082	Biological Process	1.04936e-15	1.51997e-13
GO:0071704	organic substance metabolic process	743	10973	0.068	Biological Process	1.50108e-15	2.13804e-13
GO:0032990	cell part morphogenesis	130	1108	0.117	Biological Process	1.69684e-15	2.37725e-13
GO:0035556	intracellular signal transduction	240	2589	0.093	Biological Process	2.45888e-15	3.38928e-13
GO:0065008	regulation of biological quality	322	3802	0.085	Biological Process	2.63704e-15	3.57717e-13
GO:0032279	asymmetric synapse	49	248	0.198	Cellular Component	1.23323e-14	5.53412e-13
GO:0031323	regulation of cellular metabolic process	455	5923	0.077	Biological Process	4.37006e-15	5.8354e-13
GO:0044238	primary metabolic process	720	10588	0.068	Biological Process	6.82345e-15	8.97126e-13
GO:0060076	excitatory synapse	51	270	0.189	Cellular Component	2.33334e-14	1.0052e-12
GO:0006807	nitrogen compound metabolic process	673	9721	0.069	Biological Process	7.81342e-15	1.01172e-12
GO:0040011	locomotion	192	1947	0.099	Biological Process	1.02757e-14	1.31069e-12
GO:1901363	heterocyclic compound binding	471	6111	0.077	Molecular Function	2.24635e-15	1.32834e-12
GO:0080090	regulation of primary metabolic process	448	5838	0.077	Biological Process	1.12734e-14	1.4168e-12
GO:0098794	postsynapse	71	471	0.151	Cellular Component	3.63729e-14	1.50668e-12
GO:0019899	enzyme binding	208	2127	0.098	Molecular Function	3.73093e-15	1.65467e-12
GO:0097159	organic cyclic compound binding	473	6173	0.077	Molecular Function	5.71588e-15	2.02799e-12
GO:0051130	positive regulation of cellular component organization	143	1306	0.109	Biological Process	1.70982e-14	2.1177e-12
GO:0090304	nucleic acid metabolic process	436	5663	0.077	Biological Process	2.20008e-14	2.68598e-12
GO:0006139	nucleobase-containing compound metabolic process	478	6356	0.075	Biological Process	2.26209e-14	2.7228e-12
GO:0051171	regulation of nitrogen compound metabolic process	427	5519	0.077	Biological Process	2.37823e-14	2.82283e-12
GO:0014069	postsynaptic density	48	250	0.192	Cellular Component	7.2094e-14	2.87575e-12
GO:0045595	regulation of cell differentiation	174	1724	0.101	Biological Process	3.12112e-14	3.65385e-12
GO:0099572	postsynaptic specialization	48	252	0.19	Cellular Component	9.86702e-14	3.79528e-12
GO:0019219	regulation of nucleobase-containing compound metabolic process	334	4057	0.082	Biological Process	3.5664e-14	4.11871e-12
GO:0048513	animal organ development	300	3545	0.085	Biological Process	4.75305e-14	5.41595e-12
GO:0016070	RNA metabolic process	388	4920	0.079	Biological Process	5.95849e-14	6.70017e-12
GO:0045664	regulation of neuron differentiation	91	692	0.132	Biological Process	6.5897e-14	7.31371e-12
GO:0022607	cellular component assembly	277	3213	0.086	Biological Process	7.95876e-14	8.71994e-12
GO:0043167	ion binding	489	6504	0.075	Molecular Function	4.48712e-14	1.32669e-11
GO:0006928	movement of cell or subcellular component	191	1992	0.096	Biological Process	1.85948e-13	2.01154e-11
GO:0032879	regulation of localization	224	2470	0.091	Biological Process	3.11558e-13	3.32821e-11
GO:0051173	positive regulation of nitrogen compound metabolic process	252	2883	0.087	Biological Process	3.87292e-13	4.08617e-11
GO:0010604	positive regulation of macromolecule metabolic process	265	3077	0.086	Biological Process	4.10556e-13	4.27879e-11
GO:0051276	chromosome organization	186	1940	0.096	Biological Process	4.24615e-13	4.37199e-11
GO:0031344	regulation of cell projection organization	88	680	0.129	Biological Process	4.39851e-13	4.47496e-11
GO:0043005	neuron projection	135	1287	0.105	Cellular Component	1.31066e-12	4.8675e-11
GO:0035295	tube development	119	1056	0.113	Biological Process	5.27448e-13	5.30303e-11
GO:0051252	regulation of RNA metabolic process	310	3769	0.082	Biological Process	6.20798e-13	6.169e-11
GO:0016477	cell migration	137	1290	0.106	Biological Process	6.84047e-13	6.71939e-11
GO:0045202	synapse	107	935	0.114	Cellular Component	1.95855e-12	7.03121e-11
GO:0007411	axon guidance	54	322	0.168	Biological Process	9.07575e-13	8.81379e-11
GO:0031325	positive regulation of cellular metabolic process	263	3069	0.086	Biological Process	9.36009e-13	8.98779e-11
GO:0097447	dendritic tree	79	604	0.131	Cellular Component	2.75013e-12	9.55449e-11
GO:0051020	GTPase binding	81	595	0.136	Molecular Function	4.50979e-13	1.14291e-10
GO:0010975	regulation of neuron projection development	73	523	0.14	Biological Process	1.25264e-12	1.18945e-10
GO:0044456	synapse part	93	772	0.12	Cellular Component	3.56935e-12	1.20131e-10
GO:0007049	cell cycle	193	2064	0.094	Biological Process	1.42907e-12	1.34207e-10
GO:0044444	cytoplasmic part	587	8503	0.069	Cellular Component	4.1472e-12	1.3535e-10
GO:0043933	macromolecular complex subunit organization	264	3096	0.085	Biological Process	1.4684e-12	1.36402e-10
GO:0097485	neuron projection guidance	54	326	0.166	Biological Process	1.50619e-12	1.38408e-10
GO:0071944	cell periphery	378	4958	0.076	Cellular Component	5.91561e-12	1.87386e-10
GO:0046483	heterocycle metabolic process	489	6697	0.073	Biological Process	2.14463e-12	1.94979e-10
GO:0007163	establishment or maintenance of cell polarity	48	271	0.177	Biological Process	2.24179e-12	2.01667e-10
GO:0010605	negative regulation of macromolecule metabolic process	235	2685	0.088	Biological Process	2.94836e-12	2.62466e-10
GO:0030425	dendrite	79	619	0.128	Cellular Component	9.64956e-12	2.96931e-10
GO:0036477	somatodendritic compartment	100	880	0.114	Cellular Component	1.68366e-11	5.03696e-10
GO:0017016	Ras GTPase binding	69	483	0.143	Molecular Function	2.79778e-12	6.20407e-10
GO:0032559	adenyl ribonucleotide binding	209	2289	0.091	Molecular Function	3.35005e-12	6.60333e-10
GO:0003006	developmental process involved in reproduction	120	1113	0.108	Biological Process	8.33785e-12	7.34591e-10
GO:0030554	adenyl nucleotide binding	209	2296	0.091	Molecular Function	4.49661e-12	7.97699e-10
GO:0008144	drug binding	147	1447	0.102	Molecular Function	5.83873e-12	9.41629e-10
GO:0051674	localization of cell	150	1514	0.099	Biological Process	1.11347e-11	9.69249e-10
GO:0006725	cellular aromatic compound metabolic process	489	6758	0.072	Biological Process	1.12281e-11	9.69249e-10
GO:0005524	ATP binding	204	2234	0.091	Molecular Function	6.58173e-12	9.72999e-10
GO:0030900	forebrain development	61	416	0.147	Biological Process	1.18269e-11	1.01073e-09
GO:0032553	ribonucleotide binding	226	2553	0.089	Molecular Function	7.58082e-12	1.03449e-09
GO:0010467	gene expression	426	5716	0.075	Biological Process	1.36399e-11	1.15413e-09
GO:0022402	cell cycle process	154	1574	0.098	Biological Process	1.48006e-11	1.24006e-09
GO:0044267	cellular protein metabolic process	397	5247	0.076	Biological Process	1.54513e-11	1.28201e-09
GO:0048870	cell motility	149	1511	0.099	Biological Process	1.88485e-11	1.54884e-09
GO:0065009	regulation of molecular function	253	3004	0.084	Biological Process	2.0448e-11	1.66427e-09
GO:0017076	purine nucleotide binding	224	2544	0.088	Molecular Function	1.65547e-11	2.09772e-09
GO:0016358	dendrite development	48	290	0.166	Biological Process	2.75124e-11	2.21213e-09
GO:0050808	synapse organization	59	403	0.146	Biological Process	2.76969e-11	2.21213e-09
GO:0032555	purine ribonucleotide binding	223	2534	0.088	Molecular Function	1.97148e-11	2.33161e-09
GO:0009892	negative regulation of metabolic process	247	2929	0.084	Biological Process	3.4611e-11	2.73876e-09
GO:0051962	positive regulation of nervous system development	74	572	0.129	Biological Process	3.60622e-11	2.82589e-09
GO:0000003	reproduction	192	2125	0.09	Biological Process	3.63734e-11	2.82589e-09
GO:0005694	chromosome	121	1181	0.102	Cellular Component	1.04287e-10	3.0356e-09
GO:0044093	positive regulation of molecular function	156	1622	0.096	Biological Process	3.98676e-11	3.06945e-09
GO:0031267	small GTPase binding	69	508	0.136	Molecular Function	2.93645e-11	3.25579e-09
GO:0045935	positive regulation of nucleobase-containing compound metabolic process	177	1917	0.092	Biological Process	4.48358e-11	3.42113e-09
GO:0022414	reproductive process	181	1975	0.092	Biological Process	4.77793e-11	3.61346e-09
GO:0007166	cell surface receptor signaling pathway	219	2526	0.087	Biological Process	5.34405e-11	4.00616e-09
GO:0051172	negative regulation of nitrogen compound metabolic process	205	2322	0.088	Biological Process	5.39095e-11	4.00618e-09
GO:0007264	small GTPase mediated signal transduction	66	487	0.136	Biological Process	5.80712e-11	4.27825e-09
GO:0030054	cell junction	109	1031	0.106	Cellular Component	1.58605e-10	4.49521e-09
GO:0097367	carbohydrate derivative binding	245	2878	0.085	Molecular Function	4.35806e-11	4.54776e-09
GO:0043234	protein complex	356	4718	0.075	Cellular Component	1.69339e-10	4.67635e-09
GO:0000166	nucleotide binding	244	2867	0.085	Molecular Function	4.9949e-11	4.76469e-09
GO:1901265	nucleoside phosphate binding	244	2868	0.085	Molecular Function	5.17656e-11	4.76469e-09
GO:0035639	purine ribonucleoside triphosphate binding	217	2473	0.088	Molecular Function	5.37169e-11	4.76469e-09
GO:0005886	plasma membrane	356	4722	0.075	Cellular Component	1.89338e-10	5.09791e-09
GO:0043168	anion binding	278	3386	0.082	Molecular Function	6.83698e-11	5.53994e-09
GO:0001882	nucleoside binding	218	2494	0.087	Molecular Function	6.87027e-11	5.53994e-09
GO:0051179	localization	472	6550	0.072	Biological Process	8.7013e-11	6.35567e-09
GO:0032550	purine ribonucleoside binding	217	2486	0.087	Molecular Function	8.79572e-11	6.75088e-09
GO:0001883	purine nucleoside binding	217	2487	0.087	Molecular Function	9.1331e-11	6.75088e-09
GO:0032549	ribonucleoside binding	217	2489	0.087	Molecular Function	9.84593e-11	6.98667e-09
GO:0010628	positive regulation of gene expression	179	1966	0.091	Biological Process	1.07901e-10	7.8146e-09
GO:2000112	regulation of cellular macromolecule biosynthetic process	316	4026	0.078	Biological Process	1.2283e-10	8.82103e-09
GO:0044702	single organism reproductive process	164	1758	0.093	Biological Process	1.24775e-10	8.88603e-09
GO:0031324	negative regulation of cellular metabolic process	221	2579	0.086	Biological Process	1.27826e-10	9.02811e-09
GO:0021537	telencephalon development	44	263	0.167	Biological Process	1.29938e-10	9.10204e-09
GO:0042995	cell projection	185	2101	0.088	Cellular Component	3.58285e-10	9.41152e-09
GO:1901360	organic cyclic compound metabolic process	493	6926	0.071	Biological Process	1.4972e-10	1.04025e-08
GO:0044085	cellular component biogenesis	296	3726	0.079	Biological Process	1.77124e-10	1.22073e-08
GO:0007010	cytoskeleton organization	133	1346	0.099	Biological Process	2.39246e-10	1.63568e-08
GO:1902531	regulation of intracellular signal transduction	156	1662	0.094	Biological Process	2.48349e-10	1.68444e-08
GO:0022603	regulation of anatomical structure morphogenesis	117	1134	0.103	Biological Process	2.5149e-10	1.69231e-08
GO:0048585	negative regulation of response to stimulus	144	1499	0.096	Biological Process	2.81845e-10	1.88176e-08
GO:0010720	positive regulation of cell development	76	623	0.122	Biological Process	3.19544e-10	2.11692e-08
GO:0031328	positive regulation of cellular biosynthetic process	179	1993	0.09	Biological Process	3.26253e-10	2.14474e-08
GO:0050769	positive regulation of neurogenesis	65	497	0.131	Biological Process	3.72347e-10	2.42907e-08
GO:0010557	positive regulation of macromolecule biosynthetic process	172	1897	0.091	Biological Process	3.80267e-10	2.46194e-08
GO:0045934	negative regulation of nucleobase-containing compound metabolic process	147	1547	0.095	Biological Process	3.8435e-10	2.46967e-08
GO:0034641	cellular nitrogen compound metabolic process	512	7291	0.07	Biological Process	4.13117e-10	2.6347e-08
GO:0010556	regulation of macromolecule biosynthetic process	319	4116	0.078	Biological Process	4.3301e-10	2.74111e-08
GO:0016569	covalent chromatin modification	66	511	0.129	Biological Process	4.62169e-10	2.90419e-08
GO:0032774	RNA biosynthetic process	299	3806	0.079	Biological Process	4.83802e-10	3.01794e-08
GO:0005700	polytene chromosome	21	78	0.269	Cellular Component	1.41626e-09	3.63168e-08
GO:0016740	transferase activity	257	3131	0.082	Molecular Function	5.32544e-10	3.63359e-08
GO:0033036	macromolecule localization	267	3321	0.08	Biological Process	6.63419e-10	4.10839e-08
GO:0009887	organ morphogenesis	119	1179	0.101	Biological Process	6.71902e-10	4.13099e-08
GO:0006351	transcription, DNA-templated	296	3771	0.078	Biological Process	6.86429e-10	4.17291e-08
GO:0065007	biological regulation	794	12428	0.064	Biological Process	6.88486e-10	4.17291e-08
GO:0016570	histone modification	64	495	0.129	Biological Process	8.19464e-10	4.89763e-08
GO:0031326	regulation of cellular biosynthetic process	327	4265	0.077	Biological Process	8.19518e-10	4.89763e-08
GO:0050803	regulation of synapse structure or activity	54	385	0.14	Biological Process	9.65397e-10	5.72937e-08
GO:0009891	positive regulation of biosynthetic process	179	2021	0.089	Biological Process	9.87033e-10	5.81737e-08
GO:0097659	nucleic acid-templated transcription	296	3786	0.078	Biological Process	1.06553e-09	6.23699e-08
GO:0051254	positive regulation of RNA metabolic process	158	1725	0.092	Biological Process	1.12247e-09	6.52558e-08
GO:0007416	synapse assembly	37	212	0.175	Biological Process	1.15643e-09	6.66854e-08
GO:0051641	cellular localization	296	3789	0.078	Biological Process	1.16266e-09	6.66854e-08
GO:0006355	regulation of transcription, DNA-templated	281	3556	0.079	Biological Process	1.18317e-09	6.71687e-08
GO:0009889	regulation of biosynthetic process	330	4326	0.076	Biological Process	1.18681e-09	6.71687e-08
GO:0040012	regulation of locomotion	97	905	0.107	Biological Process	1.39022e-09	7.81635e-08
GO:0006793	phosphorus metabolic process	265	3316	0.08	Biological Process	1.46709e-09	8.19458e-08
GO:0010558	negative regulation of macromolecule biosynthetic process	148	1592	0.093	Biological Process	1.52805e-09	8.47968e-08
GO:0030424	axon	77	675	0.114	Cellular Component	3.54115e-09	8.69437e-08
GO:0044463	cell projection part	133	1416	0.094	Cellular Component	3.55202e-09	8.69437e-08
GO:0016568	chromatin modification	76	647	0.117	Biological Process	1.80492e-09	9.95149e-08
GO:0010629	negative regulation of gene expression	161	1781	0.09	Biological Process	1.96241e-09	1.07505e-07
GO:1903506	regulation of nucleic acid-templated transcription	281	3574	0.079	Biological Process	2.01417e-09	1.09464e-07
GO:0006796	phosphate-containing compound metabolic process	258	3219	0.08	Biological Process	2.02379e-09	1.09464e-07
GO:1903508	positive regulation of nucleic acid-templated transcription	151	1643	0.092	Biological Process	2.24144e-09	1.1973e-07
GO:0031346	positive regulation of cell projection organization	54	394	0.137	Biological Process	2.24161e-09	1.1973e-07
GO:2001141	regulation of RNA biosynthetic process	281	3578	0.079	Biological Process	2.26421e-09	1.20186e-07
GO:0072358	cardiovascular system development	107	1044	0.102	Biological Process	2.31795e-09	1.21529e-07
GO:0072359	circulatory system development	107	1044	0.102	Biological Process	2.31795e-09	1.21529e-07
GO:0010648	negative regulation of cell communication	127	1312	0.097	Biological Process	2.34949e-09	1.22431e-07
GO:0007265	Ras protein signal transduction	51	362	0.141	Biological Process	2.43261e-09	1.25994e-07
GO:0051049	regulation of transport	155	1703	0.091	Biological Process	2.60829e-09	1.3428e-07
GO:0008104	protein localization	239	2940	0.081	Biological Process	2.84463e-09	1.44958e-07
GO:2000113	negative regulation of cellular macromolecule biosynthetic process	142	1523	0.093	Biological Process	2.87784e-09	1.44958e-07
GO:1902680	positive regulation of RNA biosynthetic process	151	1649	0.092	Biological Process	2.88114e-09	1.44958e-07
GO:0070727	cellular macromolecule localization	174	1977	0.088	Biological Process	2.90048e-09	1.44958e-07
GO:0045893	positive regulation of transcription, DNA-templated	146	1579	0.092	Biological Process	2.90052e-09	1.44958e-07
GO:0048729	tissue morphogenesis	92	854	0.108	Biological Process	2.96054e-09	1.47098e-07
GO:0044451	nucleoplasm part	116	1195	0.097	Cellular Component	6.48375e-09	1.55178e-07
GO:0035239	tube morphogenesis	85	767	0.111	Biological Process	3.25386e-09	1.60737e-07
GO:0003676	nucleic acid binding	292	3717	0.079	Molecular Function	2.47462e-09	1.62592e-07
GO:0051240	positive regulation of multicellular organismal process	146	1585	0.092	Biological Process	3.74002e-09	1.83691e-07
GO:0019827	stem cell population maintenance	33	183	0.18	Biological Process	3.90237e-09	1.9057e-07
GO:0034613	cellular protein localization	171	1943	0.088	Biological Process	4.12408e-09	2.00252e-07
GO:0044427	chromosomal part	104	1039	0.1	Cellular Component	8.69961e-09	2.03684e-07
GO:0019538	protein metabolic process	433	6062	0.071	Biological Process	5.02898e-09	2.42812e-07
GO:0098727	maintenance of cell number	33	185	0.178	Biological Process	5.18101e-09	2.48746e-07
GO:0051253	negative regulation of RNA metabolic process	130	1372	0.095	Biological Process	5.60899e-09	2.6779e-07
GO:0048589	developmental growth	87	802	0.108	Biological Process	5.89387e-09	2.78305e-07
GO:0031399	regulation of protein modification process	162	1823	0.089	Biological Process	5.89436e-09	2.78305e-07
GO:0009968	negative regulation of signal transduction	115	1169	0.098	Biological Process	5.95189e-09	2.79477e-07
GO:0009890	negative regulation of biosynthetic process	152	1681	0.09	Biological Process	5.99699e-09	2.80056e-07
GO:0051094	positive regulation of developmental process	130	1374	0.095	Biological Process	6.1343e-09	2.84911e-07
GO:0010976	positive regulation of neuron projection development	45	307	0.147	Biological Process	6.19971e-09	2.86393e-07
GO:0023057	negative regulation of signaling	124	1293	0.096	Biological Process	6.5181e-09	2.99482e-07
GO:0018193	peptidyl-amino acid modification	116	1189	0.098	Biological Process	8.14548e-09	3.72253e-07
GO:0006468	protein phosphorylation	160	1803	0.089	Biological Process	8.23428e-09	3.74187e-07
GO:0007169	transmembrane receptor protein tyrosine kinase signaling pathway	77	682	0.113	Biological Process	8.27537e-09	3.74187e-07
GO:0033043	regulation of organelle organization	126	1326	0.095	Biological Process	8.41046e-09	3.78294e-07
GO:0048638	regulation of developmental growth	55	421	0.131	Biological Process	8.99726e-09	4.02569e-07
GO:0040008	regulation of growth	86	797	0.108	Biological Process	9.30694e-09	4.14256e-07
GO:0051961	negative regulation of nervous system development	47	333	0.141	Biological Process	9.75153e-09	4.31796e-07
GO:0003824	catalytic activity	487	6922	0.07	Molecular Function	7.09042e-09	4.49229e-07
GO:0040007	growth	116	1194	0.097	Biological Process	1.03299e-08	4.55049e-07
GO:0036094	small molecule binding	260	3264	0.08	Molecular Function	7.94573e-09	4.8606e-07
GO:0031327	negative regulation of cellular biosynthetic process	149	1654	0.09	Biological Process	1.11812e-08	4.90024e-07
GO:0006325	chromatin organization	89	840	0.106	Biological Process	1.21461e-08	5.29597e-07
GO:0034654	nucleobase-containing compound biosynthetic process	331	4433	0.075	Biological Process	1.32346e-08	5.74127e-07
GO:0022604	regulation of cell morphogenesis	72	630	0.114	Biological Process	1.55965e-08	6.73133e-07
GO:0034645	cellular macromolecule biosynthetic process	387	5349	0.072	Biological Process	1.56744e-08	6.73133e-07
GO:2000145	regulation of cell motility	83	768	0.108	Biological Process	1.59741e-08	6.82573e-07
GO:0021543	pallium development	32	184	0.174	Biological Process	1.66522e-08	7.08009e-07
GO:0045666	positive regulation of neuron differentiation	53	406	0.131	Biological Process	1.72514e-08	7.29853e-07
GO:0051056	regulation of small GTPase mediated signal transduction	44	307	0.143	Biological Process	1.81883e-08	7.657e-07
GO:0007167	enzyme linked receptor protein signaling pathway	99	978	0.101	Biological Process	1.82865e-08	7.66062e-07
GO:0016301	kinase activity	109	1097	0.099	Molecular Function	1.5339e-08	9.07044e-07
GO:0071495	cellular response to endogenous stimulus	125	1334	0.094	Biological Process	2.20789e-08	9.20419e-07
GO:0003682	chromatin binding	69	588	0.117	Molecular Function	1.61045e-08	9.21591e-07
GO:0016310	phosphorylation	185	2195	0.084	Biological Process	2.28587e-08	9.48304e-07
GO:0002009	morphogenesis of an epithelium	77	699	0.11	Biological Process	2.40858e-08	9.93453e-07
GO:0045597	positive regulation of cell differentiation	97	957	0.101	Biological Process	2.41795e-08	9.93453e-07
GO:0016071	mRNA metabolic process	88	841	0.105	Biological Process	2.64599e-08	1.07885e-06
GO:0051270	regulation of cellular component movement	89	854	0.104	Biological Process	2.65106e-08	1.07885e-06
GO:0044087	regulation of cellular component biogenesis	97	959	0.101	Biological Process	2.68064e-08	1.08572e-06
GO:0022412	cellular process involved in reproduction in multicellular organism	75	676	0.111	Biological Process	2.73713e-08	1.10337e-06
GO:0016772	transferase activity, transferring phosphorus-containing groups	139	1513	0.092	Molecular Function	2.06238e-08	1.14333e-06
GO:0044708	single-organism behavior	67	578	0.116	Biological Process	2.88597e-08	1.15791e-06
GO:0051301	cell division	104	1055	0.099	Biological Process	3.08306e-08	1.23121e-06
GO:0006935	chemotaxis	72	642	0.112	Biological Process	3.38952e-08	1.3473e-06
GO:0016055	Wnt signaling pathway	56	450	0.124	Biological Process	3.68963e-08	1.4598e-06
GO:0000785	chromatin	70	633	0.111	Cellular Component	6.51423e-08	1.49273e-06
GO:0007276	gamete generation	96	955	0.101	Biological Process	4.29622e-08	1.68709e-06
GO:0043087	regulation of GTPase activity	56	452	0.124	Biological Process	4.3036e-08	1.68709e-06
GO:0043085	positive regulation of catalytic activity	121	1295	0.093	Biological Process	4.4861e-08	1.7506e-06
GO:0060429	epithelium development	131	1435	0.091	Biological Process	4.59755e-08	1.78594e-06
GO:0010647	positive regulation of cell communication	147	1667	0.088	Biological Process	5.5945e-08	2.16337e-06
GO:0008283	cell proliferation	161	1875	0.086	Biological Process	6.89495e-08	2.6428e-06
GO:0048813	dendrite morphogenesis	32	195	0.164	Biological Process	6.89614e-08	2.6428e-06
GO:0048477	oogenesis	46	344	0.134	Biological Process	7.40595e-08	2.8255e-06
GO:0042330	taxis	72	655	0.11	Biological Process	7.61018e-08	2.89052e-06
GO:0009888	tissue development	180	2158	0.083	Biological Process	7.85128e-08	2.9689e-06
GO:0044297	cell body	73	683	0.107	Cellular Component	1.33313e-07	2.99121e-06
GO:0060341	regulation of cellular localization	117	1253	0.093	Biological Process	7.97723e-08	3.00323e-06
GO:0050790	regulation of catalytic activity	178	2130	0.084	Biological Process	8.28197e-08	3.10429e-06
GO:0030029	actin filament-based process	77	721	0.107	Biological Process	8.8943e-08	3.31924e-06
GO:0009059	macromolecule biosynthetic process	390	5477	0.071	Biological Process	9.52273e-08	3.53832e-06
GO:0043197	dendritic spine	29	174	0.167	Cellular Component	1.66546e-07	3.6606e-06
GO:0023056	positive regulation of signaling	143	1625	0.088	Biological Process	9.94558e-08	3.67825e-06
GO:0010769	regulation of cell morphogenesis involved in differentiation	50	393	0.127	Biological Process	9.98541e-08	3.67825e-06
GO:0043547	positive regulation of GTPase activity	49	382	0.128	Biological Process	1.03953e-07	3.81278e-06
GO:0021987	cerebral cortex development	24	123	0.195	Biological Process	1.10099e-07	4.02098e-06
GO:0044309	neuron spine	29	175	0.166	Cellular Component	1.89005e-07	4.07117e-06
GO:0016773	phosphotransferase activity, alcohol group as acceptor	94	931	0.101	Molecular Function	7.75424e-08	4.16849e-06
GO:0006950	response to stress	320	4346	0.074	Biological Process	1.20898e-07	4.39659e-06
GO:0097060	synaptic membrane	43	325	0.132	Cellular Component	2.0866e-07	4.4064e-06
GO:1902679	negative regulation of RNA biosynthetic process	119	1291	0.092	Biological Process	1.23027e-07	4.45503e-06
GO:0008380	RNA splicing	62	539	0.115	Biological Process	1.26795e-07	4.57212e-06
GO:0032268	regulation of cellular protein metabolic process	207	2581	0.08	Biological Process	1.37114e-07	4.91695e-06
GO:0044089	positive regulation of cellular component biogenesis	61	528	0.116	Biological Process	1.37509e-07	4.91695e-06
GO:1903507	negative regulation of nucleic acid-templated transcription	118	1280	0.092	Biological Process	1.39028e-07	4.95054e-06
GO:0030334	regulation of cell migration	76	717	0.106	Biological Process	1.46961e-07	5.21133e-06
GO:0050807	regulation of synapse organization	34	223	0.152	Biological Process	1.70099e-07	6.00687e-06
GO:0007612	learning	29	173	0.168	Biological Process	1.76338e-07	6.20158e-06
GO:0098742	cell-cell adhesion via plasma-membrane adhesion molecules	33	214	0.154	Biological Process	1.96544e-07	6.88386e-06
GO:0019953	sexual reproduction	108	1150	0.094	Biological Process	1.99787e-07	6.9689e-06
GO:0044459	plasma membrane part	209	2668	0.078	Cellular Component	3.43835e-07	7.12135e-06
GO:0030010	establishment of cell polarity	27	155	0.174	Biological Process	2.09157e-07	7.2661e-06
GO:0045892	negative regulation of transcription, DNA-templated	115	1249	0.092	Biological Process	2.17823e-07	7.52198e-06
GO:0007281	germ cell development	61	535	0.114	Biological Process	2.1876e-07	7.52198e-06
GO:0034330	cell junction organization	37	257	0.144	Biological Process	2.19164e-07	7.52198e-06
GO:0043025	neuronal cell body	66	611	0.108	Cellular Component	3.7021e-07	7.52295e-06
GO:0001067	regulatory region nucleic acid binding	86	839	0.103	Molecular Function	1.49364e-07	7.7933e-06
GO:0048584	positive regulation of response to stimulus	171	2058	0.083	Biological Process	2.3285e-07	7.95976e-06
GO:0001667	ameboidal-type cell migration	50	405	0.123	Biological Process	2.55364e-07	8.69459e-06
GO:0005856	cytoskeleton	163	1978	0.082	Cellular Component	4.49436e-07	8.96375e-06
GO:0060562	epithelial tube morphogenesis	57	489	0.117	Biological Process	2.64345e-07	8.96465e-06
GO:0051963	regulation of synapse assembly	25	138	0.181	Biological Process	2.70541e-07	9.1385e-06
GO:0045211	postsynaptic membrane	35	246	0.142	Cellular Component	5.02778e-07	9.84531e-06
GO:0007292	female gamete generation	50	407	0.123	Biological Process	2.97152e-07	9.99788e-06
GO:0065003	macromolecular complex assembly	173	2096	0.083	Biological Process	3.03635e-07	1.01759e-05
GO:0051246	regulation of protein metabolic process	215	2733	0.079	Biological Process	3.24523e-07	1.08335e-05
GO:0004672	protein kinase activity	76	718	0.106	Molecular Function	2.31013e-07	1.1709e-05
GO:0000278	mitotic cell cycle	102	1081	0.094	Biological Process	3.59836e-07	1.19656e-05
GO:0003677	DNA binding	207	2577	0.08	Molecular Function	2.54975e-07	1.23499e-05
GO:0000975	regulatory region DNA binding	85	837	0.102	Molecular Function	2.64542e-07	1.23499e-05
GO:0044212	transcription regulatory region DNA binding	85	837	0.102	Molecular Function	2.64542e-07	1.23499e-05
GO:0030036	actin cytoskeleton organization	69	644	0.107	Biological Process	3.77027e-07	1.24886e-05
GO:0007155	cell adhesion	124	1390	0.089	Biological Process	3.88031e-07	1.28035e-05
GO:1903311	regulation of mRNA metabolic process	37	263	0.141	Biological Process	3.94177e-07	1.29563e-05
GO:0019438	aromatic compound biosynthetic process	341	4738	0.072	Biological Process	3.99622e-07	1.30849e-05
GO:0007610	behavior	95	988	0.096	Biological Process	4.02764e-07	1.30875e-05
GO:0071103	DNA conformation change	95	988	0.096	Biological Process	4.02764e-07	1.30875e-05
GO:0009967	positive regulation of signal transduction	128	1451	0.088	Biological Process	4.52942e-07	1.46623e-05
GO:0007611	learning or memory	41	309	0.133	Biological Process	4.65213e-07	1.50027e-05
GO:0050768	negative regulation of neurogenesis	40	298	0.134	Biological Process	4.73194e-07	1.52027e-05
GO:0048609	multicellular organismal reproductive process	108	1171	0.092	Biological Process	4.8786e-07	1.56152e-05
GO:2001222	regulation of neuron migration	13	43	0.302	Biological Process	4.91552e-07	1.56746e-05
GO:0015630	microtubule cytoskeleton	104	1138	0.091	Cellular Component	8.17736e-07	1.57268e-05
GO:0007507	heart development	65	598	0.109	Biological Process	4.97409e-07	1.58024e-05
GO:0019220	regulation of phosphate metabolic process	138	1598	0.086	Biological Process	5.11362e-07	1.61855e-05
GO:0045216	cell-cell junction organization	33	223	0.148	Biological Process	5.19803e-07	1.6392e-05
GO:0051174	regulation of phosphorus metabolic process	138	1599	0.086	Biological Process	5.29786e-07	1.66454e-05
GO:0033267	axon part	51	439	0.116	Cellular Component	9.62954e-07	1.81122e-05
GO:0031252	cell leading edge	46	379	0.121	Cellular Component	9.75404e-07	1.81122e-05
GO:0022610	biological adhesion	124	1402	0.088	Biological Process	6.12133e-07	1.91622e-05
GO:0006397	mRNA processing	62	564	0.11	Biological Process	6.23368e-07	1.94427e-05
GO:0098590	plasma membrane region	99	1075	0.092	Cellular Component	1.09028e-06	1.99023e-05
GO:0003002	regionalization	60	540	0.111	Biological Process	6.63049e-07	2.06052e-05
GO:0050789	regulation of biological process	752	11935	0.063	Biological Process	6.70995e-07	2.07503e-05
GO:0051704	multi-organism process	223	2883	0.077	Biological Process	6.72575e-07	2.07503e-05
GO:0006470	protein dephosphorylation	46	371	0.124	Biological Process	6.8048e-07	2.09186e-05
GO:0051345	positive regulation of hydrolase activity	72	694	0.104	Biological Process	7.14355e-07	2.18813e-05
GO:0018130	heterocycle biosynthetic process	343	4799	0.071	Biological Process	7.42447e-07	2.26605e-05
GO:0051093	negative regulation of developmental process	90	934	0.096	Biological Process	7.57235e-07	2.30296e-05
GO:0046907	intracellular transport	175	2158	0.081	Biological Process	8.17741e-07	2.47816e-05
GO:0050770	regulation of axonogenesis	30	196	0.153	Biological Process	8.21733e-07	2.48123e-05
GO:0060996	dendritic spine development	20	100	0.2	Biological Process	8.24559e-07	2.48123e-05
GO:0030027	lamellipodium	28	182	0.154	Cellular Component	1.44023e-06	2.58521e-05
GO:0045295	gamma-catenin binding	7	11	0.636	Molecular Function	5.77771e-07	2.62812e-05
GO:0000226	microtubule cytoskeleton organization	64	597	0.107	Biological Process	9.86521e-07	2.95818e-05
GO:0051321	meiotic cell cycle	49	412	0.119	Biological Process	1.02115e-06	3.0513e-05
GO:0060627	regulation of vesicle-mediated transport	57	510	0.112	Biological Process	1.04777e-06	3.11996e-05
GO:0051336	regulation of hydrolase activity	105	1148	0.091	Biological Process	1.05593e-06	3.13333e-05
GO:0032504	multicellular organism reproduction	108	1191	0.091	Biological Process	1.1009e-06	3.25546e-05
GO:0045927	positive regulation of growth	40	308	0.13	Biological Process	1.11763e-06	3.29353e-05
GO:0046578	regulation of Ras protein signal transduction	32	220	0.145	Biological Process	1.13484e-06	3.33275e-05
GO:0004674	protein serine/threonine kinase activity	56	488	0.115	Molecular Function	7.69602e-07	3.41319e-05
GO:0001654	eye development	59	537	0.11	Biological Process	1.18913e-06	3.48025e-05
GO:1902494	catalytic complex	155	1906	0.081	Cellular Component	2.00173e-06	3.5342e-05
GO:0009790	embryo development	122	1392	0.088	Biological Process	1.21799e-06	3.55255e-05
GO:0044249	cellular biosynthetic process	460	6777	0.068	Biological Process	1.27693e-06	3.71177e-05
GO:0010631	epithelial cell migration	38	287	0.132	Biological Process	1.28185e-06	3.71346e-05
GO:0060070	canonical Wnt signaling pathway	36	265	0.136	Biological Process	1.31821e-06	3.80589e-05
GO:0051234	establishment of localization	377	5387	0.07	Biological Process	1.34995e-06	3.87479e-05
GO:1901576	organic substance biosynthetic process	464	6848	0.068	Biological Process	1.35114e-06	3.87479e-05
GO:0030427	site of polarized growth	32	229	0.14	Cellular Component	2.28338e-06	3.96645e-05
GO:0090132	epithelium migration	38	288	0.132	Biological Process	1.39717e-06	3.98414e-05
GO:0051726	regulation of cell cycle	107	1183	0.09	Biological Process	1.3986e-06	3.98414e-05
GO:0032880	regulation of protein localization	86	894	0.096	Biological Process	1.44893e-06	4.1138e-05
GO:0071310	cellular response to organic substance	186	2346	0.079	Biological Process	1.54365e-06	4.36823e-05
GO:0006396	RNA processing	116	1313	0.088	Biological Process	1.55538e-06	4.3869e-05
GO:0044265	cellular macromolecule catabolic process	111	1243	0.089	Biological Process	1.61139e-06	4.52992e-05
GO:0048639	positive regulation of developmental growth	31	213	0.146	Biological Process	1.64127e-06	4.59877e-05
GO:0016604	nuclear body	69	687	0.1	Cellular Component	2.82785e-06	4.83428e-05
GO:0044877	macromolecular complex binding	164	1985	0.083	Molecular Function	1.14708e-06	4.96324e-05
GO:0050794	regulation of cellular process	724	11465	0.063	Biological Process	1.77765e-06	4.96465e-05
GO:1902580	single-organism cellular localization	123	1419	0.087	Biological Process	1.92267e-06	5.35215e-05
GO:0006403	RNA localization	39	304	0.128	Biological Process	2.06106e-06	5.70761e-05
GO:0040029	regulation of gene expression, epigenetic	46	386	0.119	Biological Process	2.06372e-06	5.70761e-05
GO:1901564	organonitrogen compound metabolic process	396	5727	0.069	Biological Process	2.1786e-06	6.0059e-05
GO:0006915	apoptotic process	146	1759	0.083	Biological Process	2.24421e-06	6.16688e-05
GO:1990234	transferase complex	95	1049	0.091	Cellular Component	3.73062e-06	6.27794e-05
GO:0006810	transport	369	5281	0.07	Biological Process	2.29333e-06	6.28168e-05
GO:0007267	cell-cell signaling	121	1396	0.087	Biological Process	2.36025e-06	6.44432e-05
GO:0050773	regulation of dendrite development	26	165	0.158	Biological Process	2.51924e-06	6.8565e-05
GO:0008219	cell death	162	2002	0.081	Biological Process	2.61298e-06	7.08906e-05
GO:0016265	death	162	2003	0.081	Biological Process	2.69144e-06	7.27881e-05
GO:0051649	establishment of localization in cell	242	3236	0.075	Biological Process	2.76315e-06	7.44918e-05
GO:1901362	organic cyclic compound biosynthetic process	347	4928	0.07	Biological Process	2.78796e-06	7.48729e-05
GO:0009791	post-embryonic development	53	476	0.111	Biological Process	2.80185e-06	7.48729e-05
GO:0035220	wing disc development	21	117	0.179	Biological Process	2.80357e-06	7.48729e-05
GO:0007423	sensory organ development	74	747	0.099	Biological Process	2.81759e-06	7.50128e-05
GO:0009058	biosynthetic process	468	6957	0.067	Biological Process	2.89078e-06	7.67224e-05
GO:1990837	sequence-specific double-stranded DNA binding	80	811	0.099	Molecular Function	1.90815e-06	8.05967e-05
GO:0044454	nuclear chromosome part	66	658	0.1	Cellular Component	4.87907e-06	8.08425e-05
GO:0048646	anatomical structure formation involved in morphogenesis	118	1361	0.087	Biological Process	3.15061e-06	8.33596e-05
GO:1903827	regulation of cellular protein localization	55	503	0.109	Biological Process	3.1681e-06	8.35635e-05
GO:0090130	tissue migration	38	298	0.128	Biological Process	3.21452e-06	8.45271e-05
GO:0051050	positive regulation of transport	84	886	0.095	Biological Process	3.42991e-06	8.99141e-05
GO:0001764	neuron migration	26	168	0.155	Biological Process	3.54939e-06	9.27618e-05
GO:0033554	cellular response to stress	194	2499	0.078	Biological Process	3.56259e-06	9.28229e-05
GO:0010721	negative regulation of cell development	44	370	0.119	Biological Process	3.62509e-06	9.41643e-05
GO:0043565	sequence-specific DNA binding	108	1198	0.09	Molecular Function	2.30033e-06	9.4902e-05
GO:0001944	vasculature development	66	647	0.102	Biological Process	3.72105e-06	9.63639e-05
GO:0050890	cognition	41	335	0.122	Biological Process	3.78786e-06	9.77977e-05
GO:0061458	reproductive system development	61	583	0.105	Biological Process	3.90489e-06	0.000100516
GO:0007156	homophilic cell adhesion via plasma membrane adhesion molecules	23	139	0.165	Biological Process	4.06589e-06	0.000104346
GO:0070887	cellular response to chemical stimulus	218	2876	0.076	Biological Process	4.08611e-06	0.000104551
GO:0019904	protein domain specific binding	74	738	0.1	Molecular Function	2.59575e-06	0.000104656
GO:0032870	cellular response to hormone stimulus	70	702	0.1	Biological Process	4.19366e-06	0.000106982
GO:0042623	ATPase activity, coupled	60	559	0.107	Molecular Function	2.85133e-06	0.000112406
GO:0034332	adherens junction organization	21	121	0.174	Biological Process	4.88182e-06	0.000124167
GO:0012501	programmed cell death	151	1860	0.081	Biological Process	5.10458e-06	0.000129447
GO:0005911	cell-cell junction	47	422	0.111	Cellular Component	8.04497e-06	0.000131279
GO:0009719	response to endogenous stimulus	151	1861	0.081	Biological Process	5.2585e-06	0.000132956
GO:0031401	positive regulation of protein modification process	101	1133	0.089	Biological Process	5.33025e-06	0.000134373
GO:0001568	blood vessel development	63	615	0.102	Biological Process	5.41167e-06	0.000136024
GO:0060541	respiratory system development	34	259	0.131	Biological Process	5.54489e-06	0.000138964
GO:0007298	border follicle cell migration	12	45	0.267	Biological Process	5.86458e-06	0.000146546
GO:0030426	growth cone	28	200	0.14	Cellular Component	9.30849e-06	0.000149631
GO:0016607	nuclear speck	42	363	0.116	Cellular Component	9.58915e-06	0.000151875
GO:0016482	cytoplasmic transport	114	1323	0.086	Biological Process	6.26881e-06	0.00015619
GO:0048608	reproductive structure development	60	579	0.104	Biological Process	6.34081e-06	0.000157243
GO:0030111	regulation of Wnt signaling pathway	37	295	0.125	Biological Process	6.34785e-06	0.000157243
GO:0008134	transcription factor binding	72	721	0.1	Molecular Function	4.11349e-06	0.000158637
GO:0051241	negative regulation of multicellular organismal process	98	1096	0.089	Biological Process	6.53469e-06	0.000161403
GO:0098589	membrane region	109	1277	0.085	Cellular Component	1.04307e-05	0.00016281
GO:0007268	synaptic transmission	70	712	0.098	Biological Process	6.8253e-06	0.000168095
GO:0060828	regulation of canonical Wnt signaling pathway	30	217	0.138	Biological Process	6.93742e-06	0.000170051
GO:0040017	positive regulation of locomotion	53	491	0.108	Biological Process	6.94451e-06	0.000170051
GO:0018105	peptidyl-serine phosphorylation	34	262	0.13	Biological Process	7.14133e-06	0.000174325
GO:0099537	trans-synaptic signaling	70	713	0.098	Biological Process	7.15986e-06	0.000174325
GO:0045944	positive regulation of transcription from RNA polymerase II promoter	101	1141	0.089	Biological Process	7.20412e-06	0.000174905
GO:0007297	ovarian follicle cell migration	12	46	0.261	Biological Process	7.52343e-06	0.000182139
GO:0006473	protein acetylation	29	207	0.14	Biological Process	7.56137e-06	0.000182541
GO:0090575	RNA polymerase II transcription factor complex	26	181	0.144	Cellular Component	1.20903e-05	0.000186017
GO:0071709	membrane assembly	8	20	0.4	Biological Process	7.728e-06	0.000186038
GO:0099536	synaptic signaling	70	715	0.098	Biological Process	7.87536e-06	0.000189053
GO:0071407	cellular response to organic cyclic compound	61	597	0.102	Biological Process	8.26434e-06	0.000197835
GO:0045665	negative regulation of neuron differentiation	31	230	0.135	Biological Process	8.29828e-06	0.000198092
GO:0009605	response to external stimulus	188	2440	0.077	Biological Process	8.4497e-06	0.000201145
GO:0097061	dendritic spine organization	16	79	0.203	Biological Process	8.61372e-06	0.00020448
GO:0019900	kinase binding	70	701	0.1	Molecular Function	5.61862e-06	0.000212073
GO:0030335	positive regulation of cell migration	46	408	0.113	Biological Process	9.12876e-06	0.000216106
GO:0003690	double-stranded DNA binding	87	931	0.093	Molecular Function	6.00321e-06	0.000221868
GO:0046872	metal ion binding	291	4015	0.072	Molecular Function	6.17671e-06	0.000223622
GO:0018209	peptidyl-serine modification	35	277	0.126	Biological Process	9.53119e-06	0.00022501
GO:0016887	ATPase activity	72	731	0.098	Molecular Function	6.66955e-06	0.000236635
GO:0022029	telencephalon cell migration	14	63	0.222	Biological Process	1.01667e-05	0.000239353
GO:0010564	regulation of cell cycle process	74	775	0.095	Biological Process	1.0439e-05	0.000245087
GO:0090316	positive regulation of intracellular protein transport	22	137	0.161	Biological Process	1.07459e-05	0.0002516
GO:0042391	regulation of membrane potential	44	386	0.114	Biological Process	1.07936e-05	0.000252027
GO:0005096	GTPase activator activity	35	271	0.129	Molecular Function	7.29226e-06	0.000253656
GO:0007548	sex differentiation	43	374	0.115	Biological Process	1.09542e-05	0.000254587
GO:0010562	positive regulation of phosphorus metabolic process	89	983	0.091	Biological Process	1.09926e-05	0.000254587
GO:0045937	positive regulation of phosphate metabolic process	89	983	0.091	Biological Process	1.09926e-05	0.000254587
GO:0006366	transcription from RNA polymerase II promoter	188	2451	0.077	Biological Process	1.11654e-05	0.000257891
GO:0044271	cellular nitrogen compound biosynthetic process	380	5548	0.068	Biological Process	1.14065e-05	0.000262748
GO:0034399	nuclear periphery	25	174	0.144	Cellular Component	1.76085e-05	0.000267104
GO:0008047	enzyme activator activity	54	501	0.108	Molecular Function	7.9279e-06	0.000270463
GO:0032386	regulation of intracellular transport	54	513	0.105	Biological Process	1.17864e-05	0.000270771
GO:0019902	phosphatase binding	28	195	0.144	Molecular Function	8.11728e-06	0.000271699
GO:1903046	meiotic cell cycle process	38	315	0.121	Biological Process	1.18723e-05	0.000272013
GO:0005001	transmembrane receptor protein tyrosine phosphatase activity	7	15	0.467	Molecular Function	9.17102e-06	0.000288252
GO:0019198	transmembrane receptor protein phosphatase activity	7	15	0.467	Molecular Function	9.17102e-06	0.000288252
GO:0000987	core promoter proximal region sequence-specific DNA binding	51	466	0.109	Molecular Function	9.26175e-06	0.000288252
GO:0001159	core promoter proximal region DNA binding	51	466	0.109	Molecular Function	9.26175e-06	0.000288252
GO:0000398	mRNA splicing, via spliceosome	42	364	0.115	Biological Process	1.26721e-05	0.000289562
GO:0000209	protein polyubiquitination	32	247	0.13	Biological Process	1.36258e-05	0.000310522
GO:0080134	regulation of response to stress	114	1346	0.085	Biological Process	1.3705e-05	0.000311497
GO:0070647	protein modification by small protein conjugation or removal	97	1102	0.088	Biological Process	1.39117e-05	0.000315356
GO:0016311	dephosphorylation	50	465	0.108	Biological Process	1.39766e-05	0.000315989
GO:0032270	positive regulation of cellular protein metabolic process	121	1449	0.084	Biological Process	1.40825e-05	0.000317545
GO:0007059	chromosome segregation	89	990	0.09	Biological Process	1.44508e-05	0.00032499
GO:0098687	chromosomal region	47	439	0.107	Cellular Component	2.25313e-05	0.000337031
GO:0001738	morphogenesis of a polarized epithelium	20	120	0.167	Biological Process	1.52294e-05	0.000341602
GO:0044703	multi-organism reproductive process	115	1364	0.084	Biological Process	1.53554e-05	0.000343527
GO:0043169	cation binding	294	4093	0.072	Molecular Function	1.1491e-05	0.000351466
GO:1903047	mitotic cell cycle process	81	881	0.092	Biological Process	1.60182e-05	0.00035742
GO:0007389	pattern specification process	66	677	0.097	Biological Process	1.64137e-05	0.000365291
GO:0044798	nuclear transcription factor complex	28	211	0.133	Cellular Component	2.55131e-05	0.000376406
GO:0051247	positive regulation of protein metabolic process	126	1529	0.082	Biological Process	1.72391e-05	0.000382189
GO:0016567	protein ubiquitination	80	869	0.092	Biological Process	1.72797e-05	0.000382189
GO:0007626	locomotory behavior	34	273	0.125	Biological Process	1.73077e-05	0.000382189
GO:0001508	action potential	21	131	0.16	Biological Process	1.73966e-05	0.000382189
GO:2001236	regulation of extrinsic apoptotic signaling pathway	21	131	0.16	Biological Process	1.73966e-05	0.000382189
GO:0021885	forebrain cell migration	14	66	0.212	Biological Process	1.7924e-05	0.000392766
GO:0007444	imaginal disc development	25	173	0.145	Biological Process	1.84423e-05	0.000403089
GO:0000122	negative regulation of transcription from RNA polymerase II promoter	75	802	0.094	Biological Process	1.87162e-05	0.000406994
GO:0098609	cell-cell adhesion	75	802	0.094	Biological Process	1.87162e-05	0.000406994
GO:0021795	cerebral cortex cell migration	12	50	0.24	Biological Process	1.89781e-05	0.000410975
GO:1902578	single-organism localization	349	5061	0.069	Biological Process	1.90517e-05	0.000410975
GO:0034329	cell junction assembly	27	195	0.138	Biological Process	1.91315e-05	0.000410975
GO:0048167	regulation of synaptic plasticity	27	195	0.138	Biological Process	1.91315e-05	0.000410975
GO:0010941	regulation of cell death	128	1562	0.082	Biological Process	1.91397e-05	0.000410975
GO:0008013	beta-catenin binding	16	81	0.198	Molecular Function	1.36706e-05	0.000411044
GO:0070603	SWI/SNF superfamily-type complex	15	78	0.192	Cellular Component	2.82712e-05	0.00041146
GO:0051965	positive regulation of synapse assembly	16	84	0.19	Biological Process	1.94776e-05	0.000417183
GO:0043067	regulation of programmed cell death	119	1430	0.083	Biological Process	1.95512e-05	0.000417711
GO:0006511	ubiquitin-dependent protein catabolic process	68	708	0.096	Biological Process	1.98287e-05	0.000422583
GO:0030695	GTPase regulator activity	37	303	0.122	Molecular Function	1.46254e-05	0.000426687
GO:0003723	RNA binding	112	1306	0.086	Molecular Function	1.46719e-05	0.000426687
GO:0005912	adherens junction	33	271	0.122	Cellular Component	3.04672e-05	0.000437509
GO:0043549	regulation of kinase activity	74	791	0.094	Biological Process	2.10144e-05	0.000446739
GO:0002520	immune system development	82	902	0.091	Biological Process	2.13339e-05	0.000452125
GO:0032446	protein modification by small protein conjugation	83	916	0.091	Biological Process	2.13736e-05	0.000452125
GO:0000377	RNA splicing, via transesterification reactions with bulged adenosine as nucleophile	42	372	0.113	Biological Process	2.1427e-05	0.000452136
GO:0006892	post-Golgi vesicle-mediated transport	19	113	0.168	Biological Process	2.1728e-05	0.000457357
GO:0070161	anchoring junction	34	284	0.12	Cellular Component	3.30532e-05	0.000468398
GO:0010770	positive regulation of cell morphogenesis involved in differentiation	28	208	0.135	Biological Process	2.28945e-05	0.000480728
GO:0006893	Golgi to plasma membrane transport	13	59	0.22	Biological Process	2.31169e-05	0.000484209
GO:0014070	response to organic cyclic compound	92	1045	0.088	Biological Process	2.32718e-05	0.000486261
GO:0007017	microtubule-based process	76	821	0.093	Biological Process	2.33401e-05	0.000486498
GO:0003170	heart valve development	12	51	0.235	Biological Process	2.35343e-05	0.000489354
GO:0051272	positive regulation of cellular component movement	48	449	0.107	Biological Process	2.40391e-05	0.000498637
GO:0044430	cytoskeletal part	123	1523	0.081	Cellular Component	3.64689e-05	0.000510091
GO:0042594	response to starvation	33	266	0.124	Biological Process	2.4801e-05	0.000513194
GO:0021761	limbic system development	20	124	0.161	Biological Process	2.49929e-05	0.000515915
GO:0009314	response to radiation	53	514	0.103	Biological Process	2.51174e-05	0.000517237
GO:0045165	cell fate commitment	46	425	0.108	Biological Process	2.59653e-05	0.000532134
GO:2000147	positive regulation of cell motility	46	425	0.108	Biological Process	2.59653e-05	0.000532134
GO:0044057	regulation of system process	53	515	0.103	Biological Process	2.64883e-05	0.000541552
GO:0047485	protein N-terminus binding	19	111	0.171	Molecular Function	1.92735e-05	0.000551471
GO:0098772	molecular function regulator	134	1636	0.082	Molecular Function	1.98074e-05	0.00055775
GO:0000228	nuclear chromosome	66	703	0.094	Cellular Component	4.04756e-05	0.000558875
GO:1902582	single-organism intracellular transport	148	1874	0.079	Biological Process	2.74113e-05	0.000559087
GO:0032392	DNA geometric change	21	135	0.156	Biological Process	2.77403e-05	0.00056445
GO:0042325	regulation of phosphorylation	115	1383	0.083	Biological Process	2.82659e-05	0.000573778
GO:0031532	actin cytoskeleton reorganization	17	96	0.177	Biological Process	2.92318e-05	0.000591978
GO:0000375	RNA splicing, via transesterification reactions	42	377	0.111	Biological Process	2.94248e-05	0.000594478
GO:0001012	RNA polymerase II regulatory region DNA binding	65	663	0.098	Molecular Function	2.17516e-05	0.000602927
GO:0031503	protein complex localization	32	257	0.125	Biological Process	3.04494e-05	0.000613728
GO:0051052	regulation of DNA metabolic process	49	466	0.105	Biological Process	3.05383e-05	0.000614072
GO:0032388	positive regulation of intracellular transport	34	281	0.121	Biological Process	3.16721e-05	0.000635375
GO:0000976	transcription regulatory region sequence-specific DNA binding	69	718	0.096	Molecular Function	2.33242e-05	0.000636571
GO:0010638	positive regulation of organelle organization	62	638	0.097	Biological Process	3.25452e-05	0.000651254
GO:0016573	histone acetylation	24	168	0.143	Biological Process	3.2616e-05	0.000651254
GO:0008092	cytoskeletal protein binding	84	924	0.091	Molecular Function	2.42495e-05	0.000651798
GO:0043632	modification-dependent macromolecule catabolic process	71	761	0.093	Biological Process	3.37734e-05	0.000672791
GO:0060589	nucleoside-triphosphatase regulator activity	41	359	0.114	Molecular Function	2.57848e-05	0.000679042
GO:0019901	protein kinase binding	62	627	0.099	Molecular Function	2.60287e-05	0.000679042
GO:0000280	nuclear division	59	599	0.098	Biological Process	3.42584e-05	0.000680865
GO:0051129	negative regulation of cellular component organization	72	776	0.093	Biological Process	3.56015e-05	0.000705397
GO:0048640	negative regulation of developmental growth	20	127	0.157	Biological Process	3.56578e-05	0.000705397
GO:0042981	regulation of apoptotic process	116	1406	0.083	Biological Process	3.65925e-05	0.000722216
GO:0051338	regulation of transferase activity	83	930	0.089	Biological Process	3.67444e-05	0.000723544
GO:0048514	blood vessel morphogenesis	54	535	0.101	Biological Process	3.79895e-05	0.000746341
GO:0098793	presynapse	45	429	0.105	Cellular Component	5.49438e-05	0.000749044
GO:0042327	positive regulation of phosphorylation	81	903	0.09	Biological Process	3.83395e-05	0.000751489
GO:0017048	Rho GTPase binding	23	155	0.148	Molecular Function	3.00088e-05	0.00077153
GO:0009798	axis specification	27	203	0.133	Biological Process	3.94745e-05	0.000771966
GO:1901701	cellular response to oxygen-containing compound	89	1017	0.088	Biological Process	3.96499e-05	0.000773626
GO:0044764	multi-organism cellular process	79	876	0.09	Biological Process	3.98943e-05	0.00077662
GO:0018394	peptidyl-lysine acetylation	25	181	0.138	Biological Process	4.00859e-05	0.000778577
GO:0007616	long-term memory	13	62	0.21	Biological Process	4.04402e-05	0.000783677
GO:0009898	cytoplasmic side of plasma membrane	34	292	0.116	Cellular Component	5.82215e-05	0.000783807
GO:0042127	regulation of cell proliferation	119	1454	0.082	Biological Process	4.09587e-05	0.000791929
GO:0008026	ATP-dependent helicase activity	20	125	0.16	Molecular Function	3.25473e-05	0.000808537
GO:0070035	purine NTP-dependent helicase activity	20	125	0.16	Molecular Function	3.25473e-05	0.000808537
GO:0000978	RNA polymerase II core promoter proximal region sequence-specific DNA binding	48	450	0.107	Molecular Function	3.28155e-05	0.000808537
GO:0045296	cadherin binding	9	30	0.3	Molecular Function	3.36338e-05	0.000817347
GO:0043254	regulation of protein complex assembly	49	472	0.104	Biological Process	4.24271e-05	0.000817676
GO:0048382	mesendoderm development	6	13	0.462	Biological Process	4.24817e-05	0.000817676
GO:0014704	intercalated disc	11	48	0.229	Cellular Component	6.1546e-05	0.000818333
GO:0008582	regulation of synaptic growth at neuromuscular junction	12	54	0.222	Biological Process	4.33679e-05	0.000832859
GO:0018393	internal peptidyl-lysine acetylation	24	171	0.14	Biological Process	4.36973e-05	0.000837303
GO:0006260	DNA replication	60	618	0.097	Biological Process	4.47352e-05	0.000855273
GO:0044802	single-organism membrane organization	93	1079	0.086	Biological Process	4.70088e-05	0.000896734
GO:0019941	modification-dependent protein catabolic process	69	742	0.093	Biological Process	4.82887e-05	0.000919099
GO:0010033	response to organic substance	220	3016	0.073	Biological Process	4.87471e-05	0.000925761
GO:2001237	negative regulation of extrinsic apoptotic signaling pathway	15	81	0.185	Biological Process	4.9636e-05	0.000940553
GO:0000790	nuclear chromatin	46	447	0.103	Cellular Component	7.23999e-05	0.000950911
GO:0038127	ERBB signaling pathway	22	151	0.146	Biological Process	5.06428e-05	0.000957508
GO:0034392	negative regulation of smooth muscle cell apoptotic process	4	5	0.8	Biological Process	5.13674e-05	0.00096693
GO:0061535	glutamate secretion, neurotransmission	4	5	0.8	Biological Process	5.13674e-05	0.00096693
GO:0016363	nuclear matrix	17	104	0.163	Cellular Component	7.51827e-05	0.000975564
GO:0045596	negative regulation of cell differentiation	64	676	0.095	Biological Process	5.34893e-05	0.00100435
GO:0043543	protein acylation	30	241	0.124	Biological Process	5.35904e-05	0.00100435
GO:0021535	cell migration in hindbrain	7	19	0.368	Biological Process	5.47926e-05	0.00102463
GO:0006259	DNA metabolic process	139	1764	0.079	Biological Process	5.54952e-05	0.00103551
GO:0032269	negative regulation of cellular protein metabolic process	97	1142	0.085	Biological Process	5.63551e-05	0.00104926
GO:1902532	negative regulation of intracellular signal transduction	53	530	0.1	Biological Process	5.7267e-05	0.00106392
GO:0048471	perinuclear region of cytoplasm	66	720	0.092	Cellular Component	8.30929e-05	0.00106537
GO:0046847	filopodium assembly	13	64	0.203	Biological Process	5.74819e-05	0.0010656
GO:0006305	DNA alkylation	14	73	0.192	Biological Process	5.88566e-05	0.00108637
GO:0006306	DNA methylation	14	73	0.192	Biological Process	5.88566e-05	0.00108637
GO:0005730	nucleolus	77	876	0.088	Cellular Component	8.68805e-05	0.00110083
GO:0061024	membrane organization	103	1232	0.084	Biological Process	6.16696e-05	0.00113356
GO:0034655	nucleobase-containing compound catabolic process	55	558	0.099	Biological Process	6.16785e-05	0.00113356
GO:0006401	RNA catabolic process	41	378	0.108	Biological Process	6.70218e-05	0.00122912
GO:0050658	RNA transport	30	244	0.123	Biological Process	6.74723e-05	0.00123473
GO:0031329	regulation of cellular catabolic process	71	778	0.091	Biological Process	6.80837e-05	0.00124325
GO:0009057	macromolecule catabolic process	125	1561	0.08	Biological Process	6.8502e-05	0.00124823
GO:0007009	plasma membrane organization	38	341	0.111	Biological Process	6.90886e-05	0.00125174
GO:0006357	regulation of transcription from RNA polymerase II promoter	175	2325	0.075	Biological Process	6.91114e-05	0.00125174
GO:0042063	gliogenesis	34	292	0.116	Biological Process	6.91342e-05	0.00125174
GO:0006475	internal protein amino acid acetylation	24	176	0.136	Biological Process	6.98312e-05	0.00126169
GO:0019898	extrinsic component of membrane	33	288	0.115	Cellular Component	0.000101611	0.0012725
GO:1904949	ATPase complex	32	276	0.116	Cellular Component	0.000103083	0.00127609
GO:0033157	regulation of intracellular protein transport	29	233	0.124	Biological Process	7.11108e-05	0.00128209
GO:0042221	response to chemical	305	4410	0.069	Biological Process	7.26734e-05	0.00130657
GO:0051236	establishment of RNA localization	30	245	0.122	Biological Process	7.27739e-05	0.00130657
GO:0040013	negative regulation of locomotion	32	269	0.119	Biological Process	7.4374e-05	0.00133249
GO:0006913	nucleocytoplasmic transport	49	483	0.101	Biological Process	7.57909e-05	0.00135504
GO:1903649	regulation of cytoplasmic transport	36	318	0.113	Biological Process	7.69622e-05	0.00137311
GO:0009267	cellular response to starvation	27	211	0.128	Biological Process	7.76485e-05	0.00138247
GO:0050657	nucleic acid transport	30	246	0.122	Biological Process	7.84481e-05	0.0013938
GO:0000977	RNA polymerase II regulatory region sequence-specific DNA binding	63	658	0.096	Molecular Function	5.88524e-05	0.00141087
GO:0006349	regulation of gene expression by genetic imprinting	7	20	0.35	Biological Process	8.0135e-05	0.00142082
GO:0071417	cellular response to organonitrogen compound	53	538	0.099	Biological Process	8.47394e-05	0.00149934
GO:0042060	wound healing	50	499	0.1	Biological Process	8.7701e-05	0.00154854
GO:0060997	dendritic spine morphogenesis	12	58	0.207	Biological Process	9.12242e-05	0.00160412
GO:1904396	regulation of neuromuscular junction development	12	58	0.207	Biological Process	9.12242e-05	0.00160412
GO:0007266	Rho protein signal transduction	23	168	0.137	Biological Process	9.2258e-05	0.00161897
GO:0009792	embryo development ending in birth or egg hatching	76	856	0.089	Biological Process	9.29005e-05	0.00162422
GO:0051169	nuclear transport	49	487	0.101	Biological Process	9.29376e-05	0.00162422
GO:0009628	response to abiotic stimulus	108	1319	0.082	Biological Process	9.37852e-05	0.00163569
GO:0032878	regulation of establishment or maintenance of cell polarity	8	27	0.296	Biological Process	9.50401e-05	0.0016542
GO:0045859	regulation of protein kinase activity	67	731	0.092	Biological Process	9.58095e-05	0.0016642
GO:0003179	heart valve morphogenesis	10	42	0.238	Biological Process	0.000100813	0.00174267
GO:0050684	regulation of mRNA processing	22	158	0.139	Biological Process	0.000100992	0.00174267
GO:1903651	positive regulation of cytoplasmic transport	23	169	0.136	Biological Process	0.000101122	0.00174267
GO:0045184	establishment of protein localization	174	2326	0.075	Biological Process	0.000101142	0.00174267
GO:0048675	axon extension	20	137	0.146	Biological Process	0.000106474	0.00182973
GO:0001932	regulation of protein phosphorylation	105	1279	0.082	Biological Process	0.000106623	0.00182973
GO:0048534	hematopoietic or lymphoid organ development	76	860	0.088	Biological Process	0.000107798	0.00184617
GO:0010256	endomembrane system organization	62	665	0.093	Biological Process	0.000108053	0.00184684
GO:0051058	negative regulation of small GTPase mediated signal transduction	12	59	0.203	Biological Process	0.000108613	0.00185271
GO:0006886	intracellular protein transport	104	1265	0.082	Biological Process	0.000109022	0.00185598
GO:0048285	organelle fission	61	652	0.094	Biological Process	0.000111308	0.00189113
GO:0048511	rhythmic process	38	349	0.109	Biological Process	0.000112823	0.00191306
GO:0007126	meiotic nuclear division	32	275	0.116	Biological Process	0.000113116	0.00191423
GO:0051603	proteolysis involved in cellular protein catabolic process	72	805	0.089	Biological Process	0.000113373	0.00191479
GO:0048841	regulation of axon extension involved in axon guidance	7	21	0.333	Biological Process	0.000114274	0.00191864
GO:2000114	regulation of establishment of cell polarity	7	21	0.333	Biological Process	0.000114274	0.00191864
GO:2001224	positive regulation of neuron migration	7	21	0.333	Biological Process	0.000114274	0.00191864
GO:0002064	epithelial cell development	37	337	0.11	Biological Process	0.000116519	0.00194867
GO:0006402	mRNA catabolic process	37	337	0.11	Biological Process	0.000116519	0.00194867
GO:0007623	circadian rhythm	28	228	0.123	Biological Process	0.000118827	0.00198338
GO:0021700	developmental maturation	38	350	0.109	Biological Process	0.000119766	0.00199517
GO:0001736	establishment of planar polarity	16	97	0.165	Biological Process	0.000120107	0.00199696
GO:0044765	single-organism transport	329	4836	0.068	Biological Process	0.000121929	0.00202332
GO:0008105	asymmetric protein localization	10	43	0.233	Biological Process	0.000124677	0.0020649
GO:0010001	glial cell differentiation	27	217	0.124	Biological Process	0.000125283	0.00207093
GO:0048846	axon extension involved in axon guidance	8	28	0.286	Biological Process	0.000126409	0.00208149
GO:1902284	neuron projection extension involved in neuron projection guidance	8	28	0.286	Biological Process	0.000126409	0.00208149
GO:0060560	developmental growth involved in morphogenesis	32	277	0.116	Biological Process	0.000129588	0.00212973
GO:0009611	response to wounding	75	851	0.088	Biological Process	0.000130272	0.00213631
GO:0030518	intracellular steroid hormone receptor signaling pathway	20	139	0.144	Biological Process	0.000130488	0.00213631
GO:0007528	neuromuscular junction development	18	118	0.153	Biological Process	0.000131367	0.0021414
GO:2000243	positive regulation of reproductive process	18	118	0.153	Biological Process	0.000131367	0.0021414
GO:0071822	protein complex subunit organization	164	2182	0.075	Biological Process	0.000131551	0.0021414
GO:0042578	phosphoric ester hydrolase activity	51	508	0.1	Molecular Function	9.16027e-05	0.00216671
GO:0007164	establishment of tissue polarity	16	98	0.163	Biological Process	0.000136033	0.00220897
GO:0031400	negative regulation of protein modification process	65	712	0.091	Biological Process	0.000136219	0.00220897
GO:0060537	muscle tissue development	41	391	0.105	Biological Process	0.000141225	0.00228582
GO:0033044	regulation of chromosome organization	44	430	0.102	Biological Process	0.000143024	0.00231056
GO:0046580	negative regulation of Ras protein signal transduction	11	52	0.212	Biological Process	0.000144204	0.00232523
GO:0070615	nucleosome-dependent ATPase activity	9	34	0.265	Molecular Function	9.9981e-05	0.00233377
GO:0006323	DNA packaging	74	840	0.088	Biological Process	0.000146234	0.00235351
GO:0021637	trigeminal nerve structural organization	4	6	0.667	Biological Process	0.000147071	0.00236254
GO:0046700	heterocycle catabolic process	60	645	0.093	Biological Process	0.00014788	0.0023682
GO:1990778	protein localization to cell periphery	32	279	0.115	Biological Process	0.000148183	0.0023682
GO:0016458	gene silencing	37	341	0.109	Biological Process	0.000148255	0.0023682
GO:0012505	endomembrane system	269	3913	0.069	Cellular Component	0.000194902	0.00238534
GO:0071705	nitrogen compound transport	166	2219	0.075	Biological Process	0.000150576	0.0024008
GO:0044728	DNA methylation or demethylation	15	89	0.169	Biological Process	0.000151475	0.00241062
GO:0030097	hemopoiesis	72	813	0.089	Biological Process	0.000153207	0.00243366
GO:0035567	non-canonical Wnt signaling pathway	16	99	0.162	Biological Process	0.000153769	0.00243805
GO:0080135	regulation of cellular response to stress	69	771	0.089	Biological Process	0.000154394	0.00244343
GO:0044325	ion channel binding	18	115	0.157	Molecular Function	0.000106452	0.00245254
GO:0008278	cohesin complex	5	11	0.455	Cellular Component	0.000203878	0.00246715
GO:0007346	regulation of mitotic cell cycle	63	688	0.092	Biological Process	0.000158248	0.00249978
GO:0061548	ganglion development	7	22	0.318	Biological Process	0.000159343	0.00251245
GO:0006304	DNA modification	18	120	0.15	Biological Process	0.000163448	0.00257242
GO:0003300	cardiac muscle hypertrophy	14	80	0.175	Biological Process	0.000165201	0.00259524
GO:0097191	extrinsic apoptotic signaling pathway	24	186	0.129	Biological Process	0.000167108	0.00262037
GO:0017137	Rab GTPase binding	24	180	0.133	Molecular Function	0.000116794	0.00265632
GO:0044710	single-organism metabolic process	408	6181	0.066	Biological Process	0.00016984	0.00265834
GO:0004842	ubiquitin-protein transferase activity	49	487	0.101	Molecular Function	0.000118539	0.00266187
GO:0051493	regulation of cytoskeleton organization	50	513	0.097	Biological Process	0.000173033	0.00270337
GO:0051248	negative regulation of protein metabolic process	98	1192	0.082	Biological Process	0.000173473	0.00270529
GO:0035303	regulation of dephosphorylation	25	198	0.126	Biological Process	0.000174384	0.00271454
GO:0009987	cellular process	956	16232	0.059	Biological Process	0.000175566	0.00272798
GO:0023014	signal transduction by protein phosphorylation	71	803	0.088	Biological Process	0.000178458	0.00276789
GO:0000165	MAPK cascade	70	789	0.089	Biological Process	0.000179162	0.00277376
GO:0044248	cellular catabolic process	175	2368	0.074	Biological Process	0.000181686	0.00280776
GO:0055025	positive regulation of cardiac muscle tissue development	10	45	0.222	Biological Process	0.000186886	0.00288289
GO:0045200	establishment of neuroblast polarity	3	3	1	Biological Process	0.000188214	0.0028896
GO:0098582	innate vocalization behavior	3	3	1	Biological Process	0.000188214	0.0028896
GO:0014896	muscle hypertrophy	14	81	0.173	Biological Process	0.000189349	0.0028896
GO:0014897	striated muscle hypertrophy	14	81	0.173	Biological Process	0.000189349	0.0028896
GO:0035249	synaptic transmission, glutamatergic	14	81	0.173	Biological Process	0.000189349	0.0028896
GO:0046824	positive regulation of nucleocytoplasmic transport	14	81	0.173	Biological Process	0.000189349	0.0028896
GO:0061640	cytoskeleton-dependent cytokinesis	20	143	0.14	Biological Process	0.00019324	0.00294373
GO:0001952	regulation of cell-matrix adhesion	15	91	0.165	Biological Process	0.000195548	0.00297359
GO:0002065	columnar/cuboidal epithelial cell differentiation	30	259	0.116	Biological Process	0.000198242	0.0030092
GO:0032508	DNA duplex unwinding	18	122	0.148	Biological Process	0.000202191	0.00305828
GO:0060078	regulation of postsynaptic membrane potential	18	122	0.148	Biological Process	0.000202191	0.00305828
GO:0009725	response to hormone	88	1051	0.084	Biological Process	0.000205057	0.00309615
GO:0060324	face development	11	54	0.204	Biological Process	0.000205731	0.00310084
GO:0005938	cell cortex	36	341	0.106	Cellular Component	0.000261717	0.00310642
GO:0099568	cytoplasmic region	49	513	0.096	Cellular Component	0.000262474	0.00310642
GO:0030261	chromosome condensation	61	667	0.091	Biological Process	0.000207435	0.00312101
GO:0009880	embryonic pattern specification	22	166	0.133	Biological Process	0.000209269	0.00314309
GO:0060548	negative regulation of cell death	77	893	0.086	Biological Process	0.000210964	0.00316298
GO:0010977	negative regulation of neuron projection development	21	155	0.135	Biological Process	0.000212316	0.00317295
GO:0021932	hindbrain radial glia guided cell migration	5	11	0.455	Biological Process	0.000212371	0.00317295
GO:1901699	cellular response to nitrogen compound	59	640	0.092	Biological Process	0.000212921	0.0031756
GO:0071514	genetic imprinting	8	30	0.267	Biological Process	0.000214878	0.00319922
GO:0048190	wing disc dorsal/ventral pattern formation	7	23	0.304	Biological Process	0.000217779	0.00323676
GO:0048259	regulation of receptor-mediated endocytosis	16	102	0.157	Biological Process	0.000219602	0.00325819
GO:0035335	peptidyl-tyrosine dephosphorylation	15	92	0.163	Biological Process	0.00022147	0.00327454
GO:0050772	positive regulation of axonogenesis	15	92	0.163	Biological Process	0.00022147	0.00327454
GO:0071383	cellular response to steroid hormone stimulus	33	298	0.111	Biological Process	0.000227717	0.00334957
GO:0006461	protein complex assembly	131	1697	0.077	Biological Process	0.000227721	0.00334957
GO:0070271	protein complex biogenesis	131	1697	0.077	Biological Process	0.000227721	0.00334957
GO:0003015	heart process	27	225	0.12	Biological Process	0.000228722	0.00335852
GO:0044270	cellular nitrogen compound catabolic process	58	628	0.092	Biological Process	0.000229161	0.0033592
GO:0016192	vesicle-mediated transport	139	1820	0.076	Biological Process	0.00023102	0.00338064
GO:0042734	presynaptic membrane	15	95	0.158	Cellular Component	0.000289627	0.00339053
GO:0050673	epithelial cell proliferation	36	336	0.107	Biological Process	0.000232149	0.00339136
GO:1990351	transporter complex	47	489	0.096	Cellular Component	0.000302365	0.00350158
GO:0048738	cardiac muscle tissue development	26	214	0.121	Biological Process	0.000243447	0.00355033
GO:0035019	somatic stem cell population maintenance	12	64	0.188	Biological Process	0.000244645	0.00355567
GO:0051124	synaptic growth at neuromuscular junction	12	64	0.188	Biological Process	0.000244645	0.00355567
GO:0009952	anterior/posterior pattern specification	34	312	0.109	Biological Process	0.000249625	0.0036219
GO:0042592	homeostatic process	131	1701	0.077	Biological Process	0.000251527	0.0036433
GO:0005794	Golgi apparatus	109	1390	0.078	Cellular Component	0.000325576	0.00373027
GO:0008284	positive regulation of cell proliferation	70	799	0.088	Biological Process	0.000258659	0.00374028
GO:0003007	heart morphogenesis	30	263	0.114	Biological Process	0.000259137	0.00374085
GO:0048732	gland development	49	509	0.096	Biological Process	0.000267786	0.00385368
GO:0070201	regulation of establishment of protein localization	57	618	0.092	Biological Process	0.000267855	0.00385368
GO:0033143	regulation of intracellular steroid hormone receptor signaling pathway	13	74	0.176	Biological Process	0.000269159	0.00386594
GO:0002066	columnar/cuboidal epithelial cell development	22	169	0.13	Biological Process	0.00027085	0.0038772
GO:0010810	regulation of cell-substrate adhesion	22	169	0.13	Biological Process	0.00027085	0.0038772
GO:0051489	regulation of filopodium assembly	10	47	0.213	Biological Process	0.000273306	0.00390581
GO:0035222	wing disc pattern formation	8	31	0.258	Biological Process	0.000275183	0.00391952
GO:0044091	membrane biogenesis	8	31	0.258	Biological Process	0.000275183	0.00391952
GO:0003712	transcription cofactor activity	56	589	0.095	Molecular Function	0.000180074	0.00399315
GO:0015833	peptide transport	134	1752	0.076	Biological Process	0.000284978	0.00405228
GO:0008094	DNA-dependent ATPase activity	21	152	0.138	Molecular Function	0.000185077	0.00405343
GO:0007447	imaginal disc pattern formation	9	39	0.231	Biological Process	0.000288302	0.00409274
GO:0019787	ubiquitin-like protein transferase activity	50	510	0.098	Molecular Function	0.000190971	0.00413149
GO:0030952	establishment or maintenance of cytoskeleton polarity	7	24	0.292	Biological Process	0.00029233	0.00414304
GO:0030707	ovarian follicle cell development	17	115	0.148	Biological Process	0.000293759	0.00415639
GO:0072659	protein localization to plasma membrane	30	265	0.113	Biological Process	0.000295415	0.00417292
GO:0018205	peptidyl-lysine modification	39	379	0.103	Biological Process	0.000298724	0.00421269
GO:1902495	transmembrane transporter complex	46	480	0.096	Cellular Component	0.000372402	0.00422186
GO:0048013	ephrin receptor signaling pathway	13	75	0.173	Biological Process	0.00030878	0.00434733
GO:0016032	viral process	65	734	0.089	Biological Process	0.00031879	0.00448089
GO:0061387	regulation of extent of cell growth	17	116	0.147	Biological Process	0.00032618	0.00457378
GO:0021636	trigeminal nerve morphogenesis	4	7	0.571	Biological Process	0.000327539	0.00457378
GO:0098597	observational learning	4	7	0.571	Biological Process	0.000327539	0.00457378
GO:0099560	synaptic membrane adhesion	4	7	0.571	Biological Process	0.000327539	0.00457378
GO:1903829	positive regulation of cellular protein localization	33	304	0.109	Biological Process	0.000328211	0.00457568
GO:0000988	transcription factor activity, protein binding	62	675	0.092	Molecular Function	0.000215008	0.00459546
GO:0009953	dorsal/ventral pattern formation	23	183	0.126	Biological Process	0.000333403	0.00464049
GO:0035637	multicellular organismal signaling	20	149	0.134	Biological Process	0.000336871	0.00468114
GO:0010611	regulation of cardiac muscle hypertrophy	11	57	0.193	Biological Process	0.000338797	0.00469265
GO:0014743	regulation of muscle hypertrophy	11	57	0.193	Biological Process	0.000338797	0.00469265
GO:0034452	dynactin binding	5	11	0.455	Molecular Function	0.000222881	0.00470704
GO:1901361	organic cyclic compound catabolic process	66	750	0.088	Biological Process	0.000341662	0.00472466
GO:0034212	peptide N-acetyltransferase activity	12	63	0.19	Molecular Function	0.000230322	0.00473096
GO:0005154	epidermal growth factor receptor binding	8	30	0.267	Molecular Function	0.000230503	0.00473096
GO:0005487	nucleocytoplasmic transporter activity	7	23	0.304	Molecular Function	0.000232015	0.00473096
GO:0003008	system process	146	1945	0.075	Biological Process	0.000344308	0.00474851
GO:0048024	regulation of mRNA splicing, via spliceosome	16	106	0.151	Biological Process	0.000344498	0.00474851
GO:0030234	enzyme regulator activity	88	1045	0.084	Molecular Function	0.000236359	0.00476478
GO:0015085	calcium ion transmembrane transporter activity	22	166	0.133	Molecular Function	0.000241253	0.0048088
GO:0090630	activation of GTPase activity	13	76	0.171	Biological Process	0.000353265	0.00486151
GO:0003678	DNA helicase activity	24	189	0.127	Molecular Function	0.000248378	0.00489581
GO:0021536	diencephalon development	15	96	0.156	Biological Process	0.000357069	0.00490597
GO:0043046	DNA methylation involved in gamete generation	6	18	0.333	Biological Process	0.000358578	0.0049188
GO:0031345	negative regulation of cell projection organization	23	184	0.125	Biological Process	0.00036085	0.00494203
GO:0003730	mRNA 3'-UTR binding	13	73	0.178	Molecular Function	0.00025845	0.00503836
GO:0070577	lysine-acetylated histone binding	6	17	0.353	Molecular Function	0.000265616	0.00512177
GO:0008361	regulation of cell size	26	220	0.118	Biological Process	0.0003765	0.00514811
GO:0004725	protein tyrosine phosphatase activity	16	103	0.155	Molecular Function	0.000276291	0.00527033
GO:0007450	dorsal/ventral pattern formation, imaginal disc	7	25	0.28	Biological Process	0.000386062	0.00527043
GO:0048863	stem cell differentiation	37	358	0.103	Biological Process	0.000388177	0.00528341
GO:0070848	response to growth factor	61	683	0.089	Biological Process	0.00038825	0.00528341
GO:0010632	regulation of epithelial cell migration	23	185	0.124	Biological Process	0.000390259	0.00529566
GO:0031334	positive regulation of protein complex assembly	29	257	0.113	Biological Process	0.000390389	0.00529566
GO:0015931	nucleobase-containing compound transport	33	307	0.107	Biological Process	0.000391926	0.00530808
GO:0032433	filopodium tip	6	19	0.316	Cellular Component	0.000476171	0.00534205
GO:0006275	regulation of DNA replication	27	233	0.116	Biological Process	0.000401918	0.0054348
GO:1903308	regulation of chromatin modification	25	209	0.12	Biological Process	0.000403088	0.00544201
GO:0051347	positive regulation of transferase activity	53	573	0.092	Biological Process	0.000406418	0.00547831
GO:0031016	pancreas development	14	87	0.161	Biological Process	0.000408049	0.00549163
GO:0030155	regulation of cell adhesion	55	601	0.092	Biological Process	0.000413318	0.0055538
GO:0071363	cellular response to growth factor stimulus	59	657	0.09	Biological Process	0.000419267	0.00561778
GO:0050804	modulation of synaptic transmission	42	425	0.099	Biological Process	0.000419394	0.00561778
GO:0001934	positive regulation of protein phosphorylation	73	856	0.085	Biological Process	0.000423082	0.00565831
GO:0007613	memory	21	163	0.129	Biological Process	0.000425666	0.00568397
GO:0050919	negative chemotaxis	9	41	0.22	Biological Process	0.000429883	0.00572618
GO:0009755	hormone-mediated signaling pathway	27	234	0.115	Biological Process	0.000430167	0.00572618
GO:0042886	amide transport	135	1785	0.076	Biological Process	0.000432878	0.00575331
GO:0005085	guanyl-nucleotide exchange factor activity	33	300	0.11	Molecular Function	0.000309042	0.00577578
GO:0004003	ATP-dependent DNA helicase activity	16	104	0.154	Molecular Function	0.000309301	0.00577578
GO:0031929	TOR signaling	19	141	0.135	Biological Process	0.000446745	0.00592839
GO:0003729	mRNA binding	33	301	0.11	Molecular Function	0.000328337	0.00598154
GO:0044822	poly(A) RNA binding	33	301	0.11	Molecular Function	0.000328337	0.00598154
GO:0016791	phosphatase activity	42	416	0.101	Molecular Function	0.000330434	0.00598154
GO:1990090	cellular response to nerve growth factor stimulus	11	59	0.186	Biological Process	0.000462769	0.00613151
GO:0044257	cellular protein catabolic process	72	845	0.085	Biological Process	0.000474061	0.0062714
GO:0046822	regulation of nucleocytoplasmic transport	20	153	0.131	Biological Process	0.000477978	0.00631345
GO:0014706	striated muscle tissue development	38	375	0.101	Biological Process	0.000479228	0.00632019
GO:0051219	phosphoprotein binding	15	95	0.158	Molecular Function	0.000354212	0.00634719
GO:0051271	negative regulation of cellular component movement	28	248	0.113	Biological Process	0.000483621	0.0063683
GO:0048599	oocyte development	17	120	0.142	Biological Process	0.000488803	0.00642664
GO:0035304	regulation of protein dephosphorylation	23	188	0.122	Biological Process	0.000491453	0.00645155
GO:0061013	regulation of mRNA catabolic process	18	131	0.137	Biological Process	0.000492853	0.00646
GO:0034063	stress granule assembly	6	19	0.316	Biological Process	0.000498787	0.00651779
GO:0043984	histone H4-K16 acetylation	6	19	0.316	Biological Process	0.000498787	0.00651779
GO:0050839	cell adhesion molecule binding	24	194	0.124	Molecular Function	0.000367683	0.0065227
GO:0061061	muscle structure development	60	676	0.089	Biological Process	0.000506479	0.00660819
GO:0000989	transcription factor activity, transcription factor binding	59	648	0.091	Molecular Function	0.000380645	0.00662142
GO:0004386	helicase activity	32	291	0.11	Molecular Function	0.000380713	0.00662142
GO:0051302	regulation of cell division	42	429	0.098	Biological Process	0.00050857	0.00662537
GO:0007043	cell-cell junction assembly	14	89	0.157	Biological Process	0.000517721	0.00673432
GO:0043502	regulation of muscle adaptation	13	79	0.165	Biological Process	0.000520795	0.00675374
GO:0055024	regulation of cardiac muscle tissue development	13	79	0.165	Biological Process	0.000520795	0.00675374
GO:2000027	regulation of organ morphogenesis	27	237	0.114	Biological Process	0.000525675	0.00680669
GO:0030177	positive regulation of Wnt signaling pathway	18	132	0.136	Biological Process	0.000540756	0.00699138
GO:2000171	negative regulation of dendrite development	8	34	0.235	Biological Process	0.000543411	0.00700607
GO:0043009	chordate embryonic development	61	692	0.088	Biological Process	0.000543532	0.00700607
GO:0030516	regulation of axon extension	15	100	0.15	Biological Process	0.000558529	0.00718854
GO:0030100	regulation of endocytosis	27	238	0.113	Biological Process	0.000561408	0.00721472
GO:0021766	hippocampus development	14	90	0.156	Biological Process	0.000581353	0.00745982
GO:0001709	cell fate determination	16	111	0.144	Biological Process	0.000582977	0.00746945
GO:0007015	actin filament organization	37	366	0.101	Biological Process	0.000591174	0.00756313
GO:0033674	positive regulation of kinase activity	47	500	0.094	Biological Process	0.000599071	0.0076527
GO:0030324	lung development	22	179	0.123	Biological Process	0.000605728	0.00772619
GO:0030031	cell projection assembly	48	514	0.093	Biological Process	0.000608128	0.00774525
GO:2000146	negative regulation of cell motility	26	227	0.115	Biological Process	0.000609385	0.00774971
GO:0048193	Golgi vesicle transport	39	393	0.099	Biological Process	0.000612011	0.00777154
GO:0043401	steroid hormone mediated signaling pathway	23	191	0.12	Biological Process	0.000614846	0.00779596
GO:0000798	nuclear cohesin complex	3	4	0.75	Cellular Component	0.000702354	0.0077983
GO:0043010	camera-type eye development	38	380	0.1	Biological Process	0.000617948	0.00782368
GO:0090263	positive regulation of canonical Wnt signaling pathway	15	101	0.149	Biological Process	0.000621872	0.00786171
GO:0048592	eye morphogenesis	30	277	0.108	Biological Process	0.000623763	0.00787023
GO:0010216	maintenance of DNA methylation	4	8	0.5	Biological Process	0.000625309	0.00787023
GO:0061551	trigeminal ganglion development	4	8	0.5	Biological Process	0.000625309	0.00787023
GO:0034703	cation channel complex	24	207	0.116	Cellular Component	0.000723682	0.00795312
GO:0008536	Ran GTPase binding	8	33	0.242	Molecular Function	0.00046835	0.00806654
GO:0086001	cardiac muscle cell action potential	10	52	0.192	Biological Process	0.000643762	0.00809057
GO:0019722	calcium-mediated signaling	22	180	0.122	Biological Process	0.000653625	0.00819438
GO:0016049	cell growth	51	557	0.092	Biological Process	0.000653939	0.00819438
GO:0045786	negative regulation of cell cycle	52	571	0.091	Biological Process	0.000658024	0.00823349
GO:1901888	regulation of cell junction assembly	12	71	0.169	Biological Process	0.000659435	0.00823908
GO:0035264	multicellular organism growth	23	192	0.12	Biological Process	0.000661576	0.00825376
GO:0045475	locomotor rhythm	8	35	0.229	Biological Process	0.000669419	0.00832003
GO:0060325	face morphogenesis	8	35	0.229	Biological Process	0.000669419	0.00832003
GO:0009894	regulation of catabolic process	73	870	0.084	Biological Process	0.000669808	0.00832003
GO:0002026	regulation of the force of heart contraction	6	20	0.3	Biological Process	0.00067821	0.00841216
GO:0060047	heart contraction	25	217	0.115	Biological Process	0.000705874	0.00874261
GO:0072657	protein localization to membrane	51	559	0.091	Biological Process	0.000708985	0.00876843
GO:0035065	regulation of histone acetylation	11	62	0.177	Biological Process	0.000718314	0.00884541
GO:0045747	positive regulation of Notch signaling pathway	11	62	0.177	Biological Process	0.000718314	0.00884541
GO:1990089	response to nerve growth factor	11	62	0.177	Biological Process	0.000718314	0.00884541
GO:0006543	glutamine catabolic process	3	4	0.75	Biological Process	0.000720557	0.00886026
GO:0031056	regulation of histone modification	20	158	0.127	Biological Process	0.000724365	0.00889428
GO:0060218	hematopoietic stem cell differentiation	9	44	0.205	Biological Process	0.000745299	0.0091382
GO:0010921	regulation of phosphatase activity	21	170	0.124	Biological Process	0.000746407	0.00913868
GO:0002244	hematopoietic progenitor cell differentiation	23	194	0.119	Biological Process	0.00076437	0.00933186
GO:0048569	post-embryonic organ development	23	194	0.119	Biological Process	0.00076437	0.00933186
GO:0061695	transferase complex, transferring phosphorus-containing groups	39	404	0.097	Cellular Component	0.000879761	0.00949429
GO:0044291	cell-cell contact zone	11	64	0.172	Cellular Component	0.000881549	0.00949429
GO:0009886	post-embryonic morphogenesis	20	159	0.126	Biological Process	0.000785008	0.00956705
GO:0044403	symbiosis, encompassing mutualism through parasitism	69	817	0.084	Biological Process	0.000785873	0.00956705
GO:0001763	morphogenesis of a branching structure	26	231	0.113	Biological Process	0.000792498	0.00963398
GO:0060019	radial glial cell differentiation	5	14	0.357	Biological Process	0.000796267	0.00966605
GO:1902275	regulation of chromatin organization	25	219	0.114	Biological Process	0.000807144	0.00978419
GO:0044853	plasma membrane raft	14	95	0.147	Cellular Component	0.000927067	0.00984732
GO:0005635	nuclear envelope	42	446	0.094	Cellular Component	0.000932615	0.00984732
GO:0030323	respiratory tube development	22	183	0.12	Biological Process	0.000817562	0.00989644
GO:0030522	intracellular receptor signaling pathway	29	269	0.108	Biological Process	0.000820199	0.00991431
GO:0048469	cell maturation	27	244	0.111	Biological Process	0.000823958	0.00994568
GO:0090175	regulation of establishment of planar polarity	11	63	0.175	Biological Process	0.000825937	0.00995551
GO:0030496	midbody	20	163	0.123	Cellular Component	0.000965452	0.0100951
GO:0061733	peptide-lysine-N-acetyltransferase activity	10	51	0.196	Molecular Function	0.000593324	0.0101207
GO:0048814	regulation of dendrite morphogenesis	15	104	0.144	Biological Process	0.000849813	0.0102289
GO:0043069	negative regulation of programmed cell death	68	805	0.084	Biological Process	0.000851527	0.0102351
GO:0098791	Golgi subcompartment	63	744	0.085	Cellular Component	0.000990583	0.0102583
GO:0098562	cytoplasmic side of membrane	34	340	0.1	Cellular Component	0.00100619	0.0103206
GO:0034249	negative regulation of cellular amide metabolic process	25	220	0.114	Biological Process	0.000862355	0.0103507
GO:0031667	response to nutrient levels	60	691	0.087	Biological Process	0.000873933	0.0104749
GO:0003993	acid phosphatase activity	15	100	0.15	Molecular Function	0.0006208	0.0104886
GO:0060249	anatomical structure homeostasis	40	414	0.097	Biological Process	0.000883348	0.010573
GO:0031669	cellular response to nutrient levels	30	283	0.106	Biological Process	0.000885223	0.0105806
GO:0043066	negative regulation of apoptotic process	67	792	0.085	Biological Process	0.000892858	0.0106569
GO:0010243	response to organonitrogen compound	80	982	0.081	Biological Process	0.000898741	0.0107122
GO:0051571	positive regulation of histone H3-K4 methylation	6	21	0.286	Biological Process	0.000903784	0.0107423
GO:0060445	branching involved in salivary gland morphogenesis	6	21	0.286	Biological Process	0.000903784	0.0107423
GO:0043500	muscle adaptation	14	94	0.149	Biological Process	0.000906407	0.0107436
GO:0048709	oligodendrocyte differentiation	14	94	0.149	Biological Process	0.000906407	0.0107436
GO:0071936	coreceptor activity involved in Wnt signaling pathway	4	8	0.5	Molecular Function	0.000650276	0.0108829
GO:1901700	response to oxygen-containing compound	120	1587	0.076	Biological Process	0.000929019	0.0109964
GO:0007162	negative regulation of cell adhesion	24	209	0.115	Biological Process	0.000935754	0.0110455
GO:0051168	nuclear export	24	209	0.115	Biological Process	0.000935754	0.0110455
GO:0042552	myelination	15	105	0.143	Biological Process	0.000940013	0.0110805
GO:0010508	positive regulation of autophagy	16	116	0.138	Biological Process	0.000950525	0.011189
GO:0051223	regulation of protein transport	52	581	0.09	Biological Process	0.000973635	0.0114452
GO:0008080	N-acetyltransferase activity	14	91	0.154	Molecular Function	0.000720156	0.0119398
GO:0042307	positive regulation of protein import into nucleus	10	55	0.182	Biological Process	0.00101861	0.0119575
GO:0015031	protein transport	160	2216	0.072	Biological Process	0.00102887	0.0120613
GO:0010942	positive regulation of cell death	57	653	0.087	Biological Process	0.00103056	0.0120646
GO:0031625	ubiquitin protein ligase binding	30	277	0.108	Molecular Function	0.000734643	0.0120672
GO:0042296	ISG15 transferase activity	3	4	0.75	Molecular Function	0.000742791	0.0120891
GO:0055037	recycling endosome	19	154	0.123	Cellular Component	0.00119693	0.0121612
GO:0098900	regulation of action potential	9	46	0.196	Biological Process	0.00104501	0.012208
GO:0000077	DNA damage checkpoint	19	151	0.126	Biological Process	0.00104567	0.012208
GO:0051640	organelle localization	62	725	0.086	Biological Process	0.00105408	0.0122895
GO:0034762	regulation of transmembrane transport	46	500	0.092	Biological Process	0.00106874	0.0124327
GO:2001252	positive regulation of chromosome organization	24	211	0.114	Biological Process	0.00106928	0.0124327
GO:0060592	mammary gland formation	4	9	0.444	Biological Process	0.00107451	0.0124596
GO:0061550	cranial ganglion development	4	9	0.444	Biological Process	0.00107451	0.0124596
GO:0042551	neuron maturation	11	65	0.169	Biological Process	0.00108143	0.0125229
GO:0005657	replication fork	16	120	0.133	Cellular Component	0.00125324	0.0126143
GO:0006310	DNA recombination	43	460	0.093	Biological Process	0.00112247	0.0129805
GO:1901698	response to nitrogen compound	87	1094	0.08	Biological Process	0.00112984	0.0130417
GO:0043068	positive regulation of programmed cell death	53	599	0.088	Biological Process	0.00113081	0.0130417
GO:0032793	positive regulation of CREB transcription factor activity	5	15	0.333	Biological Process	0.00113831	0.0130929
GO:2000615	regulation of histone H3-K9 acetylation	5	15	0.333	Biological Process	0.00113831	0.0130929
GO:0046620	regulation of organ growth	16	118	0.136	Biological Process	0.00114474	0.0131491
GO:0044763	single-organism cellular process	851	14222	0.06	Biological Process	0.0011588	0.0132928
GO:2000241	regulation of reproductive process	29	275	0.105	Biological Process	0.00116045	0.0132938
GO:0030902	hindbrain development	22	188	0.117	Biological Process	0.00117005	0.0133858
GO:0014033	neural crest cell differentiation	13	86	0.151	Biological Process	0.00118632	0.0135538
GO:0005667	transcription factor complex	38	400	0.095	Cellular Component	0.00136401	0.0136022
GO:0060428	lung epithelium development	8	38	0.211	Biological Process	0.00119403	0.0136237
GO:0048588	developmental cell growth	28	263	0.106	Biological Process	0.00121121	0.0138014
GO:0051656	establishment of organelle localization	48	531	0.09	Biological Process	0.00122068	0.0138908
GO:0048736	appendage development	29	276	0.105	Biological Process	0.00122771	0.0139251
GO:0007157	heterophilic cell-cell adhesion via plasma membrane cell adhesion molecules	9	47	0.191	Biological Process	0.00122779	0.0139251
GO:0008356	asymmetric cell division	12	76	0.158	Biological Process	0.00122859	0.0139251
GO:0002011	morphogenesis of an epithelial sheet	11	66	0.167	Biological Process	0.00123172	0.0139421
GO:0071702	organic substance transport	215	3108	0.069	Biological Process	0.00125315	0.0141237
GO:0018107	peptidyl-threonine phosphorylation	16	119	0.134	Biological Process	0.00125379	0.0141237
GO:0061351	neural precursor cell proliferation	22	189	0.116	Biological Process	0.00125437	0.0141237
GO:1990138	neuron projection extension	22	189	0.116	Biological Process	0.00125437	0.0141237
GO:0005901	caveola	12	78	0.154	Cellular Component	0.00143858	0.0142143
GO:0005942	phosphatidylinositol 3-kinase complex	6	23	0.261	Cellular Component	0.00145703	0.0142657
GO:0007026	negative regulation of microtubule depolymerization	7	30	0.233	Biological Process	0.0012718	0.014301
GO:0048015	phosphatidylinositol-mediated signaling	18	142	0.127	Biological Process	0.00128572	0.0144386
GO:0009416	response to light stimulus	36	369	0.098	Biological Process	0.00131778	0.0147792
GO:1901532	regulation of hematopoietic progenitor cell differentiation	13	87	0.149	Biological Process	0.00132304	0.0148188
GO:0030313	cell envelope	23	206	0.112	Cellular Component	0.0015376	0.0149189
GO:0070482	response to oxygen levels	34	343	0.099	Biological Process	0.0013547	0.0151464
GO:0060071	Wnt signaling pathway, planar cell polarity pathway	10	57	0.175	Biological Process	0.00135584	0.0151464
GO:0098797	plasma membrane protein complex	56	657	0.085	Cellular Component	0.00160158	0.015301
GO:0045495	pole plasm	8	40	0.2	Cellular Component	0.0016054	0.015301
GO:0009991	response to extracellular stimulus	62	733	0.085	Biological Process	0.00137675	0.01536
GO:0034622	cellular macromolecular complex assembly	96	1237	0.078	Biological Process	0.0013793	0.0153671
GO:0002028	regulation of sodium ion transport	12	77	0.156	Biological Process	0.00138099	0.0153671
GO:0008366	axon ensheathment	15	109	0.138	Biological Process	0.00138603	0.0154031
GO:0000245	spliceosomal complex assembly	11	67	0.164	Biological Process	0.00139876	0.0155244
GO:0000910	cytokinesis	35	357	0.098	Biological Process	0.00140397	0.0155621
GO:0034098	VCP-NPL4-UFD1 AAA ATPase complex	4	10	0.4	Cellular Component	0.0016556	0.015641
GO:0010608	posttranscriptional regulation of gene expression	52	591	0.088	Biological Process	0.0014168	0.0156839
GO:0035162	embryonic hemopoiesis	8	39	0.205	Biological Process	0.00142776	0.0157848
GO:0031047	gene silencing by RNA	19	155	0.123	Biological Process	0.00143032	0.0157926
GO:0040018	positive regulation of multicellular organism growth	9	48	0.188	Biological Process	0.0014355	0.015809
GO:0070936	protein K48-linked ubiquitination	9	48	0.188	Biological Process	0.0014355	0.015809
GO:0007127	meiosis I	20	167	0.12	Biological Process	0.00144802	0.0159264
GO:0008406	gonad development	29	279	0.104	Biological Process	0.00145021	0.0159299
GO:0043900	regulation of multi-organism process	42	453	0.093	Biological Process	0.00149124	0.0163596
GO:0021953	central nervous system neuron differentiation	23	204	0.113	Biological Process	0.00151261	0.0165728
GO:0042461	photoreceptor cell development	14	99	0.141	Biological Process	0.00151621	0.016591
GO:0007272	ensheathment of neurons	15	110	0.136	Biological Process	0.00152176	0.016608
GO:0048339	paraxial mesoderm development	6	23	0.261	Biological Process	0.0015236	0.016608
GO:0060487	lung epithelial cell differentiation	6	23	0.261	Biological Process	0.0015236	0.016608
GO:0097435	fibril organization	51	579	0.088	Biological Process	0.00153142	0.0166543
GO:0045926	negative regulation of growth	29	280	0.104	Biological Process	0.00153174	0.0166543
GO:0071695	anatomical structure maturation	19	156	0.122	Biological Process	0.00154338	0.0167595
GO:0032535	regulation of cellular component size	39	413	0.094	Biological Process	0.00155398	0.0168499
GO:1904591	positive regulation of protein import	10	58	0.172	Biological Process	0.00155565	0.0168499
GO:0051491	positive regulation of filopodium assembly	7	31	0.226	Biological Process	0.00156248	0.0168636
GO:1902036	regulation of hematopoietic stem cell differentiation	7	31	0.226	Biological Process	0.00156248	0.0168636
GO:0000075	cell cycle checkpoint	26	242	0.107	Biological Process	0.00156284	0.0168636
GO:0070102	interleukin-6-mediated signaling pathway	5	16	0.312	Biological Process	0.00157809	0.0169854
GO:0071679	commissural neuron axon guidance	5	16	0.312	Biological Process	0.00157809	0.0169854
GO:0007062	sister chromatid cohesion	11	68	0.162	Biological Process	0.00158392	0.0170267
GO:0003013	circulatory system process	41	441	0.093	Biological Process	0.00160285	0.0172085
GO:0042802	identical protein binding	129	1715	0.075	Molecular Function	0.00106808	0.0172251
GO:1903706	regulation of hemopoiesis	35	360	0.097	Biological Process	0.00161983	0.017369
GO:0019903	protein phosphatase binding	19	150	0.127	Molecular Function	0.00108757	0.0173815
GO:0035023	regulation of Rho protein signal transduction	16	122	0.131	Biological Process	0.00163492	0.0175088
GO:0021915	neural tube development	22	193	0.114	Biological Process	0.00164586	0.0175819
GO:0035265	organ growth	22	193	0.114	Biological Process	0.00164586	0.0175819
GO:0001726	ruffle	19	160	0.119	Cellular Component	0.00188015	0.017608
GO:0010212	response to ionizing radiation	19	157	0.121	Biological Process	0.00166393	0.0177127
GO:0050679	positive regulation of epithelial cell proliferation	19	157	0.121	Biological Process	0.00166393	0.0177127
GO:0007435	salivary gland morphogenesis	9	49	0.184	Biological Process	0.00167054	0.0177127
GO:0051893	regulation of focal adhesion assembly	9	49	0.184	Biological Process	0.00167054	0.0177127
GO:0061647	histone H3-K9 modification	9	49	0.184	Biological Process	0.00167054	0.0177127
GO:0090109	regulation of cell-substrate junction assembly	9	49	0.184	Biological Process	0.00167054	0.0177127
GO:0030336	negative regulation of cell migration	24	218	0.11	Biological Process	0.00167429	0.0177304
GO:0001655	urogenital system development	35	361	0.097	Biological Process	0.00169792	0.0179502
GO:1904062	regulation of cation transmembrane transport	28	269	0.104	Biological Process	0.00169924	0.0179502
GO:0034498	early endosome to Golgi transport	4	10	0.4	Biological Process	0.00170979	0.0180393
GO:1902533	positive regulation of intracellular signal transduction	73	901	0.081	Biological Process	0.00172356	0.0180591
GO:0007295	growth of a germarium-derived egg chamber	3	5	0.6	Biological Process	0.00172434	0.0180591
GO:0021764	amygdala development	3	5	0.6	Biological Process	0.00172434	0.0180591
GO:0050923	regulation of negative chemotaxis	3	5	0.6	Biological Process	0.00172434	0.0180591
GO:0060666	dichotomous subdivision of terminal units involved in salivary gland branching	3	5	0.6	Biological Process	0.00172434	0.0180591
GO:1902287	semaphorin-plexin signaling pathway involved in axon guidance	3	5	0.6	Biological Process	0.00172434	0.0180591
GO:0000380	alternative mRNA splicing, via spliceosome	12	79	0.152	Biological Process	0.00173277	0.018103
GO:1901983	regulation of protein acetylation	12	79	0.152	Biological Process	0.00173277	0.018103
GO:0035107	appendage morphogenesis	26	244	0.107	Biological Process	0.00175676	0.0183312
GO:0004721	phosphoprotein phosphatase activity	22	186	0.118	Molecular Function	0.00115832	0.0183469
GO:0036464	cytoplasmic ribonucleoprotein granule	23	210	0.11	Cellular Component	0.00197979	0.0183814
GO:0043484	regulation of RNA splicing	18	146	0.123	Biological Process	0.00176624	0.0183853
GO:0048017	inositol lipid-mediated signaling	18	146	0.123	Biological Process	0.00176624	0.0183853
GO:0043297	apical junction assembly	10	59	0.169	Biological Process	0.00177868	0.0184534
GO:0055021	regulation of cardiac muscle tissue growth	10	59	0.169	Biological Process	0.00177868	0.0184534
GO:1904951	positive regulation of establishment of protein localization	35	362	0.097	Biological Process	0.00177926	0.0184534
GO:0060411	cardiac septum morphogenesis	11	69	0.159	Biological Process	0.00178865	0.0185282
GO:0001822	kidney development	30	296	0.101	Biological Process	0.00179807	0.0185841
GO:0010506	regulation of autophagy	29	283	0.102	Biological Process	0.00180057	0.0185841
GO:0031589	cell-substrate adhesion	29	283	0.102	Biological Process	0.00180057	0.0185841
GO:0007044	cell-substrate junction assembly	13	90	0.144	Biological Process	0.001814	0.0187002
GO:0004115	3',5'-cyclic-AMP phosphodiesterase activity	5	15	0.333	Molecular Function	0.00119224	0.0187172
GO:0017148	negative regulation of translation	23	207	0.111	Biological Process	0.00183384	0.018882
GO:0034705	potassium channel complex	13	92	0.141	Cellular Component	0.00205536	0.0189198
GO:0016323	basolateral plasma membrane	24	224	0.107	Cellular Component	0.00214896	0.0193152
GO:0043198	dendritic shaft	10	61	0.164	Cellular Component	0.00216037	0.0193152
GO:0034702	ion channel complex	28	276	0.101	Cellular Component	0.00218519	0.0193152
GO:0031248	protein acetyltransferase complex	15	115	0.13	Cellular Component	0.00218798	0.0193152
GO:1902493	acetyltransferase complex	15	115	0.13	Cellular Component	0.00218798	0.0193152
GO:0045137	development of primary sexual characteristics	29	284	0.102	Biological Process	0.00189877	0.0194934
GO:0050678	regulation of epithelial cell proliferation	29	284	0.102	Biological Process	0.00189877	0.0194934
GO:0019439	aromatic compound catabolic process	62	743	0.083	Biological Process	0.00190097	0.0194934
GO:0021799	cerebral cortex radially oriented cell migration	7	32	0.219	Biological Process	0.00190235	0.0194934
GO:0034765	regulation of ion transmembrane transport	39	418	0.093	Biological Process	0.00193072	0.0197377
GO:0003148	outflow tract septum morphogenesis	6	24	0.25	Biological Process	0.00193402	0.0197377
GO:0060479	lung cell differentiation	6	24	0.25	Biological Process	0.00193402	0.0197377
GO:0008045	motor neuron axon guidance	9	50	0.18	Biological Process	0.00193544	0.0197377
GO:0009056	catabolic process	193	2779	0.069	Biological Process	0.0019608	0.0199726
GO:0043065	positive regulation of apoptotic process	51	586	0.087	Biological Process	0.00197383	0.0200813
GO:0044389	ubiquitin-like protein ligase binding	30	287	0.105	Molecular Function	0.00129859	0.0202078
GO:0021549	cerebellum development	15	113	0.133	Biological Process	0.0019974	0.0202139
GO:0048749	compound eye development	15	113	0.133	Biological Process	0.0019974	0.0202139
GO:0019228	neuronal action potential	8	41	0.195	Biological Process	0.00200341	0.0202139
GO:0048854	brain morphogenesis	8	41	0.195	Biological Process	0.00200341	0.0202139
GO:0060043	regulation of cardiac muscle cell proliferation	8	41	0.195	Biological Process	0.00200341	0.0202139
GO:0061001	regulation of dendritic spine morphogenesis	8	41	0.195	Biological Process	0.00200341	0.0202139
GO:1902667	regulation of axon guidance	8	41	0.195	Biological Process	0.00200341	0.0202139
GO:0033555	multicellular organismal response to stress	11	70	0.157	Biological Process	0.00201444	0.0202598
GO:2000756	regulation of peptidyl-lysine acetylation	11	70	0.157	Biological Process	0.00201444	0.0202598
GO:0009994	oocyte differentiation	17	136	0.125	Biological Process	0.00201508	0.0202598
GO:0030001	metal ion transport	83	1056	0.079	Biological Process	0.00203263	0.0204123
GO:0042393	histone binding	21	176	0.119	Molecular Function	0.00132764	0.0204802
GO:1901654	response to ketone	25	234	0.107	Biological Process	0.00205591	0.0206218
GO:0048172	regulation of short-term neuronal synaptic plasticity	5	17	0.294	Biological Process	0.00213097	0.0213497
GO:0097306	cellular response to alcohol	22	197	0.112	Biological Process	0.00213714	0.0213864
GO:0032844	regulation of homeostatic process	38	407	0.093	Biological Process	0.00216463	0.0216362
GO:0030175	filopodium	13	94	0.138	Cellular Component	0.00249818	0.0218743
GO:0002682	regulation of immune system process	91	1180	0.077	Biological Process	0.0022043	0.022007
GO:0090087	regulation of peptide transport	50	575	0.087	Biological Process	0.0022127	0.022065
GO:0007596	blood coagulation	29	287	0.101	Biological Process	0.00222151	0.0221271
GO:0008360	regulation of cell shape	19	161	0.118	Biological Process	0.00222902	0.022176
GO:0072001	renal system development	32	327	0.098	Biological Process	0.00226434	0.0225012
GO:0050877	neurological system process	98	1288	0.076	Biological Process	0.00227662	0.022597
GO:0018210	peptidyl-threonine modification	16	126	0.127	Biological Process	0.00229026	0.022706
GO:0014047	glutamate secretion	7	33	0.212	Biological Process	0.00229679	0.022718
GO:0033144	negative regulation of intracellular steroid hormone receptor signaling pathway	7	33	0.212	Biological Process	0.00229679	0.022718
GO:0030032	lamellipodium assembly	10	61	0.164	Biological Process	0.00230222	0.0227454
GO:0048545	response to steroid hormone	49	562	0.087	Biological Process	0.00230935	0.0227895
GO:0006611	protein export from nucleus	21	186	0.113	Biological Process	0.00233253	0.0229917
GO:0001974	blood vessel remodeling	8	42	0.19	Biological Process	0.00235254	0.0231622
GO:0031668	cellular response to extracellular stimulus	32	328	0.098	Biological Process	0.00237551	0.0233615
GO:0031644	regulation of neurological system process	15	115	0.13	Biological Process	0.0023786	0.0233649
GO:0030165	PDZ domain binding	15	109	0.138	Molecular Function	0.00153306	0.0233712
GO:0019894	kinesin binding	9	48	0.188	Molecular Function	0.00154139	0.0233712
GO:0005705	polytene chromosome interband	5	18	0.278	Cellular Component	0.00270817	0.0235218
GO:0090068	positive regulation of cell cycle process	31	315	0.098	Biological Process	0.00241124	0.0236584
GO:0033962	cytoplasmic mRNA processing body assembly	6	25	0.24	Biological Process	0.00242285	0.0237178
GO:0060045	positive regulation of cardiac muscle cell proliferation	6	25	0.24	Biological Process	0.00242285	0.0237178
GO:0060041	retina development in camera-type eye	22	199	0.111	Biological Process	0.00242615	0.0237229
GO:0008306	associative learning	14	104	0.135	Biological Process	0.0024352	0.0237266
GO:0040014	regulation of multicellular organism growth	14	104	0.135	Biological Process	0.0024352	0.0237266
GO:0090329	regulation of DNA-dependent DNA replication	14	104	0.135	Biological Process	0.0024352	0.0237266
GO:0043269	regulation of ion transport	51	592	0.086	Biological Process	0.00243821	0.0237266
GO:0006261	DNA-dependent DNA replication	30	302	0.099	Biological Process	0.00244041	0.0237266
GO:0060485	mesenchyme development	28	276	0.101	Biological Process	0.00247443	0.0240301
GO:0050878	regulation of body fluid levels	39	424	0.092	Biological Process	0.00248544	0.0241096
GO:0043161	proteasome-mediated ubiquitin-dependent protein catabolic process	47	536	0.088	Biological Process	0.00251205	0.0243401
GO:0060998	regulation of dendritic spine development	11	72	0.153	Biological Process	0.00253553	0.024512
GO:2000738	positive regulation of stem cell differentiation	11	72	0.153	Biological Process	0.00253553	0.024512
GO:0030520	intracellular estrogen receptor signaling pathway	9	52	0.173	Biological Process	0.0025654	0.0246619
GO:0048008	platelet-derived growth factor receptor signaling pathway	9	52	0.173	Biological Process	0.0025654	0.0246619
GO:0043116	negative regulation of vascular permeability	4	11	0.364	Biological Process	0.00256546	0.0246619
GO:0097475	motor neuron migration	4	11	0.364	Biological Process	0.00256546	0.0246619
GO:2001223	negative regulation of neuron migration	4	11	0.364	Biological Process	0.00256546	0.0246619
GO:0070507	regulation of microtubule cytoskeleton organization	22	200	0.11	Biological Process	0.00258263	0.0247928
GO:0032886	regulation of microtubule-based process	25	238	0.105	Biological Process	0.00258673	0.0247928
GO:0050817	coagulation	29	290	0.1	Biological Process	0.00259019	0.0247928
GO:0003158	endothelium development	15	116	0.129	Biological Process	0.00259069	0.0247928
GO:0005874	microtubule	36	390	0.092	Cellular Component	0.00292086	0.0251661
GO:0007050	cell cycle arrest	23	213	0.108	Biological Process	0.00265332	0.0253639
GO:0046928	regulation of neurotransmitter secretion	12	83	0.145	Biological Process	0.00265781	0.0253784
GO:0008589	regulation of smoothened signaling pathway	13	94	0.138	Biological Process	0.00269369	0.0256922
GO:0061659	ubiquitin-like protein ligase activity	36	371	0.097	Molecular Function	0.00172264	0.025898
GO:0007599	hemostasis	29	291	0.1	Biological Process	0.00272416	0.0259539
GO:0033574	response to testosterone	8	43	0.186	Biological Process	0.00274759	0.0260152
GO:0001662	behavioral fear response	7	34	0.206	Biological Process	0.00275137	0.0260152
GO:0002209	behavioral defense response	7	34	0.206	Biological Process	0.00275137	0.0260152
GO:0007413	axonal fasciculation	7	34	0.206	Biological Process	0.00275137	0.0260152
GO:0031114	regulation of microtubule depolymerization	7	34	0.206	Biological Process	0.00275137	0.0260152
GO:0055023	positive regulation of cardiac muscle tissue growth	7	34	0.206	Biological Process	0.00275137	0.0260152
GO:0031570	DNA integrity checkpoint	19	164	0.116	Biological Process	0.0027519	0.0260152
GO:0045178	basal part of cell	10	64	0.156	Cellular Component	0.00311258	0.026362
GO:0000145	exocyst	7	35	0.2	Cellular Component	0.00311724	0.026362
GO:0071546	pi-body	3	6	0.5	Cellular Component	0.00322068	0.026362
GO:0034990	nuclear mitotic cohesin complex	2	2	1	Cellular Component	0.003231	0.026362
GO:0090537	CERF complex	2	2	1	Cellular Component	0.003231	0.026362
GO:0097541	axonemal basal plate	2	2	1	Cellular Component	0.003231	0.026362
GO:1990923	PET complex	2	2	1	Cellular Component	0.003231	0.026362
GO:0009214	cyclic nucleotide catabolic process	5	18	0.278	Biological Process	0.00281266	0.0264725
GO:0045886	negative regulation of synaptic growth at neuromuscular junction	5	18	0.278	Biological Process	0.00281266	0.0264725
GO:0097090	presynaptic membrane organization	5	18	0.278	Biological Process	0.00281266	0.0264725
GO:1902669	positive regulation of axon guidance	5	18	0.278	Biological Process	0.00281266	0.0264725
GO:0004402	histone acetyltransferase activity	9	49	0.184	Molecular Function	0.00179284	0.0267268
GO:0043414	macromolecule methylation	32	332	0.096	Biological Process	0.00286833	0.0269511
GO:0018212	peptidyl-tyrosine modification	34	359	0.095	Biological Process	0.00286982	0.0269511
GO:0006813	potassium ion transport	28	279	0.1	Biological Process	0.00288934	0.0271046
GO:0007160	cell-matrix adhesion	20	177	0.113	Biological Process	0.00289896	0.027165
GO:0044431	Golgi apparatus part	71	903	0.079	Cellular Component	0.00336102	0.0272167
GO:0035282	segmentation	22	202	0.109	Biological Process	0.00292124	0.0273439
GO:0006312	mitotic recombination	9	53	0.17	Biological Process	0.00293605	0.0273925
GO:0008542	visual learning	9	53	0.17	Biological Process	0.00293605	0.0273925
GO:1903391	regulation of adherens junction organization	9	53	0.17	Biological Process	0.00293605	0.0273925
GO:0010171	body morphogenesis	12	84	0.143	Biological Process	0.00294278	0.0274128
GO:0033365	protein localization to organelle	77	980	0.079	Biological Process	0.00294464	0.0274128
GO:0071396	cellular response to lipid	49	569	0.086	Biological Process	0.00295728	0.0275005
GO:0007614	short-term memory	6	26	0.231	Biological Process	0.002999	0.0278278
GO:0051964	negative regulation of synapse assembly	6	26	0.231	Biological Process	0.002999	0.0278278
GO:0046661	male sex differentiation	21	190	0.111	Biological Process	0.00301549	0.0279505
GO:0009506	plasmodesma	5	19	0.263	Cellular Component	0.00350531	0.0279646
GO:0055044	symplast	5	19	0.263	Cellular Component	0.00350531	0.0279646
GO:0032409	regulation of transporter activity	24	228	0.105	Biological Process	0.00303214	0.0280744
GO:0000800	lateral element	4	12	0.333	Cellular Component	0.00356115	0.0282011
GO:1901575	organic substance catabolic process	169	2419	0.07	Biological Process	0.00305674	0.0282715
GO:0032587	ruffle membrane	12	87	0.138	Cellular Component	0.00368354	0.0289574
GO:0021510	spinal cord development	16	130	0.123	Biological Process	0.00315098	0.0291116
GO:0035270	endocrine system development	17	142	0.12	Biological Process	0.00319018	0.0292712
GO:0009954	proximal/distal pattern formation	8	44	0.182	Biological Process	0.00319255	0.0292712
GO:0046621	negative regulation of organ growth	8	44	0.182	Biological Process	0.00319255	0.0292712
GO:0001570	vasculogenesis	12	85	0.141	Biological Process	0.00325202	0.0292712
GO:0031290	retinal ganglion cell axon guidance	7	35	0.2	Biological Process	0.00327186	0.0292712
GO:0033146	regulation of intracellular estrogen receptor signaling pathway	7	35	0.2	Biological Process	0.00327186	0.0292712
GO:1900271	regulation of long-term synaptic potentiation	7	35	0.2	Biological Process	0.00327186	0.0292712
GO:0003220	left ventricular cardiac muscle tissue morphogenesis	2	2	1	Biological Process	0.00328736	0.0292712
GO:0009606	tropism	2	2	1	Biological Process	0.00328736	0.0292712
GO:0010650	positive regulation of cell communication by electrical coupling	2	2	1	Biological Process	0.00328736	0.0292712
GO:0021577	hindbrain structural organization	2	2	1	Biological Process	0.00328736	0.0292712
GO:0036334	epidermal stem cell homeostasis	2	2	1	Biological Process	0.00328736	0.0292712
GO:0040030	regulation of molecular function, epigenetic	2	2	1	Biological Process	0.00328736	0.0292712
GO:0044337	canonical Wnt signaling pathway involved in positive regulation of apoptotic process	2	2	1	Biological Process	0.00328736	0.0292712
GO:0048338	mesoderm structural organization	2	2	1	Biological Process	0.00328736	0.0292712
GO:0060355	positive regulation of cell adhesion molecule production	2	2	1	Biological Process	0.00328736	0.0292712
GO:0061534	gamma-aminobutyric acid secretion, neurotransmission	2	2	1	Biological Process	0.00328736	0.0292712
GO:0061646	positive regulation of glutamate neurotransmitter secretion in response to membrane depolarization	2	2	1	Biological Process	0.00328736	0.0292712
GO:1903233	regulation of calcium ion-dependent exocytosis of neurotransmitter	2	2	1	Biological Process	0.00328736	0.0292712
GO:1903691	positive regulation of wound healing, spreading of epidermal cells	2	2	1	Biological Process	0.00328736	0.0292712
GO:1904412	regulation of cardiac ventricle development	2	2	1	Biological Process	0.00328736	0.0292712
GO:2001045	negative regulation of integrin-mediated signaling pathway	2	2	1	Biological Process	0.00328736	0.0292712
GO:0045637	regulation of myeloid cell differentiation	22	204	0.108	Biological Process	0.00329647	0.0292712
GO:0048762	mesenchymal cell differentiation	22	204	0.108	Biological Process	0.00329647	0.0292712
GO:0090257	regulation of muscle system process	22	204	0.108	Biological Process	0.00329647	0.0292712
GO:0002329	pre-B cell differentiation	3	6	0.5	Biological Process	0.00330161	0.0292712
GO:0006552	leucine catabolic process	3	6	0.5	Biological Process	0.00330161	0.0292712
GO:0021942	radial glia guided migration of Purkinje cell	3	6	0.5	Biological Process	0.00330161	0.0292712
GO:0032020	ISG15-protein conjugation	3	6	0.5	Biological Process	0.00330161	0.0292712
GO:0040035	hermaphrodite genitalia development	3	6	0.5	Biological Process	0.00330161	0.0292712
GO:0090522	vesicle tethering involved in exocytosis	3	6	0.5	Biological Process	0.00330161	0.0292712
GO:1902285	semaphorin-plexin signaling pathway involved in neuron projection guidance	3	6	0.5	Biological Process	0.00330161	0.0292712
GO:1903689	regulation of wound healing, spreading of epidermal cells	3	6	0.5	Biological Process	0.00330161	0.0292712
GO:1904781	positive regulation of protein localization to centrosome	3	6	0.5	Biological Process	0.00330161	0.0292712
GO:2000158	positive regulation of ubiquitin-specific protease activity	3	6	0.5	Biological Process	0.00330161	0.0292712
GO:2000618	regulation of histone H4-K16 acetylation	3	6	0.5	Biological Process	0.00330161	0.0292712
GO:2000809	positive regulation of synaptic vesicle clustering	3	6	0.5	Biological Process	0.00330161	0.0292712
GO:0051781	positive regulation of cell division	20	179	0.112	Biological Process	0.00330183	0.0292712
GO:2000736	regulation of stem cell differentiation	20	179	0.112	Biological Process	0.00330183	0.0292712
GO:0007632	visual behavior	10	64	0.156	Biological Process	0.0033125	0.029305
GO:0048168	regulation of neuronal synaptic plasticity	10	64	0.156	Biological Process	0.0033125	0.029305
GO:0014065	phosphatidylinositol 3-kinase signaling	15	119	0.126	Biological Process	0.00332265	0.0293644
GO:0044419	interspecies interaction between organisms	69	865	0.08	Biological Process	0.00333344	0.0294293
GO:0016788	hydrolase activity, acting on ester bonds	96	1240	0.077	Molecular Function	0.00202245	0.0298986
GO:0051053	negative regulation of DNA metabolic process	21	192	0.109	Biological Process	0.00341546	0.0301223
GO:0022612	gland morphogenesis	17	143	0.119	Biological Process	0.00343253	0.0302416
GO:0000281	mitotic cytokinesis	14	108	0.13	Biological Process	0.00346469	0.0304936
GO:0018108	peptidyl-tyrosine phosphorylation	33	350	0.094	Biological Process	0.00351555	0.0308547
GO:0043954	cellular component maintenance	11	75	0.147	Biological Process	0.00351623	0.0308547
GO:0048754	branching morphogenesis of an epithelial tube	20	180	0.111	Biological Process	0.00352017	0.0308547
GO:0050806	positive regulation of synaptic transmission	20	180	0.111	Biological Process	0.00352017	0.0308547
GO:0061630	ubiquitin protein ligase activity	35	362	0.097	Molecular Function	0.00210492	0.0308605
GO:0001558	regulation of cell growth	39	433	0.09	Biological Process	0.00357373	0.0312921
GO:0006367	transcription initiation from RNA polymerase II promoter	21	193	0.109	Biological Process	0.00363151	0.0316371
GO:0035024	negative regulation of Rho protein signal transduction	5	19	0.263	Biological Process	0.00363904	0.0316371
GO:0035728	response to hepatocyte growth factor	5	19	0.263	Biological Process	0.00363904	0.0316371
GO:0043970	histone H3-K9 acetylation	5	19	0.263	Biological Process	0.00363904	0.0316371
GO:0045838	positive regulation of membrane potential	5	19	0.263	Biological Process	0.00363904	0.0316371
GO:0045887	positive regulation of synaptic growth at neuromuscular junction	5	19	0.263	Biological Process	0.00363904	0.0316371
GO:1904397	negative regulation of neuromuscular junction development	5	19	0.263	Biological Process	0.00363904	0.0316371
GO:0036119	response to platelet-derived growth factor	6	27	0.222	Biological Process	0.00367159	0.0316576
GO:0007173	epidermal growth factor receptor signaling pathway	16	132	0.121	Biological Process	0.00367243	0.0316576
GO:0048707	instar larval or pupal morphogenesis	16	132	0.121	Biological Process	0.00367243	0.0316576
GO:0006269	DNA replication, synthesis of RNA primer	4	12	0.333	Biological Process	0.00367474	0.0316576
GO:0010603	regulation of cytoplasmic mRNA processing body assembly	4	12	0.333	Biological Process	0.00367474	0.0316576
GO:0021604	cranial nerve structural organization	4	12	0.333	Biological Process	0.00367474	0.0316576
GO:0034086	maintenance of sister chromatid cohesion	4	12	0.333	Biological Process	0.00367474	0.0316576
GO:0034088	maintenance of mitotic sister chromatid cohesion	4	12	0.333	Biological Process	0.00367474	0.0316576
GO:0071362	cellular response to ether	4	12	0.333	Biological Process	0.00367474	0.0316576
GO:0045773	positive regulation of axon extension	8	45	0.178	Biological Process	0.0036915	0.0317061
GO:0060323	head morphogenesis	8	45	0.178	Biological Process	0.0036915	0.0317061
GO:0061014	positive regulation of mRNA catabolic process	8	45	0.178	Biological Process	0.0036915	0.0317061
GO:0008015	blood circulation	39	434	0.09	Biological Process	0.00371668	0.031871
GO:0008038	neuron recognition	10	65	0.154	Biological Process	0.00371815	0.031871
GO:0000956	nuclear-transcribed mRNA catabolic process	20	181	0.11	Biological Process	0.00375041	0.0321152
GO:0033135	regulation of peptidyl-serine phosphorylation	14	109	0.128	Biological Process	0.00377102	0.0321949
GO:0097327	response to antineoplastic agent	14	109	0.128	Biological Process	0.00377102	0.0321949
GO:1903310	positive regulation of chromatin modification	14	109	0.128	Biological Process	0.00377102	0.0321949
GO:0046777	protein autophosphorylation	24	232	0.103	Biological Process	0.00379038	0.0323279
GO:0004012	phospholipid-translocating ATPase activity	5	17	0.294	Molecular Function	0.00222972	0.0324223
GO:0030312	external encapsulating structure	15	123	0.122	Cellular Component	0.00420496	0.032817
GO:0000289	nuclear-transcribed mRNA poly(A) tail shortening	7	36	0.194	Biological Process	0.00386418	0.032859
GO:0042596	fear response	7	36	0.194	Biological Process	0.00386418	0.032859
GO:0051973	positive regulation of telomerase activity	7	36	0.194	Biological Process	0.00386418	0.032859
GO:0097431	mitotic spindle pole	6	28	0.214	Cellular Component	0.00426458	0.0330429
GO:0031060	regulation of histone methylation	11	76	0.145	Biological Process	0.00390337	0.0331593
GO:0032806	carboxy-terminal domain protein kinase complex	7	37	0.189	Cellular Component	0.00432385	0.0332628
GO:1901565	organonitrogen compound catabolic process	83	1082	0.077	Biological Process	0.00391989	0.0332665
GO:0032259	methylation	35	380	0.092	Biological Process	0.00393798	0.0333869
GO:0070192	chromosome organization involved in meiotic cell cycle	12	87	0.138	Biological Process	0.00394924	0.0334491
GO:0006342	chromatin silencing	20	182	0.11	Biological Process	0.00399304	0.0337866
GO:0044770	cell cycle phase transition	49	578	0.085	Biological Process	0.00401725	0.0339507
GO:0034248	regulation of cellular amide metabolic process	46	535	0.086	Biological Process	0.00402037	0.0339507
GO:0016331	morphogenesis of embryonic epithelium	21	195	0.108	Biological Process	0.00409795	0.0345467
GO:0001935	endothelial cell proliferation	14	110	0.127	Biological Process	0.00409904	0.0345467
GO:0030855	epithelial cell differentiation	61	754	0.081	Biological Process	0.00413373	0.0348048
GO:0010563	negative regulation of phosphorus metabolic process	49	579	0.085	Biological Process	0.00415305	0.0348382
GO:0045936	negative regulation of phosphate metabolic process	49	579	0.085	Biological Process	0.00415305	0.0348382
GO:0007045	cell-substrate adherens junction assembly	10	66	0.152	Biological Process	0.00416216	0.0348382
GO:0045844	positive regulation of striated muscle tissue development	10	66	0.152	Biological Process	0.00416216	0.0348382
GO:0048041	focal adhesion assembly	10	66	0.152	Biological Process	0.00416216	0.0348382
GO:0060420	regulation of heart growth	10	66	0.152	Biological Process	0.00416216	0.0348382
GO:0032412	regulation of ion transmembrane transporter activity	22	208	0.106	Biological Process	0.00416897	0.0348611
GO:1990904	ribonucleoprotein complex	80	1052	0.076	Cellular Component	0.00457856	0.0349724
GO:0030315	T-tubule	8	47	0.17	Cellular Component	0.00462138	0.0350509
GO:0030168	platelet activation	18	158	0.114	Biological Process	0.00419753	0.0350655
GO:0051054	positive regulation of DNA metabolic process	23	221	0.104	Biological Process	0.00421022	0.0351372
GO:0032411	positive regulation of transporter activity	13	99	0.131	Biological Process	0.00425437	0.0354711
GO:0035770	ribonucleoprotein granule	23	225	0.102	Cellular Component	0.00472238	0.0355665
GO:0006417	regulation of translation	42	480	0.087	Biological Process	0.00429762	0.0357968
GO:0043113	receptor clustering	9	56	0.161	Biological Process	0.00430625	0.0358337
GO:0045860	positive regulation of protein kinase activity	41	466	0.088	Biological Process	0.00431801	0.0358966
GO:0030163	protein catabolic process	76	980	0.078	Biological Process	0.00433894	0.0360356
GO:0045814	negative regulation of gene expression, epigenetic	21	196	0.107	Biological Process	0.00434923	0.0360859
GO:0007498	mesoderm development	19	171	0.111	Biological Process	0.00438067	0.0363116
GO:0000118	histone deacetylase complex	10	68	0.147	Cellular Component	0.0048714	0.036434
GO:0031010	ISWI-type complex	4	13	0.308	Cellular Component	0.0049145	0.0365028
GO:0031647	regulation of protein stability	25	248	0.101	Biological Process	0.00444389	0.0367784
GO:0007549	dosage compensation	6	28	0.214	Biological Process	0.00444991	0.0367784
GO:0048532	anatomical structure arrangement	6	28	0.214	Biological Process	0.00444991	0.0367784
GO:0005802	trans-Golgi network	22	213	0.103	Cellular Component	0.00499509	0.0368473
GO:0097285	cell-type specific apoptotic process	41	467	0.088	Biological Process	0.00448039	0.0369946
GO:0045787	positive regulation of cell cycle	38	425	0.089	Biological Process	0.00450869	0.0371923
GO:0098805	whole membrane	158	2293	0.069	Cellular Component	0.00507817	0.0372054
GO:0036293	response to decreased oxygen levels	30	315	0.095	Biological Process	0.00452989	0.0372605
GO:0031641	regulation of myelination	7	37	0.189	Biological Process	0.0045344	0.0372605
GO:0051569	regulation of histone H3-K4 methylation	7	37	0.189	Biological Process	0.0045344	0.0372605
GO:0060421	positive regulation of heart growth	7	37	0.189	Biological Process	0.0045344	0.0372605
GO:0006368	transcription elongation from RNA polymerase II promoter	15	123	0.122	Biological Process	0.00455452	0.03739
GO:0016571	histone methylation	17	147	0.116	Biological Process	0.00455909	0.0373915
GO:0007552	metamorphosis	16	135	0.119	Biological Process	0.00458586	0.037575
GO:1903053	regulation of extracellular matrix organization	31	329	0.094	Biological Process	0.00462095	0.037723
GO:0007213	G-protein coupled acetylcholine receptor signaling pathway	5	20	0.25	Biological Process	0.00462599	0.037723
GO:0033145	positive regulation of intracellular steroid hormone receptor signaling pathway	5	20	0.25	Biological Process	0.00462599	0.037723
GO:0034587	piRNA metabolic process	5	20	0.25	Biological Process	0.00462599	0.037723
GO:0048745	smooth muscle tissue development	5	20	0.25	Biological Process	0.00462599	0.037723
GO:0001666	response to hypoxia	29	302	0.096	Biological Process	0.00463213	0.0377371
GO:0000381	regulation of alternative mRNA splicing, via spliceosome	10	67	0.149	Biological Process	0.00464697	0.03775
GO:0048636	positive regulation of muscle organ development	10	67	0.149	Biological Process	0.00464697	0.03775
GO:1901863	positive regulation of muscle tissue development	10	67	0.149	Biological Process	0.00464697	0.03775
GO:0050730	regulation of peptidyl-tyrosine phosphorylation	22	210	0.105	Biological Process	0.0046727	0.037923
GO:0030215	semaphorin receptor binding	4	11	0.364	Molecular Function	0.00266403	0.0381128
GO:0036312	phosphatidylinositol 3-kinase regulatory subunit binding	4	11	0.364	Molecular Function	0.00266403	0.0381128
GO:0015672	monovalent inorganic cation transport	67	848	0.079	Biological Process	0.00472882	0.038342
GO:0030055	cell-substrate junction	18	163	0.11	Cellular Component	0.00532449	0.0387465
GO:0002165	instar larval or pupal development	18	160	0.113	Biological Process	0.00479294	0.0388251
GO:0051028	mRNA transport	20	185	0.108	Biological Process	0.00480036	0.0388483
GO:0007431	salivary gland development	9	57	0.158	Biological Process	0.00485946	0.0392152
GO:0010332	response to gamma radiation	9	57	0.158	Biological Process	0.00485946	0.0392152
GO:0035088	establishment or maintenance of apical/basal cell polarity	9	57	0.158	Biological Process	0.00485946	0.0392152
GO:0007270	neuron-neuron synaptic transmission	17	148	0.115	Biological Process	0.00488361	0.0393522
GO:0017157	regulation of exocytosis	21	198	0.106	Biological Process	0.00489025	0.0393522
GO:0031032	actomyosin structure organization	21	198	0.106	Biological Process	0.00489025	0.0393522
GO:0035194	posttranscriptional gene silencing by RNA	15	124	0.121	Biological Process	0.00491438	0.0395092
GO:0022618	ribonucleoprotein complex assembly	25	250	0.1	Biological Process	0.00492517	0.0395588
GO:0061138	morphogenesis of a branching epithelium	22	211	0.104	Biological Process	0.00494292	0.039664
GO:0032101	regulation of response to external stimulus	66	835	0.079	Biological Process	0.0049834	0.0399513
GO:0090596	sensory organ morphogenesis	35	386	0.091	Biological Process	0.00503461	0.040324
GO:0051783	regulation of nuclear division	27	277	0.097	Biological Process	0.00504427	0.0403636
GO:0016080	synaptic vesicle targeting	4	13	0.308	Biological Process	0.00506923	0.040412
GO:0021559	trigeminal nerve development	4	13	0.308	Biological Process	0.00506923	0.040412
GO:0035372	protein localization to microtubule	4	13	0.308	Biological Process	0.00506923	0.040412
GO:0042118	endothelial cell activation	4	13	0.308	Biological Process	0.00506923	0.040412
GO:0005262	calcium channel activity	15	116	0.129	Molecular Function	0.00285475	0.0405146
GO:0042493	response to drug	85	1124	0.076	Biological Process	0.00514267	0.0409592
GO:0031338	regulation of vesicle fusion	10	68	0.147	Biological Process	0.00517508	0.0411109
GO:0048512	circadian behavior	10	68	0.147	Biological Process	0.00517508	0.0411109
GO:0032104	regulation of response to extracellular stimulus	21	199	0.106	Biological Process	0.00518096	0.0411109
GO:0032107	regulation of response to nutrient levels	21	199	0.106	Biological Process	0.00518096	0.0411109
GO:0060291	long-term synaptic potentiation	11	79	0.139	Biological Process	0.00527222	0.0417575
GO:0097581	lamellipodium organization	11	79	0.139	Biological Process	0.00527222	0.0417575
GO:0021955	central nervous system neuron axonogenesis	7	38	0.184	Biological Process	0.00528867	0.0418118
GO:1902115	regulation of organelle assembly	19	174	0.109	Biological Process	0.00528886	0.0418118
GO:1902903	regulation of fibril organization	29	305	0.095	Biological Process	0.00531471	0.0419774
GO:0051090	regulation of sequence-specific DNA binding transcription factor activity	33	360	0.092	Biological Process	0.00539109	0.0425413
GO:0043409	negative regulation of MAPK cascade	18	162	0.111	Biological Process	0.00545599	0.0430138
GO:0051966	regulation of synaptic transmission, glutamatergic	9	58	0.155	Biological Process	0.00546628	0.0430551
GO:0042306	regulation of protein import into nucleus	13	102	0.127	Biological Process	0.00549627	0.0432117
GO:1904375	regulation of protein localization to cell periphery	13	102	0.127	Biological Process	0.00549627	0.0432117
GO:0051222	positive regulation of protein transport	31	333	0.093	Biological Process	0.00550212	0.0432156
GO:0002327	immature B cell differentiation	3	7	0.429	Biological Process	0.00553217	0.0432156
GO:0035385	Roundabout signaling pathway	3	7	0.429	Biological Process	0.00553217	0.0432156
GO:0048842	positive regulation of axon extension involved in axon guidance	3	7	0.429	Biological Process	0.00553217	0.0432156
GO:0086036	regulation of cardiac muscle cell membrane potential	3	7	0.429	Biological Process	0.00553217	0.0432156
GO:1900454	positive regulation of long term synaptic depression	3	7	0.429	Biological Process	0.00553217	0.0432156
GO:1901631	positive regulation of presynaptic membrane organization	3	7	0.429	Biological Process	0.00553217	0.0432156
GO:0010498	proteasomal protein catabolic process	51	617	0.083	Biological Process	0.00554305	0.0432611
GO:0006814	sodium ion transport	27	279	0.097	Biological Process	0.00554899	0.043268
GO:0007019	microtubule depolymerization	8	48	0.167	Biological Process	0.00555488	0.0432744
GO:0006476	protein deacetylation	14	114	0.123	Biological Process	0.00565043	0.0438987
GO:0010634	positive regulation of epithelial cell migration	14	114	0.123	Biological Process	0.00565043	0.0438987
GO:0032006	regulation of TOR signaling	14	114	0.123	Biological Process	0.00565043	0.0438987
GO:0006897	endocytosis	53	647	0.082	Biological Process	0.00567193	0.043996
GO:0071496	cellular response to external stimulus	35	389	0.09	Biological Process	0.00567325	0.043996
GO:0022037	metencephalon development	15	126	0.119	Biological Process	0.00570326	0.0441887
GO:0005102	receptor binding	111	1488	0.075	Molecular Function	0.00314888	0.0443342
GO:0003151	outflow tract morphogenesis	10	69	0.145	Biological Process	0.00574905	0.0444226
GO:0043967	histone H4 acetylation	10	69	0.145	Biological Process	0.00574905	0.0444226
GO:0048806	genitalia development	10	69	0.145	Biological Process	0.00574905	0.0444226
GO:0010528	regulation of transposition	5	21	0.238	Biological Process	0.00578918	0.0446519
GO:2000727	positive regulation of cardiac muscle cell differentiation	5	21	0.238	Biological Process	0.00578918	0.0446519
GO:0048864	stem cell development	21	201	0.104	Biological Process	0.00580525	0.0447355
GO:0006914	autophagy	40	460	0.087	Biological Process	0.00581383	0.0447612
GO:0022898	regulation of transmembrane transporter activity	22	214	0.103	Biological Process	0.00583235	0.0448635
GO:0031256	leading edge membrane	17	153	0.111	Cellular Component	0.00625478	0.0452108
GO:0003713	transcription coactivator activity	30	305	0.098	Molecular Function	0.00328119	0.0456989
GO:0003923	GPI-anchor transamidase activity	2	2	1	Molecular Function	0.00335572	0.0456989
GO:0004119	cGMP-inhibited cyclic-nucleotide phosphodiesterase activity	2	2	1	Molecular Function	0.00335572	0.0456989
GO:0009374	biotin binding	3	6	0.5	Molecular Function	0.00340037	0.0456989
GO:0035800	deubiquitinase activator activity	3	6	0.5	Molecular Function	0.00340037	0.0456989
GO:1904929	coreceptor activity involved in Wnt signaling pathway, planar cell polarity pathway	3	6	0.5	Molecular Function	0.00340037	0.0456989
GO:0071453	cellular response to oxygen levels	19	176	0.108	Biological Process	0.00597609	0.0459278
GO:0005815	microtubule organizing center	54	672	0.08	Cellular Component	0.00647768	0.0462768
GO:0031235	intrinsic component of the cytoplasmic side of the plasma membrane	4	14	0.286	Cellular Component	0.00657414	0.0462768
GO:0033268	node of Ranvier	4	14	0.286	Cellular Component	0.00657414	0.0462768
GO:0038201	TOR complex	4	14	0.286	Cellular Component	0.00657414	0.0462768
GO:0043408	regulation of MAPK cascade	54	664	0.081	Biological Process	0.00607725	0.0466632
GO:0099565	chemical synaptic transmission, postsynaptic	14	115	0.122	Biological Process	0.00610395	0.0468073
GO:0031646	positive regulation of neurological system process	9	59	0.153	Biological Process	0.00613005	0.0468073
GO:0032922	circadian regulation of gene expression	9	59	0.153	Biological Process	0.00613005	0.0468073
GO:0061245	establishment or maintenance of bipolar cell polarity	9	59	0.153	Biological Process	0.00613005	0.0468073
GO:0043001	Golgi to plasma membrane protein transport	7	39	0.179	Biological Process	0.00613325	0.0468073
GO:2001239	regulation of extrinsic apoptotic signaling pathway in absence of ligand	7	39	0.179	Biological Process	0.00613325	0.0468073
GO:0043487	regulation of RNA stability	15	127	0.118	Biological Process	0.00613435	0.0468073
GO:0006974	cellular response to DNA damage stimulus	101	1380	0.073	Biological Process	0.00620252	0.0472853
GO:1901987	regulation of cell cycle phase transition	39	448	0.087	Biological Process	0.00629134	0.0479196
GO:0007309	oocyte axis specification	8	49	0.163	Biological Process	0.0063128	0.0479975
GO:0045197	establishment or maintenance of epithelial cell apical/basal polarity	8	49	0.163	Biological Process	0.0063128	0.0479975
GO:0007622	rhythmic behavior	10	70	0.143	Biological Process	0.00637149	0.0482341
GO:0035272	exocrine system development	10	70	0.143	Biological Process	0.00637149	0.0482341
GO:0043966	histone H3 acetylation	10	70	0.143	Biological Process	0.00637149	0.0482341
GO:0007215	glutamate receptor signaling pathway	11	81	0.136	Biological Process	0.00637779	0.0482341
GO:0033138	positive regulation of peptidyl-serine phosphorylation	11	81	0.136	Biological Process	0.00637779	0.0482341
GO:0048645	organ formation	11	81	0.136	Biological Process	0.00637779	0.0482341
GO:1901342	regulation of vasculature development	27	282	0.096	Biological Process	0.00638452	0.0482424
GO:0048598	embryonic morphogenesis	60	755	0.079	Biological Process	0.00645869	0.0487597
GO:0045444	fat cell differentiation	21	203	0.103	Biological Process	0.00649014	0.0489539
GO:0008286	insulin receptor signaling pathway	16	140	0.114	Biological Process	0.00651443	0.0490505
GO:1901861	regulation of muscle tissue development	16	140	0.114	Biological Process	0.00651443	0.0490505
GO:0043666	regulation of phosphoprotein phosphatase activity	14	116	0.121	Biological Process	0.00658616	0.0494415
GO:0051705	multi-organism behavior	18	165	0.109	Biological Process	0.0065895	0.0494415
GO:0060491	regulation of cell projection assembly	18	165	0.109	Biological Process	0.0065895	0.0494415
GO:1902806	regulation of cell cycle G1/S phase transition	18	165	0.109	Biological Process	0.0065895	0.0494415
GO:0031331	positive regulation of cellular catabolic process	34	379	0.09	Biological Process	0.00662603	0.049672
GO:0017119	Golgi transport complex	6	31	0.194	Cellular Component	0.00720911	0.05027
GO:0035861	site of double-strand break	9	61	0.148	Cellular Component	0.00723478	0.05027
GO:0001525	angiogenesis	39	450	0.087	Biological Process	0.00675982	0.0505483
GO:0007158	neuron cell-cell adhesion	4	14	0.286	Biological Process	0.00677841	0.0505483
GO:0010918	positive regulation of mitochondrial membrane potential	4	14	0.286	Biological Process	0.00677841	0.0505483
GO:0030951	establishment or maintenance of microtubule cytoskeleton polarity	4	14	0.286	Biological Process	0.00677841	0.0505483
GO:0050872	white fat cell differentiation	4	14	0.286	Biological Process	0.00677841	0.0505483
GO:0061000	negative regulation of dendritic spine development	4	14	0.286	Biological Process	0.00677841	0.0505483
GO:0003143	embryonic heart tube morphogenesis	12	93	0.129	Biological Process	0.00678486	0.0505522
GO:0006405	RNA export from nucleus	17	153	0.111	Biological Process	0.00680161	0.0505888
GO:1900180	regulation of protein localization to nucleus	17	153	0.111	Biological Process	0.00680161	0.0505888
GO:0070588	calcium ion transmembrane transport	26	270	0.096	Biological Process	0.00683309	0.0507787
GO:0071229	cellular response to acid chemical	21	204	0.103	Biological Process	0.00685663	0.0509094
GO:0046983	protein dimerization activity	102	1359	0.075	Molecular Function	0.00384151	0.0512394
GO:0019932	second-messenger-mediated signaling	30	325	0.092	Biological Process	0.00702076	0.0520829
GO:0051446	positive regulation of meiotic cell cycle	7	40	0.175	Biological Process	0.0070744	0.0524352
GO:0032506	cytokinetic process	14	117	0.12	Biological Process	0.00709832	0.0525669
GO:0031000	response to caffeine	5	22	0.227	Biological Process	0.00714395	0.0526052
GO:0035262	gonad morphogenesis	5	22	0.227	Biological Process	0.00714395	0.0526052
GO:0036270	response to diuretic	5	22	0.227	Biological Process	0.00714395	0.0526052
GO:0045332	phospholipid translocation	5	22	0.227	Biological Process	0.00714395	0.0526052
GO:0099558	maintenance of synapse structure	5	22	0.227	Biological Process	0.00714395	0.0526052
GO:1904398	positive regulation of neuromuscular junction development	5	22	0.227	Biological Process	0.00714395	0.0526052
GO:0007308	oocyte construction	8	50	0.16	Biological Process	0.00714658	0.0526052
GO:0001701	in utero embryonic development	33	367	0.09	Biological Process	0.00715452	0.0526118
GO:0071826	ribonucleoprotein complex subunit organization	26	271	0.096	Biological Process	0.00715978	0.0526118
GO:0071900	regulation of protein serine/threonine kinase activity	40	466	0.086	Biological Process	0.00718831	0.052776
GO:0014031	mesenchymal cell development	20	192	0.104	Biological Process	0.00721679	0.0529397
GO:0005088	Ras guanyl-nucleotide exchange factor activity	23	218	0.106	Molecular Function	0.00402434	0.0532774
GO:0015079	potassium ion transmembrane transporter activity	21	193	0.109	Molecular Function	0.00408267	0.0533254
GO:0005261	cation channel activity	31	323	0.096	Molecular Function	0.00408808	0.0533254
GO:0030307	positive regulation of cell growth	18	167	0.108	Biological Process	0.00744621	0.0545757
GO:0016322	neuron remodeling	6	31	0.194	Biological Process	0.00751288	0.0549231
GO:0048367	shoot system development	6	31	0.194	Biological Process	0.00751288	0.0549231
GO:0071526	semaphorin-plexin signaling pathway	6	31	0.194	Biological Process	0.00751288	0.0549231
GO:0019079	viral genome replication	13	106	0.123	Biological Process	0.00758538	0.0551699
GO:0060079	excitatory postsynaptic potential	13	106	0.123	Biological Process	0.00758538	0.0551699
GO:1901343	negative regulation of vasculature development	13	106	0.123	Biological Process	0.00758538	0.0551699
GO:1904589	regulation of protein import	13	106	0.123	Biological Process	0.00758538	0.0551699
GO:1990823	response to leukemia inhibitory factor	13	106	0.123	Biological Process	0.00758538	0.0551699
GO:1990830	cellular response to leukemia inhibitory factor	13	106	0.123	Biological Process	0.00758538	0.0551699
GO:0005924	cell-substrate adherens junction	17	157	0.108	Cellular Component	0.0080515	0.0553203
GO:0072686	mitotic spindle	15	132	0.114	Cellular Component	0.00806434	0.0553203
GO:0006733	oxidoreduction coenzyme metabolic process	30	327	0.092	Biological Process	0.00763547	0.0553909
GO:0010771	negative regulation of cell morphogenesis involved in differentiation	14	118	0.119	Biological Process	0.00764169	0.0553909
GO:0031124	mRNA 3'-end processing	14	118	0.119	Biological Process	0.00764169	0.0553909
GO:0043488	regulation of mRNA stability	14	118	0.119	Biological Process	0.00764169	0.0553909
GO:0021954	central nervous system neuron development	11	83	0.133	Biological Process	0.00765732	0.0554571
GO:0007067	mitotic nuclear division	35	397	0.088	Biological Process	0.00771747	0.0558455
GO:0014701	junctional sarcoplasmic reticulum membrane	3	8	0.375	Cellular Component	0.00827479	0.05605
GO:0097470	ribbon synapse	3	8	0.375	Cellular Component	0.00827479	0.05605
GO:0044092	negative regulation of molecular function	79	1050	0.075	Biological Process	0.00776186	0.0560529
GO:0006513	protein monoubiquitination	10	72	0.139	Biological Process	0.00777237	0.0560529
GO:0019226	transmission of nerve impulse	10	72	0.139	Biological Process	0.00777237	0.0560529
GO:0043535	regulation of blood vessel endothelial cell migration	10	72	0.139	Biological Process	0.00777237	0.0560529
GO:0019897	extrinsic component of plasma membrane	16	145	0.11	Cellular Component	0.00836482	0.0561853
GO:0005618	cell wall	5	23	0.217	Cellular Component	0.0083991	0.0561853
GO:0098660	inorganic ion transmembrane transport	71	928	0.077	Biological Process	0.00780172	0.0562171
GO:0005819	spindle	34	389	0.087	Cellular Component	0.00855499	0.0563562
GO:0008076	voltage-gated potassium channel complex	11	85	0.129	Cellular Component	0.00858163	0.0563562
GO:0010494	cytoplasmic stress granule	11	85	0.129	Cellular Component	0.00858163	0.0563562
GO:0070851	growth factor receptor binding	16	133	0.12	Molecular Function	0.00436717	0.05655
GO:0098858	actin-based cell projection	19	185	0.103	Cellular Component	0.00919482	0.0567476
GO:0010339	external side of cell wall	2	3	0.667	Cellular Component	0.00932621	0.0567476
GO:0030892	mitotic cohesin complex	2	3	0.667	Cellular Component	0.00932621	0.0567476
GO:0031499	TRAMP complex	2	3	0.667	Cellular Component	0.00932621	0.0567476
GO:0032444	activin responsive factor complex	2	3	0.667	Cellular Component	0.00932621	0.0567476
GO:0034991	nuclear meiotic cohesin complex	2	3	0.667	Cellular Component	0.00932621	0.0567476
GO:0043291	RAVE complex	2	3	0.667	Cellular Component	0.00932621	0.0567476
GO:0044426	cell wall part	2	3	0.667	Cellular Component	0.00932621	0.0567476
GO:0070369	beta-catenin-TCF7L2 complex	2	3	0.667	Cellular Component	0.00932621	0.0567476
GO:0070937	CRD-mediated mRNA stability complex	2	3	0.667	Cellular Component	0.00932621	0.0567476
GO:0071664	catenin-TCF7L2 complex	2	3	0.667	Cellular Component	0.00932621	0.0567476
GO:0097543	ciliary inversin compartment	2	3	0.667	Cellular Component	0.00932621	0.0567476
GO:1990452	Parkin-FBXW7-Cul1 ubiquitin ligase complex	2	3	0.667	Cellular Component	0.00932621	0.0567476
GO:0008016	regulation of heart contraction	19	181	0.105	Biological Process	0.00801769	0.0577246
GO:0007424	open tracheal system development	8	51	0.157	Biological Process	0.00806077	0.0578695
GO:0032786	positive regulation of DNA-templated transcription, elongation	8	51	0.157	Biological Process	0.00806077	0.0578695
GO:0038202	TORC1 signaling	8	51	0.157	Biological Process	0.00806077	0.0578695
GO:2001234	negative regulation of apoptotic signaling pathway	20	194	0.103	Biological Process	0.00806489	0.0578695
GO:0001228	transcriptional activator activity, RNA polymerase II transcription regulatory region sequence-specific binding	38	421	0.09	Molecular Function	0.00455297	0.0585288
GO:0035004	phosphatidylinositol 3-kinase activity	9	56	0.161	Molecular Function	0.00460468	0.0587676
GO:0001841	neural tube formation	14	119	0.118	Biological Process	0.00821756	0.0588691
GO:0016241	regulation of macroautophagy	17	156	0.109	Biological Process	0.00821798	0.0588691
GO:0008157	protein phosphatase 1 binding	6	28	0.214	Molecular Function	0.00467928	0.0591365
GO:0005057	receptor signaling protein activity	16	134	0.119	Molecular Function	0.00470025	0.0591365
GO:0010948	negative regulation of cell cycle process	31	343	0.09	Biological Process	0.00833786	0.0596778
GO:0044843	cell cycle G1/S phase transition	25	261	0.096	Biological Process	0.00841365	0.0599655
GO:0009946	proximal/distal axis specification	3	8	0.375	Biological Process	0.00847629	0.0599655
GO:0021861	forebrain radial glial cell differentiation	3	8	0.375	Biological Process	0.00847629	0.0599655
GO:0050847	progesterone receptor signaling pathway	3	8	0.375	Biological Process	0.00847629	0.0599655
GO:0060242	contact inhibition	3	8	0.375	Biological Process	0.00847629	0.0599655
GO:0061002	negative regulation of dendritic spine morphogenesis	3	8	0.375	Biological Process	0.00847629	0.0599655
GO:0070842	aggresome assembly	3	8	0.375	Biological Process	0.00847629	0.0599655
GO:0097104	postsynaptic membrane assembly	3	8	0.375	Biological Process	0.00847629	0.0599655
GO:0097105	presynaptic membrane assembly	3	8	0.375	Biological Process	0.00847629	0.0599655
GO:1904779	regulation of protein localization to centrosome	3	8	0.375	Biological Process	0.00847629	0.0599655
GO:1904872	regulation of telomerase RNA localization to Cajal body	3	8	0.375	Biological Process	0.00847629	0.0599655
GO:2000051	negative regulation of non-canonical Wnt signaling pathway	3	8	0.375	Biological Process	0.00847629	0.0599655
GO:2000152	regulation of ubiquitin-specific protease activity	3	8	0.375	Biological Process	0.00847629	0.0599655
GO:2000617	positive regulation of histone H3-K9 acetylation	3	8	0.375	Biological Process	0.00847629	0.0599655
GO:0071426	ribonucleoprotein complex export from nucleus	16	144	0.111	Biological Process	0.00848813	0.0599996
GO:0071479	cellular response to ionizing radiation	9	62	0.145	Biological Process	0.00849699	0.0600126
GO:0048546	digestive tract morphogenesis	10	73	0.137	Biological Process	0.00855622	0.060381
GO:0010594	regulation of endothelial cell migration	15	132	0.114	Biological Process	0.00869913	0.0607796
GO:0016441	posttranscriptional gene silencing	15	132	0.114	Biological Process	0.00869913	0.0607796
GO:1903076	regulation of protein localization to plasma membrane	12	96	0.125	Biological Process	0.00870494	0.0607796
GO:0001956	positive regulation of neurotransmitter secretion	5	23	0.217	Biological Process	0.00870516	0.0607796
GO:0007205	protein kinase C-activating G-protein coupled receptor signaling pathway	5	23	0.217	Biological Process	0.00870516	0.0607796
GO:0010644	cell communication by electrical coupling	5	23	0.217	Biological Process	0.00870516	0.0607796
GO:0021801	cerebral cortex radial glia guided migration	5	23	0.217	Biological Process	0.00870516	0.0607796
GO:0022030	telencephalon glial cell migration	5	23	0.217	Biological Process	0.00870516	0.0607796
GO:0030859	polarized epithelial cell differentiation	5	23	0.217	Biological Process	0.00870516	0.0607796
GO:0034204	lipid translocation	5	23	0.217	Biological Process	0.00870516	0.0607796
GO:0035112	genitalia morphogenesis	5	23	0.217	Biological Process	0.00870516	0.0607796
GO:0048485	sympathetic nervous system development	5	23	0.217	Biological Process	0.00870516	0.0607796
GO:0061162	establishment of monopolar cell polarity	5	23	0.217	Biological Process	0.00870516	0.0607796
GO:0010765	positive regulation of sodium ion transport	6	32	0.188	Biological Process	0.00880762	0.0612465
GO:0035066	positive regulation of histone acetylation	6	32	0.188	Biological Process	0.00880762	0.0612465
GO:0060914	heart formation	6	32	0.188	Biological Process	0.00880762	0.0612465
GO:0051588	regulation of neurotransmitter transport	14	120	0.117	Biological Process	0.00882724	0.0612465
GO:0006198	cAMP catabolic process	4	15	0.267	Biological Process	0.00882936	0.0612465
GO:0009048	dosage compensation by inactivation of X chromosome	4	15	0.267	Biological Process	0.00882936	0.0612465
GO:0016584	nucleosome positioning	4	15	0.267	Biological Process	0.00882936	0.0612465
GO:0048340	paraxial mesoderm morphogenesis	4	15	0.267	Biological Process	0.00882936	0.0612465
GO:0007517	muscle organ development	36	415	0.087	Biological Process	0.00888936	0.0616127
GO:0007269	neurotransmitter secretion	19	183	0.104	Biological Process	0.00897783	0.0621755
GO:0006836	neurotransmitter transport	26	276	0.094	Biological Process	0.00899234	0.0622255
GO:0071166	ribonucleoprotein complex localization	16	145	0.11	Biological Process	0.00904939	0.0624908
GO:1903533	regulation of protein targeting	16	145	0.11	Biological Process	0.00904939	0.0624908
GO:0060038	cardiac muscle cell proliferation	8	52	0.154	Biological Process	0.00905993	0.0624908
GO:0072698	protein localization to microtubule cytoskeleton	8	52	0.154	Biological Process	0.00905993	0.0624908
GO:0006812	cation transport	105	1462	0.072	Biological Process	0.00907025	0.0625116
GO:0007229	integrin-mediated signaling pathway	11	85	0.129	Biological Process	0.00912817	0.0627589
GO:0031110	regulation of microtubule polymerization or depolymerization	11	85	0.129	Biological Process	0.00912817	0.0627589
GO:0048737	imaginal disc-derived appendage development	11	85	0.129	Biological Process	0.00912817	0.0627589
GO:0031111	negative regulation of microtubule polymerization or depolymerization	7	42	0.167	Biological Process	0.00927161	0.0630361
GO:0030198	extracellular matrix organization	62	799	0.078	Biological Process	0.00935142	0.0630361
GO:0042462	eye photoreceptor cell development	10	74	0.135	Biological Process	0.00939931	0.0630361
GO:0051293	establishment of spindle localization	9	63	0.143	Biological Process	0.00942269	0.0630361
GO:1903670	regulation of sprouting angiogenesis	9	63	0.143	Biological Process	0.00942269	0.0630361
GO:0060606	tube closure	12	97	0.124	Biological Process	0.00943125	0.0630361
GO:0003206	cardiac chamber morphogenesis	14	121	0.116	Biological Process	0.00947206	0.0630361
GO:0034968	histone lysine methylation	14	121	0.116	Biological Process	0.00947206	0.0630361
GO:0000919	cell plate assembly	2	3	0.667	Biological Process	0.00948566	0.0630361
GO:0003249	cell proliferation involved in heart valve morphogenesis	2	3	0.667	Biological Process	0.00948566	0.0630361
GO:0003250	regulation of cell proliferation involved in heart valve morphogenesis	2	3	0.667	Biological Process	0.00948566	0.0630361
GO:0007303	cytoplasmic transport, nurse cell to oocyte	2	3	0.667	Biological Process	0.00948566	0.0630361
GO:0007539	primary sex determination, soma	2	3	0.667	Biological Process	0.00948566	0.0630361
GO:0007624	ultradian rhythm	2	3	0.667	Biological Process	0.00948566	0.0630361
GO:0015798	myo-inositol transport	2	3	0.667	Biological Process	0.00948566	0.0630361
GO:0021824	cerebral cortex tangential migration using cell-axon interactions	2	3	0.667	Biological Process	0.00948566	0.0630361
GO:0021828	gonadotrophin-releasing hormone neuronal migration to the hypothalamus	2	3	0.667	Biological Process	0.00948566	0.0630361
GO:0021856	hypothalamic tangential migration using cell-axon interactions	2	3	0.667	Biological Process	0.00948566	0.0630361
GO:0035261	external genitalia morphogenesis	2	3	0.667	Biological Process	0.00948566	0.0630361
GO:0043629	ncRNA polyadenylation	2	3	0.667	Biological Process	0.00948566	0.0630361
GO:0060060	post-embryonic retina morphogenesis in camera-type eye	2	3	0.667	Biological Process	0.00948566	0.0630361
GO:0061058	regulation of peptidoglycan recognition protein signaling pathway	2	3	0.667	Biological Process	0.00948566	0.0630361
GO:0061060	negative regulation of peptidoglycan recognition protein signaling pathway	2	3	0.667	Biological Process	0.00948566	0.0630361
GO:0061364	apoptotic process involved in luteolysis	2	3	0.667	Biological Process	0.00948566	0.0630361
GO:0061470	T follicular helper cell differentiation	2	3	0.667	Biological Process	0.00948566	0.0630361
GO:0070343	white fat cell proliferation	2	3	0.667	Biological Process	0.00948566	0.0630361
GO:0070350	regulation of white fat cell proliferation	2	3	0.667	Biological Process	0.00948566	0.0630361
GO:0070966	nuclear-transcribed mRNA catabolic process, no-go decay	2	3	0.667	Biological Process	0.00948566	0.0630361
GO:0071596	ubiquitin-dependent protein catabolic process via the N-end rule pathway	2	3	0.667	Biological Process	0.00948566	0.0630361
GO:0072389	flavin adenine dinucleotide catabolic process	2	3	0.667	Biological Process	0.00948566	0.0630361
GO:0097051	establishment of protein localization to endoplasmic reticulum membrane	2	3	0.667	Biological Process	0.00948566	0.0630361
GO:0097101	blood vessel endothelial cell fate specification	2	3	0.667	Biological Process	0.00948566	0.0630361
GO:0097477	lateral motor column neuron migration	2	3	0.667	Biological Process	0.00948566	0.0630361
GO:1901859	negative regulation of mitochondrial DNA metabolic process	2	3	0.667	Biological Process	0.00948566	0.0630361
GO:1903004	regulation of protein K63-linked deubiquitination	2	3	0.667	Biological Process	0.00948566	0.0630361
GO:1903006	positive regulation of protein K63-linked deubiquitination	2	3	0.667	Biological Process	0.00948566	0.0630361
GO:1903007	positive regulation of Lys63-specific deubiquitinase activity	2	3	0.667	Biological Process	0.00948566	0.0630361
GO:1903294	regulation of glutamate secretion, neurotransmission	2	3	0.667	Biological Process	0.00948566	0.0630361
GO:1903296	positive regulation of glutamate secretion, neurotransmission	2	3	0.667	Biological Process	0.00948566	0.0630361
GO:1903375	facioacoustic ganglion development	2	3	0.667	Biological Process	0.00948566	0.0630361
GO:1903795	regulation of inorganic anion transmembrane transport	2	3	0.667	Biological Process	0.00948566	0.0630361
GO:1990705	cholangiocyte proliferation	2	3	0.667	Biological Process	0.00948566	0.0630361
GO:2000620	positive regulation of histone H4-K16 acetylation	2	3	0.667	Biological Process	0.00948566	0.0630361
GO:0007560	imaginal disc morphogenesis	13	109	0.119	Biological Process	0.00952875	0.0631261
GO:0097553	calcium ion transmembrane import into cytosol	13	109	0.119	Biological Process	0.00952875	0.0631261
GO:1902656	calcium ion import into cytosol	13	109	0.119	Biological Process	0.00952875	0.0631261
GO:1903729	regulation of plasma membrane organization	13	109	0.119	Biological Process	0.00952875	0.0631261
GO:0031098	stress-activated protein kinase signaling cascade	27	291	0.093	Biological Process	0.00953834	0.0631407
GO:0030288	outer membrane-bounded periplasmic space	15	136	0.11	Cellular Component	0.0105031	0.0635499
GO:0005925	focal adhesion	16	149	0.107	Cellular Component	0.0107381	0.0645552
GO:0048786	presynaptic active zone	8	54	0.148	Cellular Component	0.0107892	0.0645552
GO:0005672	transcription factor TFIIA complex	4	16	0.25	Cellular Component	0.0109162	0.0645974
GO:0098839	postsynaptic density membrane	4	16	0.25	Cellular Component	0.0109162	0.0645974
GO:0045309	protein phosphorylated amino acid binding	8	47	0.17	Molecular Function	0.00517623	0.0646664
GO:0045740	positive regulation of DNA replication	11	86	0.128	Biological Process	0.00994087	0.0657544
GO:0098552	side of membrane	46	572	0.08	Cellular Component	0.0112383	0.0661403
GO:0008298	intracellular mRNA localization	8	53	0.151	Biological Process	0.0101486	0.0670248
GO:0021575	hindbrain morphogenesis	8	53	0.151	Biological Process	0.0101486	0.0670248
GO:0007492	endoderm development	12	98	0.122	Biological Process	0.0102038	0.067337
GO:0009154	purine ribonucleotide catabolic process	6	33	0.182	Biological Process	0.0102545	0.0674498
GO:0036445	neuronal stem cell division	6	33	0.182	Biological Process	0.0102545	0.0674498
GO:0055057	neuroblast division	6	33	0.182	Biological Process	0.0102545	0.0674498
GO:1900087	positive regulation of G1/S transition of mitotic cell cycle	6	33	0.182	Biological Process	0.0102545	0.0674498
GO:2000058	regulation of protein ubiquitination involved in ubiquitin-dependent protein catabolic process	16	147	0.109	Biological Process	0.0102603	0.0674498
GO:0048568	embryonic organ development	44	535	0.082	Biological Process	0.0103566	0.0680303
GO:0008024	positive transcription elongation factor complex b	3	9	0.333	Cellular Component	0.0118922	0.068127
GO:0016028	rhabdomere	3	9	0.333	Cellular Component	0.0118922	0.068127
GO:0016342	catenin complex	3	9	0.333	Cellular Component	0.0118922	0.068127
GO:0035032	phosphatidylinositol 3-kinase complex, class III	3	9	0.333	Cellular Component	0.0118922	0.068127
GO:1990907	beta-catenin-TCF complex	3	9	0.333	Cellular Component	0.0118922	0.068127
GO:0017111	nucleoside-triphosphatase activity	87	1146	0.076	Molecular Function	0.00549636	0.0681856
GO:0050771	negative regulation of axonogenesis	9	64	0.141	Biological Process	0.0104225	0.0684109
GO:0070509	calcium ion import	17	160	0.106	Biological Process	0.0104643	0.0685185
GO:0045472	response to ether	5	24	0.208	Biological Process	0.010487	0.0685185
GO:0048859	formation of anatomical boundary	5	24	0.208	Biological Process	0.010487	0.0685185
GO:0061339	establishment or maintenance of monopolar cell polarity	5	24	0.208	Biological Process	0.010487	0.0685185
GO:0071480	cellular response to gamma radiation	5	24	0.208	Biological Process	0.010487	0.0685185
GO:0097150	neuronal stem cell population maintenance	5	24	0.208	Biological Process	0.010487	0.0685185
GO:2001233	regulation of apoptotic signaling pathway	32	363	0.088	Biological Process	0.0105311	0.0686034
GO:0007293	germarium-derived egg chamber formation	7	43	0.163	Biological Process	0.0105402	0.0686034
GO:0035329	hippo signaling	7	43	0.163	Biological Process	0.0105402	0.0686034
GO:0043489	RNA stabilization	7	43	0.163	Biological Process	0.0105402	0.0686034
GO:1902808	positive regulation of cell cycle G1/S phase transition	7	43	0.163	Biological Process	0.0105402	0.0686034
GO:0008022	protein C-terminus binding	23	224	0.103	Molecular Function	0.00560043	0.0689942
GO:0001162	RNA polymerase II intronic transcription regulatory region sequence-specific DNA binding	3	7	0.429	Molecular Function	0.00569506	0.0691989
GO:0005049	nuclear export signal receptor activity	3	7	0.429	Molecular Function	0.00569506	0.0691989
GO:0044772	mitotic cell cycle phase transition	44	536	0.082	Biological Process	0.0106798	0.0694591
GO:0098662	inorganic cation transmembrane transport	65	850	0.076	Biological Process	0.0107358	0.0697706
GO:0046834	lipid phosphorylation	11	87	0.126	Biological Process	0.0108081	0.0701869
GO:0035051	cardiocyte differentiation	16	148	0.108	Biological Process	0.010912	0.0707544
GO:0042787	protein ubiquitination involved in ubiquitin-dependent protein catabolic process	16	148	0.108	Biological Process	0.010912	0.0707544
GO:0051648	vesicle localization	29	322	0.09	Biological Process	0.0109622	0.071026
GO:0015459	potassium channel regulator activity	8	48	0.167	Molecular Function	0.00590319	0.0712399
GO:0016575	histone deacetylation	12	99	0.121	Biological Process	0.0110244	0.0713205
GO:0031058	positive regulation of histone modification	12	99	0.121	Biological Process	0.0110244	0.0713205
GO:0043902	positive regulation of multi-organism process	20	200	0.1	Biological Process	0.0111039	0.0717803
GO:0048520	positive regulation of behavior	18	174	0.103	Biological Process	0.0111775	0.0722015
GO:0001967	suckling behavior	4	16	0.25	Biological Process	0.0112464	0.0724281
GO:0014041	regulation of neuron maturation	4	16	0.25	Biological Process	0.0112464	0.0724281
GO:0014051	gamma-aminobutyric acid secretion	4	16	0.25	Biological Process	0.0112464	0.0724281
GO:0014912	negative regulation of smooth muscle cell migration	4	16	0.25	Biological Process	0.0112464	0.0724281
GO:0004525	ribonuclease III activity	5	21	0.238	Molecular Function	0.00604552	0.0724645
GO:0032456	endocytic recycling	8	54	0.148	Biological Process	0.0113314	0.0728015
GO:0034198	cellular response to amino acid starvation	8	54	0.148	Biological Process	0.0113314	0.0728015
GO:0038095	Fc-epsilon receptor signaling pathway	8	54	0.148	Biological Process	0.0113314	0.0728015
GO:1903522	regulation of blood circulation	22	227	0.097	Biological Process	0.0113385	0.0728015
GO:0042054	histone methyltransferase activity	10	69	0.145	Molecular Function	0.00616929	0.0730094
GO:0035257	nuclear hormone receptor binding	17	150	0.113	Molecular Function	0.00617328	0.0730094
GO:0042733	embryonic digit morphogenesis	9	65	0.138	Biological Process	0.0115	0.0737832
GO:0034220	ion transmembrane transport	88	1208	0.073	Biological Process	0.0115666	0.0741544
GO:0050731	positive regulation of peptidyl-tyrosine phosphorylation	16	149	0.107	Biological Process	0.011596	0.0742873
GO:0035601	protein deacylation	14	124	0.113	Biological Process	0.0116308	0.0744543
GO:0043186	P granule	6	35	0.171	Cellular Component	0.0131099	0.0747058
GO:0001756	somitogenesis	11	88	0.125	Biological Process	0.0117321	0.0749904
GO:0032414	positive regulation of ion transmembrane transporter activity	11	88	0.125	Biological Process	0.0117321	0.0749904
GO:0016197	endosomal transport	27	296	0.091	Biological Process	0.0117793	0.0752364
GO:0035148	tube formation	18	175	0.103	Biological Process	0.0118142	0.0754025
GO:0003401	axis elongation	6	34	0.176	Biological Process	0.0118623	0.0755403
GO:0015800	acidic amino acid transport	6	34	0.176	Biological Process	0.0118623	0.0755403
GO:0016246	RNA interference	6	34	0.176	Biological Process	0.0118623	0.0755403
GO:0010811	positive regulation of cell-substrate adhesion	12	100	0.12	Biological Process	0.0118949	0.0756867
GO:0006887	exocytosis	54	688	0.078	Biological Process	0.011903	0.0756867
GO:0051427	hormone receptor binding	18	163	0.11	Molecular Function	0.00644297	0.0756942
GO:0060401	cytosolic calcium ion transport	15	137	0.109	Biological Process	0.0120494	0.0763895
GO:0002376	immune system process	165	2442	0.068	Biological Process	0.0120851	0.0763895
GO:0007111	meiosis II cytokinesis	3	9	0.333	Biological Process	0.0121772	0.0763895
GO:0014733	regulation of skeletal muscle adaptation	3	9	0.333	Biological Process	0.0121772	0.0763895
GO:0016325	oocyte microtubule cytoskeleton organization	3	9	0.333	Biological Process	0.0121772	0.0763895
GO:0021612	facial nerve structural organization	3	9	0.333	Biological Process	0.0121772	0.0763895
GO:0021785	branchiomotor neuron axon guidance	3	9	0.333	Biological Process	0.0121772	0.0763895
GO:0032876	negative regulation of DNA endoreduplication	3	9	0.333	Biological Process	0.0121772	0.0763895
GO:0040016	embryonic cleavage	3	9	0.333	Biological Process	0.0121772	0.0763895
GO:0051295	establishment of meiotic spindle localization	3	9	0.333	Biological Process	0.0121772	0.0763895
GO:0061549	sympathetic ganglion development	3	9	0.333	Biological Process	0.0121772	0.0763895
GO:0071921	cohesin localization to chromatin	3	9	0.333	Biological Process	0.0121772	0.0763895
GO:0090670	RNA localization to Cajal body	3	9	0.333	Biological Process	0.0121772	0.0763895
GO:0090671	telomerase RNA localization to Cajal body	3	9	0.333	Biological Process	0.0121772	0.0763895
GO:0090672	telomerase RNA localization	3	9	0.333	Biological Process	0.0121772	0.0763895
GO:0097119	postsynaptic density protein 95 clustering	3	9	0.333	Biological Process	0.0121772	0.0763895
GO:1902065	response to L-glutamate	3	9	0.333	Biological Process	0.0121772	0.0763895
GO:0001933	negative regulation of protein phosphorylation	36	424	0.085	Biological Process	0.0121777	0.0763895
GO:0009743	response to carbohydrate	23	242	0.095	Biological Process	0.0121833	0.0763895
GO:0006835	dicarboxylic acid transport	10	77	0.13	Biological Process	0.0123116	0.0769777
GO:0007472	wing disc morphogenesis	10	77	0.13	Biological Process	0.0123116	0.0769777
GO:0007030	Golgi organization	16	150	0.107	Biological Process	0.0123132	0.0769777
GO:0048593	camera-type eye morphogenesis	16	150	0.107	Biological Process	0.0123132	0.0769777
GO:0019908	nuclear cyclin-dependent protein kinase holoenzyme complex	4	17	0.235	Cellular Component	0.0136439	0.0773396
GO:0061008	hepaticobiliary system development	19	189	0.101	Biological Process	0.0124239	0.0776134
GO:0036294	cellular response to decreased oxygen levels	17	163	0.104	Biological Process	0.0124488	0.077712
GO:0006816	calcium ion transport	34	396	0.086	Biological Process	0.0124592	0.0777202
GO:0040028	regulation of vulval development	5	25	0.2	Biological Process	0.0125031	0.0778233
GO:0051968	positive regulation of synaptic transmission, glutamatergic	5	25	0.2	Biological Process	0.0125031	0.0778233
GO:0055059	asymmetric neuroblast division	5	25	0.2	Biological Process	0.0125031	0.0778233
GO:0016407	acetyltransferase activity	16	139	0.115	Molecular Function	0.0066905	0.0780852
GO:0007129	synapsis	8	55	0.145	Biological Process	0.0126127	0.0783347
GO:0009950	dorsal/ventral axis specification	8	55	0.145	Biological Process	0.0126127	0.0783347
GO:0046622	positive regulation of organ growth	8	55	0.145	Biological Process	0.0126127	0.0783347
GO:0010657	muscle cell apoptotic process	9	66	0.136	Biological Process	0.0126586	0.0785626
GO:0042476	odontogenesis	13	113	0.115	Biological Process	0.0127013	0.0787703
GO:0044462	external encapsulating structure part	11	91	0.121	Cellular Component	0.0140138	0.0790202
GO:0003279	cardiac septum development	12	101	0.119	Biological Process	0.0128174	0.0793103
GO:0035308	negative regulation of protein dephosphorylation	12	101	0.119	Biological Process	0.0128174	0.0793103
GO:0045446	endothelial cell differentiation	12	101	0.119	Biological Process	0.0128174	0.0793103
GO:0016202	regulation of striated muscle tissue development	15	138	0.109	Biological Process	0.0128266	0.0793103
GO:0043062	extracellular structure organization	63	827	0.076	Biological Process	0.0128348	0.0793103
GO:0001775	cell activation	80	1089	0.073	Biological Process	0.0129558	0.0799999
GO:0008328	ionotropic glutamate receptor complex	7	46	0.152	Cellular Component	0.0144531	0.081073
GO:0043473	pigmentation	14	126	0.111	Biological Process	0.0132704	0.0818247
GO:0098732	macromolecule deacylation	14	126	0.111	Biological Process	0.0132704	0.0818247
GO:0016328	lateral plasma membrane	8	57	0.14	Cellular Component	0.0147667	0.0820062
GO:0031984	organelle subcompartment	99	1406	0.07	Cellular Component	0.0147718	0.0820062
GO:0016462	pyrophosphatase activity	89	1188	0.075	Molecular Function	0.00709545	0.0821166
GO:0046982	protein heterodimerization activity	44	518	0.085	Molecular Function	0.0071285	0.0821166
GO:0000123	histone acetyltransferase complex	12	104	0.115	Cellular Component	0.0149564	0.0823976
GO:0060293	germ plasm	6	36	0.167	Cellular Component	0.0149953	0.0823976
GO:0000288	nuclear-transcribed mRNA catabolic process, deadenylation-dependent decay	10	78	0.128	Biological Process	0.0134193	0.0825617
GO:0060021	palate development	10	78	0.128	Biological Process	0.0134193	0.0825617
GO:0021587	cerebellum morphogenesis	7	45	0.156	Biological Process	0.0134479	0.0825617
GO:0032008	positive regulation of TOR signaling	7	45	0.156	Biological Process	0.0134479	0.0825617
GO:0051590	positive regulation of neurotransmitter transport	7	45	0.156	Biological Process	0.0134479	0.0825617
GO:0070849	response to epidermal growth factor	7	45	0.156	Biological Process	0.0134479	0.0825617
GO:0045765	regulation of angiogenesis	24	258	0.093	Biological Process	0.0135537	0.0831514
GO:0008154	actin polymerization or depolymerization	20	204	0.098	Biological Process	0.0135946	0.0832601
GO:0035050	embryonic heart tube development	13	114	0.114	Biological Process	0.0136089	0.0832601
GO:0009261	ribonucleotide catabolic process	6	35	0.171	Biological Process	0.0136396	0.0832601
GO:0010656	negative regulation of muscle cell apoptotic process	6	35	0.171	Biological Process	0.0136396	0.0832601
GO:0048169	regulation of long-term neuronal synaptic plasticity	6	35	0.171	Biological Process	0.0136396	0.0832601
GO:0051567	histone H3-K9 methylation	6	35	0.171	Biological Process	0.0136396	0.0832601
GO:2000758	positive regulation of peptidyl-lysine acetylation	6	35	0.171	Biological Process	0.0136396	0.0832601
GO:0099531	presynaptic process involved in synaptic transmission	19	191	0.099	Biological Process	0.0137809	0.0840624
GO:0035305	negative regulation of dephosphorylation	12	102	0.118	Biological Process	0.0137935	0.0840793
GO:0009266	response to temperature stimulus	26	286	0.091	Biological Process	0.0138077	0.0841058
GO:0071456	cellular response to hypoxia	16	152	0.105	Biological Process	0.0138516	0.0843135
GO:0097305	response to alcohol	40	486	0.082	Biological Process	0.0138765	0.084405
GO:0030865	cortical cytoskeleton organization	9	67	0.134	Biological Process	0.0139018	0.0844396
GO:0008285	negative regulation of cell proliferation	49	619	0.079	Biological Process	0.013902	0.0844396
GO:0031123	RNA 3'-end processing	17	165	0.103	Biological Process	0.0139285	0.0845407
GO:0006469	negative regulation of protein kinase activity	23	245	0.094	Biological Process	0.0139563	0.0846488
GO:0010529	negative regulation of transposition	4	17	0.235	Biological Process	0.0140512	0.0846838
GO:0032875	regulation of DNA endoreduplication	4	17	0.235	Biological Process	0.0140512	0.0846838
GO:0035729	cellular response to hepatocyte growth factor stimulus	4	17	0.235	Biological Process	0.0140512	0.0846838
GO:0045198	establishment of epithelial cell apical/basal polarity	4	17	0.235	Biological Process	0.0140512	0.0846838
GO:0048313	Golgi inheritance	4	17	0.235	Biological Process	0.0140512	0.0846838
GO:0061298	retina vasculature development in camera-type eye	4	17	0.235	Biological Process	0.0140512	0.0846838
GO:0071625	vocalization behavior	4	17	0.235	Biological Process	0.0140512	0.0846838
GO:0086064	cell communication by electrical coupling involved in cardiac conduction	4	17	0.235	Biological Process	0.0140512	0.0846838
GO:0097062	dendritic spine maintenance	4	17	0.235	Biological Process	0.0140512	0.0846838
GO:0044448	cell cortex part	19	195	0.097	Cellular Component	0.0155136	0.0848132
GO:0032296	double-stranded RNA-specific ribonuclease activity	5	22	0.227	Molecular Function	0.00745664	0.0853097
GO:0001098	basal transcription machinery binding	8	50	0.16	Molecular Function	0.00758696	0.0853097
GO:0001099	basal RNA polymerase II transcription machinery binding	8	50	0.16	Molecular Function	0.00758696	0.0853097
GO:0001227	transcriptional repressor activity, RNA polymerase II transcription regulatory region sequence-specific binding	24	243	0.099	Molecular Function	0.00759805	0.0853097
GO:0016410	N-acyltransferase activity	14	117	0.12	Molecular Function	0.00773812	0.086336
GO:0031965	nuclear membrane	26	292	0.089	Cellular Component	0.0159144	0.0865646
GO:0006354	DNA-templated transcription, elongation	15	140	0.107	Biological Process	0.0144975	0.0872507
GO:0046530	photoreceptor cell differentiation	15	140	0.107	Biological Process	0.0144975	0.0872507
GO:0050905	neuromuscular process	13	115	0.113	Biological Process	0.0145654	0.087498
GO:0006302	double-strand break repair	23	246	0.093	Biological Process	0.0145909	0.087498
GO:0010324	membrane invagination	10	79	0.127	Biological Process	0.0146001	0.087498
GO:0030038	contractile actin filament bundle assembly	10	79	0.127	Biological Process	0.0146001	0.087498
GO:0032204	regulation of telomere maintenance	10	79	0.127	Biological Process	0.0146001	0.087498
GO:0043149	stress fiber assembly	10	79	0.127	Biological Process	0.0146001	0.087498
GO:0070823	HDA1 complex	3	10	0.3	Cellular Component	0.0162793	0.0878002
GO:0017053	transcriptional repressor complex	11	93	0.118	Cellular Component	0.0163046	0.0878002
GO:0007224	smoothened signaling pathway	16	153	0.105	Biological Process	0.014675	0.0878239
GO:0008037	cell recognition	16	153	0.105	Biological Process	0.014675	0.0878239
GO:0048771	tissue remodeling	17	166	0.102	Biological Process	0.0147182	0.0879985
GO:0010614	negative regulation of cardiac muscle hypertrophy	5	26	0.192	Biological Process	0.014766	0.0879985
GO:0014741	negative regulation of muscle hypertrophy	5	26	0.192	Biological Process	0.014766	0.0879985
GO:0030718	germ-line stem cell population maintenance	5	26	0.192	Biological Process	0.014766	0.0879985
GO:0036120	cellular response to platelet-derived growth factor stimulus	5	26	0.192	Biological Process	0.014766	0.0879985
GO:0045836	positive regulation of meiotic nuclear division	5	26	0.192	Biological Process	0.014766	0.0879985
GO:0000578	embryonic axis specification	12	103	0.117	Biological Process	0.0148253	0.0882904
GO:0042326	negative regulation of phosphorylation	38	459	0.083	Biological Process	0.0148566	0.0884154
GO:0043200	response to amino acid	14	128	0.109	Biological Process	0.0150834	0.0894225
GO:0019682	glyceraldehyde-3-phosphate metabolic process	7	46	0.152	Biological Process	0.0150991	0.0894225
GO:0021983	pituitary gland development	7	46	0.152	Biological Process	0.0150991	0.0894225
GO:0031062	positive regulation of histone methylation	7	46	0.152	Biological Process	0.0150991	0.0894225
GO:0048286	lung alveolus development	7	46	0.152	Biological Process	0.0150991	0.0894225
GO:0072132	mesenchyme morphogenesis	7	46	0.152	Biological Process	0.0150991	0.0894225
GO:1990928	response to amino acid starvation	7	46	0.152	Biological Process	0.0150991	0.0894225
GO:0090543	Flemming body	5	27	0.185	Cellular Component	0.0167067	0.089518
GO:0051653	spindle localization	9	68	0.132	Biological Process	0.015233	0.0900791
GO:0043270	positive regulation of ion transport	23	247	0.093	Biological Process	0.0152482	0.0900791
GO:0002164	larval development	19	193	0.098	Biological Process	0.015252	0.0900791
GO:0007283	spermatogenesis	44	548	0.08	Biological Process	0.0152521	0.0900791
GO:0016574	histone ubiquitination	8	57	0.14	Biological Process	0.015489	0.0914152
GO:0000723	telomere maintenance	16	154	0.104	Biological Process	0.0155359	0.091596
GO:0007223	Wnt signaling pathway, calcium modulating pathway	6	36	0.167	Biological Process	0.0155947	0.091596
GO:0009083	branched-chain amino acid catabolic process	6	36	0.167	Biological Process	0.0155947	0.091596
GO:0070207	protein homotrimerization	6	36	0.167	Biological Process	0.0155947	0.091596
GO:0090049	regulation of cell migration involved in sprouting angiogenesis	6	36	0.167	Biological Process	0.0155947	0.091596
GO:0097035	regulation of membrane lipid distribution	6	36	0.167	Biological Process	0.0155947	0.091596
GO:2000369	regulation of clathrin-mediated endocytosis	6	36	0.167	Biological Process	0.0155947	0.091596
GO:0009896	positive regulation of catabolic process	36	432	0.083	Biological Process	0.0158795	0.0932047
GO:0008344	adult locomotory behavior	12	104	0.115	Biological Process	0.0159145	0.0933464
GO:0005956	protein kinase CK2 complex	2	4	0.5	Cellular Component	0.0179501	0.0938458
GO:0030893	meiotic cohesin complex	2	4	0.5	Cellular Component	0.0179501	0.0938458
GO:0071212	subsynaptic reticulum	2	4	0.5	Cellular Component	0.0179501	0.0938458
GO:1990730	VCP-NSFL1C complex	2	4	0.5	Cellular Component	0.0179501	0.0938458
GO:1990745	EARP complex	2	4	0.5	Cellular Component	0.0179501	0.0938458
GO:0014066	regulation of phosphatidylinositol 3-kinase signaling	11	92	0.12	Biological Process	0.0160408	0.0939959
GO:0009948	anterior/posterior axis specification	14	129	0.109	Biological Process	0.0160583	0.0939959
GO:1901989	positive regulation of cell cycle phase transition	14	129	0.109	Biological Process	0.0160583	0.0939959
GO:0031099	regeneration	21	221	0.095	Biological Process	0.0161224	0.0943065
GO:0046873	metal ion transmembrane transporter activity	54	669	0.081	Molecular Function	0.00852966	0.0944244
GO:0004385	guanylate kinase activity	7	41	0.171	Molecular Function	0.00856952	0.0944244
GO:0071375	cellular response to peptide hormone stimulus	28	318	0.088	Biological Process	0.0161921	0.0946495
GO:0044700	single organism signaling	460	7447	0.062	Biological Process	0.016542	0.0959593
GO:0006406	mRNA export from nucleus	13	117	0.111	Biological Process	0.0166317	0.0959593
GO:0071427	mRNA-containing ribonucleoprotein complex export from nucleus	13	117	0.111	Biological Process	0.0166317	0.0959593
GO:0071901	negative regulation of protein serine/threonine kinase activity	13	117	0.111	Biological Process	0.0166317	0.0959593
GO:0001938	positive regulation of endothelial cell proliferation	9	69	0.13	Biological Process	0.0166556	0.0959593
GO:0045143	homologous chromosome segregation	9	69	0.13	Biological Process	0.0166556	0.0959593
GO:0051492	regulation of stress fiber assembly	9	69	0.13	Biological Process	0.0166556	0.0959593
GO:0009292	genetic transfer	3	10	0.3	Biological Process	0.0166632	0.0959593
GO:0009297	pilus assembly	3	10	0.3	Biological Process	0.0166632	0.0959593
GO:0014049	positive regulation of glutamate secretion	3	10	0.3	Biological Process	0.0166632	0.0959593
GO:0021800	cerebral cortex tangential migration	3	10	0.3	Biological Process	0.0166632	0.0959593
GO:0030950	establishment or maintenance of actin cytoskeleton polarity	3	10	0.3	Biological Process	0.0166632	0.0959593
GO:0033148	positive regulation of intracellular estrogen receptor signaling pathway	3	10	0.3	Biological Process	0.0166632	0.0959593
GO:0042386	hemocyte differentiation	3	10	0.3	Biological Process	0.0166632	0.0959593
GO:0043711	pilus organization	3	10	0.3	Biological Process	0.0166632	0.0959593
GO:0045760	positive regulation of action potential	3	10	0.3	Biological Process	0.0166632	0.0959593
GO:0048843	negative regulation of axon extension involved in axon guidance	3	10	0.3	Biological Process	0.0166632	0.0959593
GO:0071044	histone mRNA catabolic process	3	10	0.3	Biological Process	0.0166632	0.0959593
GO:0072102	glomerulus morphogenesis	3	10	0.3	Biological Process	0.0166632	0.0959593
GO:1900118	negative regulation of execution phase of apoptosis	3	10	0.3	Biological Process	0.0166632	0.0959593
GO:2000322	regulation of glucocorticoid receptor signaling pathway	3	10	0.3	Biological Process	0.0166632	0.0959593
GO:2000807	regulation of synaptic vesicle clustering	3	10	0.3	Biological Process	0.0166632	0.0959593
GO:0051258	protein polymerization	28	319	0.088	Biological Process	0.0168157	0.0967371
GO:0032846	positive regulation of homeostatic process	19	195	0.097	Biological Process	0.0168435	0.0967371
GO:0071804	cellular potassium ion transport	19	195	0.097	Biological Process	0.0168435	0.0967371
GO:0071805	potassium ion transmembrane transport	19	195	0.097	Biological Process	0.0168435	0.0967371
GO:0006508	proteolysis	136	1994	0.068	Biological Process	0.0168642	0.0967408
GO:0006195	purine nucleotide catabolic process	7	47	0.149	Biological Process	0.0168895	0.0967408
GO:1901998	toxin transport	7	47	0.149	Biological Process	0.0168895	0.0967408
GO:1902041	regulation of extrinsic apoptotic signaling pathway via death domain receptors	7	47	0.149	Biological Process	0.0168895	0.0967408
GO:0030866	cortical actin cytoskeleton organization	8	58	0.138	Biological Process	0.0170927	0.097643
GO:0038034	signal transduction in absence of ligand	8	58	0.138	Biological Process	0.0170927	0.097643
GO:0044380	protein localization to cytoskeleton	8	58	0.138	Biological Process	0.0170927	0.097643
GO:0097192	extrinsic apoptotic signaling pathway in absence of ligand	8	58	0.138	Biological Process	0.0170927	0.097643
GO:0032869	cellular response to insulin stimulus	22	236	0.093	Biological Process	0.0171615	0.0979709
GO:0034333	adherens junction assembly	10	81	0.123	Biological Process	0.0171916	0.0980118
GO:0055017	cardiac muscle tissue growth	10	81	0.123	Biological Process	0.0171916	0.0980118
GO:0003272	endocardial cushion formation	4	18	0.222	Biological Process	0.0172622	0.0981194
GO:1902043	positive regulation of extrinsic apoptotic signaling pathway via death domain receptors	4	18	0.222	Biological Process	0.0172622	0.0981194
GO:1902975	mitotic DNA replication initiation	4	18	0.222	Biological Process	0.0172622	0.0981194
GO:0008354	germ cell migration	5	27	0.185	Biological Process	0.0172874	0.0981194
GO:0021511	spinal cord patterning	5	27	0.185	Biological Process	0.0172874	0.0981194
GO:0038128	ERBB2 signaling pathway	5	27	0.185	Biological Process	0.0172874	0.0981194
GO:0023052	signaling	461	7469	0.062	Biological Process	0.0172928	0.0981194
GO:0035113	embryonic appendage morphogenesis	15	143	0.105	Biological Process	0.0173138	0.0981194
GO:0048634	regulation of muscle organ development	15	143	0.105	Biological Process	0.0173138	0.0981194
GO:0032200	telomere organization	16	156	0.103	Biological Process	0.0173745	0.0983978
GO:0032452	histone demethylase activity	5	23	0.217	Molecular Function	0.00908177	0.099451
GO:0042597	periplasmic space	15	146	0.103	Cellular Component	0.0191521	0.0996463
GO:0007064	mitotic sister chromatid cohesion	6	37	0.162	Biological Process	0.0177354	0.100163
GO:0033206	meiotic cytokinesis	6	37	0.162	Biological Process	0.0177354	0.100163
GO:2000725	regulation of cardiac muscle cell differentiation	6	37	0.162	Biological Process	0.0177354	0.100163
GO:0014013	regulation of gliogenesis	13	118	0.11	Biological Process	0.0177448	0.100163
GO:0042752	regulation of circadian rhythm	13	118	0.11	Biological Process	0.0177448	0.100163
GO:0019216	regulation of lipid metabolic process	30	349	0.086	Biological Process	0.0178253	0.100551
GO:0019954	asexual reproduction	22	237	0.093	Biological Process	0.0179319	0.100562
GO:0030534	adult behavior	18	183	0.098	Biological Process	0.0180007	0.100562
GO:0000911	cytokinesis by cell plate formation	2	4	0.5	Biological Process	0.0182508	0.100562
GO:0007318	pole plasm protein localization	2	4	0.5	Biological Process	0.0182508	0.100562
GO:0015976	carbon utilization	2	4	0.5	Biological Process	0.0182508	0.100562
GO:0016255	attachment of GPI anchor to protein	2	4	0.5	Biological Process	0.0182508	0.100562
GO:0021886	hypothalamus gonadotrophin-releasing hormone neuron differentiation	2	4	0.5	Biological Process	0.0182508	0.100562
GO:0021888	hypothalamus gonadotrophin-releasing hormone neuron development	2	4	0.5	Biological Process	0.0182508	0.100562
GO:0021943	formation of radial glial scaffolds	2	4	0.5	Biological Process	0.0182508	0.100562
GO:0032484	Ral protein signal transduction	2	4	0.5	Biological Process	0.0182508	0.100562
GO:0036484	trunk neural crest cell migration	2	4	0.5	Biological Process	0.0182508	0.100562
GO:0036486	ventral trunk neural crest cell migration	2	4	0.5	Biological Process	0.0182508	0.100562
GO:0042728	flavin-containing compound catabolic process	2	4	0.5	Biological Process	0.0182508	0.100562
GO:0042998	positive regulation of Golgi to plasma membrane protein transport	2	4	0.5	Biological Process	0.0182508	0.100562
GO:0043987	histone H3-S10 phosphorylation	2	4	0.5	Biological Process	0.0182508	0.100562
GO:0060353	regulation of cell adhesion molecule production	2	4	0.5	Biological Process	0.0182508	0.100562
GO:0060594	mammary gland specification	2	4	0.5	Biological Process	0.0182508	0.100562
GO:0060596	mammary placode formation	2	4	0.5	Biological Process	0.0182508	0.100562
GO:0061419	positive regulation of transcription from RNA polymerase II promoter in response to hypoxia	2	4	0.5	Biological Process	0.0182508	0.100562
GO:0061552	ganglion morphogenesis	2	4	0.5	Biological Process	0.0182508	0.100562
GO:0071680	response to indole-3-methanol	2	4	0.5	Biological Process	0.0182508	0.100562
GO:0071681	cellular response to indole-3-methanol	2	4	0.5	Biological Process	0.0182508	0.100562
GO:0089700	protein kinase D signaling	2	4	0.5	Biological Process	0.0182508	0.100562
GO:0090004	positive regulation of establishment of protein localization to plasma membrane	2	4	0.5	Biological Process	0.0182508	0.100562
GO:0097118	neuroligin clustering involved in postsynaptic membrane assembly	2	4	0.5	Biological Process	0.0182508	0.100562
GO:0097476	spinal cord motor neuron migration	2	4	0.5	Biological Process	0.0182508	0.100562
GO:0097490	sympathetic neuron projection extension	2	4	0.5	Biological Process	0.0182508	0.100562
GO:0097491	sympathetic neuron projection guidance	2	4	0.5	Biological Process	0.0182508	0.100562
GO:0098735	positive regulation of the force of heart contraction	2	4	0.5	Biological Process	0.0182508	0.100562
GO:1903356	positive regulation of distal tip cell migration	2	4	0.5	Biological Process	0.0182508	0.100562
GO:1903995	regulation of non-membrane spanning protein tyrosine kinase activity	2	4	0.5	Biological Process	0.0182508	0.100562
GO:1903997	positive regulation of non-membrane spanning protein tyrosine kinase activity	2	4	0.5	Biological Process	0.0182508	0.100562
GO:1904058	positive regulation of sensory perception of pain	2	4	0.5	Biological Process	0.0182508	0.100562
GO:1904885	beta-catenin destruction complex assembly	2	4	0.5	Biological Process	0.0182508	0.100562
GO:2000302	positive regulation of synaptic vesicle exocytosis	2	4	0.5	Biological Process	0.0182508	0.100562
GO:2000324	positive regulation of glucocorticoid receptor signaling pathway	2	4	0.5	Biological Process	0.0182508	0.100562
GO:0007368	determination of left/right symmetry	16	157	0.102	Biological Process	0.0183543	0.101067
GO:0035690	cellular response to drug	30	350	0.086	Biological Process	0.0184682	0.101628
GO:0016525	negative regulation of angiogenesis	11	94	0.117	Biological Process	0.0185943	0.102134
GO:1900006	positive regulation of dendrite development	11	94	0.117	Biological Process	0.0185943	0.102134
GO:0017145	stem cell division	10	82	0.122	Biological Process	0.0186079	0.102134
GO:0035120	post-embryonic appendage morphogenesis	10	82	0.122	Biological Process	0.0186079	0.102134
GO:0043679	axon terminus	17	173	0.098	Cellular Component	0.0197324	0.102172
GO:0001101	response to acid chemical	32	379	0.084	Biological Process	0.0186489	0.102293
GO:0050795	regulation of behavior	28	322	0.087	Biological Process	0.0188021	0.102993
GO:0006564	L-serine biosynthetic process	7	48	0.146	Biological Process	0.0188246	0.102993
GO:0032206	positive regulation of telomere maintenance	7	48	0.146	Biological Process	0.0188246	0.102993
GO:0051972	regulation of telomerase activity	7	48	0.146	Biological Process	0.0188246	0.102993
GO:0048563	post-embryonic organ morphogenesis	13	119	0.109	Biological Process	0.0189132	0.103411
GO:0043596	nuclear replication fork	11	96	0.115	Cellular Component	0.0202509	0.103644
GO:0031674	I band	14	134	0.104	Cellular Component	0.0202845	0.103644
GO:0005935	cellular bud neck	4	19	0.211	Cellular Component	0.0203053	0.103644
GO:0004077	biotin-[acetyl-CoA-carboxylase] ligase activity	2	3	0.667	Molecular Function	0.00967892	0.104063
GO:0008442	3-hydroxyisobutyrate dehydrogenase activity	2	3	0.667	Molecular Function	0.00967892	0.104063
GO:0018271	biotin-protein ligase activity	2	3	0.667	Molecular Function	0.00967892	0.104063
GO:0098602	single organism cell adhesion	49	631	0.078	Biological Process	0.0191288	0.104524
GO:0072509	divalent inorganic cation transmembrane transporter activity	29	316	0.092	Molecular Function	0.00978897	0.104612
GO:0007154	cell communication	467	7584	0.062	Biological Process	0.0191899	0.10479
GO:0007631	feeding behavior	14	132	0.106	Biological Process	0.0192735	0.105179
GO:0098655	cation transmembrane transport	70	953	0.073	Biological Process	0.019352	0.105541
GO:0005516	calmodulin binding	20	196	0.102	Molecular Function	0.00999081	0.106012
GO:0097110	scaffold protein binding	9	63	0.143	Molecular Function	0.0100395	0.106012
GO:0003700	transcription factor activity, sequence-specific DNA binding	109	1516	0.072	Molecular Function	0.0101877	0.106941
GO:0005934	cellular bud tip	3	11	0.273	Cellular Component	0.0214521	0.10746
GO:0031414	N-terminal protein acetyltransferase complex	3	11	0.273	Cellular Component	0.0214521	0.10746
GO:0031932	TORC2 complex	3	11	0.273	Cellular Component	0.0214521	0.10746
GO:0070852	cell body fiber	3	11	0.273	Cellular Component	0.0214521	0.10746
GO:0001071	nucleic acid binding transcription factor activity	109	1517	0.072	Molecular Function	0.010377	0.108287
GO:0001889	liver development	18	185	0.097	Biological Process	0.0198821	0.108331
GO:0071559	response to transforming growth factor beta	20	212	0.094	Biological Process	0.019889	0.108331
GO:1901990	regulation of mitotic cell cycle phase transition	34	410	0.083	Biological Process	0.0199384	0.108394
GO:0001843	neural tube closure	11	95	0.116	Biological Process	0.0199786	0.108394
GO:0001936	regulation of endothelial cell proliferation	11	95	0.116	Biological Process	0.0199786	0.108394
GO:0010923	negative regulation of phosphatase activity	11	95	0.116	Biological Process	0.0199786	0.108394
GO:0031146	SCF-dependent proteasomal ubiquitin-dependent protein catabolic process	6	38	0.158	Biological Process	0.0200692	0.108394
GO:0032196	transposition	6	38	0.158	Biological Process	0.0200692	0.108394
GO:0033173	calcineurin-NFAT signaling cascade	6	38	0.158	Biological Process	0.0200692	0.108394
GO:0050931	pigment cell differentiation	6	38	0.158	Biological Process	0.0200692	0.108394
GO:0060412	ventricular septum morphogenesis	6	38	0.158	Biological Process	0.0200692	0.108394
GO:0070317	negative regulation of G0 to G1 transition	6	38	0.158	Biological Process	0.0200692	0.108394
GO:0007135	meiosis II	5	28	0.179	Biological Process	0.0200782	0.108394
GO:0007306	eggshell chorion assembly	5	28	0.179	Biological Process	0.0200782	0.108394
GO:0043114	regulation of vascular permeability	5	28	0.179	Biological Process	0.0200782	0.108394
GO:1900424	regulation of defense response to bacterium	5	28	0.179	Biological Process	0.0200782	0.108394
GO:0035114	imaginal disc-derived appendage morphogenesis	10	83	0.12	Biological Process	0.0201079	0.108418
GO:0061337	cardiac conduction	10	83	0.12	Biological Process	0.0201079	0.108418
GO:0009925	basal plasma membrane	6	39	0.154	Cellular Component	0.0217609	0.108502
GO:0007088	regulation of mitotic nuclear division	21	226	0.093	Biological Process	0.0201963	0.108826
GO:0000151	ubiquitin ligase complex	33	402	0.082	Cellular Component	0.0220204	0.10929
GO:0046488	phosphatidylinositol metabolic process	19	199	0.095	Biological Process	0.0204124	0.109921
GO:0035108	limb morphogenesis	16	159	0.101	Biological Process	0.0204405	0.109967
GO:0046660	female sex differentiation	14	133	0.105	Biological Process	0.0204466	0.109967
GO:0044306	neuron projection terminus	18	189	0.095	Cellular Component	0.0223247	0.110292
GO:2001257	regulation of cation channel activity	15	146	0.103	Biological Process	0.0205311	0.110351
GO:0048872	homeostasis of number of cells	24	268	0.09	Biological Process	0.0205822	0.110556
GO:0015444	magnesium-importing ATPase activity	6	33	0.182	Molecular Function	0.0107563	0.11094
GO:0032451	demethylase activity	6	33	0.182	Molecular Function	0.0107563	0.11094
GO:0031347	regulation of defense response	45	574	0.078	Biological Process	0.0207544	0.110991
GO:0072089	stem cell proliferation	18	186	0.097	Biological Process	0.0208777	0.110991
GO:0003176	aortic valve development	4	19	0.211	Biological Process	0.0208951	0.110991
GO:0006474	N-terminal protein amino acid acetylation	4	19	0.211	Biological Process	0.0208951	0.110991
GO:0009744	response to sucrose	4	19	0.211	Biological Process	0.0208951	0.110991
GO:0032516	positive regulation of phosphoprotein phosphatase activity	4	19	0.211	Biological Process	0.0208951	0.110991
GO:0034285	response to disaccharide	4	19	0.211	Biological Process	0.0208951	0.110991
GO:0034390	smooth muscle cell apoptotic process	4	19	0.211	Biological Process	0.0208951	0.110991
GO:0034391	regulation of smooth muscle cell apoptotic process	4	19	0.211	Biological Process	0.0208951	0.110991
GO:0050774	negative regulation of dendrite morphogenesis	4	19	0.211	Biological Process	0.0208951	0.110991
GO:0060446	branching involved in open tracheal system development	4	19	0.211	Biological Process	0.0208951	0.110991
GO:0070986	left/right axis specification	4	19	0.211	Biological Process	0.0208951	0.110991
GO:1902292	cell cycle DNA replication initiation	4	19	0.211	Biological Process	0.0208951	0.110991
GO:1902315	nuclear cell cycle DNA replication initiation	4	19	0.211	Biological Process	0.0208951	0.110991
GO:1904263	positive regulation of TORC1 signaling	4	19	0.211	Biological Process	0.0208951	0.110991
GO:2000136	regulation of cell proliferation involved in heart morphogenesis	4	19	0.211	Biological Process	0.0208951	0.110991
GO:2000311	regulation of alpha-amino-3-hydroxy-5-methyl-4-isoxazole propionate selective glutamate receptor activity	4	19	0.211	Biological Process	0.0208951	0.110991
GO:0031103	axon regeneration	7	49	0.143	Biological Process	0.0209099	0.110991
[truncated: 9,398 more rows]

## Sheet: cluster10--KEGG
Pathway ID	Pathway	Cluster_10 (439)	All (7762)	Ratio	Pvalue	Qvalue
ko04360	Axon guidance	33	180	0.183333	1.24295e-09	3.43054e-07
ko04310	Wnt signaling pathway	27	154	0.175325	1.09718e-07	1.51411e-05
ko04520	Adherens junction	17	69	0.246377	1.7708e-07	1.62913e-05
ko05017	Spinocerebellar ataxia	20	96	0.208333	2.87737e-07	1.98539e-05
ko04120	Ubiquitin mediated proteolysis	23	132	0.174242	1.09161e-06	6.02569e-05
ko04725	Cholinergic synapse	20	112	0.178571	3.73265e-06	0.000171702
ko04371	Apelin signaling pathway	22	133	0.165414	4.57315e-06	0.000180313
ko04720	Long-term potentiation	14	65	0.215385	1.18773e-05	0.000409767
ko04110	Cell cycle	19	119	0.159664	3.41634e-05	0.00104768
ko04022	cGMP-PKG signaling pathway	23	165	0.139394	4.95776e-05	0.00125781
ko04724	Glutamatergic synapse	18	112	0.160714	5.01299e-05	0.00125781
ko04810	Regulation of actin cytoskeleton	26	201	0.129353	5.99052e-05	0.00135352
ko04919	Thyroid hormone signaling pathway	18	114	0.157895	6.37529e-05	0.00135352
ko04728	Dopaminergic synapse	19	128	0.148438	9.51772e-05	0.00187635
ko04015	Rap1 signaling pathway	26	211	0.123223	0.000135625	0.00249551
ko04921	Oxytocin signaling pathway	20	147	0.136054	0.000213464	0.0035292
ko04151	PI3K-Akt signaling pathway	35	331	0.10574	0.000230109	0.0035292
ko04012	ErbB signaling pathway	14	84	0.166667	0.000230165	0.0035292
ko05215	Prostate cancer	15	96	0.15625	0.000289689	0.00400689
ko05205	Proteoglycans in cancer	24	197	0.121827	0.000290354	0.00400689
ko01521	EGFR tyrosine kinase inhibitor resistance	13	78	0.166667	0.000382713	0.00452018
ko05200	Pathways in cancer	47	503	0.0934394	0.000388433	0.00452018
ko04024	cAMP signaling pathway	25	213	0.117371	0.000388571	0.00452018
ko04510	Focal adhesion	23	189	0.121693	0.000393059	0.00452018
ko04922	Glucagon signaling pathway	15	100	0.15	0.000455715	0.00483752
ko04726	Serotonergic synapse	16	111	0.144144	0.000470273	0.00483752
ko04611	Platelet activation	17	122	0.139344	0.000473236	0.00483752
ko04014	Ras signaling pathway	26	229	0.113537	0.000501935	0.00490386
ko05225	Hepatocellular carcinoma	20	157	0.127389	0.000515261	0.00490386
ko04929	GnRH secretion	11	64	0.171875	0.000815027	0.00749825
ko04710	Circadian rhythm	7	29	0.241379	0.000927891	0.00826122
ko05167	Kaposi sarcoma-associated herpesvirus infection	21	177	0.118644	0.000972197	0.0083852
ko05163	Human cytomegalovirus infection	24	215	0.111628	0.00104064	0.00870355
ko04261	Adrenergic signaling in cardiomyocytes	18	143	0.125874	0.00111495	0.00904081
ko04916	Melanogenesis	14	98	0.142857	0.00114648	0.00904081
ko04730	Long-term depression	10	58	0.172414	0.00136134	0.0102234
ko05211	Renal cell carcinoma	11	68	0.161765	0.00137052	0.0102234
ko04550	Signaling pathways regulating pluripotency of stem cells	17	136	0.125	0.0016396	0.0119087
ko04928	Parathyroid hormone synthesis, secretion and action	14	104	0.134615	0.0020502	0.014012
ko04972	Pancreatic secretion	13	93	0.139785	0.0020815	0.014012
ko05235	PD-L1 expression and PD-1 checkpoint pathway in cancer	13	93	0.139785	0.0020815	0.014012
ko04935	Growth hormone synthesis, secretion and action	15	116	0.12931	0.00216076	0.0141993
ko04514	Cell adhesion molecules	17	140	0.121429	0.00224843	0.0144318
ko05412	Arrhythmogenic right ventricular cardiomyopathy	11	73	0.150685	0.00246716	0.0154758
ko04070	Phosphatidylinositol signaling system	13	96	0.135417	0.00277507	0.016562
ko04540	Gap junction	12	85	0.141176	0.00280593	0.016562
ko05224	Breast cancer	17	143	0.118881	0.00282034	0.016562
ko05165	Human papillomavirus infection	30	313	0.0958466	0.00302986	0.0174217
ko05206	MicroRNAs in cancer	18	157	0.11465	0.00320163	0.0180336
ko04666	Fc gamma R-mediated phagocytosis	12	88	0.136364	0.0037586	0.0203836
ko04072	Phospholipase D signaling pathway	17	147	0.115646	0.00376654	0.0203836
ko04350	TGF-beta signaling pathway	12	89	0.134831	0.00412856	0.0219131
ko04114	Oocyte meiosis	14	114	0.122807	0.00481849	0.0249267
ko04062	Chemokine signaling pathway	19	176	0.107955	0.00487696	0.0249267
ko04150	mTOR signaling pathway	17	152	0.111842	0.00530317	0.0262284
ko04010	MAPK signaling pathway	27	284	0.0950704	0.0053611	0.0262284
ko04925	Aldosterone synthesis and secretion	12	92	0.130435	0.00541673	0.0262284
ko04660	T cell receptor signaling pathway	13	105	0.12381	0.0060558	0.0288172
ko04020	Calcium signaling pathway	20	195	0.102564	0.00695232	0.0322275
ko05231	Choline metabolism in cancer	12	95	0.126316	0.00700598	0.0322275
ko04713	Circadian entrainment	12	96	0.125	0.00761039	0.0340385
ko05226	Gastric cancer	16	145	0.110345	0.00764633	0.0340385
ko04330	Notch signaling pathway	8	52	0.153846	0.00822616	0.0355694
ko05202	Transcriptional misregulation in cancer	18	172	0.104651	0.0083167	0.0355694
ko05212	Pancreatic cancer	10	74	0.135135	0.00837686	0.0355694
ko05210	Colorectal cancer	11	87	0.126437	0.00956265	0.0399893
ko04934	Cushing syndrome	16	149	0.107383	0.00984807	0.0405682
ko04933	AGE-RAGE signaling pathway in diabetic complications	12	100	0.12	0.0104476	0.042405
ko05170	Human immunodeficiency virus 1 infection	20	203	0.0985222	0.0106727	0.0426906
ko04910	Insulin signaling pathway	15	138	0.108696	0.011004	0.043387
ko04723	Retrograde endocannabinoid signaling	15	140	0.107143	0.0124679	0.0480146
ko04218	Cellular senescence	16	153	0.104575	0.0125255	0.0480146
ko05032	Morphine addiction	11	91	0.120879	0.0132127	0.0499549
ko05218	Melanoma	9	68	0.132353	0.0137761	0.051381
ko04071	Sphingolipid signaling pathway	13	117	0.111111	0.0145685	0.0529065
ko04722	Neurotrophin signaling pathway	13	117	0.111111	0.0145685	0.0529065
ko04915	Estrogen signaling pathway	14	130	0.107692	0.0148524	0.0531301
ko04924	Renin secretion	9	69	0.130435	0.0150782	0.0531301
ko05203	Viral carcinogenesis	18	183	0.0983607	0.0152075	0.0531301
ko04340	Hedgehog signaling pathway	7	47	0.148936	0.0155667	0.0532038
ko05213	Endometrial cancer	8	58	0.137931	0.0156142	0.0532038
ko05214	Glioma	9	70	0.128571	0.0164688	0.0554314
ko03460	Fanconi anemia pathway	7	48	0.145833	0.0173669	0.0577501
ko00562	Inositol phosphate metabolism	9	71	0.126761	0.017951	0.0589818
ko04152	AMPK signaling pathway	13	121	0.107438	0.0188509	0.06121
ko05100	Bacterial invasion of epithelial cells	9	72	0.125	0.019528	0.061999
ko04911	Insulin secretion	10	84	0.119048	0.0195431	0.061999
ko04961	Endocrine and other factor-regulated calcium reabsorption	7	50	0.14	0.0213982	0.0671125
ko05135	Yersinia infection	13	124	0.104839	0.0226393	0.0688225
ko04927	Cortisol synthesis and secretion	8	62	0.129032	0.0226593	0.0688225
ko03015	mRNA surveillance pathway	10	86	0.116279	0.0226915	0.0688225
ko04390	Hippo signaling pathway	15	154	0.0974026	0.0273808	0.0821423
ko04926	Relaxin signaling pathway	13	128	0.101562	0.0285365	0.0846888
ko04662	B cell receptor signaling pathway	9	77	0.116883	0.0289414	0.0849768
ko04270	Vascular smooth muscle contraction	13	130	0.1	0.0318736	0.0924132
ko01522	Endocrine resistance	10	91	0.10989	0.0321437	0.0924132
ko03022	Basal transcription factors	6	43	0.139535	0.0326198	0.092815
ko03450	Non-homologous end-joining	3	13	0.230769	0.0336151	0.0946299
ko04370	VEGF signaling pathway	7	55	0.127273	0.0342108	0.0946299
ko04918	Thyroid hormone synthesis	8	67	0.119403	0.0342862	0.0946299
ko05166	Human T-cell leukemia virus 1 infection	19	220	0.0863636	0.0426453	0.116536
ko04670	Leukocyte transendothelial migration	11	109	0.100917	0.0435664	0.117886
ko00604	Glycosphingolipid biosynthesis - ganglio series	3	15	0.2	0.0492007	0.131839
ko05410	Hypertrophic cardiomyopathy	9	86	0.104651	0.0531284	0.140995
ko04213	Longevity regulating pathway - multiple species	7	61	0.114754	0.0552773	0.1453
ko04971	Gastric acid secretion	8	74	0.108108	0.0565104	0.14714
ko04914	Progesterone-mediated oocyte maturation	9	88	0.102273	0.05989	0.15266
ko04970	Salivary secretion	8	75	0.106667	0.0602897	0.15266
ko05220	Chronic myeloid leukemia	8	75	0.106667	0.0602897	0.15266
ko04625	C-type lectin receptor signaling pathway	10	102	0.0980392	0.0619654	0.155477
ko04211	Longevity regulating pathway	9	89	0.101124	0.0634687	0.156405
ko04912	GnRH signaling pathway	9	89	0.101124	0.0634687	0.156405
ko03440	Homologous recombination	5	39	0.128205	0.0669207	0.163452
ko05223	Non-small cell lung cancer	7	64	0.109375	0.0682929	0.165341
ko04392	Hippo signaling pathway - multiple species	4	28	0.142857	0.070549	0.168992
ko05414	Dilated cardiomyopathy	9	91	0.0989011	0.0710258	0.168992
ko04530	Tight junction	14	162	0.0864198	0.0741676	0.174959
ko04140	Autophagy - animal	12	135	0.0888889	0.0795093	0.185971
ko05132	Salmonella infection	17	210	0.0809524	0.0856112	0.198561
ko00512	Mucin type O-glycan biosynthesis	4	30	0.133333	0.0865625	0.199094
ko04931	Insulin resistance	10	109	0.0917431	0.0880843	0.20092
ko04068	FoxO signaling pathway	11	129	0.0852713	0.112695	0.254948
ko00561	Glycerolipid metabolism	6	59	0.101695	0.114795	0.257588
ko03008	Ribosome biogenesis in eukaryotes	7	73	0.0958904	0.117406	0.261322
ko04144	Endocytosis	18	237	0.0759494	0.123157	0.27193
ko04930	Type II diabetes mellitus	5	47	0.106383	0.124524	0.272767
ko05010	Alzheimer disease	23	316	0.0727848	0.126592	0.275113
ko04727	GABAergic synapse	8	89	0.0898876	0.129547	0.279336
ko04658	Th1 and Th2 cell differentiation	8	91	0.0879121	0.141859	0.303512
ko05143	African trypanosomiasis	4	36	0.111111	0.143725	0.305139
ko04659	Th17 cell differentiation	9	107	0.0841121	0.150641	0.315531
ko03018	RNA degradation	7	78	0.0897436	0.150906	0.315531
ko05230	Central carbon metabolism in cancer	6	64	0.09375	0.152097	0.31563
ko04960	Aldosterone-regulated sodium reabsorption	4	37	0.108108	0.154422	0.318064
ko04664	Fc epsilon RI signaling pathway	6	65	0.0923077	0.16014	0.322894
ko00471	D-Glutamine and D-glutamate metabolism	1	3	0.333333	0.160277	0.322894
ko00780	Biotin metabolism	1	3	0.333333	0.160277	0.322894
ko00563	Glycosylphosphatidylinositol (GPI)-anchor biosynthesis	3	25	0.12	0.165327	0.328437
ko05219	Bladder cancer	4	38	0.105263	0.165408	0.328437
ko05221	Acute myeloid leukemia	6	66	0.0909091	0.168364	0.331917
ko05161	Hepatitis B	12	156	0.0769231	0.172055	0.336788
ko04917	Prolactin signaling pathway	6	70	0.0857143	0.202921	0.394409
ko05152	Tuberculosis	12	163	0.0736196	0.211359	0.407938
ko00970	Aminoacyl-tRNA biosynthesis	4	43	0.0930233	0.224009	0.42935
ko04973	Carbohydrate digestion and absorption	4	44	0.0909091	0.23633	0.449843
ko00061	Fatty acid biosynthesis	2	17	0.117647	0.249508	0.467575
ko05142	Chagas disease	8	106	0.0754717	0.250196	0.467575
ko00310	Lysine degradation	5	60	0.0833333	0.250729	0.467575
ko04136	Autophagy - other	3	32	0.09375	0.270286	0.498177
ko00770	Pantothenate and CoA biosynthesis	2	18	0.111111	0.270953	0.498177
ko05217	Basal cell carcinoma	5	62	0.0806452	0.272553	0.498177
ko00230	Purine metabolism	9	125	0.072	0.275301	0.499889
ko05020	Prion disease	3	33	0.0909091	0.28596	0.515849
ko05146	Amoebiasis	7	95	0.0736842	0.29054	0.520707
ko03030	DNA replication	3	34	0.0882353	0.301704	0.537229
ko04621	NOD-like receptor signaling pathway	10	146	0.0684932	0.311948	0.551504
ko00532	Glycosaminoglycan biosynthesis - chondroitin sulfate / dermatan sulfate	2	20	0.1	0.313718	0.551504
ko04750	Inflammatory mediator regulation of TRP channels	7	98	0.0714286	0.317966	0.555435
ko05031	Amphetamine addiction	5	67	0.0746269	0.328589	0.566828
ko04260	Cardiac muscle contraction	6	83	0.0722892	0.328596	0.566828
ko05216	Thyroid cancer	3	36	0.0833333	0.333286	0.567091
ko04614	Renin-angiotensin system	2	21	0.0952381	0.334912	0.567091
ko04964	Proximal tubule bicarbonate reclamation	2	21	0.0952381	0.334912	0.567091
ko04650	Natural killer cell mediated cytotoxicity	7	101	0.0693069	0.345822	0.578466
ko05145	Toxoplasmosis	7	101	0.0693069	0.345822	0.578466
ko01524	Platinum drug resistance	5	69	0.0724638	0.351359	0.584187
ko00040	Pentose and glucuronate interconversions	2	22	0.0909091	0.35591	0.58471
ko00515	Mannose type O-glycan biosynthesis	2	22	0.0909091	0.35591	0.58471
ko04920	Adipocytokine signaling pathway	5	71	0.0704225	0.374204	0.611127
ko04923	Regulation of lipolysis in adipocytes	4	55	0.0727273	0.378259	0.614115
ko05033	Nicotine addiction	3	40	0.075	0.396083	0.637271
ko00534	Glycosaminoglycan biosynthesis - heparan sulfate / heparin	2	24	0.0833333	0.39714	0.637271
ko01212	Fatty acid metabolism	4	57	0.0701754	0.404321	0.645044
ko04066	HIF-1 signaling pathway	7	108	0.0648148	0.4116	0.652883
ko04744	Phototransduction	2	25	0.08	0.417298	0.658138
ko05160	Hepatitis C	9	144	0.0625	0.428256	0.671583
ko00062	Fatty acid elongation	2	26	0.0769231	0.437109	0.681594
ko03013	Nucleocytoplasmic transport	9	146	0.0616438	0.444624	0.689417
ko01040	Biosynthesis of unsaturated fatty acids	2	28	0.0714286	0.475597	0.733322
ko04137	Mitophagy - animal	4	63	0.0634921	0.480878	0.734109
ko05418	Fluid shear stress and atherosclerosis	8	133	0.0601504	0.481426	0.734109
ko00514	Other types of O-glycan biosynthesis	3	46	0.0652174	0.486795	0.738217
ko05034	Alcoholism	9	152	0.0592105	0.493282	0.739923
ko05164	Influenza A	9	152	0.0592105	0.493282	0.739923
ko05030	Cocaine addiction	3	48	0.0625	0.51558	0.768226
ko04742	Taste transduction	4	66	0.0606061	0.517718	0.768226
ko04978	Mineral absorption	3	49	0.0612245	0.529645	0.780183
ko03040	Spliceosome	7	121	0.0578512	0.531429	0.780183
ko04380	Osteoclast differentiation	7	122	0.057377	0.540298	0.785343
ko00280	Valine, leucine and isoleucine degradation	3	50	0.06	0.54348	0.785343
ko00510	N-Glycan biosynthesis	3	50	0.06	0.54348	0.785343
ko00051	Fructose and mannose metabolism	2	32	0.0625	0.547548	0.785343
ko04976	Bile secretion	4	69	0.057971	0.553293	0.785343
ko05140	Leishmaniasis	4	69	0.057971	0.553293	0.785343
ko05016	Huntington disease	14	250	0.056	0.555666	0.785343
ko00533	Glycosaminoglycan biosynthesis - keratan sulfate	1	14	0.0714286	0.557707	0.785343
ko00640	Propanoate metabolism	2	33	0.0606061	0.564425	0.790768
ko05222	Small cell lung cancer	5	89	0.0561798	0.571658	0.796857
ko00603	Glycosphingolipid biosynthesis - globo and isoglobo series	1	16	0.0625	0.606411	0.841052
ko04630	JAK-STAT signaling pathway	8	151	0.0529801	0.627299	0.861435
ko00250	Alanine, aspartate and glutamate metabolism	2	37	0.0540541	0.62735	0.861435
ko04210	Apoptosis	7	134	0.0522388	0.64056	0.87091
ko05162	Measles	7	134	0.0522388	0.64056	0.87091
ko00564	Glycerophospholipid metabolism	5	97	0.0515464	0.648536	0.874802
ko00531	Glycosaminoglycan degradation	1	18	0.0555556	0.649762	0.874802
ko00220	Arginine biosynthesis	1	19	0.0526316	0.669617	0.893001
ko00513	Various types of N-glycan biosynthesis	2	40	0.05	0.669751	0.893001
ko04512	ECM-receptor interaction	4	81	0.0493827	0.680117	0.90194
ko04216	Ferroptosis	2	41	0.0487805	0.682991	0.90194
ko05416	Viral myocarditis	3	63	0.047619	0.69998	0.913395
ko00900	Terpenoid backbone biosynthesis	1	21	0.047619	0.70602	0.913395
ko04146	Peroxisome	4	84	0.047619	0.70757	0.913395
ko04962	Vasopressin-regulated water reabsorption	2	43	0.0465116	0.708166	0.913395
ko04064	NF-kappa B signaling pathway	5	104	0.0480769	0.708212	0.913395
ko04932	Non-alcoholic fatty liver disease	7	146	0.0479452	0.726987	0.933249
ko00790	Folate biosynthesis	1	24	0.0416667	0.753259	0.962497
ko00140	Steroid hormone biosynthesis	2	50	0.04	0.783425	0.991859
ko04913	Ovarian steroidogenesis	2	50	0.04	0.783425	0.991859
ko05133	Pertussis	3	73	0.0410959	0.789965	0.994756
ko00601	Glycosphingolipid biosynthesis - lacto and neolacto series	1	27	0.037037	0.792921	0.994756
ko05014	Amyotrophic lateral sclerosis	2	52	0.0384615	0.801553	0.99549
ko04141	Protein processing in endoplasmic reticulum	7	159	0.0440252	0.80327	0.99549
ko00030	Pentose phosphate pathway	1	28	0.0357143	0.804674	0.99549
ko01100	Metabolic pathways	73	1404	0.0519943	0.810322	0.99549
ko00020	Citrate cycle (TCA cycle)	1	29	0.0344828	0.815761	0.99549
ko00240	Pyrimidine metabolism	2	54	0.037037	0.818323	0.99549
ko00052	Galactose metabolism	1	30	0.0333333	0.82622	0.99549
ko00630	Glyoxylate and dicarboxylate metabolism	1	30	0.0333333	0.82622	0.99549
ko04217	Necroptosis	6	144	0.0416667	0.832019	0.99549
ko00410	beta-Alanine metabolism	1	31	0.0322581	0.836087	0.99549
ko01523	Antifolate resistance	1	31	0.0322581	0.836087	0.99549
ko00500	Starch and sucrose metabolism	1	32	0.03125	0.845395	0.99549
ko00860	Porphyrin metabolism	1	32	0.03125	0.845395	0.99549
ko03410	Base excision repair	1	33	0.030303	0.854175	0.99549
ko04215	Apoptosis - multiple species	1	33	0.030303	0.854175	0.99549
ko05340	Primary immunodeficiency	1	33	0.030303	0.854175	0.99549
ko00983	Drug metabolism - other enzymes	2	59	0.0338983	0.854823	0.99549
ko04668	TNF signaling pathway	4	107	0.0373832	0.862777	1
ko00760	Nicotinate and nicotinamide metabolism	1	35	0.0285714	0.870271	1
ko04714	Thermogenesis	9	217	0.0414747	0.872939	1
ko04612	Antigen processing and presentation	2	62	0.0322581	0.873384	1
ko00620	Pyruvate metabolism	1	37	0.027027	0.884594	1
ko04974	Protein digestion and absorption	3	90	0.0333333	0.891188	1
ko05321	Inflammatory bowel disease	2	66	0.030303	0.894742	1
ko00071	Fatty acid degradation	1	41	0.0243902	0.908679	1
ko04620	Toll-like receptor signaling pathway	3	95	0.0315789	0.91123	1
ko03420	Nucleotide excision repair	1	43	0.0232558	0.918769	1
ko00380	Tryptophan metabolism	1	45	0.0222222	0.927747	1
ko00480	Glutathione metabolism	1	45	0.0222222	0.927747	1
ko00565	Ether lipid metabolism	1	45	0.0222222	0.927747	1
ko04721	Synaptic vesicle cycle	2	76	0.0263158	0.934358	1
ko00600	Sphingolipid metabolism	1	47	0.0212766	0.935734	1
ko02010	ABC transporters	1	47	0.0212766	0.935734	1
ko04940	Type I diabetes mellitus	1	47	0.0212766	0.935734	1
ko00270	Cysteine and methionine metabolism	1	49	0.0204082	0.94284	1
ko00520	Amino sugar and nucleotide sugar metabolism	1	49	0.0204082	0.94284	1
ko00980	Metabolism of xenobiotics by cytochrome P450	1	49	0.0204082	0.94284	1
ko01200	Carbon metabolism	3	111	0.027027	0.954878	1
ko05134	Legionellosis	1	54	0.0185185	0.957361	1
ko00830	Retinol metabolism	1	56	0.0178571	0.96208	1
ko04657	IL-17 signaling pathway	2	88	0.0227273	0.963354	1
ko05169	Epstein-Barr virus infection	6	195	0.0307692	0.968414	1
ko05204	Chemical carcinogenesis - DNA adducts	1	61	0.0163934	0.971721	1
ko05012	Parkinson disease	3	130	0.0230769	0.980614	1
ko04115	p53 signaling pathway	1	69	0.0144928	0.982321	1
ko01230	Biosynthesis of amino acids	1	70	0.0142857	0.98333	1
ko03320	PPAR signaling pathway	1	75	0.0133333	0.987575	1
ko04145	Phagosome	3	143	0.020979	0.989349	1
ko04610	Complement and coagulation cascades	1	79	0.0126582	0.99018	1
ko05168	Herpes simplex virus 1 infection	10	327	0.030581	0.991085	1
ko00190	Oxidative phosphorylation	2	120	0.0166667	0.992733	1
ko04080	Neuroactive ligand-receptor interaction	10	337	0.0296736	0.99367	1
ko05322	Systemic lupus erythematosus	1	98	0.0102041	0.996793	1
ko04142	Lysosome	1	124	0.00806452	0.99931	1
ko04060	Cytokine-cytokine receptor interaction	4	257	0.0155642	0.999802	1
ko04740	Olfactory transduction	7	1035	0.00676329	1	1
