# Supplementary material for: Single-Cell RNA Sequencing Reveals an Atlas of Hezuo Pig Testis Cells
Source: Int J Mol Sci. 2024 Sep 10;25(18):9786. doi: 10.3390/ijms25189786 (PMC11431743; doi:10.3390/ijms25189786)
Supplement: Supplementary file 1 [file ijms-25-09786-s001.zip › Table S9.xlsx]

## Sheet: cluster1--GO
ID	Descrption	fg_num	bg_num	ratio	class	Pvalue	Qvalue
GO:0044464	cell part	440	14199	0.031	Cellular Component	1.23188e-16	9.25291e-14
GO:0005623	cell	440	14226	0.031	Cellular Component	2.38477e-16	9.25291e-14
GO:0048232	male gamete generation	58	583	0.099	Biological Process	5.35974e-17	3.0111e-13
GO:0007283	spermatogenesis	55	548	0.1	Biological Process	2.51179e-16	4.90612e-13
GO:0006996	organelle organization	205	4367	0.047	Biological Process	2.61986e-16	4.90612e-13
GO:0044424	intracellular part	403	12449	0.032	Cellular Component	1.26744e-14	3.27845e-12
GO:0005622	intracellular	404	12608	0.032	Cellular Component	1.21523e-13	2.35755e-11
GO:0019953	sexual reproduction	80	1150	0.07	Biological Process	4.60605e-14	6.4692e-11
GO:0007276	gamete generation	71	955	0.074	Biological Process	6.11075e-14	6.86604e-11
GO:0051276	chromosome organization	110	1940	0.057	Biological Process	4.26658e-13	3.99494e-10
GO:0005929	cilium	47	561	0.084	Cellular Component	5.37094e-12	8.33569e-10
GO:0048515	spermatid differentiation	26	169	0.154	Biological Process	1.87725e-12	1.50663e-09
GO:1902589	single-organism organelle organization	160	3412	0.047	Biological Process	4.59364e-12	3.22589e-09
GO:0048609	multicellular organismal reproductive process	76	1171	0.065	Biological Process	7.07386e-12	4.41566e-09
GO:0044702	single organism reproductive process	99	1758	0.056	Biological Process	1.31518e-11	7.38871e-09
GO:0032504	multicellular organism reproduction	76	1191	0.064	Biological Process	1.60824e-11	8.21374e-09
GO:0043226	organelle	361	11065	0.033	Cellular Component	1.05847e-10	1.36896e-08
GO:0006323	DNA packaging	60	840	0.071	Biological Process	3.51078e-11	1.64363e-08
GO:0030261	chromosome condensation	51	667	0.076	Biological Process	1.09426e-10	4.52405e-08
GO:0044703	multi-organism reproductive process	81	1364	0.059	Biological Process	1.12739e-10	4.52405e-08
GO:0015630	microtubule cytoskeleton	68	1138	0.06	Cellular Component	4.47941e-10	4.96574e-08
GO:0007286	spermatid development	23	160	0.144	Biological Process	1.48282e-10	5.45336e-08
GO:0016043	cellular component organization	262	6840	0.038	Biological Process	1.58719e-10	5.45336e-08
GO:0071103	DNA conformation change	65	988	0.066	Biological Process	1.65018e-10	5.45336e-08
GO:0022414	reproductive process	103	1975	0.052	Biological Process	3.9993e-10	1.24823e-07
GO:0005634	nucleus	233	6320	0.037	Cellular Component	1.30731e-09	1.26809e-07
GO:0044441	ciliary part	34	398	0.085	Cellular Component	3.26416e-09	2.81443e-07
GO:0000003	reproduction	107	2125	0.05	Biological Process	1.23997e-09	3.66638e-07
GO:0032838	cell projection cytoplasm	22	183	0.12	Cellular Component	4.8085e-09	3.7314e-07
GO:0099568	cytoplasmic region	39	513	0.076	Cellular Component	6.0798e-09	4.28902e-07
GO:0043232	intracellular non-membrane-bounded organelle	168	4219	0.04	Cellular Component	8.63457e-09	5.58369e-07
GO:0043229	intracellular organelle	350	10904	0.032	Cellular Component	1.11949e-08	6.68247e-07
GO:0005930	axoneme	17	116	0.147	Cellular Component	1.40262e-08	7.62233e-07
GO:0043228	non-membrane-bounded organelle	168	4249	0.04	Cellular Component	1.47339e-08	7.62233e-07
GO:0097014	ciliary plasm	17	117	0.145	Cellular Component	1.60086e-08	7.76418e-07
GO:0071840	cellular component organization or biogenesis	266	7175	0.037	Biological Process	4.19292e-09	1.17779e-06
GO:0005488	binding	411	12677	0.032	Molecular Function	1.11913e-09	1.20897e-06
GO:1901363	heterocyclic compound binding	235	6111	0.038	Molecular Function	2.05608e-09	1.20897e-06
GO:0007059	chromosome segregation	61	990	0.062	Biological Process	7.90061e-09	2.1136e-06
GO:0097159	organic cyclic compound binding	235	6173	0.038	Molecular Function	5.74882e-09	2.25354e-06
GO:0044782	cilium organization	31	338	0.092	Biological Process	9.41838e-09	2.40511e-06
GO:0031514	motile cilium	22	209	0.105	Cellular Component	5.54103e-08	2.52932e-06
GO:0022412	cellular process involved in reproduction in multicellular organism	47	676	0.07	Biological Process	1.29556e-08	3.08911e-06
GO:0060271	cilium morphogenesis	30	324	0.093	Biological Process	1.31966e-08	3.08911e-06
GO:0007017	microtubule-based process	53	821	0.065	Biological Process	1.80139e-08	4.04808e-06
GO:0090304	nucleic acid metabolic process	218	5663	0.038	Biological Process	2.30976e-08	4.99086e-06
GO:0005700	polytene chromosome	13	78	0.167	Cellular Component	1.52508e-07	6.5748e-06
GO:0008569	ATP-dependent microtubule motor activity, minus-end-directed	8	20	0.4	Molecular Function	3.56416e-08	8.68819e-06
GO:0032555	purine ribonucleotide binding	116	2534	0.046	Molecular Function	4.1837e-08	8.68819e-06
GO:0017076	purine nucleotide binding	116	2544	0.046	Molecular Function	5.2033e-08	8.68819e-06
GO:0032559	adenyl ribonucleotide binding	107	2289	0.047	Molecular Function	5.76449e-08	8.68819e-06
GO:0032553	ribonucleotide binding	116	2553	0.045	Molecular Function	6.32082e-08	8.68819e-06
GO:0030554	adenyl nucleotide binding	107	2296	0.047	Molecular Function	6.75607e-08	8.68819e-06
GO:0035639	purine ribonucleoside triphosphate binding	113	2473	0.046	Molecular Function	7.38791e-08	8.68819e-06
GO:0032550	purine ribonucleoside binding	113	2486	0.045	Molecular Function	9.78307e-08	9.10095e-06
GO:0001883	purine nucleoside binding	113	2487	0.045	Molecular Function	9.99524e-08	9.10095e-06
GO:0032549	ribonucleoside binding	113	2489	0.045	Molecular Function	1.04328e-07	9.10095e-06
GO:0005524	ATP binding	104	2234	0.047	Molecular Function	1.15708e-07	9.10095e-06
GO:0001882	nucleoside binding	113	2494	0.045	Molecular Function	1.16084e-07	9.10095e-06
GO:0005694	chromosome	62	1181	0.052	Cellular Component	3.3272e-07	1.3589e-05
GO:0007281	germ cell development	39	535	0.073	Biological Process	6.93574e-08	1.44315e-05
GO:0005856	cytoskeleton	90	1978	0.046	Cellular Component	3.77296e-07	1.46391e-05
GO:0044430	cytoskeletal part	74	1523	0.049	Cellular Component	4.43576e-07	1.63912e-05
GO:0044428	nuclear part	159	4184	0.038	Cellular Component	6.90475e-07	2.43549e-05
GO:0044422	organelle part	278	8408	0.033	Cellular Component	8.37135e-07	2.82442e-05
GO:0006139	nucleobase-containing compound metabolic process	235	6356	0.037	Biological Process	1.565e-07	3.14005e-05
GO:0051704	multi-organism process	126	2883	0.044	Biological Process	1.62105e-07	3.14037e-05
GO:0007018	microtubule-based movement	27	305	0.089	Biological Process	1.7782e-07	3.32997e-05
GO:0030031	cell projection assembly	37	514	0.072	Biological Process	2.08452e-07	3.77769e-05
GO:0003006	developmental process involved in reproduction	62	1113	0.056	Biological Process	2.31032e-07	4.05606e-05
GO:0003341	cilium movement	13	78	0.167	Biological Process	2.62849e-07	4.47481e-05
GO:0036156	inner dynein arm	5	9	0.556	Cellular Component	1.61679e-06	5.22761e-05
GO:0031981	nuclear lumen	142	3695	0.038	Cellular Component	2.08696e-06	6.47794e-05
GO:0000166	nucleotide binding	122	2867	0.043	Molecular Function	9.51709e-07	6.70583e-05
GO:1901265	nucleoside phosphate binding	122	2868	0.043	Molecular Function	9.6938e-07	6.70583e-05
GO:0010927	cellular component assembly involved in morphogenesis	25	280	0.089	Biological Process	4.33523e-07	7.16332e-05
GO:0097367	carbohydrate derivative binding	122	2878	0.042	Molecular Function	1.16409e-06	7.6054e-05
GO:0007049	cell cycle	96	2064	0.047	Biological Process	5.00735e-07	8.03751e-05
GO:0005858	axonemal dynein complex	6	17	0.353	Cellular Component	3.60135e-06	0.000107486
GO:0042995	cell projection	90	2101	0.043	Cellular Component	4.87516e-06	0.000140116
GO:0005654	nucleoplasm	122	3105	0.039	Cellular Component	5.22931e-06	0.000144927
GO:0030286	dynein complex	9	49	0.184	Cellular Component	5.54475e-06	0.00014837
GO:0042393	histone binding	18	176	0.102	Molecular Function	2.5868e-06	0.000158649
GO:0043168	anion binding	137	3386	0.04	Molecular Function	2.69811e-06	0.000158649
GO:0051959	dynein light intermediate chain binding	7	24	0.292	Molecular Function	3.12518e-06	0.00017501
GO:0044446	intracellular organelle part	267	8185	0.033	Cellular Component	8.15224e-06	0.000210871
GO:0016070	RNA metabolic process	187	4920	0.038	Biological Process	1.46149e-06	0.000224846
GO:0032502	developmental process	232	6416	0.036	Biological Process	1.48083e-06	0.000224846
GO:0019219	regulation of nucleobase-containing compound metabolic process	160	4057	0.039	Biological Process	1.53479e-06	0.000226906
GO:0070925	organelle assembly	48	823	0.058	Biological Process	1.69964e-06	0.000244835
GO:0044767	single-organism developmental process	229	6341	0.036	Biological Process	2.10624e-06	0.000295822
GO:0036159	inner dynein arm assembly	6	16	0.375	Biological Process	3.1374e-06	0.0004299
GO:0048869	cellular developmental process	170	4425	0.038	Biological Process	3.2175e-06	0.000430379
GO:0005515	protein binding	280	8275	0.034	Molecular Function	9.9877e-06	0.000533888
GO:0042384	cilium assembly	15	130	0.115	Biological Process	4.13575e-06	0.000540341
GO:0060255	regulation of macromolecule metabolic process	214	5897	0.036	Biological Process	4.68321e-06	0.00059796
GO:0036094	small molecule binding	130	3264	0.04	Molecular Function	1.23421e-05	0.000631058
GO:0045503	dynein light chain binding	6	20	0.3	Molecular Function	1.35958e-05	0.000666196
GO:0043227	membrane-bounded organelle	313	10042	0.031	Cellular Component	2.7903e-05	0.000698476
GO:0005737	cytoplasm	319	10282	0.031	Cellular Component	3.00525e-05	0.000728774
GO:0051252	regulation of RNA metabolic process	148	3769	0.039	Biological Process	6.14181e-06	0.000766771
GO:0051321	meiotic cell cycle	29	412	0.07	Biological Process	6.82122e-06	0.000833078
GO:0005875	microtubule associated complex	15	164	0.091	Cellular Component	3.92026e-05	0.000921855
GO:0010468	regulation of gene expression	168	4424	0.038	Biological Process	7.9298e-06	0.000947864
GO:0019222	regulation of metabolic process	236	6687	0.035	Biological Process	8.26178e-06	0.000966972
GO:0008152	metabolic process	373	11663	0.032	Biological Process	1.03557e-05	0.00118731
GO:0043170	macromolecule metabolic process	315	9500	0.033	Biological Process	1.1108e-05	0.00124809
GO:0005829	cytosol	155	4364	0.036	Cellular Component	5.49174e-05	0.00125341
GO:0003777	microtubule motor activity	12	101	0.119	Molecular Function	2.73589e-05	0.00128696
GO:0048856	anatomical structure development	214	5984	0.036	Biological Process	1.40227e-05	0.00152043
GO:0046483	heterocycle metabolic process	235	6697	0.035	Biological Process	1.40731e-05	0.00152043
GO:0005815	microtubule organizing center	36	672	0.054	Cellular Component	7.57684e-05	0.00167989
GO:0022402	cell cycle process	73	1574	0.046	Biological Process	1.66423e-05	0.00176409
GO:0032990	cell part morphogenesis	56	1108	0.051	Biological Process	1.73018e-05	0.00180003
GO:0080090	regulation of primary metabolic process	209	5838	0.036	Biological Process	1.83511e-05	0.00187448
GO:0004115	3',5'-cyclic-AMP phosphodiesterase activity	5	15	0.333	Molecular Function	4.17648e-05	0.00188906
GO:0070286	axonemal dynein complex assembly	7	31	0.226	Biological Process	2.03284e-05	0.00203937
GO:0043231	intracellular membrane-bounded organelle	307	9927	0.031	Cellular Component	9.52033e-05	0.00205216
GO:0031323	regulation of cellular metabolic process	211	5923	0.036	Biological Process	2.27533e-05	0.0022426
GO:0045505	dynein intermediate chain binding	6	25	0.24	Molecular Function	5.50935e-05	0.00238789
GO:0043167	ion binding	225	6504	0.035	Molecular Function	5.68545e-05	0.00238789
GO:0006725	cellular aromatic compound metabolic process	235	6758	0.035	Biological Process	2.86681e-05	0.00277685
GO:0035082	axoneme assembly	10	71	0.141	Biological Process	2.95769e-05	0.00281632
GO:0006325	chromatin organization	45	840	0.054	Biological Process	3.09429e-05	0.00289728
GO:0051171	regulation of nitrogen compound metabolic process	198	5519	0.036	Biological Process	3.31654e-05	0.00305448
GO:0032991	macromolecular complex	193	5771	0.033	Cellular Component	0.000151711	0.00317951
GO:0005637	nuclear inner membrane	8	58	0.138	Cellular Component	0.000155698	0.00317951
GO:0044447	axoneme part	7	44	0.159	Cellular Component	0.000161156	0.00320659
GO:0048858	cell projection morphogenesis	54	1084	0.05	Biological Process	3.66464e-05	0.00332064
GO:1902494	catalytic complex	77	1906	0.04	Cellular Component	0.000187338	0.00363436
GO:0044427	chromosomal part	48	1039	0.046	Cellular Component	0.000192484	0.00364311
GO:0000226	microtubule cytoskeleton organization	35	597	0.059	Biological Process	4.08773e-05	0.00364521
GO:0016568	chromatin modification	37	647	0.057	Biological Process	4.17912e-05	0.00365233
GO:0006198	cAMP catabolic process	5	15	0.333	Biological Process	4.22573e-05	0.00365233
GO:0044260	cellular macromolecule metabolic process	290	8723	0.033	Biological Process	4.43895e-05	0.00377848
GO:0035035	histone acetyltransferase binding	6	28	0.214	Molecular Function	0.00010907	0.00442296
GO:2000112	regulation of cellular macromolecule biosynthetic process	151	4026	0.038	Biological Process	5.89316e-05	0.00494146
GO:0032989	cellular component morphogenesis	74	1669	0.044	Biological Process	6.43599e-05	0.00531726
GO:0044463	cell projection part	60	1416	0.042	Cellular Component	0.000313622	0.00579454
GO:0071539	protein localization to centrosome	6	27	0.222	Biological Process	8.89774e-05	0.00724457
GO:0006351	transcription, DNA-templated	142	3771	0.038	Biological Process	9.08945e-05	0.00729494
GO:0006355	regulation of transcription, DNA-templated	135	3556	0.038	Biological Process	0.000100917	0.00790088
GO:0010467	gene expression	201	5716	0.035	Biological Process	0.000101257	0.00790088
GO:0019900	kinase binding	37	701	0.053	Molecular Function	0.000201892	0.00791416
GO:0022607	cellular component assembly	124	3213	0.039	Biological Process	0.000107009	0.00823533
GO:0097223	sperm part	14	183	0.077	Cellular Component	0.000458901	0.00828156
GO:0097659	nucleic acid-templated transcription	142	3786	0.038	Biological Process	0.000110303	0.00837412
GO:0034451	centriolar satellite	5	25	0.2	Cellular Component	0.000476791	0.00840885
GO:0009214	cyclic nucleotide catabolic process	5	18	0.278	Biological Process	0.000112373	0.00841749
GO:0019901	protein kinase binding	34	627	0.054	Molecular Function	0.000222536	0.008442
GO:0030313	cell envelope	15	206	0.073	Cellular Component	0.00049165	0.00847824
GO:0007224	smoothened signaling pathway	14	153	0.092	Biological Process	0.00011596	0.00857191
GO:0010556	regulation of macromolecule biosynthetic process	152	4116	0.037	Biological Process	0.000122405	0.00893077
GO:1903506	regulation of nucleic acid-templated transcription	135	3574	0.038	Biological Process	0.000127769	0.00920267
GO:2001141	regulation of RNA biosynthetic process	135	3578	0.038	Biological Process	0.000134573	0.00952752
GO:0000902	cell morphogenesis	68	1535	0.044	Biological Process	0.000135671	0.00952752
GO:0032774	RNA biosynthetic process	142	3806	0.037	Biological Process	0.00014219	0.009862
GO:0061512	protein localization to cilium	8	55	0.145	Biological Process	0.000147159	0.0100822
GO:0045502	dynein binding	7	46	0.152	Molecular Function	0.000282527	0.0103829
GO:0003676	nucleic acid binding	137	3717	0.037	Molecular Function	0.000293497	0.0104592
GO:0031326	regulation of cellular biosynthetic process	156	4265	0.037	Biological Process	0.000154753	0.0104747
GO:0008380	RNA splicing	31	539	0.058	Biological Process	0.000158332	0.0105375
GO:0001578	microtubule bundle formation	11	103	0.107	Biological Process	0.000159432	0.0105375
GO:0030154	cell differentiation	150	4078	0.037	Biological Process	0.000169558	0.0110765
GO:0040014	regulation of multicellular organism growth	11	104	0.106	Biological Process	0.000173833	0.0112252
GO:1901360	organic cyclic compound metabolic process	235	6926	0.034	Biological Process	0.000176716	0.0112817
GO:0043933	macromolecular complex subunit organization	119	3096	0.038	Biological Process	0.000184333	0.0116358
GO:0019899	enzyme binding	86	2127	0.04	Molecular Function	0.000337584	0.0116764
GO:0070725	Yb body	2	2	1	Cellular Component	0.00072729	0.0122691
GO:0044451	nucleoplasm part	51	1195	0.043	Cellular Component	0.000772947	0.0124661
GO:0044462	external encapsulating structure part	9	91	0.099	Cellular Component	0.000778838	0.0124661
GO:0036064	ciliary basal body	10	110	0.091	Cellular Component	0.000787163	0.0124661
GO:0005813	centrosome	26	488	0.053	Cellular Component	0.000810474	0.0125786
GO:0030705	cytoskeleton-dependent intracellular transport	14	162	0.086	Biological Process	0.000212215	0.0129378
GO:0044380	protein localization to cytoskeleton	8	58	0.138	Biological Process	0.00021512	0.0129378
GO:0061038	uterus morphogenesis	3	5	0.6	Biological Process	0.000216019	0.0129378
GO:0071476	cellular hypotonic response	3	5	0.6	Biological Process	0.000216019	0.0129378
GO:0009889	regulation of biosynthetic process	157	4326	0.036	Biological Process	0.000216474	0.0129378
GO:0044238	primary metabolic process	337	10588	0.032	Biological Process	0.000223112	0.0131941
GO:0043234	protein complex	158	4718	0.033	Cellular Component	0.000894499	0.0135429
GO:0044444	cytoplasmic part	263	8503	0.031	Cellular Component	0.000907511	0.0135429
GO:0009653	anatomical structure morphogenesis	119	3115	0.038	Biological Process	0.000237514	0.0138995
GO:0036128	CatSper complex	3	8	0.375	Cellular Component	0.000989357	0.0144857
GO:0032501	multicellular organismal process	241	7183	0.034	Biological Process	0.000290319	0.0166732
GO:0007127	meiosis I	14	167	0.084	Biological Process	0.000290846	0.0166732
GO:0007010	cytoskeleton organization	60	1346	0.045	Biological Process	0.000295833	0.0167786
GO:0030030	cell projection organization	68	1578	0.043	Biological Process	0.000300406	0.0167786
GO:0034641	cellular nitrogen compound metabolic process	244	7291	0.033	Biological Process	0.000301645	0.0167786
GO:0070013	intracellular organelle lumen	152	4540	0.033	Cellular Component	0.00120604	0.0171838
GO:0043233	organelle lumen	152	4541	0.033	Cellular Component	0.00121792	0.0171838
GO:0031974	membrane-enclosed lumen	152	4543	0.033	Cellular Component	0.00124199	0.0172105
GO:0010604	positive regulation of macromolecule metabolic process	117	3077	0.038	Biological Process	0.000329371	0.0181412
GO:0006397	mRNA processing	31	564	0.055	Biological Process	0.000348664	0.0190174
GO:0004114	3',5'-cyclic-nucleotide phosphodiesterase activity	5	25	0.2	Molecular Function	0.000585095	0.0196592
GO:0071704	organic substance metabolic process	346	10973	0.032	Biological Process	0.000369138	0.0199406
GO:0040018	positive regulation of multicellular organism growth	7	48	0.146	Biological Process	0.000375787	0.0201064
GO:0009261	ribonucleotide catabolic process	6	35	0.171	Biological Process	0.000402772	0.0211474
GO:0060285	cilium-dependent cell motility	6	35	0.171	Biological Process	0.000402772	0.0211474
GO:0003774	motor activity	12	141	0.085	Molecular Function	0.000662548	0.0216432
GO:0034645	cellular macromolecule biosynthetic process	186	5349	0.035	Biological Process	0.000435268	0.022642
GO:0009893	positive regulation of metabolic process	135	3675	0.037	Biological Process	0.000446056	0.0229903
GO:0000242	pericentriolar material	4	20	0.2	Cellular Component	0.0018014	0.0241015
GO:0097228	sperm principal piece	4	20	0.2	Cellular Component	0.0018014	0.0241015
GO:0006928	movement of cell or subcellular component	81	1992	0.041	Biological Process	0.000477813	0.0243485
GO:0048468	cell development	98	2512	0.039	Biological Process	0.000481075	0.0243485
GO:0004118	cGMP-stimulated cyclic-nucleotide phosphodiesterase activity	2	2	1	Molecular Function	0.000795772	0.0252927
GO:0060009	Sertoli cell development	4	14	0.286	Biological Process	0.000506346	0.0253202
GO:0010628	positive regulation of gene expression	80	1966	0.041	Biological Process	0.000509289	0.0253202
GO:0035869	ciliary transition zone	7	66	0.106	Cellular Component	0.00196892	0.0258963
GO:0000785	chromatin	30	633	0.047	Cellular Component	0.00210855	0.0272706
GO:0050684	regulation of mRNA processing	13	158	0.082	Biological Process	0.000566929	0.0277644
GO:0034613	cellular protein localization	79	1943	0.041	Biological Process	0.000568335	0.0277644
GO:0009059	macromolecule biosynthetic process	189	5477	0.035	Biological Process	0.000574308	0.0278143
GO:0033043	regulation of organelle organization	58	1326	0.044	Biological Process	0.000600331	0.0285019
GO:0070727	cellular macromolecule localization	80	1977	0.04	Biological Process	0.000602452	0.0285019
GO:0051726	regulation of cell cycle	53	1183	0.045	Biological Process	0.000603725	0.0285019
GO:0072698	protein localization to microtubule cytoskeleton	7	52	0.135	Biological Process	0.000619525	0.0290041
GO:0032391	photoreceptor connecting cilium	5	35	0.143	Cellular Component	0.00233433	0.0296957
GO:0044450	microtubule organizing center part	11	150	0.073	Cellular Component	0.00253988	0.0317894
GO:1903046	meiotic cell cycle process	20	315	0.063	Biological Process	0.000684754	0.0317929
GO:0009566	fertilization	14	184	0.076	Biological Process	0.000771247	0.0355153
GO:0023016	signal transduction by trans-phosphorylation	2	2	1	Biological Process	0.00079959	0.0361176
GO:0070550	rDNA condensation	2	2	1	Biological Process	0.00079959	0.0361176
GO:0045934	negative regulation of nucleobase-containing compound metabolic process	65	1547	0.042	Biological Process	0.000803613	0.0361176
GO:0000793	condensed chromosome	16	271	0.059	Cellular Component	0.00293894	0.0362003
GO:0009279	cell outer membrane	7	71	0.099	Cellular Component	0.00299702	0.0363389
GO:0007289	spermatid nucleus differentiation	5	27	0.185	Biological Process	0.00085804	0.0379565
GO:0060294	cilium movement involved in cell motility	5	27	0.185	Biological Process	0.00085804	0.0379565
GO:0007126	meiotic nuclear division	18	275	0.065	Biological Process	0.000882882	0.0387503
GO:0044237	cellular metabolic process	332	10552	0.031	Biological Process	0.000898811	0.0391435
GO:0035064	methylated histone binding	7	59	0.119	Molecular Function	0.00131428	0.0396407
GO:0003824	catalytic activity	228	6922	0.033	Molecular Function	0.00131462	0.0396407
GO:0016071	mRNA metabolic process	40	841	0.048	Biological Process	0.000952248	0.0411518
GO:0035097	histone methyltransferase complex	7	73	0.096	Cellular Component	0.00350709	0.0413278
GO:1904949	ATPase complex	16	276	0.058	Cellular Component	0.00351499	0.0413278
GO:0034654	nucleobase-containing compound biosynthetic process	156	4433	0.035	Biological Process	0.00100026	0.0428965
GO:0010970	establishment of localization by movement along microtubule	12	148	0.081	Biological Process	0.00103874	0.0439812
GO:1990778	protein localization to cell periphery	18	279	0.065	Biological Process	0.00104121	0.0439812
GO:1902580	single-organism cellular localization	60	1419	0.042	Biological Process	0.00110935	0.0465101
GO:0060170	ciliary membrane	7	75	0.093	Cellular Component	0.00408069	0.0466587
GO:0000799	nuclear condensin complex	2	4	0.5	Cellular Component	0.0042089	0.0466587
GO:0055028	cortical microtubule	2	4	0.5	Cellular Component	0.0042089	0.0466587
GO:0070176	DRM complex	2	4	0.5	Cellular Component	0.0042089	0.0466587
GO:0006971	hypotonic response	3	8	0.375	Biological Process	0.00113503	0.0472342
GO:0035264	multicellular organism growth	14	192	0.073	Biological Process	0.00116579	0.0481574
GO:0000077	DNA damage checkpoint	12	151	0.079	Biological Process	0.00123643	0.0507028
GO:0042073	intraciliary transport	6	43	0.14	Biological Process	0.00124987	0.0508823
GO:0036464	cytoplasmic ribonucleoprotein granule	13	210	0.062	Cellular Component	0.00473388	0.050981
GO:0016607	nuclear speck	19	363	0.052	Cellular Component	0.00475543	0.050981
GO:0005874	microtubule	20	390	0.051	Cellular Component	0.00479589	0.050981
GO:0097458	neuron part	60	1590	0.038	Cellular Component	0.00490284	0.0514136
GO:0051254	positive regulation of RNA metabolic process	70	1725	0.041	Biological Process	0.00127443	0.0515089
GO:0017137	Rab GTPase binding	13	180	0.072	Molecular Function	0.0018385	0.0534967
GO:0003724	RNA helicase activity	11	138	0.08	Molecular Function	0.00186511	0.0534967
GO:0006396	RNA processing	56	1313	0.043	Biological Process	0.00134228	0.0538637
GO:0003727	single-stranded RNA binding	9	99	0.091	Molecular Function	0.00193603	0.0542089
GO:0008589	regulation of smoothened signaling pathway	9	94	0.096	Biological Process	0.00136938	0.0545616
GO:1903311	regulation of mRNA metabolic process	17	263	0.065	Biological Process	0.0013916	0.0550564
GO:2000113	negative regulation of cellular macromolecule biosynthetic process	63	1523	0.041	Biological Process	0.00142758	0.0560847
GO:0016569	covalent chromatin modification	27	511	0.053	Biological Process	0.00147396	0.0574817
GO:0045935	positive regulation of nucleobase-containing compound metabolic process	76	1917	0.04	Biological Process	0.0014836	0.0574817
GO:0033391	chromatoid body	3	14	0.214	Cellular Component	0.00569961	0.058972
GO:0006260	DNA replication	31	618	0.05	Biological Process	0.00155293	0.059756
GO:0030312	external encapsulating structure	9	123	0.073	Cellular Component	0.00615786	0.062875
GO:0015631	tubulin binding	21	375	0.056	Molecular Function	0.00235701	0.0644615
GO:0016586	RSC complex	2	5	0.4	Cellular Component	0.00688968	0.0668299
GO:0048788	cytoskeleton of presynaptic active zone	2	5	0.4	Cellular Component	0.00688968	0.0668299
GO:0070531	BRCA1-A complex	2	5	0.4	Cellular Component	0.00688968	0.0668299
GO:0097025	MPP7-DLG1-LIN7 complex	2	5	0.4	Cellular Component	0.00688968	0.0668299
GO:0006807	nitrogen compound metabolic process	307	9721	0.032	Biological Process	0.00177186	0.0677166
GO:0042623	ATPase activity, coupled	28	559	0.05	Molecular Function	0.00253382	0.067722
GO:0030990	intraciliary transport particle	4	29	0.138	Cellular Component	0.00729352	0.0690216
GO:0035327	transcriptionally active chromatin	4	29	0.138	Cellular Component	0.00729352	0.0690216
GO:0048646	anatomical structure formation involved in morphogenesis	57	1361	0.042	Biological Process	0.00183872	0.0697967
GO:0048285	organelle fission	32	652	0.049	Biological Process	0.00185498	0.0699415
GO:0036126	sperm flagellum	7	84	0.083	Cellular Component	0.0075793	0.0708619
GO:0016570	histone modification	26	495	0.053	Biological Process	0.00194431	0.0728208
GO:0042461	photoreceptor cell development	9	99	0.091	Biological Process	0.00196903	0.0732584
GO:0007275	multicellular organism development	184	5443	0.034	Biological Process	0.00205829	0.0760753
GO:0035770	ribonucleoprotein granule	13	225	0.058	Cellular Component	0.00830583	0.0767301
GO:0005672	transcription factor TFIIA complex	3	16	0.188	Cellular Component	0.00842474	0.076913
GO:0034587	piRNA metabolic process	4	20	0.2	Biological Process	0.00214193	0.0779626
GO:0007632	visual behavior	7	64	0.109	Biological Process	0.00215098	0.0779626
GO:0072523	purine-containing compound catabolic process	7	64	0.109	Biological Process	0.00215098	0.0779626
GO:0048518	positive regulation of biological process	189	5618	0.034	Biological Process	0.0021695	0.0781297
GO:0003723	RNA binding	54	1306	0.041	Molecular Function	0.00299134	0.0781737
GO:0009154	purine ribonucleotide catabolic process	5	33	0.152	Biological Process	0.00219428	0.0785189
GO:0006259	DNA metabolic process	70	1764	0.04	Biological Process	0.00225974	0.0803495
GO:0038028	insulin receptor signaling pathway via phosphatidylinositol 3-kinase	2	3	0.667	Biological Process	0.00235369	0.0812944
GO:0070058	tRNA gene clustering	2	3	0.667	Biological Process	0.00235369	0.0812944
GO:0071596	ubiquitin-dependent protein catabolic process via the N-end rule pathway	2	3	0.667	Biological Process	0.00235369	0.0812944
GO:0097676	histone H3-K36 dimethylation	2	3	0.667	Biological Process	0.00235369	0.0812944
GO:0009791	post-embryonic development	25	476	0.053	Biological Process	0.00235866	0.0812944
GO:0000228	nuclear chromosome	30	703	0.043	Cellular Component	0.00923631	0.0833416
GO:0005814	centriole	8	109	0.073	Cellular Component	0.00939211	0.0837733
GO:0098840	protein transport along microtubule	6	49	0.122	Biological Process	0.00248587	0.0846933
GO:0031570	DNA integrity checkpoint	12	164	0.073	Biological Process	0.00248743	0.0846933
GO:0035735	intraciliary transport involved in cilium morphogenesis	5	34	0.147	Biological Process	0.00251367	0.0847009
GO:0010564	regulation of cell cycle process	36	775	0.046	Biological Process	0.00251781	0.0847009
GO:1903308	regulation of chromatin modification	14	209	0.067	Biological Process	0.00258104	0.0858666
GO:0060008	Sertoli cell differentiation	4	21	0.19	Biological Process	0.00258738	0.0858666
GO:0010558	negative regulation of macromolecule biosynthetic process	64	1592	0.04	Biological Process	0.00259831	0.0858666
GO:0031327	negative regulation of cellular biosynthetic process	66	1654	0.04	Biological Process	0.00265847	0.0873409
GO:0071546	pi-body	2	6	0.333	Cellular Component	0.0101506	0.0885038
GO:0099569	presynaptic cytoskeleton	2	6	0.333	Cellular Component	0.0101506	0.0885038
GO:0048522	positive regulation of cellular process	168	4939	0.034	Biological Process	0.00279913	0.0909534
GO:0000245	spliceosomal complex assembly	7	67	0.104	Biological Process	0.00280081	0.0909534
GO:0031230	intrinsic component of cell outer membrane	5	50	0.1	Cellular Component	0.0109604	0.0934647
GO:0045203	integral component of cell outer membrane	5	50	0.1	Cellular Component	0.0109604	0.0934647
GO:0043484	regulation of RNA splicing	11	146	0.075	Biological Process	0.00295975	0.0955625
GO:1902495	transmembrane transporter complex	22	480	0.046	Cellular Component	0.0113708	0.09591
GO:0005938	cell cortex	17	341	0.05	Cellular Component	0.0115769	0.0965989
GO:0000910	cytokinesis	20	357	0.056	Biological Process	0.00303645	0.0972875
GO:0031338	regulation of vesicle fusion	7	68	0.103	Biological Process	0.00304781	0.0972875
GO:0098797	plasma membrane protein complex	28	657	0.043	Cellular Component	0.0118695	0.0973741
GO:0016604	nuclear body	29	687	0.042	Cellular Component	0.0119208	0.0973741
GO:0034453	microtubule anchoring	4	22	0.182	Biological Process	0.00309246	0.0976036
GO:0070734	histone H3-K27 methylation	4	22	0.182	Biological Process	0.00309246	0.0976036
GO:0061085	regulation of histone H3-K27 methylation	3	11	0.273	Biological Process	0.00313873	0.0982247
GO:0044085	cellular component biogenesis	131	3726	0.035	Biological Process	0.00314711	0.0982247
GO:0070192	chromosome organization involved in meiotic cell cycle	8	87	0.092	Biological Process	0.00321677	0.0998442
GO:0045143	homologous chromosome segregation	7	69	0.101	Biological Process	0.00331113	0.102208
GO:0043422	protein kinase B binding	3	12	0.25	Molecular Function	0.00407	0.104051
GO:0031513	nonmotile primary cilium	9	139	0.065	Cellular Component	0.0131978	0.104524
GO:0072372	primary cilium	9	139	0.065	Cellular Component	0.0131978	0.104524
GO:0005802	trans-Golgi network	12	213	0.056	Cellular Component	0.0132002	0.104524
GO:1990351	transporter complex	22	489	0.045	Cellular Component	0.0138439	0.107245
GO:0000796	condensin complex	2	7	0.286	Cellular Component	0.0139584	0.107245
GO:0098831	presynaptic active zone cytoplasmic component	2	7	0.286	Cellular Component	0.0139584	0.107245
GO:0043186	P granule	4	35	0.114	Cellular Component	0.0141676	0.107785
GO:0008134	transcription factor binding	33	721	0.046	Molecular Function	0.00450303	0.11034
GO:0070728	leucine binding	2	4	0.5	Molecular Function	0.00459748	0.11034
GO:0097016	L27 domain binding	2	4	0.5	Molecular Function	0.00459748	0.11034
GO:0000280	nuclear division	29	599	0.048	Biological Process	0.00361902	0.111102
GO:0051052	regulation of DNA metabolic process	24	466	0.052	Biological Process	0.00366036	0.11176
GO:0008542	visual learning	6	53	0.113	Biological Process	0.003712	0.112725
GO:0072659	protein localization to plasma membrane	16	265	0.06	Biological Process	0.00374258	0.112853
GO:0019438	aromatic compound biosynthetic process	161	4738	0.034	Biological Process	0.00376902	0.112853
GO:0000398	mRNA splicing, via spliceosome	20	364	0.055	Biological Process	0.00377651	0.112853
GO:0009890	negative regulation of biosynthetic process	66	1681	0.039	Biological Process	0.00388776	0.115563
GO:1902275	regulation of chromatin organization	14	219	0.064	Biological Process	0.00393136	0.116244
GO:0060293	germ plasm	4	36	0.111	Cellular Component	0.0156071	0.117583
GO:0035092	sperm chromatin condensation	3	12	0.25	Biological Process	0.00409766	0.120527
GO:0098687	chromosomal region	20	439	0.046	Cellular Component	0.0162883	0.121536
GO:0016874	ligase activity	18	325	0.055	Molecular Function	0.00524642	0.123396
GO:0006338	chromatin remodeling	14	221	0.063	Biological Process	0.00426046	0.124663
GO:0051173	positive regulation of nitrogen compound metabolic process	104	2883	0.036	Biological Process	0.00436279	0.126996
GO:1990234	transferase complex	40	1049	0.038	Cellular Component	0.0173919	0.128534
GO:0007129	synapsis	6	55	0.109	Biological Process	0.00447076	0.129407
GO:0006302	double-strand break repair	15	246	0.061	Biological Process	0.0044917	0.129407
GO:0044707	single-multicellular organism process	207	6322	0.033	Biological Process	0.00461201	0.130805
GO:0010754	negative regulation of cGMP-mediated signaling	2	4	0.5	Biological Process	0.0046191	0.130805
GO:0021943	formation of radial glial scaffolds	2	4	0.5	Biological Process	0.0046191	0.130805
GO:0033120	positive regulation of RNA splicing	5	39	0.128	Biological Process	0.00463337	0.130805
GO:0060077	inhibitory synapse	3	21	0.143	Cellular Component	0.0181135	0.131005
GO:0030981	cortical microtubule cytoskeleton	2	8	0.25	Cellular Component	0.0182814	0.131005
GO:0034464	BBSome	2	8	0.25	Cellular Component	0.0182814	0.131005
GO:0000794	condensed nuclear chromosome	9	147	0.061	Cellular Component	0.0184015	0.131005
GO:0070603	SWI/SNF superfamily-type complex	6	78	0.077	Cellular Component	0.0187852	0.132521
GO:0005635	nuclear envelope	20	446	0.045	Cellular Component	0.0189707	0.132624
GO:0018130	heterocycle biosynthetic process	162	4799	0.034	Biological Process	0.00479089	0.134065
GO:0000377	RNA splicing, via transesterification reactions with bulged adenosine as nucleophile	20	372	0.054	Biological Process	0.00480037	0.134065
GO:0018022	peptidyl-lysine methylation	10	134	0.075	Biological Process	0.00482043	0.134065
GO:0046058	cAMP metabolic process	7	74	0.095	Biological Process	0.00489663	0.135514
GO:0032006	regulation of TOR signaling	9	114	0.079	Biological Process	0.00509201	0.140098
GO:0045893	positive regulation of transcription, DNA-templated	62	1579	0.039	Biological Process	0.00511587	0.140098
GO:0010212	response to ionizing radiation	11	157	0.07	Biological Process	0.00513711	0.140098
GO:0035721	intraciliary retrograde transport	3	13	0.231	Biological Process	0.00521599	0.141562
GO:0001539	cilium or flagellum-dependent cell motility	7	75	0.093	Biological Process	0.00527244	0.142407
GO:0009338	exodeoxyribonuclease V complex	3	22	0.136	Cellular Component	0.020562	0.142465
GO:0030331	estrogen receptor binding	5	42	0.119	Molecular Function	0.0063241	0.144836
GO:0047555	3',5'-cyclic-GMP phosphodiesterase activity	3	14	0.214	Molecular Function	0.00645724	0.144836
GO:0035198	miRNA binding	4	27	0.148	Molecular Function	0.00658134	0.144836
GO:0051427	hormone receptor binding	11	163	0.067	Molecular Function	0.00665062	0.144836
GO:0016740	transferase activity	110	3131	0.035	Molecular Function	0.00687214	0.14687
GO:0004112	cyclic-nucleotide phosphodiesterase activity	5	43	0.116	Molecular Function	0.00699382	0.14687
GO:0051253	negative regulation of RNA metabolic process	55	1372	0.04	Biological Process	0.00549809	0.147791
GO:0000375	RNA splicing, via transesterification reactions	20	377	0.053	Biological Process	0.00554966	0.148467
GO:0031325	positive regulation of cellular metabolic process	109	3069	0.036	Biological Process	0.00563616	0.150066
GO:0007140	male meiosis	7	76	0.092	Biological Process	0.00566948	0.150241
GO:0006376	mRNA splice site selection	5	41	0.122	Biological Process	0.00575894	0.150361
GO:0031412	gas vesicle organization	5	41	0.122	Biological Process	0.00575894	0.150361
GO:0007076	mitotic chromosome condensation	4	26	0.154	Biological Process	0.00578104	0.150361
GO:0040034	regulation of development, heterochronic	4	26	0.154	Biological Process	0.00578104	0.150361
GO:1902803	regulation of synaptic vesicle transport	6	58	0.103	Biological Process	0.00581508	0.150549
GO:0034584	piRNA binding	2	5	0.4	Molecular Function	0.00751948	0.152464
GO:0097100	supercoiled DNA binding	2	5	0.4	Molecular Function	0.00751948	0.152464
GO:0045495	pole plasm	4	40	0.1	Cellular Component	0.0222667	0.152911
GO:0002028	regulation of sodium ion transport	7	77	0.091	Biological Process	0.00608847	0.15567
GO:0048524	positive regulation of viral process	7	77	0.091	Biological Process	0.00608847	0.15567
GO:0006814	sodium ion transport	16	279	0.057	Biological Process	0.0061061	0.15567
GO:0000278	mitotic cell cycle	45	1081	0.042	Biological Process	0.0061237	0.15567
GO:0006310	DNA recombination	23	460	0.05	Biological Process	0.00623432	0.157768
GO:0044249	cellular biosynthetic process	219	6777	0.032	Biological Process	0.00635145	0.160011
GO:0055051	ATP-binding cassette (ABC) transporter complex, integrated substrate binding	7	105	0.067	Cellular Component	0.0236432	0.16094
GO:0035861	site of double-strand break	5	61	0.082	Cellular Component	0.0242307	0.163505
GO:0031503	protein complex localization	15	257	0.058	Biological Process	0.00666817	0.16689
GO:0009058	biosynthetic process	224	6957	0.032	Biological Process	0.00668394	0.16689
GO:0006275	regulation of DNA replication	14	233	0.06	Biological Process	0.00673498	0.167421
GO:0097542	ciliary tip	4	42	0.095	Cellular Component	0.0261551	0.168044
GO:0009504	cell plate	1	1	1	Cellular Component	0.0269969	0.168044
GO:0033107	CVT vesicle	1	1	1	Cellular Component	0.0269969	0.168044
GO:0033110	Cvt vesicle membrane	1	1	1	Cellular Component	0.0269969	0.168044
GO:0035649	Nrd1 complex	1	1	1	Cellular Component	0.0269969	0.168044
GO:0038038	G-protein coupled receptor homodimeric complex	1	1	1	Cellular Component	0.0269969	0.168044
GO:0098844	postsynaptic endocytic zone membrane	1	1	1	Cellular Component	0.0269969	0.168044
GO:1903754	cortical microtubule plus-end	1	1	1	Cellular Component	0.0269969	0.168044
GO:1904511	cytoplasmic microtubule plus-end	1	1	1	Cellular Component	0.0269969	0.168044
GO:0034708	methyltransferase complex	7	108	0.065	Cellular Component	0.0270689	0.168044
GO:0034212	peptide N-acetyltransferase activity	6	63	0.095	Molecular Function	0.00857867	0.1683
GO:0008170	N-methyltransferase activity	9	124	0.073	Molecular Function	0.00858675	0.1683
GO:0031929	TOR signaling	10	141	0.071	Biological Process	0.00686157	0.169816
GO:0031965	nuclear membrane	14	292	0.048	Cellular Component	0.0277818	0.171101
GO:0051172	negative regulation of nitrogen compound metabolic process	85	2322	0.037	Biological Process	0.00710205	0.174997
GO:0003677	DNA binding	92	2577	0.036	Molecular Function	0.00917063	0.176634
GO:0003682	chromatin binding	27	588	0.046	Molecular Function	0.00931233	0.176634
GO:0006366	transcription from RNA polymerase II promoter	89	2451	0.036	Biological Process	0.00724664	0.17778
GO:0070530	K63-linked polyubiquitin binding	3	16	0.188	Molecular Function	0.0095271	0.177839
GO:0018103	protein C-linked glycosylation	2	5	0.4	Biological Process	0.00755449	0.178769
GO:0018211	peptidyl-tryptophan modification	2	5	0.4	Biological Process	0.00755449	0.178769
GO:0018317	protein C-linked glycosylation via tryptophan	2	5	0.4	Biological Process	0.00755449	0.178769
GO:0018406	protein C-linked glycosylation via 2'-alpha-mannosyl-L-tryptophan	2	5	0.4	Biological Process	0.00755449	0.178769
GO:0032906	transforming growth factor beta2 production	2	5	0.4	Biological Process	0.00755449	0.178769
GO:0032909	regulation of transforming growth factor beta2 production	2	5	0.4	Biological Process	0.00755449	0.178769
GO:0051012	microtubule sliding	2	5	0.4	Biological Process	0.00755449	0.178769
GO:0061086	negative regulation of histone H3-K27 methylation	2	5	0.4	Biological Process	0.00755449	0.178769
GO:0007130	synaptonemal complex assembly	4	28	0.143	Biological Process	0.00757333	0.178769
GO:0006464	cellular protein modification process	136	3987	0.034	Biological Process	0.00768282	0.179842
GO:0036211	protein modification process	136	3987	0.034	Biological Process	0.00768282	0.179842
GO:0045880	positive regulation of smoothened signaling pathway	5	44	0.114	Biological Process	0.00778897	0.18157
GO:0009187	cyclic nucleotide metabolic process	8	101	0.079	Biological Process	0.00791127	0.182105
GO:1903508	positive regulation of nucleic acid-templated transcription	63	1643	0.038	Biological Process	0.00795417	0.182105
GO:0016584	nucleosome positioning	3	15	0.2	Biological Process	0.00795677	0.182105
GO:1901017	negative regulation of potassium ion transmembrane transporter activity	3	15	0.2	Biological Process	0.00795677	0.182105
GO:0051453	regulation of intracellular pH	7	81	0.086	Biological Process	0.0079984	0.182105
GO:0009988	cell-cell recognition	6	62	0.097	Biological Process	0.00803748	0.182105
GO:0033365	protein localization to organelle	41	980	0.042	Biological Process	0.00803881	0.182105
GO:0043204	perikaryon	9	160	0.056	Cellular Component	0.029811	0.182152
GO:0035257	nuclear hormone receptor binding	10	150	0.067	Molecular Function	0.0102355	0.185424
GO:0004527	exonuclease activity	13	221	0.059	Molecular Function	0.0102488	0.185424
GO:0030288	outer membrane-bounded periplasmic space	8	136	0.059	Cellular Component	0.0313018	0.189767
GO:0010638	positive regulation of organelle organization	29	638	0.045	Biological Process	0.00850394	0.191868
GO:0035036	sperm-egg recognition	5	45	0.111	Biological Process	0.00856357	0.192115
GO:1902680	positive regulation of RNA biosynthetic process	63	1649	0.038	Biological Process	0.00858329	0.192115
GO:0044271	cellular nitrogen compound biosynthetic process	182	5548	0.033	Biological Process	0.00866054	0.192697
GO:0016458	gene silencing	18	341	0.053	Biological Process	0.00867789	0.192697
GO:0005685	U1 snRNP	3	26	0.115	Cellular Component	0.0320792	0.192973
GO:0046975	histone methyltransferase activity (H3-K36 specific)	2	6	0.333	Molecular Function	0.0110692	0.195936
GO:0015385	sodium:proton antiporter activity	3	17	0.176	Molecular Function	0.0113296	0.195936
GO:0070577	lysine-acetylated histone binding	3	17	0.176	Molecular Function	0.0113296	0.195936
GO:0008278	cohesin complex	2	11	0.182	Cellular Component	0.0340431	0.199805
GO:0044666	MLL3/4 complex	2	11	0.182	Cellular Component	0.0340431	0.199805
GO:0090571	RNA polymerase II transcription repressor complex	2	11	0.182	Cellular Component	0.0340431	0.199805
GO:0044454	nuclear chromosome part	26	658	0.04	Cellular Component	0.034245	0.199805
GO:0008187	poly-pyrimidine tract binding	4	32	0.125	Molecular Function	0.012074	0.202888
GO:0004402	histone acetyltransferase activity	5	49	0.102	Molecular Function	0.0120767	0.202888
GO:0000075	cell cycle checkpoint	14	242	0.058	Biological Process	0.00925507	0.204705
GO:0043412	macromolecule modification	146	4343	0.034	Biological Process	0.0093441	0.205863
GO:0035845	photoreceptor cell outer segment organization	3	16	0.188	Biological Process	0.00958984	0.209633
GO:0048102	autophagic cell death	3	16	0.188	Biological Process	0.00958984	0.209633
GO:0070884	regulation of calcineurin-NFAT signaling cascade	4	30	0.133	Biological Process	0.00969687	0.211151
GO:0008092	cytoskeletal protein binding	38	924	0.041	Molecular Function	0.0130456	0.21608
GO:0006195	purine nucleotide catabolic process	5	47	0.106	Biological Process	0.0102694	0.222755
GO:0051301	cell division	43	1055	0.041	Biological Process	0.0103438	0.223505
GO:0007338	single fertilization	10	150	0.067	Biological Process	0.0104028	0.22392
GO:0048024	regulation of mRNA splicing, via spliceosome	8	106	0.075	Biological Process	0.0104575	0.224237
GO:0034622	cellular macromolecular complex assembly	49	1237	0.04	Biological Process	0.0106421	0.227077
GO:1901576	organic substance biosynthetic process	219	6848	0.032	Biological Process	0.0106707	0.227077
GO:0034728	nucleosome organization	11	174	0.063	Biological Process	0.0107971	0.227177
GO:0043486	histone exchange	6	66	0.091	Biological Process	0.0108132	0.227177
GO:0010605	negative regulation of macromolecule metabolic process	95	2685	0.035	Biological Process	0.0110798	0.227177
GO:0035076	ecdysone receptor-mediated signaling pathway	2	6	0.333	Biological Process	0.0111203	0.227177
GO:0044828	negative regulation by host of viral genome replication	2	6	0.333	Biological Process	0.0111203	0.227177
GO:0046069	cGMP catabolic process	2	6	0.333	Biological Process	0.0111203	0.227177
GO:0051024	positive regulation of immunoglobulin secretion	2	6	0.333	Biological Process	0.0111203	0.227177
GO:0061087	positive regulation of histone H3-K27 methylation	2	6	0.333	Biological Process	0.0111203	0.227177
GO:0061669	spontaneous neurotransmitter secretion	2	6	0.333	Biological Process	0.0111203	0.227177
GO:0075713	establishment of integrated proviral latency	2	6	0.333	Biological Process	0.0111203	0.227177
GO:2000346	negative regulation of hepatocyte proliferation	2	6	0.333	Biological Process	0.0111203	0.227177
GO:0098533	ATPase dependent transmembrane transport complex	10	195	0.051	Cellular Component	0.0392911	0.227537
GO:0061733	peptide-lysine-N-acetyltransferase activity	5	51	0.098	Molecular Function	0.0142135	0.230018
GO:0016796	exonuclease activity, active with either ribo- or deoxyribonucleic acids and producing 5'-phosphomonoesters	10	158	0.063	Molecular Function	0.0143605	0.230018
GO:0008017	microtubule binding	15	282	0.053	Molecular Function	0.0144739	0.230018
GO:0002320	lymphoid progenitor cell differentiation	3	17	0.176	Biological Process	0.0114037	0.230452
GO:0042921	glucocorticoid receptor signaling pathway	3	17	0.176	Biological Process	0.0114037	0.230452
GO:0071850	mitotic cell cycle arrest	3	17	0.176	Biological Process	0.0114037	0.230452
GO:0002949	tRNA threonylcarbamoyladenosine modification	6	67	0.09	Biological Process	0.0116014	0.231157
GO:0043631	RNA polyadenylation	6	67	0.09	Biological Process	0.0116014	0.231157
GO:0006479	protein methylation	13	224	0.058	Biological Process	0.0116037	0.231157
GO:0008213	protein alkylation	13	224	0.058	Biological Process	0.0116037	0.231157
GO:0030641	regulation of cellular pH	7	87	0.08	Biological Process	0.0116443	0.231157
GO:0099572	postsynaptic specialization	12	252	0.048	Cellular Component	0.0414443	0.238228
GO:0008494	translation activator activity	2	7	0.286	Molecular Function	0.0152091	0.238479
GO:0045070	positive regulation of viral genome replication	4	32	0.125	Biological Process	0.0121731	0.24038
GO:2001238	positive regulation of extrinsic apoptotic signaling pathway	5	49	0.102	Biological Process	0.0121944	0.24038
GO:0008047	enzyme activator activity	23	501	0.046	Molecular Function	0.0156857	0.242715
GO:0007062	sister chromatid cohesion	6	68	0.088	Biological Process	0.0124291	0.243299
GO:0072422	signal transduction involved in DNA damage checkpoint	6	68	0.088	Biological Process	0.0124291	0.243299
GO:0016279	protein-lysine N-methyltransferase activity	6	72	0.083	Molecular Function	0.0159812	0.244076
GO:0045892	negative regulation of transcription, DNA-templated	49	1249	0.039	Biological Process	0.012575	0.245301
GO:1903507	negative regulation of nucleic acid-templated transcription	50	1280	0.039	Biological Process	0.0126745	0.245794
GO:0018193	peptidyl-amino acid modification	47	1189	0.04	Biological Process	0.0126878	0.245794
GO:0098562	cytoplasmic side of membrane	15	340	0.044	Cellular Component	0.0435368	0.247226
GO:0042734	presynaptic membrane	6	95	0.063	Cellular Component	0.0436469	0.247226
GO:0042597	periplasmic space	8	146	0.055	Cellular Component	0.0446265	0.250943
GO:0015774	polysaccharide transport	5	50	0.1	Biological Process	0.0132429	0.250964
GO:0072401	signal transduction involved in DNA integrity checkpoint	6	69	0.087	Biological Process	0.0132975	0.250964
GO:0048585	negative regulation of response to stimulus	57	1499	0.038	Biological Process	0.0133741	0.250964
GO:0003323	type B pancreatic cell development	3	18	0.167	Biological Process	0.0134014	0.250964
GO:0031958	corticosteroid receptor signaling pathway	3	18	0.167	Biological Process	0.0134014	0.250964
GO:0043046	DNA methylation involved in gamete generation	3	18	0.167	Biological Process	0.0134014	0.250964
GO:0046929	negative regulation of neurotransmitter secretion	3	18	0.167	Biological Process	0.0134014	0.250964
GO:0060065	uterus development	3	18	0.167	Biological Process	0.0134014	0.250964
GO:1902043	positive regulation of extrinsic apoptotic signaling pathway via death domain receptors	3	18	0.167	Biological Process	0.0134014	0.250964
GO:1902895	positive regulation of pri-miRNA transcription from RNA polymerase II promoter	3	18	0.167	Biological Process	0.0134014	0.250964
GO:1901362	organic cyclic compound biosynthetic process	162	4928	0.033	Biological Process	0.0135022	0.252011
GO:1904115	axon cytoplasm	4	50	0.08	Cellular Component	0.0455735	0.254425
GO:0071004	U2-type prespliceosome	3	30	0.1	Cellular Component	0.0463117	0.256471
GO:0031010	ISWI-type complex	2	13	0.154	Cellular Component	0.046601	0.256471
GO:0016278	lysine N-methyltransferase activity	6	73	0.082	Molecular Function	0.017011	0.256474
GO:0000932	cytoplasmic mRNA processing body	5	73	0.068	Cellular Component	0.0472492	0.258207
GO:0044770	cell cycle phase transition	26	578	0.045	Biological Process	0.0139202	0.258441
GO:0043414	macromolecule methylation	17	332	0.051	Biological Process	0.0139387	0.258441
GO:0007368	determination of left/right symmetry	10	157	0.064	Biological Process	0.0140054	0.258823
GO:0017119	Golgi transport complex	3	31	0.097	Cellular Component	0.0502813	0.260706
GO:0071010	prespliceosome	3	31	0.097	Cellular Component	0.0502813	0.260706
GO:0000775	chromosome, centromeric region	13	289	0.045	Cellular Component	0.050736	0.260706
GO:0000308	cytoplasmic cyclin-dependent protein kinase holoenzyme complex	1	2	0.5	Cellular Component	0.0532665	0.260706
GO:0016013	syntrophin complex	1	2	0.5	Cellular Component	0.0532665	0.260706
GO:0016935	glycine-gated chloride channel complex	1	2	0.5	Cellular Component	0.0532665	0.260706
GO:0031213	RSF complex	1	2	0.5	Cellular Component	0.0532665	0.260706
GO:0031431	Dbf4-dependent protein kinase complex	1	2	0.5	Cellular Component	0.0532665	0.260706
GO:0032116	SMC loading complex	1	2	0.5	Cellular Component	0.0532665	0.260706
GO:0034990	nuclear mitotic cohesin complex	1	2	0.5	Cellular Component	0.0532665	0.260706
GO:0042720	mitochondrial inner membrane peptidase complex	1	2	0.5	Cellular Component	0.0532665	0.260706
GO:0045025	mitochondrial degradosome	1	2	0.5	Cellular Component	0.0532665	0.260706
GO:0055036	virion membrane	1	2	0.5	Cellular Component	0.0532665	0.260706
GO:0070552	BRISC complex	1	2	0.5	Cellular Component	0.0532665	0.260706
GO:0097598	sperm cytoplasmic droplet	1	2	0.5	Cellular Component	0.0532665	0.260706
GO:1990589	ATF4-CREB1 transcription factor complex	1	2	0.5	Cellular Component	0.0532665	0.260706
GO:0031235	intrinsic component of the cytoplasmic side of the plasma membrane	2	14	0.143	Cellular Component	0.0534179	0.260706
GO:0040029	regulation of gene expression, epigenetic	19	386	0.049	Biological Process	0.0142406	0.261755
GO:0045132	meiotic chromosome segregation	8	112	0.071	Biological Process	0.0142602	0.261755
GO:0006357	regulation of transcription from RNA polymerase II promoter	83	2325	0.036	Biological Process	0.0143275	0.261755
GO:0033037	polysaccharide localization	5	51	0.098	Biological Process	0.0143504	0.261755
GO:0009898	cytoplasmic side of plasma membrane	13	292	0.045	Cellular Component	0.0542136	0.262936
GO:0031056	regulation of histone modification	10	158	0.063	Biological Process	0.0145878	0.26435
GO:0001952	regulation of cell-matrix adhesion	7	91	0.077	Biological Process	0.0146615	0.26435
GO:0006970	response to osmotic stress	9	135	0.067	Biological Process	0.0146734	0.26435
GO:1902679	negative regulation of RNA biosynthetic process	50	1291	0.039	Biological Process	0.0146809	0.26435
GO:0050680	negative regulation of epithelial cell proliferation	8	113	0.071	Biological Process	0.0149805	0.264922
GO:0051640	organelle localization	31	725	0.043	Biological Process	0.0150075	0.264922
GO:0070193	synaptonemal complex organization	4	34	0.118	Biological Process	0.0150209	0.264922
GO:0006983	ER overload response	2	7	0.286	Biological Process	0.0152785	0.264922
GO:0020012	evasion or tolerance of host immune response	2	7	0.286	Biological Process	0.0152785	0.264922
GO:0034454	microtubule anchoring at centrosome	2	7	0.286	Biological Process	0.0152785	0.264922
GO:0051805	evasion or tolerance of immune response of other organism involved in symbiotic interaction	2	7	0.286	Biological Process	0.0152785	0.264922
GO:0060304	regulation of phosphatidylinositol dephosphorylation	2	7	0.286	Biological Process	0.0152785	0.264922
GO:0060623	regulation of chromosome condensation	2	7	0.286	Biological Process	0.0152785	0.264922
GO:0071894	histone H2B conserved C-terminal lysine ubiquitination	2	7	0.286	Biological Process	0.0152785	0.264922
GO:0072375	medium-term memory	2	7	0.286	Biological Process	0.0152785	0.264922
GO:2000074	regulation of type B pancreatic cell development	2	7	0.286	Biological Process	0.0152785	0.264922
GO:0061458	reproductive system development	26	583	0.045	Biological Process	0.0153727	0.265734
GO:0048870	cell motility	57	1511	0.038	Biological Process	0.015496	0.26614
GO:0018027	peptidyl-lysine dimethylation	3	19	0.158	Biological Process	0.0155856	0.26614
GO:1901380	negative regulation of potassium ion transmembrane transport	3	19	0.158	Biological Process	0.0155856	0.26614
GO:1901889	negative regulation of cell junction assembly	3	19	0.158	Biological Process	0.0155856	0.26614
GO:0031023	microtubule organizing center organization	10	160	0.062	Biological Process	0.0158067	0.269097
GO:0051674	localization of cell	57	1514	0.038	Biological Process	0.0160678	0.272715
GO:1903902	positive regulation of viral life cycle	6	72	0.083	Biological Process	0.0161557	0.273381
GO:0032588	trans-Golgi network membrane	5	77	0.065	Cellular Component	0.0570579	0.275012
GO:0005881	cytoplasmic microtubule	4	54	0.074	Cellular Component	0.0576233	0.276023
GO:1902532	negative regulation of intracellular signal transduction	24	530	0.045	Biological Process	0.0164605	0.277379
GO:0045475	locomotor rhythm	4	35	0.114	Biological Process	0.0165894	0.277379
GO:1900271	regulation of long-term synaptic potentiation	4	35	0.114	Biological Process	0.0165894	0.277379
GO:1904031	positive regulation of cyclin-dependent protein kinase activity	4	35	0.114	Biological Process	0.0165894	0.277379
GO:0000795	synaptonemal complex	3	33	0.091	Cellular Component	0.0586969	0.27944
GO:0051656	establishment of organelle localization	24	531	0.045	Biological Process	0.0167998	0.280064
GO:0033036	macromolecule localization	113	3321	0.034	Biological Process	0.0171538	0.284135
GO:0006305	DNA alkylation	6	73	0.082	Biological Process	0.0171958	0.284135
GO:0006306	DNA methylation	6	73	0.082	Biological Process	0.0171958	0.284135
GO:0035098	ESC/E(Z) complex	2	15	0.133	Cellular Component	0.0605617	0.28656
GO:0030518	intracellular steroid hormone receptor signaling pathway	9	139	0.065	Biological Process	0.0174485	0.287465
GO:0017016	Ras GTPase binding	22	483	0.046	Molecular Function	0.0193524	0.288081
GO:0007009	plasma membrane organization	17	341	0.05	Biological Process	0.0176599	0.290097
GO:0043546	molybdopterin cofactor binding	2	8	0.25	Molecular Function	0.0199031	0.292576
GO:0006349	regulation of gene expression by genetic imprinting	3	20	0.15	Biological Process	0.017958	0.29328
GO:0007141	male meiosis I	3	20	0.15	Biological Process	0.017958	0.29328
GO:0032007	negative regulation of TOR signaling	5	54	0.093	Biological Process	0.0180412	0.293784
GO:0046530	photoreceptor cell differentiation	9	140	0.064	Biological Process	0.0181983	0.295122
GO:0042462	eye photoreceptor cell development	6	74	0.081	Biological Process	0.018281	0.295122
GO:0072395	signal transduction involved in cell cycle checkpoint	6	74	0.081	Biological Process	0.018281	0.295122
GO:0016772	transferase activity, transferring phosphorus-containing groups	56	1513	0.037	Molecular Function	0.0218348	0.296501
GO:0019902	phosphatase binding	11	195	0.056	Molecular Function	0.0229084	0.296501
GO:0008854	exodeoxyribonuclease V activity	3	22	0.136	Molecular Function	0.0231264	0.296501
GO:0008081	phosphoric diester hydrolase activity	7	101	0.069	Molecular Function	0.0242826	0.296501
GO:0008429	phosphatidylethanolamine binding	2	9	0.222	Molecular Function	0.0251168	0.296501
GO:0080025	phosphatidylinositol-3,5-bisphosphate binding	3	23	0.13	Molecular Function	0.026051	0.296501
GO:0090079	translation regulator activity, nucleic acid binding	3	23	0.13	Molecular Function	0.026051	0.296501
GO:0016301	kinase activity	42	1097	0.038	Molecular Function	0.0275123	0.296501
GO:0019201	nucleotide kinase activity	7	104	0.067	Molecular Function	0.0279406	0.296501
GO:0033230	cysteine-transporting ATPase activity	7	104	0.067	Molecular Function	0.0279406	0.296501
GO:0001225	RNA polymerase II transcription coactivator binding	1	1	1	Molecular Function	0.0282382	0.296501
GO:0004336	galactosylceramidase activity	1	1	1	Molecular Function	0.0282382	0.296501
GO:0004592	pantoate-beta-alanine ligase activity	1	1	1	Molecular Function	0.0282382	0.296501
GO:0004883	glucocorticoid receptor activity	1	1	1	Molecular Function	0.0282382	0.296501
GO:0005130	granulocyte colony-stimulating factor receptor binding	1	1	1	Molecular Function	0.0282382	0.296501
GO:0008772	[isocitrate dehydrogenase (NADP+)] kinase activity	1	1	1	Molecular Function	0.0282382	0.296501
GO:0008813	chorismate lyase activity	1	1	1	Molecular Function	0.0282382	0.296501
GO:0015292	uniporter activity	1	1	1	Molecular Function	0.0282382	0.296501
GO:0016819	hydrolase activity, acting on acid anhydrides, in sulfonyl-containing anhydrides	1	1	1	Molecular Function	0.0282382	0.296501
GO:0017178	diphthine-ammonia ligase activity	1	1	1	Molecular Function	0.0282382	0.296501
GO:0031798	type 1 metabotropic glutamate receptor binding	1	1	1	Molecular Function	0.0282382	0.296501
GO:0033149	FFAT motif binding	1	1	1	Molecular Function	0.0282382	0.296501
GO:0035598	N6-threonylcarbomyladenosine methylthiotransferase activity	1	1	1	Molecular Function	0.0282382	0.296501
GO:0043530	adenosine 5'-monophosphoramidase activity	1	1	1	Molecular Function	0.0282382	0.296501
GO:0045300	acyl-[acyl-carrier-protein] desaturase activity	1	1	1	Molecular Function	0.0282382	0.296501
GO:0047186	N-acetylneuraminate 7-O(or 9-O)-acetyltransferase activity	1	1	1	Molecular Function	0.0282382	0.296501
GO:0047627	adenylylsulfatase activity	1	1	1	Molecular Function	0.0282382	0.296501
GO:0050355	triphosphatase activity	1	1	1	Molecular Function	0.0282382	0.296501
GO:0061598	molybdopterin adenylyltransferase activity	1	1	1	Molecular Function	0.0282382	0.296501
GO:0061599	molybdopterin molybdotransferase activity	1	1	1	Molecular Function	0.0282382	0.296501
GO:0061712	tRNA (N(6)-L-threonylcarbamoyladenosine(37)-C(2))-methylthiotransferase	1	1	1	Molecular Function	0.0282382	0.296501
GO:0071890	bicarbonate binding	1	1	1	Molecular Function	0.0282382	0.296501
GO:0097546	ciliary base	3	34	0.088	Cellular Component	0.063137	0.296935
GO:0008287	protein serine/threonine phosphatase complex	4	56	0.071	Cellular Component	0.0642261	0.300237
GO:0004518	nuclease activity	22	503	0.044	Molecular Function	0.0288564	0.300311
GO:0033229	cysteine transmembrane transporter activity	7	105	0.067	Molecular Function	0.0292386	0.30162
GO:0065003	macromolecular complex assembly	75	2096	0.036	Biological Process	0.0188013	0.302653
GO:0030004	cellular monovalent inorganic cation homeostasis	8	118	0.068	Biological Process	0.0189822	0.304044
GO:0044839	cell cycle G2/M phase transition	12	214	0.056	Biological Process	0.0190832	0.304044
GO:0042710	biofilm formation	6	75	0.08	Biological Process	0.0194122	0.304044
GO:0002805	regulation of antimicrobial peptide biosynthetic process	2	8	0.25	Biological Process	0.019993	0.304044
GO:0003383	apical constriction	2	8	0.25	Biological Process	0.019993	0.304044
GO:0010032	meiotic chromosome condensation	2	8	0.25	Biological Process	0.019993	0.304044
GO:0010216	maintenance of DNA methylation	2	8	0.25	Biological Process	0.019993	0.304044
GO:0010752	regulation of cGMP-mediated signaling	2	8	0.25	Biological Process	0.019993	0.304044
GO:0019043	establishment of viral latency	2	8	0.25	Biological Process	0.019993	0.304044
GO:0030682	evasion or tolerance of host defense response	2	8	0.25	Biological Process	0.019993	0.304044
GO:0030908	protein splicing	2	8	0.25	Biological Process	0.019993	0.304044
GO:0035093	spermatogenesis, exchange of chromosomal proteins	2	8	0.25	Biological Process	0.019993	0.304044
GO:0036480	neuron intrinsic apoptotic signaling pathway in response to oxidative stress	2	8	0.25	Biological Process	0.019993	0.304044
GO:0044793	negative regulation by host of viral process	2	8	0.25	Biological Process	0.019993	0.304044
GO:0051807	evasion or tolerance of defense response of other organism involved in symbiotic interaction	2	8	0.25	Biological Process	0.019993	0.304044
GO:0071257	cellular response to electrical stimulus	2	8	0.25	Biological Process	0.019993	0.304044
GO:0098814	spontaneous synaptic transmission	2	8	0.25	Biological Process	0.019993	0.304044
GO:1903376	regulation of oxidative stress-induced neuron intrinsic apoptotic signaling pathway	2	8	0.25	Biological Process	0.019993	0.304044
GO:1903564	regulation of protein localization to cilium	2	8	0.25	Biological Process	0.019993	0.304044
GO:0033206	meiotic cytokinesis	4	37	0.108	Biological Process	0.0200243	0.304044
GO:0033363	secretory granule organization	4	37	0.108	Biological Process	0.0200243	0.304044
GO:0043543	protein acylation	13	241	0.054	Biological Process	0.0201106	0.304532
GO:0006885	regulation of pH	7	97	0.072	Biological Process	0.0201748	0.304633
GO:0035556	intracellular signal transduction	90	2589	0.035	Biological Process	0.0205815	0.304633
GO:0061640	cytoskeleton-dependent cytokinesis	9	143	0.063	Biological Process	0.0205882	0.304633
GO:0031060	regulation of histone methylation	6	76	0.079	Biological Process	0.0205901	0.304633
GO:0090630	activation of GTPase activity	6	76	0.079	Biological Process	0.0205901	0.304633
GO:2001021	negative regulation of response to DNA damage stimulus	6	76	0.079	Biological Process	0.0205901	0.304633
GO:0045670	regulation of osteoclast differentiation	5	56	0.089	Biological Process	0.0208206	0.304633
GO:0040011	locomotion	70	1947	0.036	Biological Process	0.020923	0.304633
GO:0033044	regulation of chromosome organization	20	430	0.047	Biological Process	0.0210317	0.304633
GO:0051053	negative regulation of DNA metabolic process	11	192	0.057	Biological Process	0.0210409	0.304633
GO:0009314	response to radiation	23	514	0.045	Biological Process	0.021051	0.304633
GO:0045786	negative regulation of cell cycle	25	571	0.044	Biological Process	0.0211073	0.304633
GO:0034968	histone lysine methylation	8	121	0.066	Biological Process	0.0217208	0.304633
GO:0070525	tRNA threonylcarbamoyladenosine metabolic process	6	77	0.078	Biological Process	0.0218156	0.304633
GO:0010165	response to X-ray	4	38	0.105	Biological Process	0.0218937	0.304633
GO:0033173	calcineurin-NFAT signaling cascade	4	38	0.105	Biological Process	0.0218937	0.304633
GO:0045879	negative regulation of smoothened signaling pathway	4	38	0.105	Biological Process	0.0218937	0.304633
GO:0033554	cellular response to stress	87	2499	0.035	Biological Process	0.0220102	0.304633
GO:0006979	response to oxidative stress	21	461	0.046	Biological Process	0.0225023	0.304633
GO:0044802	single-organism membrane organization	42	1079	0.039	Biological Process	0.0225374	0.304633
GO:0045944	positive regulation of transcription from RNA polymerase II promoter	44	1141	0.039	Biological Process	0.0228179	0.304633
GO:0016050	vesicle organization	18	379	0.047	Biological Process	0.0230554	0.304633
GO:0018205	peptidyl-lysine modification	18	379	0.047	Biological Process	0.0230554	0.304633
GO:1903313	positive regulation of mRNA metabolic process	6	78	0.077	Biological Process	0.0230894	0.304633
GO:0003309	type B pancreatic cell differentiation	3	22	0.136	Biological Process	0.0232715	0.304633
GO:0007112	male meiosis cytokinesis	3	22	0.136	Biological Process	0.0232715	0.304633
GO:0045671	negative regulation of osteoclast differentiation	3	22	0.136	Biological Process	0.0232715	0.304633
GO:0007292	female gamete generation	19	407	0.047	Biological Process	0.0233115	0.304633
GO:0043623	cellular protein complex assembly	32	781	0.041	Biological Process	0.0234175	0.304633
GO:2000779	regulation of double-strand break repair	5	58	0.086	Biological Process	0.0238653	0.304633
GO:0006984	ER-nucleus signaling pathway	4	39	0.103	Biological Process	0.0238663	0.304633
GO:0010226	response to lithium ion	4	39	0.103	Biological Process	0.0238663	0.304633
GO:0010256	endomembrane system organization	28	665	0.042	Biological Process	0.0240581	0.304633
GO:0010557	positive regulation of macromolecule biosynthetic process	68	1897	0.036	Biological Process	0.0240676	0.304633
GO:0016571	histone methylation	9	147	0.061	Biological Process	0.024116	0.304633
GO:0048608	reproductive structure development	25	579	0.043	Biological Process	0.0244878	0.304633
GO:0043547	positive regulation of GTPase activity	18	382	0.047	Biological Process	0.0246968	0.304633
GO:0031324	negative regulation of cellular metabolic process	89	2579	0.035	Biological Process	0.0251553	0.304633
GO:0007111	meiosis II cytokinesis	2	9	0.222	Biological Process	0.0252291	0.304633
GO:0010015	root morphogenesis	2	9	0.222	Biological Process	0.0252291	0.304633
GO:0070922	small RNA loading onto RISC	2	9	0.222	Biological Process	0.0252291	0.304633
GO:0071390	cellular response to ecdysone	2	9	0.222	Biological Process	0.0252291	0.304633
GO:0071921	cohesin localization to chromatin	2	9	0.222	Biological Process	0.0252291	0.304633
GO:0098532	histone H3-K27 trimethylation	2	9	0.222	Biological Process	0.0252291	0.304633
GO:1902019	regulation of cilium-dependent cell motility	2	9	0.222	Biological Process	0.0252291	0.304633
GO:1902065	response to L-glutamate	2	9	0.222	Biological Process	0.0252291	0.304633
GO:1902306	negative regulation of sodium ion transmembrane transport	2	9	0.222	Biological Process	0.0252291	0.304633
GO:0008104	protein localization	100	2940	0.034	Biological Process	0.025357	0.304633
GO:0009855	determination of bilateral symmetry	10	173	0.058	Biological Process	0.0256446	0.304633
GO:0031032	actomyosin structure organization	11	198	0.056	Biological Process	0.0256798	0.304633
GO:0035303	regulation of dephosphorylation	11	198	0.056	Biological Process	0.0256798	0.304633
GO:2000785	regulation of autophagosome assembly	4	40	0.1	Biological Process	0.0259432	0.304633
GO:0002068	glandular epithelial cell development	3	23	0.13	Biological Process	0.0262131	0.304633
GO:0043951	negative regulation of cAMP-mediated signaling	3	23	0.13	Biological Process	0.0262131	0.304633
GO:0044458	motile cilium assembly	3	23	0.13	Biological Process	0.0262131	0.304633
GO:0009799	specification of symmetry	10	174	0.057	Biological Process	0.0265499	0.304633
GO:2001235	positive regulation of apoptotic signaling pathway	10	174	0.057	Biological Process	0.0265499	0.304633
GO:0043473	pigmentation	8	126	0.063	Biological Process	0.026887	0.304633
GO:0010629	negative regulation of gene expression	64	1781	0.036	Biological Process	0.0270283	0.304633
GO:0043044	ATP-dependent chromatin remodeling	6	81	0.074	Biological Process	0.0272076	0.304633
GO:0048854	brain morphogenesis	4	41	0.098	Biological Process	0.0281253	0.304633
GO:0033228	cysteine export	7	104	0.067	Biological Process	0.0282627	0.304633
GO:0002806	negative regulation of antimicrobial peptide biosynthetic process	1	1	1	Biological Process	0.0283052	0.304633
GO:0002809	negative regulation of antibacterial peptide biosynthetic process	1	1	1	Biological Process	0.0283052	0.304633
GO:0002814	negative regulation of biosynthetic process of antibacterial peptides active against Gram-negative bacteria	1	1	1	Biological Process	0.0283052	0.304633
GO:0003305	cell migration involved in heart jogging	1	1	1	Biological Process	0.0283052	0.304633
GO:0006174	dADP phosphorylation	1	1	1	Biological Process	0.0283052	0.304633
GO:0006186	dGDP phosphorylation	1	1	1	Biological Process	0.0283052	0.304633
GO:0006683	galactosylceramide catabolic process	1	1	1	Biological Process	0.0283052	0.304633
GO:0010071	root meristem specification	1	1	1	Biological Process	0.0283052	0.304633
GO:0010223	secondary shoot formation	1	1	1	Biological Process	0.0283052	0.304633
GO:0010346	shoot axis formation	1	1	1	Biological Process	0.0283052	0.304633
GO:0010974	negative regulation of barrier septum assembly	1	1	1	Biological Process	0.0283052	0.304633
GO:0016243	regulation of autophagosome size	1	1	1	Biological Process	0.0283052	0.304633
GO:0018009	N-terminal peptidyl-L-cysteine N-palmitoylation	1	1	1	Biological Process	0.0283052	0.304633
GO:0018315	molybdenum incorporation into molybdenum-molybdopterin complex	1	1	1	Biological Process	0.0283052	0.304633
GO:0018990	ecdysis, chitin-based cuticle	1	1	1	Biological Process	0.0283052	0.304633
GO:0031028	septation initiation signaling	1	1	1	Biological Process	0.0283052	0.304633
GO:0031029	regulation of septation initiation signaling	1	1	1	Biological Process	0.0283052	0.304633
GO:0031030	negative regulation of septation initiation signaling	1	1	1	Biological Process	0.0283052	0.304633
GO:0032363	FMN catabolic process	1	1	1	Biological Process	0.0283052	0.304633
GO:0032907	transforming growth factor beta3 production	1	1	1	Biological Process	0.0283052	0.304633
GO:0032910	regulation of transforming growth factor beta3 production	1	1	1	Biological Process	0.0283052	0.304633
GO:0032915	positive regulation of transforming growth factor beta2 production	1	1	1	Biological Process	0.0283052	0.304633
GO:0032916	positive regulation of transforming growth factor beta3 production	1	1	1	Biological Process	0.0283052	0.304633
GO:0034670	chemotaxis to arachidonic acid	1	1	1	Biological Process	0.0283052	0.304633
GO:0039693	viral DNA genome replication	1	1	1	Biological Process	0.0283052	0.304633
GO:0042040	metal incorporation into metallo-molybdopterin complex	1	1	1	Biological Process	0.0283052	0.304633
GO:0042539	hypotonic salinity response	1	1	1	Biological Process	0.0283052	0.304633
GO:0042783	active evasion of host immune response	1	1	1	Biological Process	0.0283052	0.304633
GO:0045771	negative regulation of autophagosome size	1	1	1	Biological Process	0.0283052	0.304633
GO:0048601	oocyte morphogenesis	1	1	1	Biological Process	0.0283052	0.304633
GO:0048829	root cap development	1	1	1	Biological Process	0.0283052	0.304633
GO:0051025	negative regulation of immunoglobulin secretion	1	1	1	Biological Process	0.0283052	0.304633
GO:0051413	response to cortisone	1	1	1	Biological Process	0.0283052	0.304633
GO:0051810	active evasion of immune response of other organism involved in symbiotic interaction	1	1	1	Biological Process	0.0283052	0.304633
GO:0060237	regulation of fungal-type cell wall organization	1	1	1	Biological Process	0.0283052	0.304633
GO:0060471	cortical granule exocytosis	1	1	1	Biological Process	0.0283052	0.304633
GO:0060566	positive regulation of DNA-templated transcription, termination	1	1	1	Biological Process	0.0283052	0.304633
GO:0061492	asymmetric protein localization to old or new spindle pole body	1	1	1	Biological Process	0.0283052	0.304633
GO:0061508	CDP phosphorylation	1	1	1	Biological Process	0.0283052	0.304633
GO:0061509	asymmetric protein localization to old mitotic spindle pole body	1	1	1	Biological Process	0.0283052	0.304633
GO:0061517	macrophage proliferation	1	1	1	Biological Process	0.0283052	0.304633
GO:0061518	microglial cell proliferation	1	1	1	Biological Process	0.0283052	0.304633
GO:0061565	dAMP phosphorylation	1	1	1	Biological Process	0.0283052	0.304633
GO:0061566	CMP phosphorylation	1	1	1	Biological Process	0.0283052	0.304633
GO:0061567	dCMP phosphorylation	1	1	1	Biological Process	0.0283052	0.304633
GO:0061568	GDP phosphorylation	1	1	1	Biological Process	0.0283052	0.304633
GO:0061569	UDP phosphorylation	1	1	1	Biological Process	0.0283052	0.304633
GO:0061570	dCDP phosphorylation	1	1	1	Biological Process	0.0283052	0.304633
GO:0061571	TDP phosphorylation	1	1	1	Biological Process	0.0283052	0.304633
GO:0070073	clustering of voltage-gated calcium channels	1	1	1	Biological Process	0.0283052	0.304633
GO:0070101	positive regulation of chemokine-mediated signaling pathway	1	1	1	Biological Process	0.0283052	0.304633
GO:0070237	positive regulation of activation-induced cell death of T cells	1	1	1	Biological Process	0.0283052	0.304633
GO:0070923	siRNA loading onto RISC involved in chromatin silencing by small RNA	1	1	1	Biological Process	0.0283052	0.304633
GO:0071109	superior temporal gyrus development	1	1	1	Biological Process	0.0283052	0.304633
GO:0071250	cellular response to nitrite	1	1	1	Biological Process	0.0283052	0.304633
GO:0071477	cellular hypotonic salinity response	1	1	1	Biological Process	0.0283052	0.304633
GO:0071923	negative regulation of cohesin localization to chromatin	1	1	1	Biological Process	0.0283052	0.304633
GO:0072579	glycine receptor clustering	1	1	1	Biological Process	0.0283052	0.304633
GO:0080033	response to nitrite	1	1	1	Biological Process	0.0283052	0.304633
GO:0080163	regulation of protein serine/threonine phosphatase activity	1	1	1	Biological Process	0.0283052	0.304633
GO:0090549	response to carbon starvation	1	1	1	Biological Process	0.0283052	0.304633
GO:0097231	cell motility in response to calcium ion	1	1	1	Biological Process	0.0283052	0.304633
GO:0098544	maintenance of protein complex location	1	1	1	Biological Process	0.0283052	0.304633
GO:0098545	maintenance of protein complex location in cytoplasm	1	1	1	Biological Process	0.0283052	0.304633
GO:1901892	negative regulation of cell septum assembly	1	1	1	Biological Process	0.0283052	0.304633
GO:1902466	positive regulation of histone H3-K27 trimethylation	1	1	1	Biological Process	0.0283052	0.304633
GO:1903565	negative regulation of protein localization to cilium	1	1	1	Biological Process	0.0283052	0.304633
GO:1903568	negative regulation of protein localization to ciliary membrane	1	1	1	Biological Process	0.0283052	0.304633
GO:1903674	regulation of cap-dependent translational initiation	1	1	1	Biological Process	0.0283052	0.304633
GO:1903676	positive regulation of cap-dependent translational initiation	1	1	1	Biological Process	0.0283052	0.304633
GO:1903699	tarsal gland development	1	1	1	Biological Process	0.0283052	0.304633
GO:1903709	uterine gland development	1	1	1	Biological Process	0.0283052	0.304633
GO:1903927	response to cyanide	1	1	1	Biological Process	0.0283052	0.304633
GO:1903928	cellular response to cyanide	1	1	1	Biological Process	0.0283052	0.304633
GO:1904118	regulation of otic vesicle morphogenesis	1	1	1	Biological Process	0.0283052	0.304633
GO:1904120	positive regulation of otic vesicle morphogenesis	1	1	1	Biological Process	0.0283052	0.304633
GO:1904594	regulation of termination of RNA polymerase II transcription	1	1	1	Biological Process	0.0283052	0.304633
GO:1904595	positive regulation of termination of RNA polymerase II transcription	1	1	1	Biological Process	0.0283052	0.304633
GO:1990074	polyuridylation-dependent mRNA catabolic process	1	1	1	Biological Process	0.0283052	0.304633
GO:1990179	protein localization to actomyosin contractile ring	1	1	1	Biological Process	0.0283052	0.304633
GO:1990236	proteasome core complex import into nucleus	1	1	1	Biological Process	0.0283052	0.304633
GO:1990237	sequestration of proteasome core complex in proteasome storage granule	1	1	1	Biological Process	0.0283052	0.304633
GO:1990636	reproductive senescence	1	1	1	Biological Process	0.0283052	0.304633
GO:2000077	negative regulation of type B pancreatic cell development	1	1	1	Biological Process	0.0283052	0.304633
GO:2000174	regulation of pro-T cell differentiation	1	1	1	Biological Process	0.0283052	0.304633
GO:2000176	positive regulation of pro-T cell differentiation	1	1	1	Biological Process	0.0283052	0.304633
GO:2000466	negative regulation of glycogen (starch) synthase activity	1	1	1	Biological Process	0.0283052	0.304633
GO:2000804	regulation of termination of RNA polymerase II transcription, poly(A)-coupled	1	1	1	Biological Process	0.0283052	0.304633
GO:2000806	positive regulation of termination of RNA polymerase II transcription, poly(A)-coupled	1	1	1	Biological Process	0.0283052	0.304633
GO:0030317	sperm motility	6	82	0.073	Biological Process	0.0286816	0.308094
GO:0072657	protein localization to membrane	24	559	0.043	Biological Process	0.0287566	0.30831
GO:0043190	ATP-binding cassette (ABC) transporter complex	8	159	0.05	Cellular Component	0.0668727	0.310512
GO:1903293	phosphatase complex	4	57	0.07	Cellular Component	0.0676697	0.310512
GO:0005844	polysome	5	82	0.061	Cellular Component	0.070839	0.310512
GO:0019005	SCF ubiquitin ligase complex	4	58	0.069	Cellular Component	0.071207	0.310512
GO:0034702	ion channel complex	12	276	0.043	Cellular Component	0.0720027	0.310512
GO:0031975	envelope	46	1371	0.034	Cellular Component	0.0733503	0.310512
GO:0032279	asymmetric synapse	11	248	0.044	Cellular Component	0.0740362	0.310512
GO:0000138	Golgi trans cisterna	2	17	0.118	Cellular Component	0.0757408	0.310512
GO:0000159	protein phosphatase type 2A complex	2	17	0.118	Cellular Component	0.0757408	0.310512
GO:0034045	pre-autophagosomal structure membrane	2	17	0.118	Cellular Component	0.0757408	0.310512
GO:0005891	voltage-gated calcium channel complex	3	37	0.081	Cellular Component	0.0773483	0.310512
GO:0014069	postsynaptic density	11	250	0.044	Cellular Component	0.0773534	0.310512
GO:0034704	calcium channel complex	4	60	0.067	Cellular Component	0.0785589	0.310512
GO:0000837	Doa10p ubiquitin ligase complex	1	3	0.333	Cellular Component	0.0788283	0.310512
GO:0005958	DNA-dependent protein kinase-DNA ligase 4 complex	1	3	0.333	Cellular Component	0.0788283	0.310512
GO:0009574	preprophase band	1	3	0.333	Cellular Component	0.0788283	0.310512
GO:0010339	external side of cell wall	1	3	0.333	Cellular Component	0.0788283	0.310512
GO:0030892	mitotic cohesin complex	1	3	0.333	Cellular Component	0.0788283	0.310512
GO:0031499	TRAMP complex	1	3	0.333	Cellular Component	0.0788283	0.310512
GO:0032807	DNA ligase IV complex	1	3	0.333	Cellular Component	0.0788283	0.310512
GO:0035517	PR-DUB complex	1	3	0.333	Cellular Component	0.0788283	0.310512
GO:0035867	alphav-beta3 integrin-IGF-1-IGF1R complex	1	3	0.333	Cellular Component	0.0788283	0.310512
GO:0036284	tubulobulbar complex	1	3	0.333	Cellular Component	0.0788283	0.310512
GO:0043291	RAVE complex	1	3	0.333	Cellular Component	0.0788283	0.310512
GO:0044426	cell wall part	1	3	0.333	Cellular Component	0.0788283	0.310512
GO:0070985	TFIIK complex	1	3	0.333	Cellular Component	0.0788283	0.310512
GO:0090443	FAR/SIN/STRIPAK complex	1	3	0.333	Cellular Component	0.0788283	0.310512
GO:0097543	ciliary inversin compartment	1	3	0.333	Cellular Component	0.0788283	0.310512
GO:0098843	postsynaptic endocytic zone	1	3	0.333	Cellular Component	0.0788283	0.310512
GO:1990452	Parkin-FBXW7-Cul1 ubiquitin ligase complex	1	3	0.333	Cellular Component	0.0788283	0.310512
GO:1990761	growth cone lamellipodium	1	3	0.333	Cellular Component	0.0788283	0.310512
GO:2001020	regulation of response to DNA damage stimulus	11	202	0.054	Biological Process	0.0291584	0.312022
GO:0015424	amino acid-transporting ATPase activity	7	106	0.066	Molecular Function	0.0305768	0.312422
GO:0070016	armadillo repeat domain binding	2	10	0.2	Molecular Function	0.0308171	0.312422
GO:0010494	cytoplasmic stress granule	5	85	0.059	Cellular Component	0.0799097	0.313182
GO:0071634	regulation of transforming growth factor beta production	3	24	0.125	Biological Process	0.0293441	0.313413
GO:0042883	cysteine transport	7	105	0.067	Biological Process	0.0295739	0.31493
GO:0050890	cognition	16	335	0.048	Biological Process	0.0295983	0.31493
GO:0006974	cellular response to DNA damage stimulus	51	1380	0.037	Biological Process	0.0299061	0.316752
GO:0006906	vesicle fusion	9	153	0.059	Biological Process	0.0301845	0.316752
GO:0032465	regulation of cytokinesis	6	83	0.072	Biological Process	0.0302071	0.316752
GO:0009166	nucleotide catabolic process	8	129	0.062	Biological Process	0.0303662	0.316752
GO:0006378	mRNA polyadenylation	5	62	0.081	Biological Process	0.0307807	0.316752
GO:0043525	positive regulation of neuron apoptotic process	5	62	0.081	Biological Process	0.0307807	0.316752
GO:0032973	amino acid export	7	106	0.066	Biological Process	0.0309256	0.316752
GO:1990823	response to leukemia inhibitory factor	7	106	0.066	Biological Process	0.0309256	0.316752
GO:1990830	cellular response to leukemia inhibitory factor	7	106	0.066	Biological Process	0.0309256	0.316752
GO:0002777	antimicrobial peptide biosynthetic process	2	10	0.2	Biological Process	0.0309535	0.316752
GO:0003356	regulation of cilium beat frequency	2	10	0.2	Biological Process	0.0309535	0.316752
GO:0010587	miRNA catabolic process	2	10	0.2	Biological Process	0.0309535	0.316752
GO:0019042	viral latency	2	10	0.2	Biological Process	0.0309535	0.316752
GO:0035520	monoubiquitinated protein deubiquitination	2	10	0.2	Biological Process	0.0309535	0.316752
GO:0042766	nucleosome mobilization	2	10	0.2	Biological Process	0.0309535	0.316752
GO:0048227	plasma membrane to endosome transport	2	10	0.2	Biological Process	0.0309535	0.316752
GO:0051023	regulation of immunoglobulin secretion	2	10	0.2	Biological Process	0.0309535	0.316752
GO:0072425	signal transduction involved in G2 DNA damage checkpoint	2	10	0.2	Biological Process	0.0309535	0.316752
GO:0090148	membrane fission	2	10	0.2	Biological Process	0.0309535	0.316752
GO:1900118	negative regulation of execution phase of apoptosis	2	10	0.2	Biological Process	0.0309535	0.316752
GO:2000628	regulation of miRNA metabolic process	2	10	0.2	Biological Process	0.0309535	0.316752
GO:0002064	epithelial cell development	16	337	0.047	Biological Process	0.0310196	0.316851
GO:0031267	small GTPase binding	22	508	0.043	Molecular Function	0.0317097	0.318723
GO:0042625	ATPase coupled ion transmembrane transporter activity	12	232	0.052	Molecular Function	0.0324392	0.318861
GO:0030552	cAMP binding	3	25	0.12	Molecular Function	0.0324647	0.318861
GO:0031593	polyubiquitin binding	4	43	0.093	Molecular Function	0.0325603	0.318861
GO:0019787	ubiquitin-like protein transferase activity	22	510	0.043	Molecular Function	0.0329087	0.318861
GO:0035258	steroid hormone receptor binding	6	85	0.071	Molecular Function	0.0330791	0.318861
GO:0044710	single-organism metabolic process	195	6181	0.032	Biological Process	0.0313795	0.319945
GO:0005275	amine transmembrane transporter activity	8	132	0.061	Molecular Function	0.0337264	0.322457
GO:0004672	protein kinase activity	29	718	0.04	Molecular Function	0.0341752	0.324113
GO:0005705	polytene chromosome interband	2	18	0.111	Cellular Component	0.0837339	0.324888
GO:0030992	intraciliary transport particle B	2	18	0.111	Cellular Component	0.0837339	0.324888
GO:0051048	negative regulation of secretion	11	205	0.054	Biological Process	0.0319802	0.32495
GO:0051650	establishment of vesicle localization	15	311	0.048	Biological Process	0.031986	0.32495
GO:0031047	gene silencing by RNA	9	155	0.058	Biological Process	0.0324248	0.326746
GO:0033962	cytoplasmic mRNA processing body assembly	3	25	0.12	Biological Process	0.0326635	0.326746
GO:0043267	negative regulation of potassium ion transport	3	25	0.12	Biological Process	0.0326635	0.326746
GO:0071604	transforming growth factor beta production	3	25	0.12	Biological Process	0.0326635	0.326746
GO:1901890	positive regulation of cell junction assembly	3	25	0.12	Biological Process	0.0326635	0.326746
GO:1902893	regulation of pri-miRNA transcription from RNA polymerase II promoter	3	25	0.12	Biological Process	0.0326635	0.326746
GO:2000780	negative regulation of double-strand break repair	3	25	0.12	Biological Process	0.0326635	0.326746
GO:0031122	cytoplasmic microtubule organization	5	63	0.079	Biological Process	0.0326862	0.326746
GO:1903670	regulation of sprouting angiogenesis	5	63	0.079	Biological Process	0.0326862	0.326746
GO:1990782	protein tyrosine kinase binding	6	86	0.07	Molecular Function	0.0347479	0.326908
GO:0060259	regulation of feeding behavior	4	43	0.093	Biological Process	0.0328082	0.327382
GO:0005047	signal recognition particle binding	3	26	0.115	Molecular Function	0.0359516	0.327588
GO:0050145	nucleoside phosphate kinase activity	3	26	0.115	Molecular Function	0.0359516	0.327588
GO:0015386	potassium:proton antiporter activity	2	11	0.182	Molecular Function	0.0369726	0.327588
GO:0030306	ADP-ribosylation factor binding	2	11	0.182	Molecular Function	0.0369726	0.327588
GO:0034452	dynactin binding	2	11	0.182	Molecular Function	0.0369726	0.327588
GO:0045295	gamma-catenin binding	2	11	0.182	Molecular Function	0.0369726	0.327588
GO:0070410	co-SMAD binding	2	11	0.182	Molecular Function	0.0369726	0.327588
GO:0004674	protein serine/threonine kinase activity	21	488	0.043	Molecular Function	0.0373566	0.327588
GO:0004386	helicase activity	14	291	0.048	Molecular Function	0.0374196	0.327588
GO:0004529	exodeoxyribonuclease activity	7	111	0.063	Molecular Function	0.0378844	0.327588
GO:0016895	exodeoxyribonuclease activity, producing 5'-phosphomonoesters	7	111	0.063	Molecular Function	0.0378844	0.327588
GO:0000099	sulfur amino acid transmembrane transporter activity	7	112	0.062	Molecular Function	0.039472	0.329508
GO:0005451	monovalent cation:proton antiporter activity	3	27	0.111	Molecular Function	0.0396229	0.329508
GO:0008266	poly(U) RNA binding	3	27	0.111	Molecular Function	0.0396229	0.329508
GO:0008757	S-adenosylmethionine-dependent methyltransferase activity	11	213	0.052	Molecular Function	0.0398496	0.329508
GO:1901682	sulfur compound transmembrane transporter activity	8	137	0.058	Molecular Function	0.0406333	0.329508
GO:0033613	activating transcription factor binding	5	67	0.075	Molecular Function	0.0406778	0.329508
GO:0016887	ATPase activity	29	731	0.04	Molecular Function	0.0415309	0.329508
GO:0019829	cation-transporting ATPase activity	11	215	0.051	Molecular Function	0.0421581	0.329508
GO:0031263	amine-transporting ATPase activity	7	114	0.061	Molecular Function	0.0427763	0.329508
GO:0043566	structure-specific DNA binding	8	139	0.058	Molecular Function	0.0436413	0.329508
GO:0008080	N-acetyltransferase activity	6	91	0.066	Molecular Function	0.0439001	0.329508
GO:0005096	GTPase activator activity	13	271	0.048	Molecular Function	0.0446674	0.329508
GO:0015459	potassium channel regulator activity	4	48	0.083	Molecular Function	0.0460557	0.329508
GO:0019894	kinesin binding	4	48	0.083	Molecular Function	0.0460557	0.329508
GO:0003729	mRNA binding	14	301	0.047	Molecular Function	0.0473164	0.329508
GO:0044822	poly(A) RNA binding	14	301	0.047	Molecular Function	0.0473164	0.329508
GO:0099516	ion antiporter activity	6	93	0.065	Molecular Function	0.0479452	0.329508
GO:0031490	chromatin DNA binding	6	94	0.064	Molecular Function	0.0500513	0.329508
GO:0015175	neutral amino acid transmembrane transporter activity	8	143	0.056	Molecular Function	0.0500892	0.329508
GO:0030553	cGMP binding	2	13	0.154	Molecular Function	0.0505299	0.329508
GO:0031005	filamin binding	2	13	0.154	Molecular Function	0.0505299	0.329508
GO:0042975	peroxisome proliferator activated receptor binding	2	13	0.154	Molecular Function	0.0505299	0.329508
GO:0051020	GTPase binding	24	595	0.04	Molecular Function	0.0513436	0.329508
GO:0016776	phosphotransferase activity, phosphate group as acceptor	7	119	0.059	Molecular Function	0.0518027	0.329508
GO:0008408	3'-5' exonuclease activity	5	72	0.069	Molecular Function	0.0526805	0.329508
GO:0000287	magnesium ion binding	11	224	0.049	Molecular Function	0.053688	0.329508
GO:0008022	protein C-terminus binding	11	224	0.049	Molecular Function	0.053688	0.329508
GO:0004222	metalloendopeptidase activity	11	225	0.049	Molecular Function	0.0550874	0.329508
GO:0003730	mRNA 3'-UTR binding	5	73	0.068	Molecular Function	0.0553033	0.329508
GO:0019205	nucleobase-containing compound kinase activity	8	146	0.055	Molecular Function	0.0553098	0.329508
GO:0001147	transcription termination site sequence-specific DNA binding	1	2	0.5	Molecular Function	0.0556807	0.329508
GO:0001160	transcription termination site DNA binding	1	2	0.5	Molecular Function	0.0556807	0.329508
GO:0001639	PLC activating G-protein coupled glutamate receptor activity	1	2	0.5	Molecular Function	0.0556807	0.329508
GO:0003866	3-phosphoshikimate 1-carboxyvinyltransferase activity	1	2	0.5	Molecular Function	0.0556807	0.329508
GO:0004119	cGMP-inhibited cyclic-nucleotide phosphodiesterase activity	1	2	0.5	Molecular Function	0.0556807	0.329508
GO:0004651	polynucleotide 5'-phosphatase activity	1	2	0.5	Molecular Function	0.0556807	0.329508
GO:0005350	pyrimidine nucleobase transmembrane transporter activity	1	2	0.5	Molecular Function	0.0556807	0.329508
GO:0008998	ribonucleoside-triphosphate reductase activity	1	2	0.5	Molecular Function	0.0556807	0.329508
GO:0010698	acetyltransferase activator activity	1	2	0.5	Molecular Function	0.0556807	0.329508
GO:0016900	oxidoreductase activity, acting on the CH-OH group of donors, disulfide as acceptor	1	2	0.5	Molecular Function	0.0556807	0.329508
GO:0019777	Atg12 transferase activity	1	2	0.5	Molecular Function	0.0556807	0.329508
GO:0022852	glycine-gated chloride ion channel activity	1	2	0.5	Molecular Function	0.0556807	0.329508
GO:0030772	tryptophan 2-C-methyltransferase activity	1	2	0.5	Molecular Function	0.0556807	0.329508
GO:0032574	5'-3' RNA helicase activity	1	2	0.5	Molecular Function	0.0556807	0.329508
GO:0032575	ATP-dependent 5'-3' RNA helicase activity	1	2	0.5	Molecular Function	0.0556807	0.329508
GO:0033678	5'-3' DNA/RNA helicase activity	1	2	0.5	Molecular Function	0.0556807	0.329508
GO:0033682	ATP-dependent 5'-3' DNA/RNA helicase activity	1	2	0.5	Molecular Function	0.0556807	0.329508
GO:0033745	L-methionine-(R)-S-oxide reductase activity	1	2	0.5	Molecular Function	0.0556807	0.329508
GO:0033872	[heparan sulfate]-glucosamine 3-sulfotransferase 3 activity	1	2	0.5	Molecular Function	0.0556807	0.329508
GO:0033958	DNA-deoxyinosine glycosylase activity	1	2	0.5	Molecular Function	0.0556807	0.329508
GO:0034647	histone demethylase activity (H3-trimethyl-K4 specific)	1	2	0.5	Molecular Function	0.0556807	0.329508
GO:0045029	UDP-activated nucleotide receptor activity	1	2	0.5	Molecular Function	0.0556807	0.329508
GO:0046556	alpha-L-arabinofuranosidase activity	1	2	0.5	Molecular Function	0.0556807	0.329508
GO:0047057	vitamin-K-epoxide reductase (warfarin-sensitive) activity	1	2	0.5	Molecular Function	0.0556807	0.329508
GO:0047294	phosphoglycerol geranylgeranyltransferase activity	1	2	0.5	Molecular Function	0.0556807	0.329508
GO:0047710	bis(5'-adenosyl)-triphosphatase activity	1	2	0.5	Molecular Function	0.0556807	0.329508
GO:0050816	phosphothreonine binding	1	2	0.5	Molecular Function	0.0556807	0.329508
GO:0051430	corticotropin-releasing hormone receptor 1 binding	1	2	0.5	Molecular Function	0.0556807	0.329508
GO:0051994	P-methyltransferase activity	1	2	0.5	Molecular Function	0.0556807	0.329508
GO:0090624	endoribonuclease activity, cleaving miRNA-paired mRNA	1	2	0.5	Molecular Function	0.0556807	0.329508
GO:0099530	G-protein coupled receptor activity involved in regulation of postsynaptic membrane potential	1	2	0.5	Molecular Function	0.0556807	0.329508
GO:0008276	protein methyltransferase activity	7	121	0.058	Molecular Function	0.0557245	0.329508
GO:0032561	guanyl ribonucleotide binding	21	511	0.041	Molecular Function	0.0558158	0.329508
GO:0004825	methionine-tRNA ligase activity	2	14	0.143	Molecular Function	0.0578753	0.329508
GO:0015347	sodium-independent organic anion transmembrane transporter activity	2	14	0.143	Molecular Function	0.0578753	0.329508
GO:0035497	cAMP response element binding	2	14	0.143	Molecular Function	0.0578753	0.329508
GO:0043140	ATP-dependent 3'-5' DNA helicase activity	2	14	0.143	Molecular Function	0.0578753	0.329508
GO:0098632	protein binding involved in cell-cell adhesion	2	14	0.143	Molecular Function	0.0578753	0.329508
GO:0015415	phosphate ion transmembrane-transporting ATPase activity	5	74	0.068	Molecular Function	0.0580002	0.329508
GO:0015416	organic phosphonate transmembrane-transporting ATPase activity	5	74	0.068	Molecular Function	0.0580002	0.329508
GO:0015604	organic phosphonate transmembrane transporter activity	5	74	0.068	Molecular Function	0.0580002	0.329508
GO:0043005	neuron projection	43	1287	0.033	Cellular Component	0.0856488	0.330664
GO:0043087	regulation of GTPase activity	20	452	0.044	Biological Process	0.033226	0.330964
GO:0019001	guanyl nucleotide binding	21	514	0.041	Molecular Function	0.0586294	0.331482
GO:0016879	ligase activity, forming carbon-nitrogen bonds	6	98	0.061	Molecular Function	0.0590365	0.332186
GO:0000045	autophagosome assembly	6	85	0.071	Biological Process	0.0334153	0.33226
GO:0006282	regulation of DNA repair	7	108	0.065	Biological Process	0.033752	0.335016
GO:0006473	protein acetylation	11	207	0.053	Biological Process	0.033966	0.336545
GO:0003700	transcription factor activity, sequence-specific DNA binding	53	1516	0.035	Molecular Function	0.0608777	0.340886
GO:0004842	ubiquitin-protein transferase activity	20	487	0.041	Molecular Function	0.0612302	0.340886
GO:0001071	nucleic acid binding transcription factor activity	53	1517	0.035	Molecular Function	0.0614522	0.340886
GO:0044783	G1 DNA damage checkpoint	5	64	0.078	Biological Process	0.0346637	0.342853
GO:0061659	ubiquitin-like protein ligase activity	16	371	0.043	Molecular Function	0.0623737	0.344373
GO:0031248	protein acetyltransferase complex	6	115	0.052	Cellular Component	0.0913321	0.346448
GO:1902493	acetyltransferase complex	6	115	0.052	Cellular Component	0.0913321	0.346448
GO:0009506	plasmodesma	2	19	0.105	Cellular Component	0.0919695	0.346448
GO:0030014	CCR4-NOT complex	2	19	0.105	Cellular Component	0.0919695	0.346448
GO:0055044	symplast	2	19	0.105	Cellular Component	0.0919695	0.346448
GO:1903310	positive regulation of chromatin modification	7	109	0.064	Biological Process	0.0352276	0.347818
GO:0090568	nuclear transcriptional repressor complex	3	40	0.075	Cellular Component	0.0928212	0.347967
GO:0010948	negative regulation of cell cycle process	16	343	0.047	Biological Process	0.0355858	0.350739
GO:0006470	protein dephosphorylation	17	371	0.046	Biological Process	0.0357475	0.351715
GO:0045178	basal part of cell	4	64	0.062	Cellular Component	0.0943409	0.351964
GO:0001782	B cell homeostasis	3	26	0.115	Biological Process	0.0361699	0.352782
GO:0045738	negative regulation of DNA repair	3	26	0.115	Biological Process	0.0361699	0.352782
GO:0045835	negative regulation of meiotic nuclear division	3	26	0.115	Biological Process	0.0361699	0.352782
GO:0070076	histone lysine demethylation	3	26	0.115	Biological Process	0.0361699	0.352782
GO:1903421	regulation of synaptic vesicle recycling	3	26	0.115	Biological Process	0.0361699	0.352782
GO:0048477	oogenesis	16	344	0.047	Biological Process	0.0363921	0.352998
GO:0032231	regulation of actin filament bundle assembly	6	87	0.069	Biological Process	0.0368363	0.352998
GO:0032869	cellular response to insulin stimulus	12	236	0.051	Biological Process	0.0368389	0.352998
GO:0000916	actomyosin contractile ring contraction	2	11	0.182	Biological Process	0.0371345	0.352998
GO:0002328	pro-B cell differentiation	2	11	0.182	Biological Process	0.0371345	0.352998
GO:0007110	meiosis I cytokinesis	2	11	0.182	Biological Process	0.0371345	0.352998
GO:0008407	chaeta morphogenesis	2	11	0.182	Biological Process	0.0371345	0.352998
GO:0009733	response to auxin	2	11	0.182	Biological Process	0.0371345	0.352998
GO:0010766	negative regulation of sodium ion transport	2	11	0.182	Biological Process	0.0371345	0.352998
GO:0021932	hindbrain radial glia guided cell migration	2	11	0.182	Biological Process	0.0371345	0.352998
GO:0036213	contractile ring contraction	2	11	0.182	Biological Process	0.0371345	0.352998
GO:0052564	response to immune response of other organism involved in symbiotic interaction	2	11	0.182	Biological Process	0.0371345	0.352998
GO:0052572	response to host immune response	2	11	0.182	Biological Process	0.0371345	0.352998
GO:0072393	microtubule anchoring at microtubule organizing center	2	11	0.182	Biological Process	0.0371345	0.352998
GO:2001241	positive regulation of extrinsic apoptotic signaling pathway in absence of ligand	2	11	0.182	Biological Process	0.0371345	0.352998
GO:0051641	cellular localization	124	3789	0.033	Biological Process	0.037409	0.355006
GO:0015125	bile acid transmembrane transporter activity	2	15	0.133	Molecular Function	0.0655632	0.358615
GO:0016725	oxidoreductase activity, acting on CH or CH2 groups	2	15	0.133	Molecular Function	0.0655632	0.358615
GO:0050685	positive regulation of mRNA processing	4	45	0.089	Biological Process	0.0379195	0.358639
GO:0061014	positive regulation of mRNA catabolic process	4	45	0.089	Biological Process	0.0379195	0.358639
GO:0000101	sulfur amino acid transport	7	111	0.063	Biological Process	0.0383055	0.361681
GO:0002165	instar larval or pupal development	9	160	0.056	Biological Process	0.0385238	0.363132
GO:0034660	ncRNA metabolic process	35	906	0.039	Biological Process	0.0387415	0.364573
GO:0006891	intra-Golgi vesicle-mediated transport	5	66	0.076	Biological Process	0.0388367	0.364857
GO:0060562	epithelial tube morphogenesis	21	489	0.043	Biological Process	0.0389178	0.365009
GO:0009892	negative regulation of metabolic process	98	2929	0.033	Biological Process	0.0392891	0.367877
GO:0010369	chromocenter	2	20	0.1	Cellular Component	0.100429	0.369139
GO:0099513	polymeric cytoskeletal fiber	22	610	0.036	Cellular Component	0.103575	0.369139
GO:0000798	nuclear cohesin complex	1	4	0.25	Cellular Component	0.103701	0.369139
GO:0001651	dense fibrillar component	1	4	0.25	Cellular Component	0.103701	0.369139
GO:0030849	autosome	1	4	0.25	Cellular Component	0.103701	0.369139
GO:0031265	CD95 death-inducing signaling complex	1	4	0.25	Cellular Component	0.103701	0.369139
GO:0031417	NatC complex	1	4	0.25	Cellular Component	0.103701	0.369139
GO:0060187	cell pole	1	4	0.25	Cellular Component	0.103701	0.369139
GO:1990111	spermatoproteasome complex	1	4	0.25	Cellular Component	0.103701	0.369139
GO:1990716	axonemal central apparatus	1	4	0.25	Cellular Component	0.103701	0.369139
GO:1901292	nucleoside phosphate catabolic process	8	136	0.059	Biological Process	0.0396568	0.370702
GO:0003351	epithelial cilium movement	3	27	0.111	Biological Process	0.0398615	0.370765
GO:0051307	meiotic chromosome separation	3	27	0.111	Biological Process	0.0398615	0.370765
GO:0070071	proton-transporting two-sector ATPase complex assembly	3	27	0.111	Biological Process	0.0398615	0.370765
GO:0031072	heat shock protein binding	7	127	0.055	Molecular Function	0.068573	0.373145
GO:0016788	hydrolase activity, acting on ester bonds	44	1240	0.035	Molecular Function	0.0688541	0.373145
GO:0030295	protein kinase activator activity	5	78	0.064	Molecular Function	0.0695272	0.373906
GO:0043014	alpha-tubulin binding	3	34	0.088	Molecular Function	0.0702664	0.373906
GO:0048487	beta-tubulin binding	3	34	0.088	Molecular Function	0.0702664	0.373906
GO:0070717	poly-purine tract binding	3	34	0.088	Molecular Function	0.0702664	0.373906
GO:0005657	replication fork	6	120	0.05	Cellular Component	0.106422	0.3743
GO:0005819	spindle	15	389	0.039	Cellular Component	0.106694	0.3743
GO:0017053	transcriptional repressor complex	5	93	0.054	Cellular Component	0.106944	0.3743
GO:0005720	nuclear heterochromatin	4	67	0.06	Cellular Component	0.107081	0.3743
GO:0044728	DNA methylation or demethylation	6	89	0.067	Biological Process	0.0404739	0.375839
GO:0018023	peptidyl-lysine trimethylation	4	46	0.087	Biological Process	0.0406366	0.376106
GO:0031062	positive regulation of histone methylation	4	46	0.087	Biological Process	0.0406366	0.376106
GO:0034703	cation channel complex	9	207	0.043	Cellular Component	0.109062	0.379516
GO:0000989	transcription factor activity, transcription factor binding	25	648	0.039	Molecular Function	0.0716483	0.379542
GO:0035091	phosphatidylinositol binding	11	236	0.047	Molecular Function	0.0720969	0.380206
GO:0051648	vesicle localization	15	322	0.047	Biological Process	0.0413559	0.382134
GO:0008156	negative regulation of DNA replication	7	113	0.062	Biological Process	0.0415547	0.382957
GO:1903047	mitotic cell cycle process	34	881	0.039	Biological Process	0.0417076	0.382957
GO:0048489	synaptic vesicle transport	10	188	0.053	Biological Process	0.0417176	0.382957
GO:0097480	establishment of synaptic vesicle localization	10	188	0.053	Biological Process	0.0417176	0.382957
GO:0022821	potassium ion antiporter activity	2	16	0.125	Molecular Function	0.0735683	0.383182
GO:0043138	3'-5' DNA helicase activity	2	16	0.125	Molecular Function	0.0735683	0.383182
GO:0003712	transcription cofactor activity	23	589	0.039	Molecular Function	0.0736386	0.383182
GO:0022804	active transmembrane transporter activity	24	620	0.039	Molecular Function	0.0742158	0.384484
GO:0031331	positive regulation of cellular catabolic process	17	379	0.045	Biological Process	0.0423005	0.385176
GO:0032259	methylation	17	380	0.045	Biological Process	0.0431766	0.385176
GO:0071824	protein-DNA complex subunit organization	15	324	0.046	Biological Process	0.0432501	0.385176
GO:0048512	circadian behavior	5	68	0.074	Biological Process	0.0433032	0.385176
GO:0051653	spindle localization	5	68	0.074	Biological Process	0.0433032	0.385176
GO:1904063	negative regulation of cation transmembrane transport	5	68	0.074	Biological Process	0.0433032	0.385176
GO:0033059	cellular pigmentation	4	47	0.085	Biological Process	0.0434615	0.385176
GO:0001953	negative regulation of cell-matrix adhesion	3	28	0.107	Biological Process	0.0437361	0.385176
GO:0007135	meiosis II	3	28	0.107	Biological Process	0.0437361	0.385176
GO:0007306	eggshell chorion assembly	3	28	0.107	Biological Process	0.0437361	0.385176
GO:0010586	miRNA metabolic process	3	28	0.107	Biological Process	0.0437361	0.385176
GO:0046940	nucleoside monophosphate phosphorylation	3	28	0.107	Biological Process	0.0437361	0.385176
GO:0051589	negative regulation of neurotransmitter transport	3	28	0.107	Biological Process	0.0437361	0.385176
GO:2000772	regulation of cellular senescence	3	28	0.107	Biological Process	0.0437361	0.385176
GO:0003146	heart jogging	2	12	0.167	Biological Process	0.0437419	0.385176
GO:0006995	cellular response to nitrogen starvation	2	12	0.167	Biological Process	0.0437419	0.385176
GO:0008587	imaginal disc-derived wing margin morphogenesis	2	12	0.167	Biological Process	0.0437419	0.385176
GO:0010603	regulation of cytoplasmic mRNA processing body assembly	2	12	0.167	Biological Process	0.0437419	0.385176
GO:0019566	arabinose metabolic process	2	12	0.167	Biological Process	0.0437419	0.385176
GO:0044413	avoidance of host defenses	2	12	0.167	Biological Process	0.0437419	0.385176
GO:0044415	evasion or tolerance of host defenses	2	12	0.167	Biological Process	0.0437419	0.385176
GO:0045161	neuronal ion channel clustering	2	12	0.167	Biological Process	0.0437419	0.385176
GO:0051832	avoidance of defenses of other organism involved in symbiotic interaction	2	12	0.167	Biological Process	0.0437419	0.385176
GO:0051834	evasion or tolerance of defenses of other organism involved in symbiotic interaction	2	12	0.167	Biological Process	0.0437419	0.385176
GO:2000773	negative regulation of cellular senescence	2	12	0.167	Biological Process	0.0437419	0.385176
GO:2000786	positive regulation of autophagosome assembly	2	12	0.167	Biological Process	0.0437419	0.385176
GO:0000118	histone deacetylase complex	4	68	0.059	Cellular Component	0.111491	0.386238
GO:0031328	positive regulation of cellular biosynthetic process	69	1993	0.035	Biological Process	0.0441391	0.388065
GO:0008376	acetylgalactosaminyltransferase activity	3	35	0.086	Molecular Function	0.075311	0.388446
GO:0001102	RNA polymerase II activating transcription factor binding	3	36	0.083	Molecular Function	0.0805109	0.390339
GO:0030551	cyclic nucleotide binding	3	36	0.083	Molecular Function	0.0805109	0.390339
GO:0046406	magnesium protoporphyrin IX methyltransferase activity	3	36	0.083	Molecular Function	0.0805109	0.390339
GO:0004012	phospholipid-translocating ATPase activity	2	17	0.118	Molecular Function	0.0818668	0.390339
GO:1990381	ubiquitin-specific protease binding	2	17	0.118	Molecular Function	0.0818668	0.390339
GO:0004081	bis(5'-nucleosyl)-tetraphosphatase (asymmetrical) activity	1	3	0.333	Molecular Function	0.0823497	0.390339
GO:0015065	uridine nucleotide receptor activity	1	3	0.333	Molecular Function	0.0823497	0.390339
GO:0015265	urea channel activity	1	3	0.333	Molecular Function	0.0823497	0.390339
GO:0016309	1-phosphatidylinositol-5-phosphate 4-kinase activity	1	3	0.333	Molecular Function	0.0823497	0.390339
GO:0016936	galactoside binding	1	3	0.333	Molecular Function	0.0823497	0.390339
GO:0030623	U5 snRNA binding	1	3	0.333	Molecular Function	0.0823497	0.390339
GO:0031852	mu-type opioid receptor binding	1	3	0.333	Molecular Function	0.0823497	0.390339
GO:0033680	ATP-dependent DNA/RNA helicase activity	1	3	0.333	Molecular Function	0.0823497	0.390339
GO:0050250	retinal oxidase activity	1	3	0.333	Molecular Function	0.0823497	0.390339
GO:0050254	rhodopsin kinase activity	1	3	0.333	Molecular Function	0.0823497	0.390339
GO:0051429	corticotropin-releasing hormone receptor binding	1	3	0.333	Molecular Function	0.0823497	0.390339
GO:0051989	coproporphyrinogen dehydrogenase activity	1	3	0.333	Molecular Function	0.0823497	0.390339
GO:0060002	plus-end directed microfilament motor activity	1	3	0.333	Molecular Function	0.0823497	0.390339
GO:0061649	ubiquitinated histone binding	1	3	0.333	Molecular Function	0.0823497	0.390339
GO:0071553	G-protein coupled pyrimidinergic nucleotide receptor activity	1	3	0.333	Molecular Function	0.0823497	0.390339
GO:0004536	deoxyribonuclease activity	11	242	0.045	Molecular Function	0.0826484	0.390339
GO:0046907	intracellular transport	74	2158	0.034	Biological Process	0.045131	0.3939
GO:1902749	regulation of cell cycle G2/M phase transition	9	165	0.055	Biological Process	0.0453607	0.3939
GO:0071826	ribonucleoprotein complex subunit organization	13	271	0.048	Biological Process	0.0453966	0.3939
GO:0043065	positive regulation of apoptotic process	24	586	0.041	Biological Process	0.0455915	0.3939
GO:0043401	steroid hormone mediated signaling pathway	10	191	0.052	Biological Process	0.045609	0.3939
GO:0051492	regulation of stress fiber assembly	5	69	0.072	Biological Process	0.0456474	0.3939
GO:1902117	positive regulation of organelle assembly	5	69	0.072	Biological Process	0.0456474	0.3939
GO:0006354	DNA-templated transcription, elongation	8	140	0.057	Biological Process	0.0457355	0.3939
GO:0008286	insulin receptor signaling pathway	8	140	0.057	Biological Process	0.0457355	0.3939
GO:0007635	chemosensory behavior	4	48	0.083	Biological Process	0.046394	0.3939
GO:0031057	negative regulation of histone modification	4	48	0.083	Biological Process	0.046394	0.3939
GO:0070936	protein K48-linked ubiquitination	4	48	0.083	Biological Process	0.046394	0.3939
GO:0010508	positive regulation of autophagy	7	116	0.06	Biological Process	0.0467553	0.3939
GO:0009968	negative regulation of signal transduction	43	1169	0.037	Biological Process	0.0467799	0.3939
GO:0043085	positive regulation of catalytic activity	47	1295	0.036	Biological Process	0.0468985	0.3939
GO:0061024	membrane organization	45	1232	0.037	Biological Process	0.0468986	0.3939
GO:0009793	embryo development ending in seed dormancy	3	29	0.103	Biological Process	0.0477912	0.3939
GO:0015721	bile acid and bile salt transport	3	29	0.103	Biological Process	0.0477912	0.3939
GO:0016577	histone demethylation	3	29	0.103	Biological Process	0.0477912	0.3939
GO:0035883	enteroendocrine cell differentiation	3	29	0.103	Biological Process	0.0477912	0.3939
GO:0050802	circadian sleep/wake cycle, sleep	3	29	0.103	Biological Process	0.0477912	0.3939
GO:0060631	regulation of meiosis I	3	29	0.103	Biological Process	0.0477912	0.3939
GO:0007588	excretion	5	70	0.071	Biological Process	0.0480659	0.3939
GO:0007622	rhythmic behavior	5	70	0.071	Biological Process	0.0480659	0.3939
GO:0043618	regulation of transcription from RNA polymerase II promoter in response to stress	5	70	0.071	Biological Process	0.0480659	0.3939
GO:0002164	larval development	10	193	0.052	Biological Process	0.0483355	0.3939
GO:0003143	embryonic heart tube morphogenesis	6	93	0.065	Biological Process	0.0484106	0.3939
GO:0032106	positive regulation of response to extracellular stimulus	6	93	0.065	Biological Process	0.0484106	0.3939
GO:0032109	positive regulation of response to nutrient levels	6	93	0.065	Biological Process	0.0484106	0.3939
GO:0080135	regulation of cellular response to stress	30	771	0.039	Biological Process	0.0489965	0.3939
GO:0031935	regulation of chromatin silencing	4	49	0.082	Biological Process	0.0494339	0.3939
GO:0051893	regulation of focal adhesion assembly	4	49	0.082	Biological Process	0.0494339	0.3939
GO:0090109	regulation of cell-substrate junction assembly	4	49	0.082	Biological Process	0.0494339	0.3939
GO:0016573	histone acetylation	9	168	0.054	Biological Process	0.049829	0.3939
GO:0031124	mRNA 3'-end processing	7	118	0.059	Biological Process	0.0504434	0.3939
GO:0016239	positive regulation of macroautophagy	5	71	0.07	Biological Process	0.0505588	0.3939
GO:1901379	regulation of potassium ion transmembrane transport	5	71	0.07	Biological Process	0.0505588	0.3939
GO:1901888	regulation of cell junction assembly	5	71	0.07	Biological Process	0.0505588	0.3939
GO:0001675	acrosome assembly	2	13	0.154	Biological Process	0.0507466	0.3939
GO:0033151	V(D)J recombination	2	13	0.154	Biological Process	0.0507466	0.3939
GO:0035075	response to ecdysone	2	13	0.154	Biological Process	0.0507466	0.3939
GO:0042138	meiotic DNA double-strand break formation	2	13	0.154	Biological Process	0.0507466	0.3939
GO:0043562	cellular response to nitrogen levels	2	13	0.154	Biological Process	0.0507466	0.3939
GO:0044794	positive regulation by host of viral process	2	13	0.154	Biological Process	0.0507466	0.3939
GO:0044827	modulation by host of viral genome replication	2	13	0.154	Biological Process	0.0507466	0.3939
GO:0048137	spermatocyte division	2	13	0.154	Biological Process	0.0507466	0.3939
GO:0048305	immunoglobulin secretion	2	13	0.154	Biological Process	0.0507466	0.3939
GO:0051895	negative regulation of focal adhesion assembly	2	13	0.154	Biological Process	0.0507466	0.3939
GO:0060213	positive regulation of nuclear-transcribed mRNA poly(A) tail shortening	2	13	0.154	Biological Process	0.0507466	0.3939
GO:0071481	cellular response to X-ray	2	13	0.154	Biological Process	0.0507466	0.3939
GO:0071636	positive regulation of transforming growth factor beta production	2	13	0.154	Biological Process	0.0507466	0.3939
GO:1903392	negative regulation of adherens junction organization	2	13	0.154	Biological Process	0.0507466	0.3939
GO:2000009	negative regulation of protein localization to cell surface	2	13	0.154	Biological Process	0.0507466	0.3939
GO:0035725	sodium ion transmembrane transport	10	195	0.051	Biological Process	0.0511693	0.3939
GO:0071804	cellular potassium ion transport	10	195	0.051	Biological Process	0.0511693	0.3939
GO:0071805	potassium ion transmembrane transport	10	195	0.051	Biological Process	0.0511693	0.3939
GO:0002066	columnar/cuboidal epithelial cell development	9	169	0.053	Biological Process	0.0513807	0.3939
GO:0006482	protein demethylation	3	30	0.1	Biological Process	0.0520239	0.3939
GO:0008214	protein dealkylation	3	30	0.1	Biological Process	0.0520239	0.3939
GO:0046716	muscle cell cellular homeostasis	3	30	0.1	Biological Process	0.0520239	0.3939
GO:0071514	genetic imprinting	3	30	0.1	Biological Process	0.0520239	0.3939
GO:0055067	monovalent inorganic cation homeostasis	8	144	0.056	Biological Process	0.0523952	0.3939
GO:0072348	sulfur compound transport	8	144	0.056	Biological Process	0.0523952	0.3939
GO:0045739	positive regulation of DNA repair	4	50	0.08	Biological Process	0.052581	0.3939
GO:0048016	inositol phosphate-mediated signaling	4	50	0.08	Biological Process	0.052581	0.3939
GO:1901016	regulation of potassium ion transmembrane transporter activity	4	50	0.08	Biological Process	0.052581	0.3939
GO:1902305	regulation of sodium ion transmembrane transport	4	50	0.08	Biological Process	0.052581	0.3939
GO:0045814	negative regulation of gene expression, epigenetic	10	196	0.051	Biological Process	0.0526269	0.3939
GO:0097479	synaptic vesicle localization	10	196	0.051	Biological Process	0.0526269	0.3939
GO:0051130	positive regulation of cellular component organization	47	1306	0.036	Biological Process	0.0526907	0.3939
GO:0010923	negative regulation of phosphatase activity	6	95	0.063	Biological Process	0.0527142	0.3939
GO:1901987	regulation of cell cycle phase transition	19	448	0.042	Biological Process	0.0528989	0.3939
GO:0022618	ribonucleoprotein complex assembly	12	250	0.048	Biological Process	0.0529097	0.3939
GO:0008088	axo-dendritic transport	5	72	0.069	Biological Process	0.0531262	0.3939
GO:0043535	regulation of blood vessel endothelial cell migration	5	72	0.069	Biological Process	0.0531262	0.3939
GO:0018393	internal peptidyl-lysine acetylation	9	171	0.053	Biological Process	0.0545783	0.3939
GO:0006813	potassium ion transport	13	279	0.047	Biological Process	0.0548042	0.3939
GO:0007346	regulation of mitotic cell cycle	27	688	0.039	Biological Process	0.0548054	0.3939
GO:0061371	determination of heart left/right asymmetry	6	96	0.062	Biological Process	0.0549506	0.3939
GO:0071822	protein complex subunit organization	74	2182	0.034	Biological Process	0.0551072	0.3939
GO:0045069	regulation of viral genome replication	5	73	0.068	Biological Process	0.0557681	0.3939
GO:1903309	negative regulation of chromatin modification	5	73	0.068	Biological Process	0.0557681	0.3939
GO:0000962	positive regulation of mitochondrial RNA catabolic process	1	2	0.5	Biological Process	0.0558107	0.3939
GO:0001178	regulation of transcriptional start site selection at RNA polymerase II promoter	1	2	0.5	Biological Process	0.0558107	0.3939
GO:0001715	ectodermal cell fate specification	1	2	0.5	Biological Process	0.0558107	0.3939
GO:0002635	negative regulation of germinal center formation	1	2	0.5	Biological Process	0.0558107	0.3939
GO:0002787	negative regulation of antibacterial peptide production	1	2	0.5	Biological Process	0.0558107	0.3939
GO:0003053	circadian regulation of heart rate	1	2	0.5	Biological Process	0.0558107	0.3939
GO:0003381	epithelial cell morphogenesis involved in gastrulation	1	2	0.5	Biological Process	0.0558107	0.3939
GO:0003384	apical constriction involved in gastrulation	1	2	0.5	Biological Process	0.0558107	0.3939
GO:0006500	N-terminal protein palmitoylation	1	2	0.5	Biological Process	0.0558107	0.3939
GO:0006756	AMP phosphorylation	1	2	0.5	Biological Process	0.0558107	0.3939
GO:0008062	eclosion rhythm	1	2	0.5	Biological Process	0.0558107	0.3939
GO:0008315	meiotic G2/MI transition	1	2	0.5	Biological Process	0.0558107	0.3939
GO:0009216	purine deoxyribonucleoside triphosphate biosynthetic process	1	2	0.5	Biological Process	0.0558107	0.3939
GO:0010868	negative regulation of triglyceride biosynthetic process	1	2	0.5	Biological Process	0.0558107	0.3939
GO:0014886	transition between slow and fast fiber	1	2	0.5	Biological Process	0.0558107	0.3939
GO:0015962	diadenosine triphosphate metabolic process	1	2	0.5	Biological Process	0.0558107	0.3939
GO:0015964	diadenosine triphosphate catabolic process	1	2	0.5	Biological Process	0.0558107	0.3939
GO:0016076	snRNA catabolic process	1	2	0.5	Biological Process	0.0558107	0.3939
GO:0018339	peptidyl-L-beta-methylthioaspartic acid biosynthetic process from peptidyl-aspartic acid	1	2	0.5	Biological Process	0.0558107	0.3939
GO:0019376	galactolipid catabolic process	1	2	0.5	Biological Process	0.0558107	0.3939
GO:0021896	forebrain astrocyte differentiation	1	2	0.5	Biological Process	0.0558107	0.3939
GO:0021897	forebrain astrocyte development	1	2	0.5	Biological Process	0.0558107	0.3939
GO:0033364	mast cell secretory granule organization	1	2	0.5	Biological Process	0.0558107	0.3939
GO:0034606	response to hermaphrodite contact	1	2	0.5	Biological Process	0.0558107	0.3939
GO:0035526	retrograde transport, plasma membrane to Golgi	1	2	0.5	Biological Process	0.0558107	0.3939
GO:0035600	tRNA methylthiolation	1	2	0.5	Biological Process	0.0558107	0.3939
GO:0038016	insulin receptor internalization	1	2	0.5	Biological Process	0.0558107	0.3939
GO:0038116	chemokine (C-C motif) ligand 21 signaling pathway	1	2	0.5	Biological Process	0.0558107	0.3939
GO:0038146	chemokine (C-X-C motif) ligand 12 signaling pathway	1	2	0.5	Biological Process	0.0558107	0.3939
GO:0040030	regulation of molecular function, epigenetic	1	2	0.5	Biological Process	0.0558107	0.3939
GO:0042066	perineurial glial growth	1	2	0.5	Biological Process	0.0558107	0.3939
GO:0043630	ncRNA polyadenylation involved in polyadenylation-dependent ncRNA catabolic process	1	2	0.5	Biological Process	0.0558107	0.3939
GO:0044337	canonical Wnt signaling pathway involved in positive regulation of apoptotic process	1	2	0.5	Biological Process	0.0558107	0.3939
GO:0046066	dGDP metabolic process	1	2	0.5	Biological Process	0.0558107	0.3939
GO:0046373	L-arabinose metabolic process	1	2	0.5	Biological Process	0.0558107	0.3939
GO:0048508	embryonic meristem development	1	2	0.5	Biological Process	0.0558107	0.3939
GO:0061300	cerebellum vasculature development	1	2	0.5	Biological Process	0.0558107	0.3939
GO:0061534	gamma-aminobutyric acid secretion, neurotransmission	1	2	0.5	Biological Process	0.0558107	0.3939
GO:0071245	cellular response to carbon monoxide	1	2	0.5	Biological Process	0.0558107	0.3939
GO:0071282	cellular response to iron(II) ion	1	2	0.5	Biological Process	0.0558107	0.3939
GO:0071344	diphosphate metabolic process	1	2	0.5	Biological Process	0.0558107	0.3939
GO:0071441	negative regulation of histone H3-K14 acetylation	1	2	0.5	Biological Process	0.0558107	0.3939
GO:0071500	cellular response to nitrosative stress	1	2	0.5	Biological Process	0.0558107	0.3939
GO:0071851	mitotic G1 cell cycle arrest in response to nitrogen starvation	1	2	0.5	Biological Process	0.0558107	0.3939
GO:0072741	protein localization to cell division site	1	2	0.5	Biological Process	0.0558107	0.3939
GO:0090421	embryonic meristem initiation	1	2	0.5	Biological Process	0.0558107	0.3939
GO:0097359	UDP-glucosylation	1	2	0.5	Biological Process	0.0558107	0.3939
GO:0098507	polynucleotide 5' dephosphorylation	1	2	0.5	Biological Process	0.0558107	0.3939
GO:1900049	regulation of histone exchange	1	2	0.5	Biological Process	0.0558107	0.3939
GO:1900159	positive regulation of bone mineralization involved in bone maturation	1	2	0.5	Biological Process	0.0558107	0.3939
GO:1901143	insulin catabolic process	1	2	0.5	Biological Process	0.0558107	0.3939
GO:1901555	response to paclitaxel	1	2	0.5	Biological Process	0.0558107	0.3939
GO:1901562	response to paraquat	1	2	0.5	Biological Process	0.0558107	0.3939
GO:1901893	positive regulation of cell septum assembly	1	2	0.5	Biological Process	0.0558107	0.3939
GO:1901895	negative regulation of calcium-transporting ATPase activity	1	2	0.5	Biological Process	0.0558107	0.3939
GO:1902413	negative regulation of mitotic cytokinesis	1	2	0.5	Biological Process	0.0558107	0.3939
GO:1902440	protein localization to mitotic spindle pole body	1	2	0.5	Biological Process	0.0558107	0.3939
GO:1902464	regulation of histone H3-K27 trimethylation	1	2	0.5	Biological Process	0.0558107	0.3939
GO:1903342	negative regulation of meiotic DNA double-strand break formation	1	2	0.5	Biological Process	0.0558107	0.3939
GO:1903348	positive regulation of bicellular tight junction assembly	1	2	0.5	Biological Process	0.0558107	0.3939
GO:1903437	negative regulation of mitotic cytokinetic process	1	2	0.5	Biological Process	0.0558107	0.3939
GO:1903760	regulation of voltage-gated potassium channel activity involved in ventricular cardiac muscle cell action potential repolarization	1	2	0.5	Biological Process	0.0558107	0.3939
GO:1903764	regulation of potassium ion export across plasma membrane	1	2	0.5	Biological Process	0.0558107	0.3939
GO:1903778	protein localization to vacuolar membrane	1	2	0.5	Biological Process	0.0558107	0.3939
GO:1904049	negative regulation of spontaneous neurotransmitter secretion	1	2	0.5	Biological Process	0.0558107	0.3939
GO:1904550	response to arachidonic acid	1	2	0.5	Biological Process	0.0558107	0.3939
GO:1904562	phosphatidylinositol 5-phosphate metabolic process	1	2	0.5	Biological Process	0.0558107	0.3939
GO:1990248	regulation of transcription from RNA polymerase II promoter in response to DNA damage	1	2	0.5	Biological Process	0.0558107	0.3939
GO:1990478	response to ultrasound	1	2	0.5	Biological Process	0.0558107	0.3939
GO:1990798	pancreas regeneration	1	2	0.5	Biological Process	0.0558107	0.3939
GO:2000155	positive regulation of cilium-dependent cell motility	1	2	0.5	Biological Process	0.0558107	0.3939
GO:2000293	negative regulation of defecation	1	2	0.5	Biological Process	0.0558107	0.3939
GO:2000563	positive regulation of CD4-positive, alpha-beta T cell proliferation	1	2	0.5	Biological Process	0.0558107	0.3939
GO:2000627	positive regulation of miRNA catabolic process	1	2	0.5	Biological Process	0.0558107	0.3939
GO:2001229	negative regulation of response to gamma radiation	1	2	0.5	Biological Process	0.0558107	0.3939
GO:0043068	positive regulation of programmed cell death	24	599	0.04	Biological Process	0.0558807	0.3939
GO:0009891	positive regulation of biosynthetic process	69	2021	0.034	Biological Process	0.0561923	0.395299
GO:0006461	protein complex assembly	59	1697	0.035	Biological Process	0.0564247	0.395299
GO:0070271	protein complex biogenesis	59	1697	0.035	Biological Process	0.0564247	0.395299
GO:0046500	S-adenosylmethionine metabolic process	3	31	0.097	Biological Process	0.0564311	0.395299
GO:0097120	receptor localization to synapse	3	31	0.097	Biological Process	0.0564311	0.395299
GO:0008237	metallopeptidase activity	13	300	0.043	Molecular Function	0.0843108	0.39626
GO:0015491	cation:cation antiporter activity	4	59	0.068	Molecular Function	0.0850305	0.39626
GO:0018024	histone-lysine N-methyltransferase activity	4	59	0.068	Molecular Function	0.0850305	0.39626
GO:0019209	kinase activator activity	5	83	0.06	Molecular Function	0.0855786	0.39626
GO:0043565	sequence-specific DNA binding	42	1198	0.035	Molecular Function	0.0855869	0.39626
GO:0032104	regulation of response to extracellular stimulus	10	199	0.05	Biological Process	0.0571641	0.397715
GO:0032107	regulation of response to nutrient levels	10	199	0.05	Biological Process	0.0571641	0.397715
GO:0006399	tRNA metabolic process	22	541	0.041	Biological Process	0.0573432	0.397715
GO:0071214	cellular response to abiotic stimulus	14	309	0.045	Biological Process	0.0573803	0.397715
GO:0015804	neutral amino acid transport	8	147	0.054	Biological Process	0.057779	0.397715
GO:2000058	regulation of protein ubiquitination involved in ubiquitin-dependent protein catabolic process	8	147	0.054	Biological Process	0.057779	0.397715
GO:1901136	carbohydrate derivative catabolic process	9	173	0.052	Biological Process	0.0579028	0.397715
GO:0000395	mRNA 5'-splice site recognition	2	14	0.143	Biological Process	0.058121	0.397715
GO:0002784	regulation of antimicrobial peptide production	2	14	0.143	Biological Process	0.058121	0.397715
GO:0010918	positive regulation of mitochondrial membrane potential	2	14	0.143	Biological Process	0.058121	0.397715
GO:0032656	regulation of interleukin-13 production	2	14	0.143	Biological Process	0.058121	0.397715
GO:0035214	eye-antennal disc development	2	14	0.143	Biological Process	0.058121	0.397715
GO:0036158	outer dynein arm assembly	2	14	0.143	Biological Process	0.058121	0.397715
GO:0044771	meiotic cell cycle phase transition	2	14	0.143	Biological Process	0.058121	0.397715
GO:0060211	regulation of nuclear-transcribed mRNA poly(A) tail shortening	2	14	0.143	Biological Process	0.058121	0.397715
GO:0097369	sodium ion import	2	14	0.143	Biological Process	0.058121	0.397715
GO:0098719	sodium ion import across plasma membrane	2	14	0.143	Biological Process	0.058121	0.397715
GO:1903998	regulation of eating behavior	2	14	0.143	Biological Process	0.058121	0.397715
GO:1990118	sodium ion import into cell	2	14	0.143	Biological Process	0.058121	0.397715
GO:0060076	excitatory synapse	11	270	0.041	Cellular Component	0.11561	0.397951
GO:0005794	Golgi apparatus	45	1390	0.032	Cellular Component	0.115898	0.397951
GO:0060078	regulation of postsynaptic membrane potential	7	122	0.057	Biological Process	0.0583581	0.398851
GO:0015716	organic phosphonate transport	5	74	0.068	Biological Process	0.0584846	0.39923
GO:0090575	RNA polymerase II transcription factor complex	8	181	0.044	Cellular Component	0.117754	0.402541
GO:0031018	endocrine pancreas development	4	52	0.077	Biological Process	0.0591943	0.402608
GO:0040001	establishment of mitotic spindle localization	4	52	0.077	Biological Process	0.0591943	0.402608
GO:0046580	negative regulation of Ras protein signal transduction	4	52	0.077	Biological Process	0.0591943	0.402608
GO:1902115	regulation of organelle assembly	9	174	0.052	Biological Process	0.059613	0.404717
GO:0042787	protein ubiquitination involved in ubiquitin-dependent protein catabolic process	8	148	0.054	Biological Process	0.0596485	0.404717
GO:0007623	circadian rhythm	11	228	0.048	Biological Process	0.0602621	0.408181
GO:0006368	transcription elongation from RNA polymerase II promoter	7	123	0.057	Biological Process	0.0604498	0.408181
GO:0021987	cerebral cortex development	7	123	0.057	Biological Process	0.0604498	0.408181
GO:1903828	negative regulation of cellular protein localization	7	123	0.057	Biological Process	0.0604498	0.408181
GO:0030695	GTPase regulator activity	13	303	0.043	Molecular Function	0.0893826	0.409048
GO:0061630	ubiquitin protein ligase activity	15	362	0.041	Molecular Function	0.0901694	0.409048
GO:0001190	transcriptional activator activity, RNA polymerase II transcription factor binding	2	18	0.111	Molecular Function	0.0904358	0.409048
GO:0030742	GTP-dependent protein binding	2	18	0.111	Molecular Function	0.0904358	0.409048
GO:0070064	proline-rich region binding	2	18	0.111	Molecular Function	0.0904358	0.409048
GO:0098811	transcriptional repressor activity, RNA polymerase II activating transcription factor binding	2	18	0.111	Molecular Function	0.0904358	0.409048
GO:0022410	circadian sleep/wake cycle process	3	32	0.094	Biological Process	0.0610095	0.40999
GO:0045737	positive regulation of cyclin-dependent protein serine/threonine kinase activity	3	32	0.094	Biological Process	0.0610095	0.40999
GO:0060972	left/right pattern formation	3	32	0.094	Biological Process	0.0610095	0.40999
GO:1903672	positive regulation of sprouting angiogenesis	3	32	0.094	Biological Process	0.0610095	0.40999
GO:0098793	presynapse	16	429	0.037	Cellular Component	0.121059	0.410466
GO:0000791	euchromatin	3	45	0.067	Cellular Component	0.12113	0.410466
GO:0050678	regulation of epithelial cell proliferation	13	284	0.046	Biological Process	0.0613138	0.411542
GO:0031058	positive regulation of histone modification	6	99	0.061	Biological Process	0.0619993	0.415647
GO:0030863	cortical cytoskeleton	5	98	0.051	Cellular Component	0.125835	0.418793
GO:0005847	mRNA cleavage and polyadenylation specificity factor complex	2	23	0.087	Cellular Component	0.126972	0.418793
GO:0031519	PcG protein complex	3	46	0.065	Cellular Component	0.127133	0.418793
GO:0030956	glutamyl-tRNA(Gln) amidotransferase complex	1	5	0.2	Cellular Component	0.127904	0.418793
GO:0032983	kainate selective glutamate receptor complex	1	5	0.2	Cellular Component	0.127904	0.418793
GO:0035060	brahma complex	1	5	0.2	Cellular Component	0.127904	0.418793
GO:0038037	G-protein coupled receptor dimeric complex	1	5	0.2	Cellular Component	0.127904	0.418793
GO:0044326	dendritic spine neck	1	5	0.2	Cellular Component	0.127904	0.418793
GO:1903391	regulation of adherens junction organization	4	53	0.075	Biological Process	0.0626593	0.419571
GO:0006475	internal protein amino acid acetylation	9	176	0.051	Biological Process	0.0631297	0.422217
GO:0000151	ubiquitin ligase complex	15	402	0.037	Cellular Component	0.129801	0.423218
GO:0045211	postsynaptic membrane	10	246	0.041	Cellular Component	0.130563	0.423921
GO:0007030	Golgi organization	8	150	0.053	Biological Process	0.0635009	0.424195
GO:0045444	fat cell differentiation	10	203	0.049	Biological Process	0.0636019	0.424365
GO:0002009	morphogenesis of an epithelium	27	699	0.039	Biological Process	0.0638806	0.425719
GO:0016741	transferase activity, transferring one-carbon groups	13	306	0.042	Molecular Function	0.0946409	0.426428
GO:1903312	negative regulation of mRNA metabolic process	5	76	0.066	Biological Process	0.0641406	0.426945
GO:0032947	protein complex scaffold	5	86	0.058	Molecular Function	0.0960637	0.427381
GO:0004017	adenylate kinase activity	3	39	0.077	Molecular Function	0.0969995	0.427381
GO:0015079	potassium ion transmembrane transporter activity	9	193	0.047	Molecular Function	0.0971927	0.427381
GO:0016407	acetyltransferase activity	7	139	0.05	Molecular Function	0.0991629	0.427381
GO:0003917	DNA topoisomerase type I activity	2	19	0.105	Molecular Function	0.0992534	0.427381
GO:0004550	nucleoside diphosphate kinase activity	2	19	0.105	Molecular Function	0.0992534	0.427381
GO:0004653	polypeptide N-acetylgalactosaminyltransferase activity	2	19	0.105	Molecular Function	0.0992534	0.427381
GO:0010314	phosphatidylinositol-5-phosphate binding	2	19	0.105	Molecular Function	0.0992534	0.427381
GO:0042800	histone methyltransferase activity (H3-K4 specific)	2	19	0.105	Molecular Function	0.0992534	0.427381
GO:0019207	kinase regulator activity	10	223	0.045	Molecular Function	0.101405	0.427381
GO:0000988	transcription factor activity, protein binding	25	675	0.037	Molecular Function	0.101768	0.427381
GO:0003887	DNA-directed DNA polymerase activity	5	88	0.057	Molecular Function	0.103399	0.427381
GO:0008144	drug binding	49	1447	0.034	Molecular Function	0.104464	0.427381
GO:0003690	double-stranded DNA binding	33	931	0.035	Molecular Function	0.105664	0.427381
GO:0005525	GTP binding	19	493	0.039	Molecular Function	0.10661	0.427381
GO:0044325	ion channel binding	6	115	0.052	Molecular Function	0.107221	0.427381
GO:0001224	RNA polymerase II transcription cofactor binding	1	4	0.25	Molecular Function	0.108267	0.427381
GO:0004031	aldehyde oxidase activity	1	4	0.25	Molecular Function	0.108267	0.427381
GO:0004076	biotin synthase activity	1	4	0.25	Molecular Function	0.108267	0.427381
GO:0004427	inorganic diphosphatase activity	1	4	0.25	Molecular Function	0.108267	0.427381
GO:0004854	xanthine dehydrogenase activity	1	4	0.25	Molecular Function	0.108267	0.427381
GO:0008738	L-fuculose-phosphate aldolase activity	1	4	0.25	Molecular Function	0.108267	0.427381
GO:0008742	L-ribulose-phosphate 4-epimerase activity	1	4	0.25	Molecular Function	0.108267	0.427381
GO:0008940	nitrate reductase activity	1	4	0.25	Molecular Function	0.108267	0.427381
GO:0015254	glycerol channel activity	1	4	0.25	Molecular Function	0.108267	0.427381
GO:0016726	oxidoreductase activity, acting on CH or CH2 groups, NAD or NADP as acceptor	1	4	0.25	Molecular Function	0.108267	0.427381
GO:0016728	oxidoreductase activity, acting on CH or CH2 groups, disulfide as acceptor	1	4	0.25	Molecular Function	0.108267	0.427381
GO:0031013	troponin I binding	1	4	0.25	Molecular Function	0.108267	0.427381
GO:0031433	telethonin binding	1	4	0.25	Molecular Function	0.108267	0.427381
GO:0031802	type 5 metabotropic glutamate receptor binding	1	4	0.25	Molecular Function	0.108267	0.427381
GO:0034648	histone demethylase activity (H3-dimethyl-K4 specific)	1	4	0.25	Molecular Function	0.108267	0.427381
GO:0043035	chromatin insulator sequence binding	1	4	0.25	Molecular Function	0.108267	0.427381
GO:0051373	FATZ binding	1	4	0.25	Molecular Function	0.108267	0.427381
GO:0070735	protein-glycine ligase activity	1	4	0.25	Molecular Function	0.108267	0.427381
GO:0071074	eukaryotic initiation factor eIF2 binding	1	4	0.25	Molecular Function	0.108267	0.427381
GO:0099583	neurotransmitter receptor activity involved in regulation of postsynaptic cytosolic calcium levels	1	4	0.25	Molecular Function	0.108267	0.427381
GO:0004127	cytidylate kinase activity	2	20	0.1	Molecular Function	0.108299	0.427381
GO:0002761	regulation of myeloid leukocyte differentiation	6	100	0.06	Biological Process	0.0644623	0.428579
GO:1902105	regulation of leukocyte differentiation	11	231	0.048	Biological Process	0.0648781	0.428599
GO:0008643	carbohydrate transport	14	315	0.044	Biological Process	0.0650761	0.428599
GO:0002639	positive regulation of immunoglobulin production	3	33	0.091	Biological Process	0.0657555	0.428599
GO:0002823	negative regulation of adaptive immune response based on somatic recombination of immune receptors built from immunoglobulin superfamily domains	3	33	0.091	Biological Process	0.0657555	0.428599
GO:0018198	peptidyl-cysteine modification	3	33	0.091	Biological Process	0.0657555	0.428599
GO:0045793	positive regulation of cell size	3	33	0.091	Biological Process	0.0657555	0.428599
GO:0048316	seed development	3	33	0.091	Biological Process	0.0657555	0.428599
GO:0061614	pri-miRNA transcription from RNA polymerase II promoter	3	33	0.091	Biological Process	0.0657555	0.428599
GO:2000300	regulation of synaptic vesicle exocytosis	3	33	0.091	Biological Process	0.0657555	0.428599
GO:0048731	system development	150	4760	0.032	Biological Process	0.0658314	0.428599
GO:0007512	adult heart development	2	15	0.133	Biological Process	0.0658386	0.428599
GO:0019934	cGMP-mediated signaling	2	15	0.133	Biological Process	0.0658386	0.428599
GO:0032616	interleukin-13 production	2	15	0.133	Biological Process	0.0658386	0.428599
GO:0033523	histone H2B ubiquitination	2	15	0.133	Biological Process	0.0658386	0.428599
GO:0060215	primitive hemopoiesis	2	15	0.133	Biological Process	0.0658386	0.428599
GO:0071294	cellular response to zinc ion	2	15	0.133	Biological Process	0.0658386	0.428599
GO:1904380	endoplasmic reticulum mannose trimming	2	15	0.133	Biological Process	0.0658386	0.428599
GO:2000345	regulation of hepatocyte proliferation	2	15	0.133	Biological Process	0.0658386	0.428599
GO:0005319	lipid transporter activity	8	170	0.047	Molecular Function	0.109275	0.429789
GO:0006886	intracellular protein transport	45	1265	0.036	Biological Process	0.0663724	0.431574
GO:0000178	exosome (RNase complex)	2	24	0.083	Cellular Component	0.136153	0.433011
GO:0016010	dystrophin-associated glycoprotein complex	2	24	0.083	Cellular Component	0.136153	0.433011
GO:0031528	microvillus membrane	2	24	0.083	Cellular Component	0.136153	0.433011
GO:0044322	endoplasmic reticulum quality control compartment	2	24	0.083	Cellular Component	0.136153	0.433011
GO:0090665	glycoprotein complex	2	24	0.083	Cellular Component	0.136153	0.433011
GO:0072358	cardiovascular system development	38	1044	0.036	Biological Process	0.0668358	0.433137
GO:0072359	circulatory system development	38	1044	0.036	Biological Process	0.0668358	0.433137
GO:0000819	sister chromatid segregation	12	260	0.046	Biological Process	0.0669387	0.433137
GO:0035308	negative regulation of protein dephosphorylation	6	101	0.059	Biological Process	0.066982	0.433137
GO:0018210	peptidyl-threonine modification	7	126	0.056	Biological Process	0.0669982	0.433137
GO:0043620	regulation of DNA-templated transcription in response to stress	5	77	0.065	Biological Process	0.0670799	0.433166
GO:0003725	double-stranded RNA binding	4	65	0.062	Molecular Function	0.11133	0.436415
GO:0019887	protein kinase regulator activity	9	199	0.045	Molecular Function	0.11172	0.436489
GO:0042770	signal transduction in response to DNA damage	7	127	0.055	Biological Process	0.0692723	0.436634
GO:0035305	negative regulation of dephosphorylation	6	102	0.059	Biological Process	0.0695584	0.436634
GO:0002260	lymphocyte homeostasis	4	55	0.073	Biological Process	0.0699018	0.436634
GO:0010883	regulation of lipid storage	4	55	0.073	Biological Process	0.0699018	0.436634
GO:0043392	negative regulation of DNA binding	4	55	0.073	Biological Process	0.0699018	0.436634
GO:0006379	mRNA cleavage	3	34	0.088	Biological Process	0.0706653	0.436634
GO:0007339	binding of sperm to zona pellucida	3	34	0.088	Biological Process	0.0706653	0.436634
GO:0010154	fruit development	3	34	0.088	Biological Process	0.0706653	0.436634
GO:0031114	regulation of microtubule depolymerization	3	34	0.088	Biological Process	0.0706653	0.436634
GO:0031365	N-terminal protein amino acid modification	3	34	0.088	Biological Process	0.0706653	0.436634
GO:0042745	circadian sleep/wake cycle	3	34	0.088	Biological Process	0.0706653	0.436634
GO:0051189	prosthetic group metabolic process	3	34	0.088	Biological Process	0.0706653	0.436634
GO:0016311	dephosphorylation	19	465	0.041	Biological Process	0.0707985	0.436634
GO:0006793	phosphorus metabolic process	107	3316	0.032	Biological Process	0.0721081	0.436634
GO:0002040	sprouting angiogenesis	6	103	0.058	Biological Process	0.0721914	0.436634
GO:0018394	peptidyl-lysine acetylation	9	181	0.05	Biological Process	0.0724885	0.436634
GO:0048523	negative regulation of cellular process	142	4505	0.032	Biological Process	0.073113	0.436634
GO:0061136	regulation of proteasomal protein catabolic process	12	264	0.045	Biological Process	0.0731725	0.436634
GO:1901661	quinone metabolic process	12	264	0.045	Biological Process	0.0731725	0.436634
GO:0007131	reciprocal meiotic recombination	5	79	0.063	Biological Process	0.0731794	0.436634
GO:0030038	contractile actin filament bundle assembly	5	79	0.063	Biological Process	0.0731794	0.436634
GO:0035825	reciprocal DNA recombination	5	79	0.063	Biological Process	0.0731794	0.436634
GO:0043149	stress fiber assembly	5	79	0.063	Biological Process	0.0731794	0.436634
GO:0007618	mating	4	56	0.071	Biological Process	0.0736772	0.436634
GO:0043113	receptor clustering	4	56	0.071	Biological Process	0.0736772	0.436634
GO:0043949	regulation of cAMP-mediated signaling	4	56	0.071	Biological Process	0.0736772	0.436634
GO:1902402	signal transduction involved in mitotic DNA damage checkpoint	4	56	0.071	Biological Process	0.0736772	0.436634
GO:0001967	suckling behavior	2	16	0.125	Biological Process	0.0738741	0.436634
GO:0002759	regulation of antimicrobial humoral response	2	16	0.125	Biological Process	0.0738741	0.436634
GO:0030852	regulation of granulocyte differentiation	2	16	0.125	Biological Process	0.0738741	0.436634
GO:0032674	regulation of interleukin-5 production	2	16	0.125	Biological Process	0.0738741	0.436634
GO:0033182	regulation of histone ubiquitination	2	16	0.125	Biological Process	0.0738741	0.436634
GO:0043252	sodium-independent organic anion transport	2	16	0.125	Biological Process	0.0738741	0.436634
GO:0046710	GDP metabolic process	2	16	0.125	Biological Process	0.0738741	0.436634
GO:0052173	response to defenses of other organism involved in symbiotic interaction	2	16	0.125	Biological Process	0.0738741	0.436634
GO:0052200	response to host defenses	2	16	0.125	Biological Process	0.0738741	0.436634
GO:0070886	positive regulation of calcineurin-NFAT signaling cascade	2	16	0.125	Biological Process	0.0738741	0.436634
GO:0075136	response to host	2	16	0.125	Biological Process	0.0738741	0.436634
GO:1903441	protein localization to ciliary membrane	2	16	0.125	Biological Process	0.0738741	0.436634
GO:0034655	nucleobase-containing compound catabolic process	22	558	0.039	Biological Process	0.0744126	0.436634
GO:0044089	positive regulation of cellular component biogenesis	21	528	0.04	Biological Process	0.0745531	0.436634
GO:0008306	associative learning	6	104	0.058	Biological Process	0.0748809	0.436634
GO:0090329	regulation of DNA-dependent DNA replication	6	104	0.058	Biological Process	0.0748809	0.436634
GO:0031572	G2 DNA damage checkpoint	3	35	0.086	Biological Process	0.0757349	0.436634
GO:0042149	cellular response to glucose starvation	3	35	0.086	Biological Process	0.0757349	0.436634
GO:0016241	regulation of macroautophagy	8	156	0.051	Biological Process	0.07597	0.436634
GO:1902578	single-organism localization	158	5061	0.031	Biological Process	0.0764069	0.436634
GO:0016574	histone ubiquitination	4	57	0.07	Biological Process	0.0775541	0.436634
GO:1902403	signal transduction involved in mitotic DNA integrity checkpoint	4	57	0.07	Biological Process	0.0775541	0.436634
GO:2001252	positive regulation of chromosome organization	10	211	0.047	Biological Process	0.0778323	0.436634
GO:0051049	regulation of transport	58	1703	0.034	Biological Process	0.0788812	0.436634
GO:0048666	neuron development	45	1283	0.035	Biological Process	0.0791847	0.436634
GO:0019079	viral genome replication	6	106	0.057	Biological Process	0.0804288	0.436634
GO:0071478	cellular response to radiation	9	185	0.049	Biological Process	0.080563	0.436634
GO:0060341	regulation of cellular localization	44	1253	0.035	Biological Process	0.0807634	0.436634
GO:0000289	nuclear-transcribed mRNA poly(A) tail shortening	3	36	0.083	Biological Process	0.0809602	0.436634
GO:0002820	negative regulation of adaptive immune response	3	36	0.083	Biological Process	0.0809602	0.436634
GO:0007223	Wnt signaling pathway, calcium modulating pathway	3	36	0.083	Biological Process	0.0809602	0.436634
GO:0051447	negative regulation of meiotic cell cycle	3	36	0.083	Biological Process	0.0809602	0.436634
GO:0090049	regulation of cell migration involved in sprouting angiogenesis	3	36	0.083	Biological Process	0.0809602	0.436634
GO:0010594	regulation of endothelial cell migration	7	132	0.053	Biological Process	0.0813274	0.436634
GO:0030866	cortical actin cytoskeleton organization	4	58	0.069	Biological Process	0.081531	0.436634
GO:0038034	signal transduction in absence of ligand	4	58	0.069	Biological Process	0.081531	0.436634
GO:0097192	extrinsic apoptotic signaling pathway in absence of ligand	4	58	0.069	Biological Process	0.081531	0.436634
GO:0048639	positive regulation of developmental growth	10	213	0.047	Biological Process	0.0816751	0.436634
GO:0002775	antimicrobial peptide production	2	17	0.118	Biological Process	0.0822035	0.436634
GO:0003352	regulation of cilium movement	2	17	0.118	Biological Process	0.0822035	0.436634
GO:0006431	methionyl-tRNA aminoacylation	2	17	0.118	Biological Process	0.0822035	0.436634
GO:0006465	signal peptide processing	2	17	0.118	Biological Process	0.0822035	0.436634
GO:0010529	negative regulation of transposition	2	17	0.118	Biological Process	0.0822035	0.436634
GO:0016078	tRNA catabolic process	2	17	0.118	Biological Process	0.0822035	0.436634
GO:0032634	interleukin-5 production	2	17	0.118	Biological Process	0.0822035	0.436634
GO:0032816	positive regulation of natural killer cell activation	2	17	0.118	Biological Process	0.0822035	0.436634
GO:0035729	cellular response to hepatocyte growth factor stimulus	2	17	0.118	Biological Process	0.0822035	0.436634
GO:0046843	dorsal appendage formation	2	17	0.118	Biological Process	0.0822035	0.436634
GO:0072578	neurotransmitter-gated ion channel clustering	2	17	0.118	Biological Process	0.0822035	0.436634
GO:2000810	regulation of bicellular tight junction assembly	2	17	0.118	Biological Process	0.0822035	0.436634
GO:0044267	cellular protein metabolic process	163	5247	0.031	Biological Process	0.0823409	0.436634
GO:0000958	mitochondrial mRNA catabolic process	1	3	0.333	Biological Process	0.0825393	0.436634
GO:0001207	histone displacement	1	3	0.333	Biological Process	0.0825393	0.436634
GO:0001922	B-1 B cell homeostasis	1	3	0.333	Biological Process	0.0825393	0.436634
GO:0002191	cap-dependent translational initiation	1	3	0.333	Biological Process	0.0825393	0.436634
GO:0002282	microglial cell activation involved in immune response	1	3	0.333	Biological Process	0.0825393	0.436634
GO:0002572	pro-T cell differentiation	1	3	0.333	Biological Process	0.0825393	0.436634
GO:0002785	negative regulation of antimicrobial peptide production	1	3	0.333	Biological Process	0.0825393	0.436634
GO:0002813	regulation of biosynthetic process of antibacterial peptides active against Gram-negative bacteria	1	3	0.333	Biological Process	0.0825393	0.436634
GO:0002835	negative regulation of response to tumor cell	1	3	0.333	Biological Process	0.0825393	0.436634
GO:0002838	negative regulation of immune response to tumor cell	1	3	0.333	Biological Process	0.0825393	0.436634
GO:0002856	negative regulation of natural killer cell mediated immune response to tumor cell	1	3	0.333	Biological Process	0.0825393	0.436634
GO:0002859	negative regulation of natural killer cell mediated cytotoxicity directed against tumor cell target	1	3	0.333	Biological Process	0.0825393	0.436634
GO:0003314	heart rudiment morphogenesis	1	3	0.333	Biological Process	0.0825393	0.436634
GO:0003353	positive regulation of cilium movement	1	3	0.333	Biological Process	0.0825393	0.436634
GO:0006154	adenosine catabolic process	1	3	0.333	Biological Process	0.0825393	0.436634
GO:0007206	phospholipase C-activating G-protein coupled glutamate receptor signaling pathway	1	3	0.333	Biological Process	0.0825393	0.436634
GO:0007231	osmosensory signaling pathway	1	3	0.333	Biological Process	0.0825393	0.436634
GO:0007402	ganglion mother cell fate determination	1	3	0.333	Biological Process	0.0825393	0.436634
GO:0007475	apposition of dorsal and ventral imaginal disc-derived wing surfaces	1	3	0.333	Biological Process	0.0825393	0.436634
GO:0007529	establishment of synaptic specificity at neuromuscular junction	1	3	0.333	Biological Process	0.0825393	0.436634
GO:0009182	purine deoxyribonucleoside diphosphate metabolic process	1	3	0.333	Biological Process	0.0825393	0.436634
GO:0009300	antisense RNA transcription	1	3	0.333	Biological Process	0.0825393	0.436634
GO:0010014	meristem initiation	1	3	0.333	Biological Process	0.0825393	0.436634
GO:0010101	post-embryonic root morphogenesis	1	3	0.333	Biological Process	0.0825393	0.436634
GO:0010102	lateral root morphogenesis	1	3	0.333	Biological Process	0.0825393	0.436634
GO:0010378	temperature compensation of the circadian clock	1	3	0.333	Biological Process	0.0825393	0.436634
GO:0010607	negative regulation of cytoplasmic mRNA processing body assembly	1	3	0.333	Biological Process	0.0825393	0.436634
GO:0015855	pyrimidine nucleobase transport	1	3	0.333	Biological Process	0.0825393	0.436634
GO:0016077	snoRNA catabolic process	1	3	0.333	Biological Process	0.0825393	0.436634
GO:0017187	peptidyl-glutamic acid carboxylation	1	3	0.333	Biological Process	0.0825393	0.436634
GO:0018197	peptidyl-aspartic acid modification	1	3	0.333	Biological Process	0.0825393	0.436634
GO:0018214	protein carboxylation	1	3	0.333	Biological Process	0.0825393	0.436634
GO:0021502	neural fold elevation formation	1	3	0.333	Biological Process	0.0825393	0.436634
GO:0031991	regulation of actomyosin contractile ring contraction	1	3	0.333	Biological Process	0.0825393	0.436634
GO:0032485	regulation of Ral protein signal transduction	1	3	0.333	Biological Process	0.0825393	0.436634
GO:0032696	negative regulation of interleukin-13 production	1	3	0.333	Biological Process	0.0825393	0.436634
GO:0032714	negative regulation of interleukin-5 production	1	3	0.333	Biological Process	0.0825393	0.436634
GO:0032955	regulation of barrier septum assembly	1	3	0.333	Biological Process	0.0825393	0.436634
GO:0033183	negative regulation of histone ubiquitination	1	3	0.333	Biological Process	0.0825393	0.436634
GO:0034499	late endosome to Golgi transport	1	3	0.333	Biological Process	0.0825393	0.436634
GO:0034607	turning behavior involved in mating	1	3	0.333	Biological Process	0.0825393	0.436634
GO:0034721	histone H3-K4 demethylation, trimethyl-H3-K4-specific	1	3	0.333	Biological Process	0.0825393	0.436634
GO:0035178	turning behavior	1	3	0.333	Biological Process	0.0825393	0.436634
GO:0035261	external genitalia morphogenesis	1	3	0.333	Biological Process	0.0825393	0.436634
GO:0035928	rRNA import into mitochondrion	1	3	0.333	Biological Process	0.0825393	0.436634
GO:0036215	response to stem cell factor	1	3	0.333	Biological Process	0.0825393	0.436634
GO:0036216	cellular response to stem cell factor stimulus	1	3	0.333	Biological Process	0.0825393	0.436634
GO:0036493	positive regulation of translation in response to endoplasmic reticulum stress	1	3	0.333	Biological Process	0.0825393	0.436634
GO:0038109	Kit signaling pathway	1	3	0.333	Biological Process	0.0825393	0.436634
GO:0038172	interleukin-33-mediated signaling pathway	1	3	0.333	Biological Process	0.0825393	0.436634
GO:0042065	glial cell growth	1	3	0.333	Biological Process	0.0825393	0.436634
GO:0042548	regulation of photosynthesis, light reaction	1	3	0.333	Biological Process	0.0825393	0.436634
GO:0042549	photosystem II stabilization	1	3	0.333	Biological Process	0.0825393	0.436634
GO:0043317	regulation of cytotoxic T cell degranulation	1	3	0.333	Biological Process	0.0825393	0.436634
GO:0043318	negative regulation of cytotoxic T cell degranulation	1	3	0.333	Biological Process	0.0825393	0.436634
GO:0043402	glucocorticoid mediated signaling pathway	1	3	0.333	Biological Process	0.0825393	0.436634
GO:0043629	ncRNA polyadenylation	1	3	0.333	Biological Process	0.0825393	0.436634
GO:0044027	hypermethylation of CpG island	1	3	0.333	Biological Process	0.0825393	0.436634
GO:0045128	negative regulation of reciprocal meiotic recombination	1	3	0.333	Biological Process	0.0825393	0.436634
GO:0046056	dADP metabolic process	1	3	0.333	Biological Process	0.0825393	0.436634
GO:0048014	Tie signaling pathway	1	3	0.333	Biological Process	0.0825393	0.436634
GO:0048219	inter-Golgi cisterna vesicle-mediated transport	1	3	0.333	Biological Process	0.0825393	0.436634
GO:0050904	diapedesis	1	3	0.333	Biological Process	0.0825393	0.436634
GO:0051039	positive regulation of transcription involved in meiotic cell cycle	1	3	0.333	Biological Process	0.0825393	0.436634
GO:0051191	prosthetic group biosynthetic process	1	3	0.333	Biological Process	0.0825393	0.436634
GO:0051541	elastin metabolic process	1	3	0.333	Biological Process	0.0825393	0.436634
GO:0051660	establishment of centrosome localization	1	3	0.333	Biological Process	0.0825393	0.436634
GO:0060194	regulation of antisense RNA transcription	1	3	0.333	Biological Process	0.0825393	0.436634
GO:0060195	negative regulation of antisense RNA transcription	1	3	0.333	Biological Process	0.0825393	0.436634
GO:0060574	intestinal epithelial cell maturation	1	3	0.333	Biological Process	0.0825393	0.436634
GO:0060629	regulation of homologous chromosome segregation	1	3	0.333	Biological Process	0.0825393	0.436634
GO:0061010	gall bladder development	1	3	0.333	Biological Process	0.0825393	0.436634
GO:0061058	regulation of peptidoglycan recognition protein signaling pathway	1	3	0.333	Biological Process	0.0825393	0.436634
GO:0061060	negative regulation of peptidoglycan recognition protein signaling pathway	1	3	0.333	Biological Process	0.0825393	0.436634
GO:0061152	trachea submucosa development	1	3	0.333	Biological Process	0.0825393	0.436634
GO:0061153	trachea gland development	1	3	0.333	Biological Process	0.0825393	0.436634
GO:0061470	T follicular helper cell differentiation	1	3	0.333	Biological Process	0.0825393	0.436634
GO:0070537	histone H2A K63-linked deubiquitination	1	3	0.333	Biological Process	0.0825393	0.436634
GO:0071211	protein targeting to vacuole involved in autophagy	1	3	0.333	Biological Process	0.0825393	0.436634
GO:0071849	G1 cell cycle arrest in response to nitrogen starvation	1	3	0.333	Biological Process	0.0825393	0.436634
GO:0071898	regulation of estrogen receptor binding	1	3	0.333	Biological Process	0.0825393	0.436634
GO:0071899	negative regulation of estrogen receptor binding	1	3	0.333	Biological Process	0.0825393	0.436634
GO:0071955	recycling endosome to Golgi transport	1	3	0.333	Biological Process	0.0825393	0.436634
GO:0072092	ureteric bud invasion	1	3	0.333	Biological Process	0.0825393	0.436634
GO:0072156	distal tubule morphogenesis	1	3	0.333	Biological Process	0.0825393	0.436634
GO:0090616	mitochondrial mRNA 3'-end processing	1	3	0.333	Biological Process	0.0825393	0.436634
GO:0097222	mitochondrial mRNA polyadenylation	1	3	0.333	Biological Process	0.0825393	0.436634
GO:1901314	regulation of histone H2A K63-linked ubiquitination	1	3	0.333	Biological Process	0.0825393	0.436634
GO:1901315	negative regulation of histone H2A K63-linked ubiquitination	1	3	0.333	Biological Process	0.0825393	0.436634
GO:1901891	regulation of cell septum assembly	1	3	0.333	Biological Process	0.0825393	0.436634
GO:1902302	regulation of potassium ion export	1	3	0.333	Biological Process	0.0825393	0.436634
GO:1902480	protein localization to mitotic spindle	1	3	0.333	Biological Process	0.0825393	0.436634
GO:1903338	regulation of cell wall organization or biogenesis	1	3	0.333	Biological Process	0.0825393	0.436634
GO:1903378	positive regulation of oxidative stress-induced neuron intrinsic apoptotic signaling pathway	1	3	0.333	Biological Process	0.0825393	0.436634
GO:1903567	regulation of protein localization to ciliary membrane	1	3	0.333	Biological Process	0.0825393	0.436634
GO:1903677	regulation of cap-independent translational initiation	1	3	0.333	Biological Process	0.0825393	0.436634
GO:1903679	positive regulation of cap-independent translational initiation	1	3	0.333	Biological Process	0.0825393	0.436634
GO:1903775	regulation of DNA double-strand break processing	1	3	0.333	Biological Process	0.0825393	0.436634
GO:1903999	negative regulation of eating behavior	1	3	0.333	Biological Process	0.0825393	0.436634
GO:1904048	regulation of spontaneous neurotransmitter secretion	1	3	0.333	Biological Process	0.0825393	0.436634
GO:1904259	regulation of basement membrane assembly involved in embryonic body morphogenesis	1	3	0.333	Biological Process	0.0825393	0.436634
GO:1904261	positive regulation of basement membrane assembly involved in embryonic body morphogenesis	1	3	0.333	Biological Process	0.0825393	0.436634
GO:1904339	negative regulation of dopaminergic neuron differentiation	1	3	0.333	Biological Process	0.0825393	0.436634
GO:1904780	negative regulation of protein localization to centrosome	1	3	0.333	Biological Process	0.0825393	0.436634
GO:1990418	response to insulin-like growth factor stimulus	1	3	0.333	Biological Process	0.0825393	0.436634
GO:1990441	negative regulation of transcription from RNA polymerase II promoter in response to endoplasmic reticulum stress	1	3	0.333	Biological Process	0.0825393	0.436634
GO:2000298	regulation of Rho-dependent protein serine/threonine kinase activity	1	3	0.333	Biological Process	0.0825393	0.436634
GO:2000616	negative regulation of histone H3-K9 acetylation	1	3	0.333	Biological Process	0.0825393	0.436634
GO:2000623	negative regulation of nuclear-transcribed mRNA catabolic process, nonsense-mediated decay	1	3	0.333	Biological Process	0.0825393	0.436634
GO:2000625	regulation of miRNA catabolic process	1	3	0.333	Biological Process	0.0825393	0.436634
GO:2000639	negative regulation of SREBP signaling pathway	1	3	0.333	Biological Process	0.0825393	0.436634
GO:2001197	basement membrane assembly involved in embryonic body morphogenesis	1	3	0.333	Biological Process	0.0825393	0.436634
GO:2001228	regulation of response to gamma radiation	1	3	0.333	Biological Process	0.0825393	0.436634
GO:2001271	negative regulation of cysteine-type endopeptidase activity involved in execution phase of apoptosis	1	3	0.333	Biological Process	0.0825393	0.436634
GO:1903531	negative regulation of secretion by cell	9	186	0.048	Biological Process	0.0826635	0.43677
GO:0072332	intrinsic apoptotic signaling pathway by p53 class mediator	5	82	0.061	Biological Process	0.0828759	0.43677
GO:0072665	protein localization to vacuole	5	82	0.061	Biological Process	0.0828759	0.43677
GO:1902882	regulation of response to oxidative stress	5	82	0.061	Biological Process	0.0828759	0.43677
GO:0006418	tRNA aminoacylation for protein translation	6	107	0.056	Biological Process	0.0832869	0.438525
GO:0044772	mitotic cell cycle phase transition	21	536	0.039	Biological Process	0.0839591	0.44165
GO:0005902	microvillus	4	74	0.054	Cellular Component	0.13957	0.442067
GO:0016410	N-acyltransferase activity	6	117	0.051	Molecular Function	0.113924	0.443624
GO:0043225	anion transmembrane-transporting ATPase activity	5	91	0.055	Molecular Function	0.114906	0.445971
GO:0003779	actin binding	16	407	0.039	Molecular Function	0.115397	0.446403
GO:0030029	actin filament-based process	27	721	0.037	Biological Process	0.0851128	0.4473
GO:0008168	methyltransferase activity	12	288	0.042	Molecular Function	0.116735	0.447384
GO:0000981	RNA polymerase II transcription factor activity, sequence-specific DNA binding	42	1232	0.034	Molecular Function	0.117033	0.447384
GO:0004525	ribonuclease III activity	2	21	0.095	Molecular Function	0.117552	0.447384
GO:0015106	bicarbonate transmembrane transporter activity	2	21	0.095	Molecular Function	0.117552	0.447384
GO:0098631	protein binding involved in cell adhesion	2	21	0.095	Molecular Function	0.117552	0.447384
GO:0007507	heart development	23	598	0.038	Biological Process	0.0853031	0.447881
GO:0032413	negative regulation of ion transmembrane transporter activity	4	59	0.068	Biological Process	0.0856067	0.448219
GO:0051058	negative regulation of small GTPase mediated signal transduction	4	59	0.068	Biological Process	0.0856067	0.448219
GO:1990090	cellular response to nerve growth factor stimulus	4	59	0.068	Biological Process	0.0856067	0.448219
GO:0018835	carbon phosphorus lyase activity	5	93	0.054	Molecular Function	0.122902	0.449323
GO:0001085	RNA polymerase II transcription factor binding	6	120	0.05	Molecular Function	0.124365	0.449323
GO:1901618	organic hydroxy compound transmembrane transporter activity	6	120	0.05	Molecular Function	0.124365	0.449323
GO:0000030	mannosyltransferase activity	2	22	0.091	Molecular Function	0.126995	0.449323
GO:0008172	S-methyltransferase activity	2	22	0.091	Molecular Function	0.126995	0.449323
GO:0032296	double-stranded RNA-specific ribonuclease activity	2	22	0.091	Molecular Function	0.126995	0.449323
GO:0043130	ubiquitin binding	6	121	0.05	Molecular Function	0.127946	0.449323
GO:0042054	histone methyltransferase activity	4	69	0.058	Molecular Function	0.13063	0.449323
GO:0042578	phosphoric ester hydrolase activity	19	508	0.037	Molecular Function	0.130809	0.449323
GO:0051219	phosphoprotein binding	5	95	0.053	Molecular Function	0.131149	0.449323
GO:0008514	organic anion transmembrane transporter activity	14	355	0.039	Molecular Function	0.131851	0.449323
GO:0019903	protein phosphatase binding	7	150	0.047	Molecular Function	0.132773	0.449323
GO:0003956	NAD(P)+-protein-arginine ADP-ribosyltransferase activity	1	5	0.2	Molecular Function	0.133454	0.449323
GO:0003980	UDP-glucose:glycoprotein glucosyltransferase activity	1	5	0.2	Molecular Function	0.133454	0.449323
GO:0004013	adenosylhomocysteinase activity	1	5	0.2	Molecular Function	0.133454	0.449323
GO:0004308	exo-alpha-sialidase activity	1	5	0.2	Molecular Function	0.133454	0.449323
GO:0004321	fatty-acyl-CoA synthase activity	1	5	0.2	Molecular Function	0.133454	0.449323
GO:0004455	ketol-acid reductoisomerase activity	1	5	0.2	Molecular Function	0.133454	0.449323
GO:0004484	mRNA guanylyltransferase activity	1	5	0.2	Molecular Function	0.133454	0.449323
GO:0005000	vasopressin receptor activity	1	5	0.2	Molecular Function	0.133454	0.449323
GO:0005105	type 1 fibroblast growth factor receptor binding	1	5	0.2	Molecular Function	0.133454	0.449323
GO:0015349	thyroid hormone transmembrane transporter activity	1	5	0.2	Molecular Function	0.133454	0.449323
GO:0016802	trialkylsulfonium hydrolase activity	1	5	0.2	Molecular Function	0.133454	0.449323
GO:0016997	alpha-sialidase activity	1	5	0.2	Molecular Function	0.133454	0.449323
GO:0022851	GABA-gated chloride ion channel activity	1	5	0.2	Molecular Function	0.133454	0.449323
GO:0030284	estrogen receptor activity	1	5	0.2	Molecular Function	0.133454	0.449323
GO:0030618	transforming growth factor beta receptor, pathway-specific cytoplasmic mediator activity	1	5	0.2	Molecular Function	0.133454	0.449323
GO:0031821	G-protein coupled serotonin receptor binding	1	5	0.2	Molecular Function	0.133454	0.449323
GO:0033677	DNA/RNA helicase activity	1	5	0.2	Molecular Function	0.133454	0.449323
GO:0035596	methylthiotransferase activity	1	5	0.2	Molecular Function	0.133454	0.449323
GO:0043533	inositol 1,3,4,5 tetrakisphosphate binding	1	5	0.2	Molecular Function	0.133454	0.449323
GO:0047475	phenylacetate-CoA ligase activity	1	5	0.2	Molecular Function	0.133454	0.449323
GO:0047760	butyrate-CoA ligase activity	1	5	0.2	Molecular Function	0.133454	0.449323
GO:0050733	RS domain binding	1	5	0.2	Molecular Function	0.133454	0.449323
GO:0061665	SUMO ligase activity	1	5	0.2	Molecular Function	0.133454	0.449323
GO:0071987	WD40-repeat domain binding	1	5	0.2	Molecular Function	0.133454	0.449323
GO:1990239	steroid hormone binding	1	5	0.2	Molecular Function	0.133454	0.449323
GO:0000175	3'-5'-exoribonuclease activity	3	45	0.067	Molecular Function	0.133565	0.449323
GO:0016881	acid-amino acid ligase activity	3	45	0.067	Molecular Function	0.133565	0.449323
GO:0051879	Hsp90 protein binding	3	45	0.067	Molecular Function	0.133565	0.449323
GO:0016820	hydrolase activity, acting on acid anhydrides, catalyzing transmembrane movement of substances	12	296	0.041	Molecular Function	0.134491	0.449323
GO:0042626	ATPase activity, coupled to transmembrane movement of substances	12	296	0.041	Molecular Function	0.134491	0.449323
GO:0043492	ATPase activity, coupled to movement of substances	12	296	0.041	Molecular Function	0.134491	0.449323
GO:0001947	heart looping	5	83	0.06	Biological Process	0.0862522	0.449528
GO:0030316	osteoclast differentiation	5	83	0.06	Biological Process	0.0862522	0.449528
GO:0046928	regulation of neurotransmitter secretion	5	83	0.06	Biological Process	0.0862522	0.449528
GO:0000002	mitochondrial genome maintenance	3	37	0.081	Biological Process	0.0863369	0.449528
GO:0007064	mitotic sister chromatid cohesion	3	37	0.081	Biological Process	0.0863369	0.449528
GO:0090342	regulation of cell aging	3	37	0.081	Biological Process	0.0863369	0.449528
GO:0016779	nucleotidyltransferase activity	15	387	0.039	Molecular Function	0.135072	0.449983
GO:0001726	ruffle	7	160	0.044	Cellular Component	0.142794	0.45044
GO:0035304	regulation of protein dephosphorylation	9	188	0.048	Biological Process	0.0869627	0.452367
GO:0032452	histone demethylase activity	2	23	0.087	Molecular Function	0.136609	0.45254
GO:0070300	phosphatidic acid binding	2	23	0.087	Molecular Function	0.136609	0.45254
GO:0001669	acrosomal vesicle	5	103	0.049	Cellular Component	0.146141	0.453781
GO:0031461	cullin-RING ubiquitin ligase complex	11	284	0.039	Cellular Component	0.147796	0.453781
GO:0030424	axon	23	675	0.034	Cellular Component	0.150114	0.453781
GO:0000123	histone acetyltransferase complex	5	104	0.048	Cellular Component	0.150362	0.453781
GO:0005726	perichromatin fibrils	1	6	0.167	Cellular Component	0.151455	0.453781
GO:0016610	nitrogenase complex	1	6	0.167	Cellular Component	0.151455	0.453781
GO:0016612	molybdenum-iron nitrogenase complex	1	6	0.167	Cellular Component	0.151455	0.453781
GO:0031264	death-inducing signaling complex	1	6	0.167	Cellular Component	0.151455	0.453781
GO:0035686	sperm fibrous sheath	1	6	0.167	Cellular Component	0.151455	0.453781
GO:0045264	plasma membrane proton-transporting ATP synthase complex, coupling factor F(o)	1	6	0.167	Cellular Component	0.151455	0.453781
GO:0070522	ERCC4-ERCC1 complex	1	6	0.167	Cellular Component	0.151455	0.453781
GO:0097433	dense body	1	6	0.167	Cellular Component	0.151455	0.453781
GO:1990246	uniplex complex	1	6	0.167	Cellular Component	0.151455	0.453781
GO:0009405	pathogenesis	8	161	0.05	Biological Process	0.0874097	0.454271
GO:0098791	Golgi subcompartment	25	744	0.034	Cellular Component	0.153529	0.458224
GO:0051128	regulation of cellular component organization	86	2643	0.033	Biological Process	0.0882731	0.458335
GO:0000790	nuclear chromatin	16	447	0.036	Cellular Component	0.154645	0.459788
GO:0008094	DNA-dependent ATPase activity	7	152	0.046	Molecular Function	0.139426	0.460574
GO:0032266	phosphatidylinositol-3-phosphate binding	3	46	0.065	Molecular Function	0.14007	0.460823
GO:0060589	nucleoside-triphosphatase regulator activity	14	359	0.039	Molecular Function	0.140285	0.460823
GO:0030155	regulation of cell adhesion	23	601	0.038	Biological Process	0.0888598	0.460955
GO:0060627	regulation of vesicle-mediated transport	20	510	0.039	Biological Process	0.0893922	0.461244
GO:0034766	negative regulation of ion transmembrane transport	5	84	0.06	Biological Process	0.0896995	0.461244
GO:0044088	regulation of vacuole organization	4	60	0.067	Biological Process	0.0897799	0.461244
GO:0072413	signal transduction involved in mitotic cell cycle checkpoint	4	60	0.067	Biological Process	0.0897799	0.461244
GO:1901068	guanosine-containing compound metabolic process	4	60	0.067	Biological Process	0.0897799	0.461244
GO:1902750	negative regulation of cell cycle G2/M phase transition	4	60	0.067	Biological Process	0.0897799	0.461244
GO:0042886	amide transport	60	1785	0.034	Biological Process	0.0902994	0.461244
GO:0016236	macroautophagy	12	274	0.044	Biological Process	0.0903472	0.461244
GO:0044093	positive regulation of molecular function	55	1622	0.034	Biological Process	0.0907193	0.461244
GO:0006622	protein targeting to lysosome	2	18	0.111	Biological Process	0.0908038	0.461244
GO:0007288	sperm axoneme assembly	2	18	0.111	Biological Process	0.0908038	0.461244
GO:0010452	histone H3-K36 methylation	2	18	0.111	Biological Process	0.0908038	0.461244
GO:0030421	defecation	2	18	0.111	Biological Process	0.0908038	0.461244
GO:0030953	astral microtubule organization	2	18	0.111	Biological Process	0.0908038	0.461244
GO:0036507	protein demannosylation	2	18	0.111	Biological Process	0.0908038	0.461244
GO:0036508	protein alpha-1,2-demannosylation	2	18	0.111	Biological Process	0.0908038	0.461244
GO:0043633	polyadenylation-dependent RNA catabolic process	2	18	0.111	Biological Process	0.0908038	0.461244
GO:0051043	regulation of membrane protein ectodomain proteolysis	2	18	0.111	Biological Process	0.0908038	0.461244
GO:0071600	otic vesicle morphogenesis	2	18	0.111	Biological Process	0.0908038	0.461244
GO:0080182	histone H3-K4 trimethylation	2	18	0.111	Biological Process	0.0908038	0.461244
GO:1900037	regulation of cellular response to hypoxia	2	18	0.111	Biological Process	0.0908038	0.461244
GO:1900153	positive regulation of nuclear-transcribed mRNA catabolic process, deadenylation-dependent decay	2	18	0.111	Biological Process	0.0908038	0.461244
GO:2001275	positive regulation of glucose import in response to insulin stimulus	2	18	0.111	Biological Process	0.0908038	0.461244
GO:0098813	nuclear chromosome segregation	15	362	0.041	Biological Process	0.0915798	0.464094
GO:0031146	SCF-dependent proteasomal ubiquitin-dependent protein catabolic process	3	38	0.079	Biological Process	0.0918606	0.464094
GO:0032196	transposition	3	38	0.079	Biological Process	0.0918606	0.464094
GO:0034661	ncRNA catabolic process	3	38	0.079	Biological Process	0.0918606	0.464094
GO:0040024	dauer larval development	3	38	0.079	Biological Process	0.0918606	0.464094
GO:0048255	mRNA stabilization	3	38	0.079	Biological Process	0.0918606	0.464094
GO:0010821	regulation of mitochondrion organization	8	163	0.049	Biological Process	0.0922519	0.465652
GO:0008026	ATP-dependent helicase activity	6	125	0.048	Molecular Function	0.14276	0.466348
GO:0070035	purine NTP-dependent helicase activity	6	125	0.048	Molecular Function	0.14276	0.466348
GO:0071944	cell periphery	144	4958	0.029	Cellular Component	0.157645	0.466919
GO:0044448	cell cortex part	8	195	0.041	Cellular Component	0.158483	0.467614
GO:0000779	condensed chromosome, centromeric region	7	165	0.042	Cellular Component	0.159505	0.468847
GO:0044297	cell body	23	683	0.034	Cellular Component	0.163123	0.469834
GO:0055052	ATP-binding cassette (ABC) transporter complex, substrate-binding subunit-containing	5	107	0.047	Cellular Component	0.163327	0.469834
GO:0016592	mediator complex	4	79	0.051	Cellular Component	0.164888	0.469834
GO:0031985	Golgi cisterna	5	108	0.046	Cellular Component	0.167745	0.469834
GO:0031253	cell projection membrane	12	325	0.037	Cellular Component	0.170805	0.469834
GO:0097060	synaptic membrane	12	325	0.037	Cellular Component	0.170805	0.469834
GO:0000421	autophagosome membrane	2	28	0.071	Cellular Component	0.174152	0.469834
GO:0000112	nucleotide-excision repair factor 3 complex	1	7	0.143	Cellular Component	0.174371	0.469834
GO:0000801	central element	1	7	0.143	Cellular Component	0.174371	0.469834
GO:0009318	exodeoxyribonuclease VII complex	1	7	0.143	Cellular Component	0.174371	0.469834
GO:0016011	dystroglycan complex	1	7	0.143	Cellular Component	0.174371	0.469834
GO:0016012	sarcoglycan complex	1	7	0.143	Cellular Component	0.174371	0.469834
GO:0016589	NURF complex	1	7	0.143	Cellular Component	0.174371	0.469834
GO:0030015	CCR4-NOT core complex	1	7	0.143	Cellular Component	0.174371	0.469834
GO:0031523	Myb complex	1	7	0.143	Cellular Component	0.174371	0.469834
GO:0035068	micro-ribonucleoprotein complex	1	7	0.143	Cellular Component	0.174371	0.469834
GO:0043219	lateral loop	1	7	0.143	Cellular Component	0.174371	0.469834
GO:0043625	delta DNA polymerase complex	1	7	0.143	Cellular Component	0.174371	0.469834
GO:0044545	NSL complex	1	7	0.143	Cellular Component	0.174371	0.469834
GO:0070578	RISC-loading complex	1	7	0.143	Cellular Component	0.174371	0.469834
GO:0070775	H3 histone acetyltransferase complex	1	7	0.143	Cellular Component	0.174371	0.469834
GO:0070776	MOZ/MORF histone acetyltransferase complex	1	7	0.143	Cellular Component	0.174371	0.469834
GO:0071458	integral component of cytoplasmic side of endoplasmic reticulum membrane	1	7	0.143	Cellular Component	0.174371	0.469834
GO:0097648	G-protein coupled receptor complex	1	7	0.143	Cellular Component	0.174371	0.469834
GO:0016773	phosphotransferase activity, alcohol group as acceptor	32	931	0.034	Molecular Function	0.14493	0.469927
GO:0019904	protein domain specific binding	26	738	0.035	Molecular Function	0.145266	0.469927
GO:0045309	protein phosphorylated amino acid binding	3	47	0.064	Molecular Function	0.146678	0.469927
GO:0005543	phospholipid binding	15	394	0.038	Molecular Function	0.149574	0.469927
GO:0015204	urea transmembrane transporter activity	4	73	0.055	Molecular Function	0.151201	0.469927
GO:0022824	transmitter-gated ion channel activity	3	48	0.062	Molecular Function	0.153387	0.469927
GO:0022835	transmitter-gated channel activity	3	48	0.062	Molecular Function	0.153387	0.469927
GO:0030159	receptor signaling complex scaffold activity	2	25	0.08	Molecular Function	0.156282	0.469927
GO:0044183	protein binding involved in protein folding	2	25	0.08	Molecular Function	0.156282	0.469927
GO:0034061	DNA polymerase activity	5	101	0.05	Molecular Function	0.157313	0.469927
GO:0000268	peroxisome targeting sequence binding	1	6	0.167	Molecular Function	0.157931	0.469927
GO:0003996	acyl-CoA ligase activity	1	6	0.167	Molecular Function	0.157931	0.469927
GO:0004459	L-lactate dehydrogenase activity	1	6	0.167	Molecular Function	0.157931	0.469927
GO:0004642	phosphoribosylformylglycinamidine synthase activity	1	6	0.167	Molecular Function	0.157931	0.469927
GO:0004656	procollagen-proline 4-dioxygenase activity	1	6	0.167	Molecular Function	0.157931	0.469927
GO:0008310	single-stranded DNA 3'-5' exodeoxyribonuclease activity	1	6	0.167	Molecular Function	0.157931	0.469927
GO:0008859	exoribonuclease II activity	1	6	0.167	Molecular Function	0.157931	0.469927
GO:0008997	ribonuclease R activity	1	6	0.167	Molecular Function	0.157931	0.469927
GO:0015277	kainate selective glutamate receptor activity	1	6	0.167	Molecular Function	0.157931	0.469927
GO:0015616	DNA translocase activity	1	6	0.167	Molecular Function	0.157931	0.469927
GO:0016163	nitrogenase activity	1	6	0.167	Molecular Function	0.157931	0.469927
GO:0016732	oxidoreductase activity, acting on iron-sulfur proteins as donors, dinitrogen as acceptor	1	6	0.167	Molecular Function	0.157931	0.469927
GO:0016933	extracellular-glycine-gated ion channel activity	1	6	0.167	Molecular Function	0.157931	0.469927
GO:0016934	extracellular-glycine-gated chloride channel activity	1	6	0.167	Molecular Function	0.157931	0.469927
GO:0031628	opioid receptor binding	1	6	0.167	Molecular Function	0.157931	0.469927
GO:0032453	histone demethylase activity (H3-K4 specific)	1	6	0.167	Molecular Function	0.157931	0.469927
GO:0035800	deubiquitinase activator activity	1	6	0.167	Molecular Function	0.157931	0.469927
GO:0036033	mediator complex binding	1	6	0.167	Molecular Function	0.157931	0.469927
GO:0042500	aspartic endopeptidase activity, intramembrane cleaving	1	6	0.167	Molecular Function	0.157931	0.469927
GO:0043364	catalysis of free radical formation	1	6	0.167	Molecular Function	0.157931	0.469927
GO:0048273	mitogen-activated protein kinase p38 binding	1	6	0.167	Molecular Function	0.157931	0.469927
GO:0050497	transferase activity, transferring alkylthio groups	1	6	0.167	Molecular Function	0.157931	0.469927
GO:0070087	chromo shadow domain binding	1	6	0.167	Molecular Function	0.157931	0.469927
GO:0070739	protein-glutamic acid ligase activity	1	6	0.167	Molecular Function	0.157931	0.469927
GO:0070740	tubulin-glutamic acid ligase activity	1	6	0.167	Molecular Function	0.157931	0.469927
GO:1990837	sequence-specific double-stranded DNA binding	28	811	0.035	Molecular Function	0.158517	0.469927
GO:0046943	carboxylic acid transmembrane transporter activity	12	306	0.039	Molecular Function	0.15864	0.469927
GO:0043549	regulation of kinase activity	29	791	0.037	Biological Process	0.0933444	0.470744
GO:0030374	ligand-dependent nuclear receptor transcription coactivator activity	3	49	0.061	Molecular Function	0.160189	0.472137
GO:0051018	protein kinase A binding	3	49	0.061	Molecular Function	0.160189	0.472137
GO:0005342	organic acid transmembrane transporter activity	12	307	0.039	Molecular Function	0.161171	0.473842
GO:0015439	heme-transporting ATPase activity	4	75	0.053	Molecular Function	0.161922	0.474862
GO:0008584	male gonad development	7	137	0.051	Biological Process	0.0945178	0.475381
GO:0046546	development of primary male sexual characteristics	7	137	0.051	Biological Process	0.0945178	0.475381
GO:0090316	positive regulation of intracellular protein transport	7	137	0.051	Biological Process	0.0945178	0.475381
GO:0051668	localization within membrane	8	164	0.049	Biological Process	0.0947298	0.476021
GO:0001754	eye photoreceptor cell differentiation	6	111	0.054	Biological Process	0.0952739	0.477851
GO:0043039	tRNA aminoacylation	6	111	0.054	Biological Process	0.0952739	0.477851
GO:0031346	positive regulation of cell projection organization	16	394	0.041	Biological Process	0.095349	0.477851
GO:0048786	presynaptic active zone	3	54	0.056	Cellular Component	0.178552	0.479434
GO:0034599	cellular response to oxidative stress	12	277	0.043	Biological Process	0.0959459	0.480024
GO:0090174	organelle membrane fusion	9	192	0.047	Biological Process	0.0959535	0.480024
GO:0098796	membrane protein complex	44	1414	0.031	Cellular Component	0.179595	0.480573
GO:0001103	RNA polymerase II repressing transcription factor binding	2	26	0.077	Molecular Function	0.166309	0.481723
GO:0003909	DNA ligase activity	2	26	0.077	Molecular Function	0.166309	0.481723
GO:0016423	tRNA (guanine) methyltransferase activity	2	26	0.077	Molecular Function	0.166309	0.481723
GO:0016922	ligand-dependent nuclear receptor binding	2	26	0.077	Molecular Function	0.166309	0.481723
GO:0070273	phosphatidylinositol-4-phosphate binding	2	26	0.077	Molecular Function	0.166309	0.481723
GO:0016896	exoribonuclease activity, producing 5'-phosphomonoesters	3	50	0.06	Molecular Function	0.167082	0.482457
GO:0032778	cobalt-transporting ATPase activity	4	76	0.053	Molecular Function	0.167383	0.482457
GO:0045787	positive regulation of cell cycle	17	425	0.04	Biological Process	0.0970824	0.483162
GO:0051705	multi-organism behavior	8	165	0.048	Biological Process	0.0972454	0.483162
GO:0099504	synaptic vesicle cycle	8	165	0.048	Biological Process	0.0972454	0.483162
GO:1902806	regulation of cell cycle G1/S phase transition	8	165	0.048	Biological Process	0.0972454	0.483162
GO:0050673	epithelial cell proliferation	14	336	0.042	Biological Process	0.0972908	0.483162
GO:0060429	epithelium development	49	1435	0.034	Biological Process	0.097372	0.483162
GO:0002762	negative regulation of myeloid leukocyte differentiation	3	39	0.077	Biological Process	0.0975268	0.483162
GO:0006369	termination of RNA polymerase II transcription	3	39	0.077	Biological Process	0.0975268	0.483162
GO:0007304	chorion-containing eggshell formation	3	39	0.077	Biological Process	0.0975268	0.483162
GO:0035162	embryonic hemopoiesis	3	39	0.077	Biological Process	0.0975268	0.483162
GO:0045071	negative regulation of viral genome replication	3	39	0.077	Biological Process	0.0975268	0.483162
GO:0032868	response to insulin	12	278	0.043	Biological Process	0.097858	0.483881
GO:0043038	amino acid activation	6	112	0.054	Biological Process	0.0984078	0.483881
GO:0071479	cellular response to ionizing radiation	4	62	0.065	Biological Process	0.0984122	0.483881
GO:1990089	response to nerve growth factor	4	62	0.065	Biological Process	0.0984122	0.483881
GO:0044708	single-organism behavior	22	578	0.038	Biological Process	0.0985616	0.483881
GO:0032870	cellular response to hormone stimulus	26	702	0.037	Biological Process	0.0987498	0.483881
GO:1901663	quinone biosynthetic process	11	250	0.044	Biological Process	0.0993794	0.483881
GO:0045927	positive regulation of growth	13	308	0.042	Biological Process	0.0996305	0.483881
GO:0021535	cell migration in hindbrain	2	19	0.105	Biological Process	0.099653	0.483881
GO:0032258	CVT pathway	2	19	0.105	Biological Process	0.099653	0.483881
GO:0034401	chromatin organization involved in regulation of transcription	2	19	0.105	Biological Process	0.099653	0.483881
GO:0035728	response to hepatocyte growth factor	2	19	0.105	Biological Process	0.099653	0.483881
GO:0040015	negative regulation of multicellular organism growth	2	19	0.105	Biological Process	0.099653	0.483881
GO:0045838	positive regulation of membrane potential	2	19	0.105	Biological Process	0.099653	0.483881
GO:0050434	positive regulation of viral transcription	2	19	0.105	Biological Process	0.099653	0.483881
GO:0050774	negative regulation of dendrite morphogenesis	2	19	0.105	Biological Process	0.099653	0.483881
GO:0060575	intestinal epithelial cell differentiation	2	19	0.105	Biological Process	0.099653	0.483881
GO:0070070	proton-transporting V-type ATPase complex assembly	2	19	0.105	Biological Process	0.099653	0.483881
GO:0070072	vacuolar proton-transporting V-type ATPase complex assembly	2	19	0.105	Biological Process	0.099653	0.483881
GO:0070868	heterochromatin organization involved in chromatin silencing	2	19	0.105	Biological Process	0.099653	0.483881
GO:0090050	positive regulation of cell migration involved in sprouting angiogenesis	2	19	0.105	Biological Process	0.099653	0.483881
GO:0090344	negative regulation of cell aging	2	19	0.105	Biological Process	0.099653	0.483881
GO:0097549	chromatin organization involved in negative regulation of transcription	2	19	0.105	Biological Process	0.099653	0.483881
GO:0008406	gonad development	12	279	0.043	Biological Process	0.099793	0.484143
GO:0097435	fibril organization	22	579	0.038	Biological Process	0.0998879	0.484185
GO:0007067	mitotic nuclear division	16	397	0.04	Biological Process	0.100139	0.484981
GO:0031016	pancreas development	5	87	0.057	Biological Process	0.100461	0.485569
GO:0043266	regulation of potassium ion transport	5	87	0.057	Biological Process	0.100461	0.485569
GO:0048569	post-embryonic organ development	9	194	0.046	Biological Process	0.100644	0.485569
GO:0042592	homeostatic process	57	1701	0.034	Biological Process	0.101152	0.485569
GO:0007611	learning or memory	13	309	0.042	Biological Process	0.101486	0.485569
GO:0035239	tube morphogenesis	28	767	0.037	Biological Process	0.101633	0.485569
GO:0031571	mitotic G1 DNA damage checkpoint	4	63	0.063	Biological Process	0.102868	0.485569
GO:0044819	mitotic G1/S transition checkpoint	4	63	0.063	Biological Process	0.102868	0.485569
GO:0051293	establishment of spindle localization	4	63	0.063	Biological Process	0.102868	0.485569
GO:0034329	cell junction assembly	9	195	0.046	Biological Process	0.103038	0.485569
GO:0009416	response to light stimulus	15	369	0.041	Biological Process	0.103188	0.485569
GO:0001954	positive regulation of cell-matrix adhesion	3	40	0.075	Biological Process	0.103331	0.485569
GO:0030036	actin cytoskeleton organization	24	644	0.037	Biological Process	0.104035	0.485569
GO:0080134	regulation of response to stress	46	1346	0.034	Biological Process	0.10474	0.485569
GO:0035050	embryonic heart tube development	6	114	0.053	Biological Process	0.104838	0.485569
GO:0061025	membrane fusion	12	282	0.043	Biological Process	0.105735	0.485569
GO:0023014	signal transduction by protein phosphorylation	29	803	0.036	Biological Process	0.106955	0.485569
GO:1902582	single-organism intracellular transport	62	1874	0.033	Biological Process	0.107749	0.485569
GO:0031623	receptor internalization	5	89	0.056	Biological Process	0.107979	0.485569
GO:0051179	localization	199	6550	0.03	Biological Process	0.108042	0.485569
GO:0099565	chemical synaptic transmission, postsynaptic	6	115	0.052	Biological Process	0.108133	0.485569
GO:0009896	positive regulation of catabolic process	17	432	0.039	Biological Process	0.108171	0.485569
GO:0000320	re-entry into mitotic cell cycle	1	4	0.25	Biological Process	0.108513	0.485569
GO:0000960	regulation of mitochondrial RNA catabolic process	1	4	0.25	Biological Process	0.108513	0.485569
GO:0000964	mitochondrial RNA 5'-end processing	1	4	0.25	Biological Process	0.108513	0.485569
GO:0002248	connective tissue replacement involved in inflammatory response wound healing	1	4	0.25	Biological Process	0.108513	0.485569
GO:0002568	somatic diversification of T cell receptor genes	1	4	0.25	Biological Process	0.108513	0.485569
GO:0002681	somatic recombination of T cell receptor gene segments	1	4	0.25	Biological Process	0.108513	0.485569
GO:0002812	biosynthetic process of antibacterial peptides active against Gram-negative bacteria	1	4	0.25	Biological Process	0.108513	0.485569
GO:0002826	negative regulation of T-helper 1 type immune response	1	4	0.25	Biological Process	0.108513	0.485569
GO:0003313	heart rudiment development	1	4	0.25	Biological Process	0.108513	0.485569
GO:0006011	UDP-glucose metabolic process	1	4	0.25	Biological Process	0.108513	0.485569
GO:0006480	N-terminal protein amino acid methylation	1	4	0.25	Biological Process	0.108513	0.485569
GO:0007053	spindle assembly involved in male meiosis	1	4	0.25	Biological Process	0.108513	0.485569
GO:0007318	pole plasm protein localization	1	4	0.25	Biological Process	0.108513	0.485569
GO:0007469	antennal development	1	4	0.25	Biological Process	0.108513	0.485569
GO:0008348	negative regulation of antimicrobial humoral response	1	4	0.25	Biological Process	0.108513	0.485569
GO:0015917	aminophospholipid transport	1	4	0.25	Biological Process	0.108513	0.485569
GO:0015961	diadenosine polyphosphate catabolic process	1	4	0.25	Biological Process	0.108513	0.485569
GO:0022614	membrane to membrane docking	1	4	0.25	Biological Process	0.108513	0.485569
GO:0032484	Ral protein signal transduction	1	4	0.25	Biological Process	0.108513	0.485569
GO:0033153	T cell receptor V(D)J recombination	1	4	0.25	Biological Process	0.108513	0.485569
GO:0033353	S-adenosylmethionine cycle	1	4	0.25	Biological Process	0.108513	0.485569
GO:0035279	mRNA cleavage involved in gene silencing by miRNA	1	4	0.25	Biological Process	0.108513	0.485569
GO:0035469	determination of pancreatic left/right asymmetry	1	4	0.25	Biological Process	0.108513	0.485569
GO:0038108	negative regulation of appetite by leptin-mediated signaling pathway	1	4	0.25	Biological Process	0.108513	0.485569
GO:0038158	granulocyte colony-stimulating factor signaling pathway	1	4	0.25	Biological Process	0.108513	0.485569
GO:0040040	thermosensory behavior	1	4	0.25	Biological Process	0.108513	0.485569
GO:0042728	flavin-containing compound catabolic process	1	4	0.25	Biological Process	0.108513	0.485569
GO:0042868	antisense RNA metabolic process	1	4	0.25	Biological Process	0.108513	0.485569
GO:0043622	cortical microtubule organization	1	4	0.25	Biological Process	0.108513	0.485569
GO:0043936	asexual sporulation resulting in formation of a cellular spore	1	4	0.25	Biological Process	0.108513	0.485569
GO:0044034	multi-organism biosynthetic process	1	4	0.25	Biological Process	0.108513	0.485569
GO:0045162	clustering of voltage-gated sodium channels	1	4	0.25	Biological Process	0.108513	0.485569
GO:0045719	negative regulation of glycogen biosynthetic process	1	4	0.25	Biological Process	0.108513	0.485569
GO:0048105	establishment of body hair planar orientation	1	4	0.25	Biological Process	0.108513	0.485569
GO:0048573	photoperiodism, flowering	1	4	0.25	Biological Process	0.108513	0.485569
GO:0051037	regulation of transcription involved in meiotic cell cycle	1	4	0.25	Biological Process	0.108513	0.485569
GO:0051138	positive regulation of NK T cell differentiation	1	4	0.25	Biological Process	0.108513	0.485569
GO:0051725	protein de-ADP-ribosylation	1	4	0.25	Biological Process	0.108513	0.485569
GO:0055005	ventricular cardiac myofibril assembly	1	4	0.25	Biological Process	0.108513	0.485569
GO:0060468	prevention of polyspermy	1	4	0.25	Biological Process	0.108513	0.485569
GO:0060800	regulation of cell differentiation involved in embryonic placenta development	1	4	0.25	Biological Process	0.108513	0.485569
GO:0061030	epithelial cell differentiation involved in mammary gland alveolus development	1	4	0.25	Biological Process	0.108513	0.485569
GO:0061419	positive regulation of transcription from RNA polymerase II promoter in response to hypoxia	1	4	0.25	Biological Process	0.108513	0.485569
GO:0070235	regulation of activation-induced cell death of T cells	1	4	0.25	Biological Process	0.108513	0.485569
GO:0070535	histone H2A K63-linked ubiquitination	1	4	0.25	Biological Process	0.108513	0.485569
GO:0070602	regulation of centromeric sister chromatid cohesion	1	4	0.25	Biological Process	0.108513	0.485569
GO:0072093	metanephric renal vesicle formation	1	4	0.25	Biological Process	0.108513	0.485569
GO:0080040	positive regulation of cellular response to phosphate starvation	1	4	0.25	Biological Process	0.108513	0.485569
GO:0097112	gamma-aminobutyric acid receptor clustering	1	4	0.25	Biological Process	0.108513	0.485569
GO:0097623	potassium ion export across plasma membrane	1	4	0.25	Biological Process	0.108513	0.485569
GO:0098535	de novo centriole assembly	1	4	0.25	Biological Process	0.108513	0.485569
GO:0098795	mRNA cleavage involved in gene silencing	1	4	0.25	Biological Process	0.108513	0.485569
GO:1903119	protein localization to actin cytoskeleton	1	4	0.25	Biological Process	0.108513	0.485569
GO:1903286	regulation of potassium ion import	1	4	0.25	Biological Process	0.108513	0.485569
GO:1903377	negative regulation of oxidative stress-induced neuron intrinsic apoptotic signaling pathway	1	4	0.25	Biological Process	0.108513	0.485569
GO:1903527	positive regulation of membrane tubulation	1	4	0.25	Biological Process	0.108513	0.485569
GO:1903690	negative regulation of wound healing, spreading of epidermal cells	1	4	0.25	Biological Process	0.108513	0.485569
GO:1904016	response to Thyroglobulin triiodothyronine	1	4	0.25	Biological Process	0.108513	0.485569
GO:1904647	response to rotenone	1	4	0.25	Biological Process	0.108513	0.485569
GO:1904690	positive regulation of cytoplasmic translational initiation	1	4	0.25	Biological Process	0.108513	0.485569
GO:1904823	purine nucleobase transmembrane transport	1	4	0.25	Biological Process	0.108513	0.485569
GO:1904885	beta-catenin destruction complex assembly	1	4	0.25	Biological Process	0.108513	0.485569
GO:1990145	maintenance of translational fidelity	1	4	0.25	Biological Process	0.108513	0.485569
GO:2000622	regulation of nuclear-transcribed mRNA catabolic process, nonsense-mediated decay	1	4	0.25	Biological Process	0.108513	0.485569
GO:2001205	negative regulation of osteoclast development	1	4	0.25	Biological Process	0.108513	0.485569
GO:2001270	regulation of cysteine-type endopeptidase activity involved in execution phase of apoptosis	1	4	0.25	Biological Process	0.108513	0.485569
GO:0008090	retrograde axonal transport	2	20	0.1	Biological Process	0.10873	0.485569
GO:0033333	fin development	2	20	0.1	Biological Process	0.10873	0.485569
GO:0035268	protein mannosylation	2	20	0.1	Biological Process	0.10873	0.485569
GO:0035561	regulation of chromatin binding	2	20	0.1	Biological Process	0.10873	0.485569
GO:0048745	smooth muscle tissue development	2	20	0.1	Biological Process	0.10873	0.485569
GO:0051497	negative regulation of stress fiber assembly	2	20	0.1	Biological Process	0.10873	0.485569
GO:0072574	hepatocyte proliferation	2	20	0.1	Biological Process	0.10873	0.485569
GO:0072575	epithelial cell proliferation involved in liver morphogenesis	2	20	0.1	Biological Process	0.10873	0.485569
GO:1900151	regulation of nuclear-transcribed mRNA catabolic process, deadenylation-dependent decay	2	20	0.1	Biological Process	0.10873	0.485569
GO:1903010	regulation of bone development	2	20	0.1	Biological Process	0.10873	0.485569
GO:0000781	chromosome, telomeric region	6	141	0.043	Cellular Component	0.182217	0.485911
GO:1903362	regulation of cellular protein catabolic process	13	313	0.042	Biological Process	0.109116	0.486425
GO:0007617	mating behavior	3	41	0.073	Biological Process	0.109268	0.486425
GO:0098659	inorganic cation import into cell	3	41	0.073	Biological Process	0.109268	0.486425
GO:0099587	inorganic ion import into cell	3	41	0.073	Biological Process	0.109268	0.486425
GO:0005849	mRNA cleavage factor complex	2	29	0.069	Cellular Component	0.183904	0.487591
GO:0001650	fibrillar center	5	113	0.044	Cellular Component	0.190514	0.487591
GO:0005681	spliceosomal complex	8	205	0.039	Cellular Component	0.191121	0.487591
GO:0000784	nuclear chromosome, telomeric region	4	84	0.048	Cellular Component	0.191701	0.487591
GO:0009380	excinuclease repair complex	4	84	0.048	Cellular Component	0.191701	0.487591
GO:0099738	cell cortex region	3	56	0.054	Cellular Component	0.192197	0.487591
GO:0031004	potassium ion-transporting ATPase complex	2	30	0.067	Cellular Component	0.193732	0.487591
GO:0005667	transcription factor complex	14	400	0.035	Cellular Component	0.195342	0.487591
GO:0000835	ER ubiquitin ligase complex	1	8	0.125	Cellular Component	0.19667	0.487591
GO:0005641	nuclear envelope lumen	1	8	0.125	Cellular Component	0.19667	0.487591
GO:0016461	unconventional myosin complex	1	8	0.125	Cellular Component	0.19667	0.487591
GO:0030877	beta-catenin destruction complex	1	8	0.125	Cellular Component	0.19667	0.487591
GO:0030991	intraciliary transport particle A	1	8	0.125	Cellular Component	0.19667	0.487591
GO:0031080	nuclear pore outer ring	1	8	0.125	Cellular Component	0.19667	0.487591
GO:0031105	septin complex	1	8	0.125	Cellular Component	0.19667	0.487591
GO:0032059	bleb	1	8	0.125	Cellular Component	0.19667	0.487591
GO:0035748	myelin sheath abaxonal region	1	8	0.125	Cellular Component	0.19667	0.487591
GO:0036157	outer dynein arm	1	8	0.125	Cellular Component	0.19667	0.487591
GO:0045180	basal cortex	1	8	0.125	Cellular Component	0.19667	0.487591
GO:0070419	nonhomologous end joining complex	1	8	0.125	Cellular Component	0.19667	0.487591
GO:0070449	elongin complex	1	8	0.125	Cellular Component	0.19667	0.487591
GO:0097227	sperm annulus	1	8	0.125	Cellular Component	0.19667	0.487591
GO:0045137	development of primary sexual characteristics	12	284	0.042	Biological Process	0.109811	0.488454
GO:0004003	ATP-dependent DNA helicase activity	5	104	0.048	Molecular Function	0.171138	0.489017
GO:0000980	RNA polymerase II distal enhancer sequence-specific DNA binding	4	77	0.052	Molecular Function	0.172909	0.489017
GO:0033224	2-aminoethylphosphonate transmembrane transporter activity	4	77	0.052	Molecular Function	0.172909	0.489017
GO:0033225	2-aminoethylphosphonate transporting ATPase activity	4	77	0.052	Molecular Function	0.172909	0.489017
GO:0004532	exoribonuclease activity	3	51	0.059	Molecular Function	0.17406	0.489017
GO:0042802	identical protein binding	55	1715	0.032	Molecular Function	0.174489	0.489017
GO:0008066	glutamate receptor activity	2	27	0.074	Molecular Function	0.176444	0.489017
GO:0071889	14-3-3 protein binding	2	27	0.074	Molecular Function	0.176444	0.489017
GO:0016787	hydrolase activity	102	3316	0.031	Molecular Function	0.178473	0.489017
GO:0002162	dystroglycan binding	1	7	0.143	Molecular Function	0.181718	0.489017
GO:0004617	phosphoglycerate dehydrogenase activity	1	7	0.143	Molecular Function	0.181718	0.489017
GO:0004703	G-protein coupled receptor kinase activity	1	7	0.143	Molecular Function	0.181718	0.489017
GO:0004809	tRNA (guanine-N2-)-methyltransferase activity	1	7	0.143	Molecular Function	0.181718	0.489017
GO:0004839	ubiquitin activating enzyme activity	1	7	0.143	Molecular Function	0.181718	0.489017
GO:0005049	nuclear export signal receptor activity	1	7	0.143	Molecular Function	0.181718	0.489017
[truncated: 5,571 more rows]

## Sheet: cluster2--GO
ID	Descrption	fg_num	bg_num	ratio	class	Pvalue	Qvalue
GO:0005623	cell	392	14226	0.028	Cellular Component	1.9804e-16	1.60214e-13
GO:0044464	cell part	390	14199	0.027	Cellular Component	2.60847e-15	1.05513e-12
GO:0016043	cellular component organization	244	6840	0.036	Biological Process	4.99992e-15	3.01445e-11
GO:0044424	intracellular part	357	12449	0.029	Cellular Component	2.85566e-13	7.70077e-11
GO:0043232	intracellular non-membrane-bounded organelle	166	4219	0.039	Cellular Component	4.6775e-13	9.46025e-11
GO:0005622	intracellular	359	12608	0.028	Cellular Component	7.16992e-13	1.16009e-10
GO:0043228	non-membrane-bounded organelle	166	4249	0.039	Cellular Component	8.85343e-13	1.19374e-10
GO:0071840	cellular component organization or biogenesis	248	7175	0.035	Biological Process	1.36705e-13	4.12096e-10
GO:0005488	binding	371	12677	0.029	Molecular Function	2.24373e-12	2.52195e-09
GO:0043229	intracellular organelle	321	10904	0.029	Cellular Component	3.30894e-11	3.82418e-09
GO:0043167	ion binding	229	6504	0.035	Molecular Function	8.92605e-12	5.01644e-09
GO:0043226	organelle	323	11065	0.029	Cellular Component	9.25485e-11	9.35897e-09
GO:0051276	chromosome organization	95	1940	0.049	Biological Process	1.09313e-11	2.19682e-08
GO:1902589	single-organism organelle organization	140	3412	0.041	Biological Process	1.90336e-11	2.86884e-08
GO:0044428	nuclear part	155	4184	0.037	Cellular Component	6.29126e-10	5.65514e-08
GO:0032991	macromolecular complex	196	5771	0.034	Cellular Component	1.21328e-09	9.8154e-08
GO:0031981	nuclear lumen	140	3695	0.038	Cellular Component	1.64877e-09	1.2126e-07
GO:0048518	positive regulation of biological process	198	5618	0.035	Biological Process	1.5951e-10	1.92338e-07
GO:0032559	adenyl ribonucleotide binding	103	2289	0.045	Molecular Function	6.07411e-10	2.02642e-07
GO:0030554	adenyl nucleotide binding	103	2296	0.045	Molecular Function	7.21146e-10	2.02642e-07
GO:0005524	ATP binding	100	2234	0.045	Molecular Function	1.5739e-09	3.53812e-07
GO:0006996	organelle organization	163	4367	0.037	Biological Process	3.62952e-10	3.63206e-07
GO:0032502	developmental process	217	6416	0.034	Biological Process	4.56897e-10	3.63206e-07
GO:0044767	single-organism developmental process	215	6341	0.034	Biological Process	4.81945e-10	3.63206e-07
GO:0032555	purine ribonucleotide binding	109	2534	0.043	Molecular Function	2.19448e-09	4.111e-07
GO:0017076	purine nucleotide binding	109	2544	0.043	Molecular Function	2.74755e-09	4.41177e-07
GO:0032553	ribonucleotide binding	109	2553	0.043	Molecular Function	3.35811e-09	4.53006e-07
GO:0043168	anion binding	134	3386	0.04	Molecular Function	3.62727e-09	4.53006e-07
GO:1901363	heterocyclic compound binding	209	6111	0.034	Molecular Function	4.4212e-09	4.96798e-07
GO:0035639	purine ribonucleoside triphosphate binding	106	2473	0.043	Molecular Function	4.8619e-09	4.96798e-07
GO:0032550	purine ribonucleoside binding	106	2486	0.043	Molecular Function	6.48706e-09	5.56401e-07
GO:0001883	purine nucleoside binding	106	2487	0.043	Molecular Function	6.63168e-09	5.56401e-07
GO:0032549	ribonucleoside binding	106	2489	0.043	Molecular Function	6.93026e-09	5.56401e-07
GO:0001882	nucleoside binding	106	2494	0.043	Molecular Function	7.73427e-09	5.79555e-07
GO:0048522	positive regulation of cellular process	177	4939	0.036	Biological Process	1.03347e-09	6.9231e-07
GO:0097159	organic cyclic compound binding	209	6173	0.034	Molecular Function	1.13542e-08	7.97632e-07
GO:0005515	protein binding	261	8275	0.032	Molecular Function	2.03298e-08	1.34416e-06
GO:0097367	carbohydrate derivative binding	116	2878	0.04	Molecular Function	2.47103e-08	1.54302e-06
GO:0048856	anatomical structure development	203	5984	0.034	Biological Process	2.70791e-09	1.6326e-06
GO:0099572	postsynaptic specialization	23	252	0.091	Cellular Component	4.18335e-08	2.82027e-06
GO:0000166	nucleotide binding	114	2867	0.04	Molecular Function	7.29084e-08	4.17623e-06
GO:1901265	nucleoside phosphate binding	114	2868	0.04	Molecular Function	7.43102e-08	4.17623e-06
GO:0005634	nucleus	203	6320	0.032	Cellular Component	6.91669e-08	4.30431e-06
GO:0070013	intracellular organelle lumen	156	4540	0.034	Cellular Component	1.26932e-07	6.50066e-06
GO:0043233	organelle lumen	156	4541	0.034	Cellular Component	1.28858e-07	6.50066e-06
GO:0031974	membrane-enclosed lumen	156	4543	0.034	Cellular Component	1.32796e-07	6.50066e-06
GO:0032279	asymmetric synapse	22	248	0.089	Cellular Component	1.36602e-07	6.50066e-06
GO:0043231	intracellular membrane-bounded organelle	287	9927	0.029	Cellular Component	1.54716e-07	6.69597e-06
GO:0014069	postsynaptic density	22	250	0.088	Cellular Component	1.5726e-07	6.69597e-06
GO:0043227	membrane-bounded organelle	289	10042	0.029	Cellular Component	2.13499e-07	8.63604e-06
GO:0032501	multicellular organismal process	230	7183	0.032	Biological Process	1.89464e-08	1.03843e-05
GO:0005694	chromosome	57	1181	0.048	Cellular Component	2.78472e-07	1.0415e-05
GO:0044422	organelle part	251	8408	0.03	Cellular Component	2.83225e-07	1.0415e-05
GO:0007275	multicellular organism development	185	5443	0.034	Biological Process	2.642e-08	1.2259e-05
GO:0019222	regulation of metabolic process	217	6687	0.032	Biological Process	2.64333e-08	1.2259e-05
GO:0044446	intracellular organelle part	245	8185	0.03	Cellular Component	4.16573e-07	1.46525e-05
GO:0005829	cytosol	149	4364	0.034	Cellular Component	4.59612e-07	1.54928e-05
GO:0044707	single-multicellular organism process	207	6322	0.033	Biological Process	4.00208e-08	1.72347e-05
GO:0060076	excitatory synapse	22	270	0.081	Cellular Component	5.93278e-07	1.91985e-05
GO:0007059	chromosome segregation	53	990	0.054	Biological Process	4.83998e-08	1.94535e-05
GO:0009653	anatomical structure morphogenesis	119	3115	0.038	Biological Process	8.93442e-08	3.3666e-05
GO:0051128	regulation of cellular component organization	105	2643	0.04	Biological Process	1.00879e-07	3.57765e-05
GO:0016569	covalent chromatin modification	34	511	0.067	Biological Process	1.11528e-07	3.73558e-05
GO:0010468	regulation of gene expression	155	4424	0.035	Biological Process	1.27369e-07	4.04161e-05
GO:0005737	cytoplasm	291	10282	0.028	Cellular Component	1.32275e-06	4.11579e-05
GO:0022607	cellular component assembly	121	3213	0.038	Biological Process	1.47848e-07	4.45688e-05
GO:0097458	neuron part	68	1590	0.043	Cellular Component	1.49231e-06	4.47141e-05
GO:0016570	histone modification	33	495	0.067	Biological Process	1.65019e-07	4.73763e-05
GO:0022412	cellular process involved in reproduction in multicellular organism	40	676	0.059	Biological Process	1.92096e-07	5.2643e-05
GO:0048468	cell development	100	2512	0.04	Biological Process	2.06812e-07	5.42118e-05
GO:0005654	nucleoplasm	112	3105	0.036	Cellular Component	1.98825e-06	5.74461e-05
GO:0005700	polytene chromosome	11	78	0.141	Cellular Component	2.33365e-06	6.51006e-05
GO:0017016	Ras GTPase binding	31	483	0.064	Molecular Function	1.42414e-06	7.62256e-05
GO:0048812	neuron projection morphogenesis	43	772	0.056	Biological Process	3.44654e-07	8.58459e-05
GO:0060255	regulation of macromolecule metabolic process	192	5897	0.033	Biological Process	3.59428e-07	8.58459e-05
GO:0048667	cell morphogenesis involved in neuron differentiation	41	720	0.057	Biological Process	3.7021e-07	8.58459e-05
GO:0044702	single organism reproductive process	76	1758	0.043	Biological Process	3.92253e-07	8.61967e-05
GO:0007409	axonogenesis	35	565	0.062	Biological Process	4.00316e-07	8.61967e-05
GO:0098794	postsynapse	29	471	0.062	Cellular Component	3.38476e-06	9.12757e-05
GO:0044456	synapse part	40	772	0.052	Cellular Component	3.65774e-06	9.54551e-05
GO:0042995	cell projection	82	2101	0.039	Cellular Component	4.01632e-06	0.000101537
GO:0036094	small molecule binding	120	3264	0.037	Molecular Function	2.04237e-06	0.000104346
GO:0051020	GTPase binding	35	595	0.059	Molecular Function	2.1875e-06	0.000106902
GO:0019899	enzyme binding	86	2127	0.04	Molecular Function	2.51283e-06	0.000117684
GO:0007276	gamete generation	49	955	0.051	Biological Process	5.7556e-07	0.000119657
GO:0061564	axon development	36	605	0.06	Biological Process	7.10034e-07	0.000142693
GO:0031267	small GTPase binding	31	508	0.061	Molecular Function	4.04413e-06	0.000181824
GO:0000904	cell morphogenesis involved in differentiation	49	973	0.05	Biological Process	9.87787e-07	0.000192109
GO:0071495	cellular response to endogenous stimulus	61	1334	0.046	Biological Process	1.10075e-06	0.000207387
GO:0043005	neuron projection	56	1287	0.044	Cellular Component	8.73507e-06	0.000214141
GO:0043933	macromolecular complex subunit organization	114	3096	0.037	Biological Process	1.27783e-06	0.000227078
GO:0016568	chromatin modification	37	647	0.057	Biological Process	1.28059e-06	0.000227078
GO:0006323	DNA packaging	44	840	0.052	Biological Process	1.3194e-06	0.000227277
GO:0040011	locomotion	80	1947	0.041	Biological Process	1.41086e-06	0.00023628
GO:0044260	cellular macromolecule metabolic process	259	8723	0.03	Biological Process	1.54504e-06	0.000251758
GO:0032990	cell part morphogenesis	53	1108	0.048	Biological Process	1.63261e-06	0.000259026
GO:0006928	movement of cell or subcellular component	81	1992	0.041	Biological Process	1.80185e-06	0.000271918
GO:0043170	macromolecule metabolic process	277	9500	0.029	Biological Process	1.80407e-06	0.000271918
GO:0045202	synapse	44	935	0.047	Cellular Component	1.36122e-05	0.00032389
GO:0048589	developmental growth	42	802	0.052	Biological Process	2.34719e-06	0.000345151
GO:0022414	reproductive process	80	1975	0.041	Biological Process	2.46165e-06	0.000350089
GO:0009893	positive regulation of metabolic process	129	3675	0.035	Biological Process	2.52965e-06	0.000350089
GO:0090304	nucleic acid metabolic process	182	5663	0.032	Biological Process	2.59918e-06	0.000350089
GO:0030261	chromosome condensation	37	667	0.055	Biological Process	2.61304e-06	0.000350089
GO:0031175	neuron projection development	52	1098	0.047	Biological Process	2.76507e-06	0.000362404
GO:0051171	regulation of nitrogen compound metabolic process	178	5519	0.032	Biological Process	2.96066e-06	0.000379783
GO:0048731	system development	158	4760	0.033	Biological Process	3.0733e-06	0.000386019
GO:0019219	regulation of nucleobase-containing compound metabolic process	139	4057	0.034	Biological Process	3.24135e-06	0.000398818
GO:0000003	reproduction	84	2125	0.04	Biological Process	3.43461e-06	0.000414146
GO:0048609	multicellular organismal reproductive process	54	1171	0.046	Biological Process	3.84319e-06	0.000454325
GO:0030030	cell projection organization	67	1578	0.042	Biological Process	4.04137e-06	0.000468566
GO:0048858	cell projection morphogenesis	51	1084	0.047	Biological Process	4.19378e-06	0.000477062
GO:0007399	nervous system development	95	2511	0.038	Biological Process	4.3856e-06	0.000489644
GO:2000145	regulation of cell motility	40	768	0.052	Biological Process	4.72174e-06	0.000517589
GO:0048869	cellular developmental process	148	4425	0.033	Biological Process	5.18482e-06	0.000558202
GO:0009966	regulation of signal transduction	105	2875	0.037	Biological Process	5.80954e-06	0.000614486
GO:0090316	positive regulation of intracellular protein transport	14	137	0.102	Biological Process	6.17221e-06	0.00064159
GO:0032504	multicellular organism reproduction	54	1191	0.045	Biological Process	6.29253e-06	0.000643011
GO:0007049	cell cycle	81	2064	0.039	Biological Process	7.06222e-06	0.000709635
GO:0071103	DNA conformation change	47	988	0.048	Biological Process	7.73724e-06	0.000764718
GO:0044463	cell projection part	58	1416	0.041	Cellular Component	3.48542e-05	0.00080563
GO:0030424	axon	34	675	0.05	Cellular Component	3.58977e-05	0.0008067
GO:0040012	regulation of locomotion	44	905	0.049	Biological Process	8.98893e-06	0.000838435
GO:0016070	RNA metabolic process	160	4920	0.033	Biological Process	8.99529e-06	0.000838435
GO:0035556	intracellular signal transduction	96	2589	0.037	Biological Process	9.01249e-06	0.000838435
GO:0031323	regulation of cellular metabolic process	186	5923	0.031	Biological Process	9.13397e-06	0.000838435
GO:0006139	nucleobase-containing compound metabolic process	197	6356	0.031	Biological Process	9.22031e-06	0.000838435
GO:0051321	meiotic cell cycle	26	412	0.063	Biological Process	9.31749e-06	0.000838435
GO:0048583	regulation of response to stimulus	129	3774	0.034	Biological Process	1.02334e-05	0.000895544
GO:0050793	regulation of developmental process	96	2597	0.037	Biological Process	1.02492e-05	0.000895544
GO:0051130	positive regulation of cellular component organization	57	1306	0.044	Biological Process	1.05628e-05	0.000909763
GO:0048729	tissue morphogenesis	42	854	0.049	Biological Process	1.10532e-05	0.000925548
GO:0051270	regulation of cellular component movement	42	854	0.049	Biological Process	1.10532e-05	0.000925548
GO:0030154	cell differentiation	137	4078	0.034	Biological Process	1.16461e-05	0.000961837
GO:0010467	gene expression	180	5716	0.031	Biological Process	1.24616e-05	0.00101529
GO:0033036	macromolecule localization	116	3321	0.035	Biological Process	1.32357e-05	0.00105548
GO:0032989	cellular component morphogenesis	68	1669	0.041	Biological Process	1.34572e-05	0.00105548
GO:0007411	axon guidance	22	322	0.068	Biological Process	1.34802e-05	0.00105548
GO:0040007	growth	53	1194	0.044	Biological Process	1.40181e-05	0.00108235
GO:0044085	cellular component biogenesis	127	3726	0.034	Biological Process	1.43686e-05	0.00108235
GO:0048870	cell motility	63	1511	0.042	Biological Process	1.45094e-05	0.00108235
GO:0010604	positive regulation of macromolecule metabolic process	109	3077	0.035	Biological Process	1.45414e-05	0.00108235
GO:0016477	cell migration	56	1290	0.043	Biological Process	1.48702e-05	0.00109333
GO:0051674	localization of cell	63	1514	0.042	Biological Process	1.54278e-05	0.00112066
GO:0097485	neuron projection guidance	22	326	0.067	Biological Process	1.63319e-05	0.0011722
GO:0006325	chromatin organization	41	840	0.049	Biological Process	1.68812e-05	0.00119737
GO:0046483	heterocycle metabolic process	204	6697	0.03	Biological Process	1.85787e-05	0.00130105
GO:0035264	multicellular organism growth	16	192	0.083	Biological Process	1.87745e-05	0.00130105
GO:0032870	cellular response to hormone stimulus	36	702	0.051	Biological Process	2.00704e-05	0.00137505
GO:0080090	regulation of primary metabolic process	182	5838	0.031	Biological Process	2.05695e-05	0.00139341
GO:0051239	regulation of multicellular organismal process	102	2854	0.036	Biological Process	2.10788e-05	0.00140568
GO:0051179	localization	200	6550	0.031	Biological Process	2.1217e-05	0.00140568
GO:0000902	cell morphogenesis	63	1535	0.041	Biological Process	2.35333e-05	0.0015422
GO:0051252	regulation of RNA metabolic process	127	3769	0.034	Biological Process	2.53342e-05	0.00162941
GO:0048666	neuron development	55	1283	0.043	Biological Process	2.54046e-05	0.00162941
GO:0040008	regulation of growth	39	797	0.049	Biological Process	2.58632e-05	0.00164136
GO:0022402	cell cycle process	64	1574	0.041	Biological Process	2.67521e-05	0.00168009
GO:0044444	cytoplasmic part	241	8503	0.028	Cellular Component	8.44524e-05	0.00184654
GO:0031326	regulation of cellular biosynthetic process	140	4265	0.033	Biological Process	3.02095e-05	0.00187766
GO:0030334	regulation of cell migration	36	717	0.05	Biological Process	3.13539e-05	0.00192891
GO:0051173	positive regulation of nitrogen compound metabolic process	102	2883	0.035	Biological Process	3.21521e-05	0.00195803
GO:0045935	positive regulation of nucleobase-containing compound metabolic process	74	1917	0.039	Biological Process	3.34827e-05	0.00201867
GO:0031325	positive regulation of cellular metabolic process	107	3069	0.035	Biological Process	3.58333e-05	0.00213026
GO:0048523	negative regulation of cellular process	146	4505	0.032	Biological Process	3.60402e-05	0.00213026
GO:0032879	regulation of localization	90	2470	0.036	Biological Process	3.66791e-05	0.00214698
GO:0048638	regulation of developmental growth	25	421	0.059	Biological Process	3.81665e-05	0.00219316
GO:0034332	adherens junction organization	12	121	0.099	Biological Process	3.81957e-05	0.00219316
GO:0048232	male gamete generation	31	583	0.053	Biological Process	3.90027e-05	0.00221837
GO:0023051	regulation of signaling	111	3221	0.034	Biological Process	4.00754e-05	0.00224161
GO:0009889	regulation of biosynthetic process	141	4326	0.033	Biological Process	4.01549e-05	0.00224161
GO:0008144	drug binding	60	1447	0.041	Molecular Function	5.33836e-05	0.00227023
GO:0008092	cytoskeletal protein binding	43	924	0.047	Molecular Function	5.45341e-05	0.00227023
GO:0048519	negative regulation of biological process	156	4898	0.032	Biological Process	4.22135e-05	0.00232748
GO:0002009	morphogenesis of an epithelium	35	699	0.05	Biological Process	4.28148e-05	0.00232748
GO:0019953	sexual reproduction	50	1150	0.043	Biological Process	4.28512e-05	0.00232748
GO:0010646	regulation of cell communication	112	3265	0.034	Biological Process	4.4539e-05	0.00239755
GO:0070192	chromosome organization involved in meiotic cell cycle	10	87	0.115	Biological Process	4.78722e-05	0.00255417
GO:0007281	germ cell development	29	535	0.054	Biological Process	4.93034e-05	0.00260746
GO:0007129	synapsis	8	55	0.145	Biological Process	5.02411e-05	0.00263394
GO:0030331	estrogen receptor binding	7	42	0.167	Molecular Function	7.00011e-05	0.00281004
GO:0097447	dendritic tree	30	604	0.05	Cellular Component	0.000133056	0.0028327
GO:0033157	regulation of intracellular protein transport	17	233	0.073	Biological Process	5.69948e-05	0.00296226
GO:0007167	enzyme linked receptor protein signaling pathway	44	978	0.045	Biological Process	5.82603e-05	0.00300215
GO:0007169	transmembrane receptor protein tyrosine kinase signaling pathway	34	682	0.05	Biological Process	6.01315e-05	0.00307231
GO:0007292	female gamete generation	24	407	0.059	Biological Process	6.07753e-05	0.00307911
GO:0036477	somatodendritic compartment	39	880	0.044	Cellular Component	0.000153704	0.00318837
GO:0044427	chromosomal part	44	1039	0.042	Cellular Component	0.000160594	0.00322096
GO:0043234	protein complex	146	4718	0.031	Cellular Component	0.000163238	0.00322096
GO:0045927	positive regulation of growth	20	308	0.065	Biological Process	6.75393e-05	0.00339329
GO:0001952	regulation of cell-matrix adhesion	10	91	0.11	Biological Process	7.05659e-05	0.00351605
GO:0040029	regulation of gene expression, epigenetic	23	386	0.06	Biological Process	7.37759e-05	0.00364586
GO:0003006	developmental process involved in reproduction	48	1113	0.043	Biological Process	7.51558e-05	0.00366711
GO:0007283	spermatogenesis	29	548	0.053	Biological Process	7.54224e-05	0.00366711
GO:0044087	regulation of cellular component biogenesis	43	959	0.045	Biological Process	7.6624e-05	0.00369573
GO:0006725	cellular aromatic compound metabolic process	202	6758	0.03	Biological Process	8.04867e-05	0.00385122
GO:0030425	dendrite	30	619	0.048	Cellular Component	0.000203541	0.0039206
GO:0044763	single-organism cellular process	373	14222	0.026	Biological Process	8.27929e-05	0.00393038
GO:1903046	meiotic cell cycle process	20	315	0.063	Biological Process	9.19612e-05	0.00433151
GO:0065008	regulation of biological quality	125	3802	0.033	Biological Process	9.58151e-05	0.00447806
GO:2000112	regulation of cellular macromolecule biosynthetic process	131	4026	0.033	Biological Process	9.66491e-05	0.00448229
GO:0005886	plasma membrane	145	4722	0.031	Cellular Component	0.0002551	0.00477112
GO:0071944	cell periphery	151	4958	0.03	Cellular Component	0.000260053	0.00477112
GO:0030054	cell junction	43	1031	0.042	Cellular Component	0.00026539	0.00477112
GO:0098793	presynapse	23	429	0.054	Cellular Component	0.000277134	0.00483427
GO:0005856	cytoskeleton	71	1978	0.036	Cellular Component	0.000280854	0.00483427
GO:0043197	dendritic spine	13	174	0.075	Cellular Component	0.000286944	0.0048362
GO:0051272	positive regulation of cellular component movement	25	449	0.056	Biological Process	0.000107201	0.00493368
GO:0044309	neuron spine	13	175	0.074	Cellular Component	0.000303405	0.00500927
GO:0045216	cell-cell junction organization	16	223	0.072	Biological Process	0.00011399	0.00520639
GO:0097060	synaptic membrane	19	325	0.058	Cellular Component	0.000322514	0.00521827
GO:0008104	protein localization	101	2940	0.034	Biological Process	0.000115189	0.00522163
GO:0046966	thyroid hormone receptor binding	6	33	0.182	Molecular Function	0.000141007	0.00546523
GO:0072358	cardiovascular system development	45	1044	0.043	Biological Process	0.000129263	0.00577279
GO:0072359	circulatory system development	45	1044	0.043	Biological Process	0.000129263	0.00577279
GO:1903670	regulation of sprouting angiogenesis	8	63	0.127	Biological Process	0.000134969	0.00598331
GO:0017137	Rab GTPase binding	14	180	0.078	Molecular Function	0.000163855	0.00613912
GO:0071407	cellular response to organic cyclic compound	30	597	0.05	Biological Process	0.000142527	0.00627222
GO:0051172	negative regulation of nitrogen compound metabolic process	83	2322	0.036	Biological Process	0.000153258	0.00669561
GO:0000801	central element	3	7	0.429	Cellular Component	0.000440826	0.00691769
GO:0042734	presynaptic membrane	9	95	0.095	Cellular Component	0.000444647	0.00691769
GO:0006807	nitrogen compound metabolic process	272	9721	0.028	Biological Process	0.000162419	0.00704478
GO:0030335	positive regulation of cell migration	23	408	0.056	Biological Process	0.000167981	0.00723398
GO:0040017	positive regulation of locomotion	26	491	0.053	Biological Process	0.000175109	0.0074702
GO:0010556	regulation of macromolecule biosynthetic process	132	4116	0.032	Biological Process	0.000175944	0.0074702
GO:1903308	regulation of chromatin modification	15	209	0.072	Biological Process	0.000184627	0.00778404
GO:0034330	cell junction organization	17	257	0.066	Biological Process	0.000188216	0.00783559
GO:1901360	organic cyclic compound metabolic process	204	6926	0.029	Biological Process	0.000188449	0.00783559
GO:0051052	regulation of DNA metabolic process	25	466	0.054	Biological Process	0.000190731	0.00787615
GO:0051427	hormone receptor binding	13	163	0.08	Molecular Function	0.000217551	0.00788799
GO:0051222	positive regulation of protein transport	20	333	0.06	Biological Process	0.000194051	0.00795873
GO:0051641	cellular localization	123	3789	0.032	Biological Process	0.000196131	0.00798969
GO:0065003	macromolecular complex assembly	76	2096	0.036	Biological Process	0.000198667	0.00803868
GO:0002040	sprouting angiogenesis	10	103	0.097	Biological Process	0.000200204	0.00804685
GO:0071310	cellular response to organic substance	83	2346	0.035	Biological Process	0.0002155	0.00852222
GO:1904951	positive regulation of establishment of protein localization	21	362	0.058	Biological Process	0.000217508	0.00852222
GO:0006915	apoptotic process	66	1759	0.038	Biological Process	0.000217529	0.00852222
GO:0022008	neurogenesis	67	1793	0.037	Biological Process	0.000217685	0.00852222
GO:0097541	axonemal basal plate	2	2	1	Cellular Component	0.000569191	0.00868821
GO:0010628	positive regulation of gene expression	72	1966	0.037	Biological Process	0.000224415	0.00872902
GO:2000026	regulation of multicellular organismal development	73	2003	0.036	Biological Process	0.000233182	0.00901188
GO:0010631	epithelial cell migration	18	287	0.063	Biological Process	0.000237576	0.00912323
GO:0044703	multi-organism reproductive process	54	1364	0.04	Biological Process	0.000239773	0.00914931
GO:0034655	nucleobase-containing compound catabolic process	28	558	0.05	Biological Process	0.000242468	0.00919394
GO:0090132	epithelium migration	18	288	0.062	Biological Process	0.000247886	0.00934064
GO:0045143	homologous chromosome segregation	8	69	0.116	Biological Process	0.000256783	0.00961297
GO:0070201	regulation of establishment of protein localization	30	618	0.049	Biological Process	0.000258302	0.00961297
GO:1903391	regulation of adherens junction organization	7	53	0.132	Biological Process	0.000276348	0.010202
GO:0044237	cellular metabolic process	290	10552	0.027	Biological Process	0.000277515	0.010202
GO:0010605	negative regulation of macromolecule metabolic process	92	2685	0.034	Biological Process	0.0002798	0.0102237
GO:0032880	regulation of protein localization	39	894	0.044	Biological Process	0.00029082	0.0105624
GO:0030182	neuron differentiation	59	1543	0.038	Biological Process	0.000301581	0.0108443
GO:2000147	positive regulation of cell motility	23	425	0.054	Biological Process	0.000302179	0.0108443
GO:1902275	regulation of chromatin organization	15	219	0.068	Biological Process	0.000306222	0.0109243
GO:1901888	regulation of cell junction assembly	8	71	0.113	Biological Process	0.000313261	0.0111097
GO:0034249	negative regulation of cellular amide metabolic process	15	220	0.068	Biological Process	0.00032151	0.0113356
GO:0072583	clathrin-mediated endocytosis	9	90	0.1	Biological Process	0.000332019	0.011638
GO:0043068	positive regulation of programmed cell death	29	599	0.048	Biological Process	0.000341168	0.0118896
GO:0009967	positive regulation of signal transduction	56	1451	0.039	Biological Process	0.000346237	0.0119871
GO:0051648	vesicle localization	19	322	0.059	Biological Process	0.000347943	0.0119871
GO:0016071	mRNA metabolic process	37	841	0.044	Biological Process	0.000354648	0.0120736
GO:0031327	negative regulation of cellular biosynthetic process	62	1654	0.037	Biological Process	0.000354935	0.0120736
GO:0033044	regulation of chromosome organization	23	430	0.053	Biological Process	0.000356461	0.0120736
GO:1901184	regulation of ERBB signaling pathway	9	91	0.099	Biological Process	0.000360715	0.0121182
GO:0012501	programmed cell death	68	1860	0.037	Biological Process	0.000361796	0.0121182
GO:0071704	organic substance metabolic process	299	10973	0.027	Biological Process	0.000364118	0.0121285
GO:0009719	response to endogenous stimulus	68	1861	0.037	Biological Process	0.000367282	0.0121667
GO:0044877	macromolecular complex binding	73	1985	0.037	Molecular Function	0.000346483	0.0121702
GO:0071383	cellular response to steroid hormone stimulus	18	298	0.06	Biological Process	0.000374433	0.0122688
GO:0090130	tissue migration	18	298	0.06	Biological Process	0.000374433	0.0122688
GO:0006198	cAMP catabolic process	4	15	0.267	Biological Process	0.000376508	0.0122701
GO:0035257	nuclear hormone receptor binding	12	150	0.08	Molecular Function	0.0003666	0.0124866
GO:0001667	ameboidal-type cell migration	22	405	0.054	Biological Process	0.000386415	0.0125253
GO:0007160	cell-matrix adhesion	13	177	0.073	Biological Process	0.000392132	0.0126426
GO:0018205	peptidyl-lysine modification	21	379	0.055	Biological Process	0.000401987	0.0128067
GO:0048699	generation of neurons	63	1696	0.037	Biological Process	0.00040307	0.0128067
GO:0065009	regulation of molecular function	100	3004	0.033	Biological Process	0.000405478	0.0128067
GO:0006355	regulation of transcription, DNA-templated	115	3556	0.032	Biological Process	0.00040572	0.0128067
GO:0007126	meiotic nuclear division	17	275	0.062	Biological Process	0.000415024	0.0130322
GO:0048854	brain morphogenesis	6	41	0.146	Biological Process	0.000430161	0.0134375
GO:0004115	3',5'-cyclic-AMP phosphodiesterase activity	4	15	0.267	Molecular Function	0.000409934	0.0135519
GO:0016574	histone ubiquitination	7	57	0.123	Biological Process	0.000436199	0.0135559
GO:0044451	nucleoplasm part	46	1195	0.038	Cellular Component	0.000918361	0.0137584
GO:0060429	epithelium development	55	1435	0.038	Biological Process	0.000464455	0.01436
GO:0031056	regulation of histone modification	12	158	0.076	Biological Process	0.000481529	0.0147838
GO:0008152	metabolic process	314	11663	0.027	Biological Process	0.000483067	0.0147838
GO:0007274	neuromuscular synaptic transmission	7	58	0.121	Biological Process	0.00048588	0.0147948
GO:1903506	regulation of nucleic acid-templated transcription	115	3574	0.032	Biological Process	0.000494846	0.0149921
GO:0006464	cellular protein modification process	126	3987	0.032	Biological Process	0.00050021	0.0150038
GO:0036211	protein modification process	126	3987	0.032	Biological Process	0.00050021	0.0150038
GO:1990907	beta-catenin-TCF complex	3	9	0.333	Cellular Component	0.00102088	0.0150162
GO:0048675	axon extension	11	137	0.08	Biological Process	0.000514209	0.0153474
GO:2001141	regulation of RNA biosynthetic process	115	3578	0.032	Biological Process	0.000516934	0.0153527
GO:0010629	negative regulation of gene expression	65	1781	0.036	Biological Process	0.000519509	0.0153535
GO:0001568	blood vessel development	29	615	0.047	Biological Process	0.000522493	0.0153664
GO:0043065	positive regulation of apoptotic process	28	586	0.048	Biological Process	0.000529369	0.0154587
GO:0032388	positive regulation of intracellular transport	17	281	0.06	Biological Process	0.00053076	0.0154587
GO:0035239	tube morphogenesis	34	767	0.044	Biological Process	0.000538049	0.0155957
GO:0009890	negative regulation of biosynthetic process	62	1681	0.037	Biological Process	0.000541621	0.0156241
GO:0001944	vasculature development	30	647	0.046	Biological Process	0.000553422	0.0158875
GO:0045934	negative regulation of nucleobase-containing compound metabolic process	58	1547	0.037	Biological Process	0.00055789	0.0158875
GO:0007010	cytoskeleton organization	52	1346	0.039	Biological Process	0.000558659	0.0158875
GO:0036334	epidermal stem cell homeostasis	2	2	1	Biological Process	0.000586853	0.0163048
GO:0040030	regulation of molecular function, epigenetic	2	2	1	Biological Process	0.000586853	0.0163048
GO:0061534	gamma-aminobutyric acid secretion, neurotransmission	2	2	1	Biological Process	0.000586853	0.0163048
GO:1904017	cellular response to Thyroglobulin triiodothyronine	2	2	1	Biological Process	0.000586853	0.0163048
GO:1904693	midbrain morphogenesis	2	2	1	Biological Process	0.000586853	0.0163048
GO:0010632	regulation of epithelial cell migration	13	185	0.07	Biological Process	0.000597298	0.0163873
GO:0007528	neuromuscular junction development	10	118	0.085	Biological Process	0.000599883	0.0163873
GO:0007162	negative regulation of cell adhesion	14	209	0.067	Biological Process	0.000601433	0.0163873
GO:0034645	cellular macromolecule biosynthetic process	161	5349	0.03	Biological Process	0.000604546	0.0163873
GO:0035295	tube development	43	1056	0.041	Biological Process	0.000606399	0.0163873
GO:0006402	mRNA catabolic process	19	337	0.056	Biological Process	0.00060825	0.0163873
GO:0009892	negative regulation of metabolic process	97	2929	0.033	Biological Process	0.00060885	0.0163873
GO:0098590	plasma membrane region	42	1075	0.039	Cellular Component	0.00115862	0.0164207
GO:0098589	membrane region	48	1277	0.038	Cellular Component	0.00117467	0.0164207
GO:0005790	smooth endoplasmic reticulum	5	34	0.147	Cellular Component	0.00119264	0.0164207
GO:0055037	recycling endosome	11	154	0.071	Cellular Component	0.00119756	0.0164207
GO:0009755	hormone-mediated signaling pathway	15	234	0.064	Biological Process	0.000615172	0.0164839
GO:0051650	establishment of vesicle localization	18	311	0.058	Biological Process	0.000620104	0.0165425
GO:0051254	positive regulation of RNA metabolic process	63	1725	0.037	Biological Process	0.000627997	0.0166793
GO:0048172	regulation of short-term neuronal synaptic plasticity	4	17	0.235	Biological Process	0.000631704	0.0167041
GO:0048514	blood vessel morphogenesis	26	535	0.049	Biological Process	0.000648278	0.0169453
GO:0007131	reciprocal meiotic recombination	8	79	0.101	Biological Process	0.000649272	0.0169453
GO:0035825	reciprocal DNA recombination	8	79	0.101	Biological Process	0.000649272	0.0169453
GO:2000113	negative regulation of cellular macromolecule biosynthetic process	57	1523	0.037	Biological Process	0.000652068	0.0169453
GO:0046872	metal ion binding	129	4015	0.032	Molecular Function	0.000530596	0.0170397
GO:0010558	negative regulation of macromolecule biosynthetic process	59	1592	0.037	Biological Process	0.000664101	0.017184
GO:0007155	cell adhesion	53	1390	0.038	Biological Process	0.000668551	0.0172252
GO:0051649	establishment of localization in cell	105	3236	0.032	Biological Process	0.000709318	0.0181978
GO:0045773	positive regulation of axon extension	6	45	0.133	Biological Process	0.000718189	0.018303
GO:0048646	anatomical structure formation involved in morphogenesis	52	1361	0.038	Biological Process	0.00071949	0.018303
GO:0048639	positive regulation of developmental growth	14	213	0.066	Biological Process	0.000724944	0.0183553
GO:0044270	cellular nitrogen compound catabolic process	29	628	0.046	Biological Process	0.000727634	0.0183553
GO:0070161	anchoring junction	16	284	0.056	Cellular Component	0.00138033	0.0186115
GO:0000280	nuclear division	28	599	0.047	Biological Process	0.000743316	0.0186727
GO:0046824	positive regulation of nucleocytoplasmic transport	8	81	0.099	Biological Process	0.00076757	0.019202
GO:0046907	intracellular transport	75	2158	0.035	Biological Process	0.000773624	0.019229
GO:0022603	regulation of anatomical structure morphogenesis	45	1134	0.04	Biological Process	0.000775028	0.019229
GO:0048477	oogenesis	19	344	0.055	Biological Process	0.00077861	0.0192387
GO:0032386	regulation of intracellular transport	25	513	0.049	Biological Process	0.000787977	0.0192913
GO:0007127	meiosis I	12	167	0.072	Biological Process	0.000789025	0.0192913
GO:0032774	RNA biosynthetic process	120	3806	0.032	Biological Process	0.000796419	0.0192913
GO:0009214	cyclic nucleotide catabolic process	4	18	0.222	Biological Process	0.00079674	0.0192913
GO:1902043	positive regulation of extrinsic apoptotic signaling pathway via death domain receptors	4	18	0.222	Biological Process	0.00079674	0.0192913
GO:0034641	cellular nitrogen compound metabolic process	209	7291	0.029	Biological Process	0.000803732	0.0193828
GO:0009968	negative regulation of signal transduction	46	1169	0.039	Biological Process	0.000807182	0.0193885
GO:0022610	biological adhesion	53	1402	0.038	Biological Process	0.000813921	0.0194727
GO:0006351	transcription, DNA-templated	119	3771	0.032	Biological Process	0.000817959	0.019492
GO:0016573	histone acetylation	12	168	0.071	Biological Process	0.000831559	0.0197381
GO:0051234	establishment of localization	161	5387	0.03	Biological Process	0.000855731	0.0202322
GO:1903651	positive regulation of cytoplasmic transport	12	169	0.071	Biological Process	0.00087599	0.0206303
GO:0035194	posttranscriptional gene silencing by RNA	10	124	0.081	Biological Process	0.00088362	0.0206571
GO:0048168	regulation of neuronal synaptic plasticity	7	64	0.109	Biological Process	0.000886476	0.0206571
GO:0050808	synapse organization	21	403	0.052	Biological Process	0.000887976	0.0206571
GO:0007166	cell surface receptor signaling pathway	85	2526	0.034	Biological Process	0.000890834	0.0206571
GO:0045893	positive regulation of transcription, DNA-templated	58	1579	0.037	Biological Process	0.000917092	0.0211845
GO:0009059	macromolecule biosynthetic process	163	5477	0.03	Biological Process	0.00095046	0.0218537
GO:0097659	nucleic acid-templated transcription	119	3786	0.031	Biological Process	0.000953314	0.0218537
GO:0040014	regulation of multicellular organism growth	9	104	0.087	Biological Process	0.000959802	0.0218689
GO:1903672	positive regulation of sprouting angiogenesis	5	32	0.156	Biological Process	0.000961232	0.0218689
GO:0018393	internal peptidyl-lysine acetylation	12	171	0.07	Biological Process	0.000970808	0.0219363
GO:0006401	RNA catabolic process	20	378	0.053	Biological Process	0.000971472	0.0219363
GO:1901889	negative regulation of cell junction assembly	4	19	0.211	Biological Process	0.00099002	0.0222718
GO:0008219	cell death	70	2002	0.035	Biological Process	0.00101195	0.0226806
GO:0045595	regulation of cell differentiation	62	1724	0.036	Biological Process	0.00102515	0.0228159
GO:0016265	death	70	2003	0.035	Biological Process	0.00102556	0.0228159
GO:0042058	regulation of epidermal growth factor receptor signaling pathway	8	85	0.094	Biological Process	0.00105606	0.0234079
GO:0100024	regulation of carbohydrate metabolic process by transcription from RNA polymerase II promoter	3	9	0.333	Biological Process	0.00106708	0.0234156
GO:1900402	regulation of carbohydrate metabolic process by regulation of transcription from RNA polymerase II promoter	3	9	0.333	Biological Process	0.00106708	0.0234156
GO:1902580	single-organism cellular localization	53	1419	0.037	Biological Process	0.00106805	0.0234156
GO:0045184	establishment of protein localization	79	2326	0.034	Biological Process	0.00107568	0.0234975
GO:0045296	cadherin binding	5	30	0.167	Molecular Function	0.000783029	0.0236382
GO:0003682	chromatin binding	28	588	0.048	Molecular Function	0.000786603	0.0236382
GO:0043169	cation binding	130	4093	0.032	Molecular Function	0.000809439	0.0236382
GO:0003723	RNA binding	51	1306	0.039	Molecular Function	0.000820186	0.0236382
GO:0023056	positive regulation of signaling	59	1625	0.036	Biological Process	0.0010926	0.0237809
GO:0046700	heterocycle catabolic process	29	645	0.045	Biological Process	0.00110042	0.023865
GO:0051893	regulation of focal adhesion assembly	6	49	0.122	Biological Process	0.00113662	0.0244738
GO:0090109	regulation of cell-substrate junction assembly	6	49	0.122	Biological Process	0.00113662	0.0244738
GO:0070727	cellular macromolecule localization	69	1977	0.035	Biological Process	0.00115874	0.0248613
GO:0034613	cellular protein localization	68	1943	0.035	Biological Process	0.0011765	0.0251529
GO:1902582	single-organism intracellular transport	66	1874	0.035	Biological Process	0.00119386	0.0254338
GO:0033043	regulation of organelle organization	50	1326	0.038	Biological Process	0.00121478	0.0257883
GO:0051049	regulation of transport	61	1703	0.036	Biological Process	0.00124456	0.0262622
GO:0006475	internal protein amino acid acetylation	12	176	0.068	Biological Process	0.00124581	0.0262622
GO:1903829	positive regulation of cellular protein localization	17	304	0.056	Biological Process	0.00126732	0.0265424
GO:0043067	regulation of programmed cell death	53	1430	0.037	Biological Process	0.00126791	0.0265424
GO:0048585	negative regulation of response to stimulus	55	1499	0.037	Biological Process	0.00128635	0.0268353
GO:0009891	positive regulation of biosynthetic process	70	2021	0.035	Biological Process	0.00130016	0.0270299
GO:0070848	response to growth factor	30	683	0.044	Biological Process	0.00130657	0.0270698
GO:0010942	positive regulation of cell death	29	653	0.044	Biological Process	0.00132716	0.0274023
GO:0033267	axon part	21	439	0.048	Cellular Component	0.00210372	0.0279002
GO:0042330	taxis	29	655	0.044	Biological Process	0.00138982	0.028598
GO:0010594	regulation of endothelial cell migration	10	132	0.076	Biological Process	0.00142477	0.0291185
GO:0016441	posttranscriptional gene silencing	10	132	0.076	Biological Process	0.00142477	0.0291185
GO:0031328	positive regulation of cellular biosynthetic process	69	1993	0.035	Biological Process	0.00142977	0.0291219
GO:0042981	regulation of apoptotic process	52	1406	0.037	Biological Process	0.00147756	0.0299859
GO:0010587	miRNA catabolic process	3	10	0.3	Biological Process	0.00149706	0.0299859
GO:0035791	platelet-derived growth factor receptor-beta signaling pathway	3	10	0.3	Biological Process	0.00149706	0.0299859
GO:1901550	regulation of endothelial cell development	3	10	0.3	Biological Process	0.00149706	0.0299859
GO:1903140	regulation of establishment of endothelial barrier	3	10	0.3	Biological Process	0.00149706	0.0299859
GO:1901342	regulation of vasculature development	16	282	0.057	Biological Process	0.00150262	0.0299977
GO:1902578	single-organism localization	151	5061	0.03	Biological Process	0.00151109	0.0300673
GO:0003676	nucleic acid binding	119	3717	0.032	Molecular Function	0.00111078	0.0312129
GO:0002831	regulation of response to biotic stimulus	11	157	0.07	Biological Process	0.0015808	0.0312799
GO:0018394	peptidyl-lysine acetylation	12	181	0.066	Biological Process	0.00158241	0.0312799
GO:0060627	regulation of vesicle-mediated transport	24	510	0.047	Biological Process	0.00159678	0.0314607
GO:0045132	meiotic chromosome segregation	9	112	0.08	Biological Process	0.00162071	0.0318282
GO:0045765	regulation of angiogenesis	15	258	0.058	Biological Process	0.00164558	0.0322117
GO:0007223	Wnt signaling pathway, calcium modulating pathway	5	36	0.139	Biological Process	0.00166216	0.0323264
GO:0097035	regulation of membrane lipid distribution	5	36	0.139	Biological Process	0.00166216	0.0323264
GO:0006473	protein acetylation	13	207	0.063	Biological Process	0.00167389	0.0324498
GO:0009887	organ morphogenesis	45	1179	0.038	Biological Process	0.00169192	0.0326943
GO:0044093	positive regulation of molecular function	58	1622	0.036	Biological Process	0.00171895	0.0331105
GO:2000298	regulation of Rho-dependent protein serine/threonine kinase activity	2	3	0.667	Biological Process	0.00173222	0.0332598
GO:0046827	positive regulation of protein export from nucleus	4	22	0.182	Biological Process	0.00176406	0.0337635
GO:0070603	SWI/SNF superfamily-type complex	7	78	0.09	Cellular Component	0.00259303	0.0338348
GO:2000738	positive regulation of stem cell differentiation	7	72	0.097	Biological Process	0.00178172	0.0339937
GO:0009725	response to hormone	41	1051	0.039	Biological Process	0.00182484	0.0347064
GO:1902531	regulation of intracellular signal transduction	59	1662	0.035	Biological Process	0.0018517	0.0351066
GO:0001707	mesoderm formation	8	93	0.086	Biological Process	0.00189032	0.0357265
GO:0008582	regulation of synaptic growth at neuromuscular junction	6	54	0.111	Biological Process	0.00189655	0.0357323
GO:0010647	positive regulation of cell communication	59	1667	0.035	Biological Process	0.00198374	0.0372585
GO:0018193	peptidyl-amino acid modification	45	1189	0.038	Biological Process	0.00199343	0.0372649
GO:0060562	epithelial tube morphogenesis	23	489	0.047	Biological Process	0.00199644	0.0372649
GO:0051026	chiasma assembly	3	11	0.273	Biological Process	0.00202158	0.0376177
GO:0003158	endothelium development	9	116	0.078	Biological Process	0.00206658	0.0382417
GO:0007416	synapse assembly	13	212	0.061	Biological Process	0.00206781	0.0382417
GO:0006935	chemotaxis	28	642	0.044	Biological Process	0.00207825	0.0382815
GO:0046058	cAMP metabolic process	7	74	0.095	Biological Process	0.0020886	0.0382815
GO:0051223	regulation of protein transport	26	581	0.045	Biological Process	0.00209343	0.0382815
GO:0030518	intracellular steroid hormone receptor signaling pathway	10	139	0.072	Biological Process	0.00209536	0.0382815
GO:0033173	calcineurin-NFAT signaling cascade	5	38	0.132	Biological Process	0.0021271	0.0386274
GO:0034661	ncRNA catabolic process	5	38	0.132	Biological Process	0.0021271	0.0386274
GO:0061458	reproductive system development	26	583	0.045	Biological Process	0.00219402	0.0397229
GO:1990138	neuron projection extension	12	189	0.063	Biological Process	0.00227447	0.0410563
GO:0031010	ISWI-type complex	3	13	0.231	Cellular Component	0.00323715	0.0411701
GO:0005784	Sec61 translocon complex	2	4	0.5	Cellular Component	0.00330786	0.0411701
GO:0071256	translocon complex	2	4	0.5	Cellular Component	0.00330786	0.0411701
GO:1903508	positive regulation of nucleic acid-templated transcription	58	1643	0.035	Biological Process	0.00229951	0.0413843
GO:0004540	ribonuclease activity	13	201	0.065	Molecular Function	0.00156774	0.0419671
GO:0070016	armadillo repeat domain binding	3	10	0.3	Molecular Function	0.00159685	0.0419671
GO:0019904	protein domain specific binding	32	738	0.043	Molecular Function	0.0016055	0.0419671
GO:0043543	protein acylation	14	241	0.058	Biological Process	0.00234003	0.0419882
GO:0002520	immune system development	36	902	0.04	Biological Process	0.00236133	0.0422447
GO:0030111	regulation of Wnt signaling pathway	16	295	0.054	Biological Process	0.00237163	0.0422953
GO:0048872	homeostasis of number of cells	15	268	0.056	Biological Process	0.00237819	0.0422953
GO:0065007	biological regulation	327	12428	0.026	Biological Process	0.00241118	0.0427558
GO:0030952	establishment or maintenance of cytoskeleton polarity	4	24	0.167	Biological Process	0.00246639	0.0435855
GO:0070647	protein modification by small protein conjugation or removal	42	1102	0.038	Biological Process	0.00247242	0.0435855
GO:0043401	steroid hormone mediated signaling pathway	12	191	0.063	Biological Process	0.00248144	0.0435876
GO:0031324	negative regulation of cellular metabolic process	84	2579	0.033	Biological Process	0.00249172	0.0435876
GO:1902680	positive regulation of RNA biosynthetic process	58	1649	0.035	Biological Process	0.00249423	0.0435876
GO:0044089	positive regulation of cellular component biogenesis	24	528	0.045	Biological Process	0.00251081	0.0437506
GO:0060828	regulation of canonical Wnt signaling pathway	13	217	0.06	Biological Process	0.00253512	0.0440468
GO:0010557	positive regulation of macromolecule biosynthetic process	65	1897	0.034	Biological Process	0.00255571	0.0442769
GO:0005548	phospholipid transporter activity	6	52	0.115	Molecular Function	0.00174391	0.0445489
GO:0048285	organelle fission	28	652	0.043	Biological Process	0.0025891	0.0447269
GO:0051446	positive regulation of meiotic cell cycle	5	40	0.125	Biological Process	0.00268028	0.0461698
GO:0051240	positive regulation of multicellular organismal process	56	1585	0.035	Biological Process	0.0026934	0.0462421
GO:0051656	establishment of organelle localization	24	531	0.045	Biological Process	0.00269982	0.0462421
GO:0010720	positive regulation of cell development	27	623	0.043	Biological Process	0.00270792	0.0462495
GO:0044447	axoneme part	5	44	0.114	Cellular Component	0.00383076	0.0464154
GO:0005794	Golgi apparatus	49	1390	0.035	Cellular Component	0.00384404	0.0464154
GO:0030097	hemopoiesis	33	813	0.041	Biological Process	0.00273739	0.0465473
GO:1904396	regulation of neuromuscular junction development	6	58	0.103	Biological Process	0.0027408	0.0465473
GO:0034968	histone lysine methylation	9	121	0.074	Biological Process	0.00275587	0.046595
GO:0034654	nucleobase-containing compound biosynthetic process	133	4433	0.03	Biological Process	0.00275907	0.046595
GO:0080134	regulation of response to stress	49	1346	0.036	Biological Process	0.00278726	0.0468576
GO:0035567	non-canonical Wnt signaling pathway	8	99	0.081	Biological Process	0.00280357	0.0468576
GO:0048332	mesoderm morphogenesis	8	99	0.081	Biological Process	0.00280357	0.0468576
GO:0010810	regulation of cell-substrate adhesion	11	169	0.065	Biological Process	0.00282125	0.0468576
GO:0043542	endothelial cell migration	11	169	0.065	Biological Process	0.00282125	0.0468576
GO:0048515	spermatid differentiation	11	169	0.065	Biological Process	0.00282125	0.0468576
GO:1903827	regulation of cellular protein localization	23	503	0.046	Biological Process	0.00284534	0.0471279
GO:0008361	regulation of cell size	13	220	0.059	Biological Process	0.00285481	0.0471552
GO:1902893	regulation of pri-miRNA transcription from RNA polymerase II promoter	4	25	0.16	Biological Process	0.00288064	0.0473521
GO:0071363	cellular response to growth factor stimulus	28	657	0.043	Biological Process	0.00288244	0.0473521
GO:0009888	tissue development	72	2158	0.033	Biological Process	0.00292226	0.0477459
GO:0000209	protein polyubiquitination	14	247	0.057	Biological Process	0.00292643	0.0477459
GO:0044802	single-organism membrane organization	41	1079	0.038	Biological Process	0.00293017	0.0477459
GO:0042127	regulation of cell proliferation	52	1454	0.036	Biological Process	0.00299283	0.0486355
GO:1901983	regulation of protein acetylation	7	79	0.089	Biological Process	0.00303501	0.0491884
GO:0009791	post-embryonic development	22	476	0.046	Biological Process	0.00306357	0.0495181
GO:0007498	mesoderm development	11	171	0.064	Biological Process	0.00308887	0.0497935
GO:0016571	histone methylation	10	147	0.068	Biological Process	0.00315107	0.050363
GO:0044765	single-organism transport	143	4836	0.03	Biological Process	0.00315187	0.050363
GO:1903706	regulation of hemopoiesis	18	360	0.05	Biological Process	0.00315242	0.050363
GO:0010941	regulation of cell death	55	1562	0.035	Biological Process	0.00316126	0.050363
GO:0044249	cellular biosynthetic process	192	6777	0.028	Biological Process	0.00316938	0.050363
GO:0045446	endothelial cell differentiation	8	101	0.079	Biological Process	0.00317432	0.050363
GO:0048584	positive regulation of response to stimulus	69	2058	0.034	Biological Process	0.00319957	0.0506305
GO:0060560	developmental growth involved in morphogenesis	15	277	0.054	Biological Process	0.00325143	0.0513165
GO:0030155	regulation of cell adhesion	26	601	0.043	Biological Process	0.00330068	0.0518388
GO:0009790	embryo development	50	1392	0.036	Biological Process	0.00330172	0.0518388
GO:0033522	histone H2A ubiquitination	4	26	0.154	Biological Process	0.00334006	0.0520588
GO:0009792	embryo development ending in birth or egg hatching	34	856	0.04	Biological Process	0.00334117	0.0520588
GO:0098813	nuclear chromosome segregation	18	362	0.05	Biological Process	0.00334164	0.0520588
GO:0001525	angiogenesis	21	450	0.047	Biological Process	0.00337398	0.0522498
GO:0002834	regulation of response to tumor cell	3	13	0.231	Biological Process	0.0033799	0.0522498
GO:0002837	regulation of immune response to tumor cell	3	13	0.231	Biological Process	0.0033799	0.0522498
GO:0007426	tracheal outgrowth, open tracheal system	2	4	0.5	Biological Process	0.0034088	0.0522944
GO:1904016	response to Thyroglobulin triiodothyronine	2	4	0.5	Biological Process	0.0034088	0.0522944
GO:2000302	positive regulation of synaptic vesicle exocytosis	2	4	0.5	Biological Process	0.0034088	0.0522944
GO:0043412	macromolecule modification	130	4343	0.03	Biological Process	0.00343833	0.0526134
GO:0035612	AP-2 adaptor complex binding	3	11	0.273	Molecular Function	0.00215546	0.0526681
GO:0045295	gamma-catenin binding	3	11	0.273	Molecular Function	0.00215546	0.0526681
GO:0023057	negative regulation of signaling	47	1293	0.036	Biological Process	0.00349328	0.0533189
GO:0090079	translation regulator activity, nucleic acid binding	4	23	0.174	Molecular Function	0.00227305	0.0543597
GO:0048534	hematopoietic or lymphoid organ development	34	860	0.04	Biological Process	0.00359236	0.0546927
GO:0051960	regulation of nervous system development	37	959	0.039	Biological Process	0.00362691	0.0550797
GO:0035091	phosphatidylinositol binding	14	236	0.059	Molecular Function	0.00236512	0.0553832
GO:0016192	vesicle-mediated transport	62	1820	0.034	Biological Process	0.00368344	0.0557976
GO:0036464	cytoplasmic ribonucleoprotein granule	12	210	0.057	Cellular Component	0.00471898	0.0561419
GO:0070887	cellular response to chemical stimulus	91	2876	0.032	Biological Process	0.00375118	0.0566814
GO:0038127	ERBB signaling pathway	10	151	0.066	Biological Process	0.0038183	0.0574086
GO:0006886	intracellular protein transport	46	1265	0.036	Biological Process	0.0038244	0.0574086
GO:0035065	regulation of histone acetylation	6	62	0.097	Biological Process	0.00383929	0.0574086
GO:0007289	spermatid nucleus differentiation	4	27	0.148	Biological Process	0.00384692	0.0574086
GO:0032878	regulation of establishment or maintenance of cell polarity	4	27	0.148	Biological Process	0.00384692	0.0574086
GO:0044798	nuclear transcription factor complex	12	211	0.057	Cellular Component	0.00489902	0.0574393
GO:0004674	protein serine/threonine kinase activity	23	488	0.047	Molecular Function	0.00257489	0.0590648
GO:0031589	cell-substrate adhesion	15	283	0.053	Biological Process	0.0039685	0.0590768
GO:0048608	reproductive structure development	25	579	0.043	Biological Process	0.00402316	0.0597429
GO:0051253	negative regulation of RNA metabolic process	49	1372	0.036	Biological Process	0.0040498	0.0599908
GO:0060218	hematopoietic stem cell differentiation	5	44	0.114	Biological Process	0.00408769	0.0604037
GO:0003824	catalytic activity	200	6922	0.029	Molecular Function	0.00270995	0.0609198
GO:0000785	chromatin	26	633	0.041	Cellular Component	0.00529282	0.0611699
GO:0051093	negative regulation of developmental process	36	934	0.039	Biological Process	0.00415817	0.0611868
GO:0031503	protein complex localization	14	257	0.054	Biological Process	0.00416852	0.0611868
GO:0007009	plasma membrane organization	17	341	0.05	Biological Process	0.00417614	0.0611868
GO:0080135	regulation of cellular response to stress	31	771	0.04	Biological Process	0.00418441	0.0611868
GO:0046822	regulation of nucleocytoplasmic transport	10	153	0.065	Biological Process	0.00419143	0.0611868
GO:0002418	immune response to tumor cell	3	14	0.214	Biological Process	0.00422493	0.0613786
GO:0030951	establishment or maintenance of microtubule cytoskeleton polarity	3	14	0.214	Biological Process	0.00422493	0.0613786
GO:0016586	RSC complex	2	5	0.4	Cellular Component	0.00542608	0.0618267
GO:2000736	regulation of stem cell differentiation	11	179	0.061	Biological Process	0.00437048	0.0633404
GO:0001650	fibrillar center	8	113	0.071	Cellular Component	0.00572577	0.063563
GO:0005912	adherens junction	14	271	0.052	Cellular Component	0.00578776	0.063563
GO:0000228	nuclear chromosome	28	703	0.04	Cellular Component	0.00585914	0.063563
GO:0044459	plasma membrane part	83	2668	0.031	Cellular Component	0.00593167	0.063563
GO:0098839	postsynaptic density membrane	3	16	0.188	Cellular Component	0.00601051	0.063563
GO:0099568	cytoplasmic region	22	513	0.043	Cellular Component	0.00612745	0.063563
GO:0005874	microtubule	18	390	0.046	Cellular Component	0.00612844	0.063563
GO:0010586	miRNA metabolic process	4	28	0.143	Biological Process	0.0044034	0.0636646
GO:0050789	regulation of biological process	314	11935	0.026	Biological Process	0.00447949	0.0642649
GO:0008625	extrinsic apoptotic signaling pathway via death domain receptors	6	64	0.094	Biological Process	0.00449707	0.0642649
GO:0051124	synaptic growth at neuromuscular junction	6	64	0.094	Biological Process	0.00449707	0.0642649
GO:0006897	endocytosis	27	647	0.042	Biological Process	0.00450663	0.0642649
GO:0010564	regulation of cell cycle process	31	775	0.04	Biological Process	0.00450856	0.0642649
GO:0061014	positive regulation of mRNA catabolic process	5	45	0.111	Biological Process	0.00450888	0.0642649
GO:0044271	cellular nitrogen compound biosynthetic process	160	5548	0.029	Biological Process	0.00452317	0.0643165
GO:0005102	receptor binding	54	1488	0.036	Molecular Function	0.00292831	0.0645377
GO:0019722	calcium-mediated signaling	11	180	0.061	Biological Process	0.00455668	0.0645459
GO:0048737	imaginal disc-derived appendage development	7	85	0.082	Biological Process	0.00456823	0.0645459
GO:0010648	negative regulation of cell communication	47	1312	0.036	Biological Process	0.00459227	0.0645459
GO:0031047	gene silencing by RNA	10	155	0.065	Biological Process	0.00459279	0.0645459
GO:0051129	negative regulation of cellular component organization	31	776	0.04	Biological Process	0.00459283	0.0645459
GO:0007268	synaptic transmission	29	712	0.041	Biological Process	0.00462941	0.0648087
GO:0006461	protein complex assembly	58	1697	0.034	Biological Process	0.00464378	0.0648087
GO:0070271	protein complex biogenesis	58	1697	0.034	Biological Process	0.00464378	0.0648087
GO:0008283	cell proliferation	63	1875	0.034	Biological Process	0.00465642	0.0648349
GO:2001236	regulation of extrinsic apoptotic signaling pathway	9	131	0.069	Biological Process	0.00467282	0.0649134
GO:0099537	trans-synaptic signaling	29	713	0.041	Biological Process	0.00471965	0.0654132
GO:0045211	postsynaptic membrane	13	246	0.053	Cellular Component	0.00639972	0.0655364
GO:0043025	neuronal cell body	25	611	0.041	Cellular Component	0.00648486	0.0655782
GO:0017148	negative regulation of translation	12	207	0.058	Biological Process	0.00475045	0.0656892
GO:0004114	3',5'-cyclic-nucleotide phosphodiesterase activity	4	25	0.16	Molecular Function	0.0031228	0.0666897
GO:1902936	phosphatidylinositol bisphosphate binding	8	99	0.081	Molecular Function	0.00321276	0.0666897
GO:0005096	GTPase activator activity	15	271	0.055	Molecular Function	0.00325968	0.0666897
GO:0018024	histone-lysine N-methyltransferase activity	6	59	0.102	Molecular Function	0.00333845	0.0666897
GO:0050839	cell adhesion molecule binding	12	194	0.062	Molecular Function	0.00337616	0.0666897
GO:0019902	phosphatase binding	12	195	0.062	Molecular Function	0.00351934	0.0666897
GO:0042799	histone methyltransferase activity (H4-K20 specific)	2	4	0.5	Molecular Function	0.00356291	0.0666897
GO:0003729	mRNA binding	16	301	0.053	Molecular Function	0.00359607	0.0666897
GO:0044822	poly(A) RNA binding	16	301	0.053	Molecular Function	0.00359607	0.0666897
GO:0016922	ligand-dependent nuclear receptor binding	4	26	0.154	Molecular Function	0.00361928	0.0666897
GO:0005930	axoneme	8	116	0.069	Cellular Component	0.0066859	0.0667765
GO:0016049	cell growth	24	557	0.043	Biological Process	0.00490398	0.0671604
GO:0099536	synaptic signaling	29	715	0.041	Biological Process	0.00490457	0.0671604
GO:0007173	epidermal growth factor receptor signaling pathway	9	132	0.068	Biological Process	0.00491048	0.0671604
GO:0048707	instar larval or pupal morphogenesis	9	132	0.068	Biological Process	0.00491048	0.0671604
GO:0010770	positive regulation of cell morphogenesis involved in differentiation	12	208	0.058	Biological Process	0.00493432	0.0671604
GO:0010033	response to organic substance	94	3016	0.031	Biological Process	0.00493726	0.0671604
GO:0002682	regulation of immune system process	43	1180	0.036	Biological Process	0.00493933	0.0671604
GO:0009057	macromolecule catabolic process	54	1561	0.035	Biological Process	0.00494596	0.0671604
GO:0014070	response to organic cyclic compound	39	1045	0.037	Biological Process	0.00497367	0.0673849
GO:0060216	definitive hemopoiesis	4	29	0.138	Biological Process	0.00501168	0.0676839
GO:0019438	aromatic compound biosynthetic process	139	4738	0.029	Biological Process	0.00503242	0.0676839
GO:0044267	cellular protein metabolic process	152	5247	0.029	Biological Process	0.00504375	0.0676839
GO:0007560	imaginal disc morphogenesis	8	109	0.073	Biological Process	0.00505187	0.0676839
GO:0072091	regulation of stem cell proliferation	8	109	0.073	Biological Process	0.00505187	0.0676839
GO:0051336	regulation of hydrolase activity	42	1148	0.037	Biological Process	0.00509179	0.06802
GO:0048588	developmental cell growth	14	263	0.053	Biological Process	0.00509953	0.06802
GO:0019827	stem cell population maintenance	11	183	0.06	Biological Process	0.00515337	0.0684783
GO:0016584	nucleosome positioning	3	15	0.2	Biological Process	0.00518704	0.0684783
GO:2000615	regulation of histone H3-K9 acetylation	3	15	0.2	Biological Process	0.00518704	0.0684783
GO:0031016	pancreas development	7	87	0.08	Biological Process	0.00519068	0.0684783
GO:1901532	regulation of hematopoietic progenitor cell differentiation	7	87	0.08	Biological Process	0.00519068	0.0684783
GO:0007045	cell-substrate adherens junction assembly	6	66	0.091	Biological Process	0.00523436	0.0687537
GO:0048041	focal adhesion assembly	6	66	0.091	Biological Process	0.00523436	0.0687537
GO:0097014	ciliary plasm	8	117	0.068	Cellular Component	0.00703156	0.0693724
GO:1901576	organic substance biosynthetic process	192	6848	0.028	Biological Process	0.00532602	0.0696945
GO:0042060	wound healing	22	499	0.044	Biological Process	0.0053291	0.0696945
GO:0035145	exon-exon junction complex	3	17	0.176	Cellular Component	0.00717068	0.0698925
GO:0018022	peptidyl-lysine methylation	9	134	0.067	Biological Process	0.00541389	0.0703808
GO:1901701	cellular response to oxygen-containing compound	38	1017	0.037	Biological Process	0.00543279	0.0703808
GO:1902041	regulation of extrinsic apoptotic signaling pathway via death domain receptors	5	47	0.106	Biological Process	0.00544232	0.0703808
GO:0060070	canonical Wnt signaling pathway	14	265	0.053	Biological Process	0.00544473	0.0703808
GO:0009886	post-embryonic morphogenesis	10	159	0.063	Biological Process	0.0054859	0.0703808
GO:0098727	maintenance of cell number	11	185	0.059	Biological Process	0.00558434	0.0703808
GO:0007295	growth of a germarium-derived egg chamber	2	5	0.4	Biological Process	0.00559028	0.0703808
GO:0008103	oocyte microtubule cytoskeleton polarization	2	5	0.4	Biological Process	0.00559028	0.0703808
GO:0021764	amygdala development	2	5	0.4	Biological Process	0.00559028	0.0703808
GO:0035509	negative regulation of myosin-light-chain-phosphatase activity	2	5	0.4	Biological Process	0.00559028	0.0703808
GO:0061038	uterus morphogenesis	2	5	0.4	Biological Process	0.00559028	0.0703808
GO:0061535	glutamate secretion, neurotransmission	2	5	0.4	Biological Process	0.00559028	0.0703808
GO:0070106	interleukin-27-mediated signaling pathway	2	5	0.4	Biological Process	0.00559028	0.0703808
GO:0070757	interleukin-35-mediated signaling pathway	2	5	0.4	Biological Process	0.00559028	0.0703808
GO:1901995	positive regulation of meiotic cell cycle phase transition	2	5	0.4	Biological Process	0.00559028	0.0703808
GO:1903347	negative regulation of bicellular tight junction assembly	2	5	0.4	Biological Process	0.00559028	0.0703808
GO:2000586	regulation of platelet-derived growth factor receptor-beta signaling pathway	2	5	0.4	Biological Process	0.00559028	0.0703808
GO:0015031	protein transport	72	2216	0.032	Biological Process	0.0055917	0.0703808
GO:0000245	spliceosomal complex assembly	6	67	0.09	Biological Process	0.0056345	0.0707716
GO:0051050	positive regulation of transport	34	886	0.038	Biological Process	0.00565085	0.0708294
GO:0070884	regulation of calcineurin-NFAT signaling cascade	4	30	0.133	Biological Process	0.00567381	0.0708475
GO:0007552	metamorphosis	9	135	0.067	Biological Process	0.00568011	0.0708475
GO:0044238	primary metabolic process	282	10588	0.027	Biological Process	0.00568754	0.0708475
GO:0002165	instar larval or pupal development	10	160	0.062	Biological Process	0.00572909	0.0710714
GO:0007286	spermatid development	10	160	0.062	Biological Process	0.00572909	0.0710714
GO:0044297	cell body	27	683	0.04	Cellular Component	0.00742596	0.071519
GO:0000795	synaptonemal complex	4	33	0.121	Cellular Component	0.00759103	0.0715192
GO:0044853	plasma membrane raft	7	95	0.074	Cellular Component	0.00769267	0.0715192
GO:0035097	histone methyltransferase complex	6	73	0.082	Cellular Component	0.00793104	0.0715192
GO:0016604	nuclear body	27	687	0.039	Cellular Component	0.00799261	0.0715192
GO:0016610	nitrogenase complex	2	6	0.333	Cellular Component	0.00801089	0.0715192
GO:0016612	molybdenum-iron nitrogenase complex	2	6	0.333	Cellular Component	0.00801089	0.0715192
GO:0035770	ribonucleoprotein granule	12	225	0.053	Cellular Component	0.0080448	0.0715192
GO:0030099	myeloid cell differentiation	18	382	0.047	Biological Process	0.00580766	0.0716358
GO:0072089	stem cell proliferation	11	186	0.059	Biological Process	0.00581023	0.0716358
GO:0097191	extrinsic apoptotic signaling pathway	11	186	0.059	Biological Process	0.00581023	0.0716358
GO:0015833	peptide transport	59	1752	0.034	Biological Process	0.00588632	0.0724258
GO:0051640	organelle localization	29	725	0.04	Biological Process	0.00592312	0.0726993
GO:0007019	microtubule depolymerization	5	48	0.104	Biological Process	0.00595678	0.0726993
GO:0051932	synaptic transmission, GABAergic	5	48	0.104	Biological Process	0.00595678	0.0726993
GO:0070936	protein K48-linked ubiquitination	5	48	0.104	Biological Process	0.00595678	0.0726993
GO:0018130	heterocycle biosynthetic process	140	4799	0.029	Biological Process	0.00598016	0.0728372
GO:0007507	heart development	25	598	0.042	Biological Process	0.00602287	0.0732094
GO:0019932	second-messenger-mediated signaling	16	325	0.049	Biological Process	0.00603669	0.0732298
GO:0007062	sister chromatid cohesion	6	68	0.088	Biological Process	0.00605653	0.0732821
GO:0051345	positive regulation of hydrolase activity	28	694	0.04	Biological Process	0.00606531	0.0732821
GO:0060284	regulation of cell development	39	1058	0.037	Biological Process	0.00608096	0.0733242
GO:0030132	clathrin coat of coated pit	3	18	0.167	Cellular Component	0.00845432	0.0737979
GO:0005871	kinesin complex	5	53	0.094	Cellular Component	0.00850344	0.0737979
GO:0044454	nuclear chromosome part	26	658	0.04	Cellular Component	0.00857478	0.0737979
GO:0007420	brain development	31	792	0.039	Biological Process	0.00613316	0.0738061
GO:0030522	intracellular receptor signaling pathway	14	269	0.052	Biological Process	0.00619156	0.0743604
GO:0007044	cell-substrate junction assembly	7	90	0.078	Biological Process	0.006241	0.0748051
GO:0030426	growth cone	11	200	0.055	Cellular Component	0.00879307	0.0748799
GO:0070102	interleukin-6-mediated signaling pathway	3	16	0.188	Biological Process	0.0062704	0.0750085
GO:0035198	miRNA binding	4	27	0.148	Molecular Function	0.00416672	0.0755385
GO:0071396	cellular response to lipid	24	569	0.042	Biological Process	0.00634126	0.0757058
GO:0061024	membrane organization	44	1232	0.036	Biological Process	0.00637491	0.0758586
GO:0051491	positive regulation of filopodium assembly	4	31	0.129	Biological Process	0.0063918	0.0758586
GO:1902036	regulation of hematopoietic stem cell differentiation	4	31	0.129	Biological Process	0.0063918	0.0758586
GO:0019903	protein phosphatase binding	10	150	0.067	Molecular Function	0.00425914	0.0759884
GO:0009058	biosynthetic process	194	6957	0.028	Biological Process	0.00649162	0.0764441
GO:0015914	phospholipid transport	6	69	0.087	Biological Process	0.00650112	0.0764441
GO:0043967	histone H4 acetylation	6	69	0.087	Biological Process	0.00650112	0.0764441
GO:0007143	female meiotic division	5	49	0.102	Biological Process	0.00650453	0.0764441
GO:2001238	positive regulation of extrinsic apoptotic signaling pathway	5	49	0.102	Biological Process	0.00650453	0.0764441
GO:0006810	transport	152	5281	0.029	Biological Process	0.00652011	0.0764781
GO:0030427	site of polarized growth	12	229	0.052	Cellular Component	0.00918553	0.0766632
GO:0048786	presynaptic active zone	5	54	0.093	Cellular Component	0.009192	0.0766632
GO:0007163	establishment or maintenance of cell polarity	14	271	0.052	Biological Process	0.0065946	0.0770729
GO:0010634	positive regulation of epithelial cell migration	8	114	0.07	Biological Process	0.00659639	0.0770729
GO:0051094	positive regulation of developmental process	48	1374	0.035	Biological Process	0.0066712	0.0777962
GO:0098687	chromosomal region	19	439	0.043	Cellular Component	0.00953886	0.0787443
GO:0006259	DNA metabolic process	59	1764	0.033	Biological Process	0.00678035	0.0789165
GO:0016307	phosphatidylinositol phosphate kinase activity	3	14	0.214	Molecular Function	0.00449919	0.079017
GO:0031644	regulation of neurological system process	8	115	0.07	Biological Process	0.00694401	0.080336
GO:0048513	animal organ development	107	3545	0.03	Biological Process	0.00696578	0.080336
GO:0036465	synaptic vesicle recycling	6	70	0.086	Biological Process	0.00696894	0.080336
GO:0043966	histone H3 acetylation	6	70	0.086	Biological Process	0.00696894	0.080336
GO:2000756	regulation of peptidyl-lysine acetylation	6	70	0.086	Biological Process	0.00696894	0.080336
GO:0016055	Wnt signaling pathway	20	450	0.044	Biological Process	0.00706853	0.0813286
GO:0048016	inositol phosphate-mediated signaling	5	50	0.1	Biological Process	0.00708663	0.0813815
GO:0090087	regulation of peptide transport	24	575	0.042	Biological Process	0.00718117	0.0823104
GO:0006302	double-strand break repair	13	246	0.053	Biological Process	0.00723971	0.082824
GO:0000122	negative regulation of transcription from RNA polymerase II promoter	31	802	0.039	Biological Process	0.00729978	0.0831954
GO:0098609	cell-cell adhesion	31	802	0.039	Biological Process	0.00729978	0.0831954
GO:0044265	cellular macromolecule catabolic process	44	1243	0.035	Biological Process	0.00742417	0.0843509
GO:0009314	response to radiation	22	514	0.043	Biological Process	0.00744892	0.0843509
GO:0007265	Ras protein signal transduction	17	362	0.047	Biological Process	0.00746891	0.0843509
GO:0072578	neurotransmitter-gated ion channel clustering	3	17	0.176	Biological Process	0.0074787	0.0843509
GO:2000810	regulation of bicellular tight junction assembly	3	17	0.176	Biological Process	0.0074787	0.0843509
GO:0042592	homeostatic process	57	1701	0.034	Biological Process	0.00748511	0.0843509
GO:0009894	regulation of catabolic process	33	870	0.038	Biological Process	0.00751874	0.0845718
GO:0045944	positive regulation of transcription from RNA polymerase II promoter	41	1141	0.036	Biological Process	0.00756725	0.084959
GO:0030307	positive regulation of cell growth	10	167	0.06	Biological Process	0.00767553	0.0859646
GO:0048736	appendage development	14	276	0.051	Biological Process	0.00769441	0.0859646
GO:0048193	Golgi vesicle transport	18	393	0.046	Biological Process	0.0076996	0.0859646
GO:0050767	regulation of neurogenesis	32	839	0.038	Biological Process	0.00780142	0.08678
GO:0060322	head development	32	839	0.038	Biological Process	0.00780142	0.08678
GO:0051054	positive regulation of DNA metabolic process	12	221	0.054	Biological Process	0.00788245	0.087324
GO:0002244	hematopoietic progenitor cell differentiation	11	194	0.057	Biological Process	0.00788712	0.087324
GO:0031346	positive regulation of cell projection organization	18	394	0.046	Biological Process	0.00789377	0.087324
GO:0019900	kinase binding	29	701	0.041	Molecular Function	0.00507724	0.0874108
GO:0035258	steroid hormone receptor binding	7	85	0.082	Molecular Function	0.00515365	0.0874108
GO:0017048	Rho GTPase binding	10	155	0.065	Molecular Function	0.00535864	0.0874108
GO:0030507	spectrin binding	4	29	0.138	Molecular Function	0.00542366	0.0874108
GO:0000900	translation repressor activity, nucleic acid binding	3	15	0.2	Molecular Function	0.0055215	0.0874108
GO:0005001	transmembrane receptor protein tyrosine phosphatase activity	3	15	0.2	Molecular Function	0.0055215	0.0874108
GO:0019198	transmembrane receptor protein phosphatase activity	3	15	0.2	Molecular Function	0.0055215	0.0874108
GO:0030036	actin cytoskeleton organization	26	644	0.04	Biological Process	0.00796565	0.0878878
GO:0009154	purine ribonucleotide catabolic process	4	33	0.121	Biological Process	0.00800305	0.0878878
GO:0016339	calcium-dependent cell-cell adhesion via plasma membrane cell adhesion molecules	4	33	0.121	Biological Process	0.00800305	0.0878878
GO:0061614	pri-miRNA transcription from RNA polymerase II promoter	4	33	0.121	Biological Process	0.00800305	0.0878878
GO:0007264	small GTPase mediated signal transduction	21	487	0.043	Biological Process	0.00814439	0.0880477
GO:0051704	multi-organism process	89	2883	0.031	Biological Process	0.00816893	0.0880477
GO:0048167	regulation of synaptic plasticity	11	195	0.056	Biological Process	0.00818279	0.0880477
GO:0019439	aromatic compound catabolic process	29	743	0.039	Biological Process	0.00820197	0.0880477
GO:0003186	tricuspid valve morphogenesis	2	6	0.333	Biological Process	0.00825127	0.0880477
GO:0007023	post-chaperonin tubulin folding pathway	2	6	0.333	Biological Process	0.00825127	0.0880477
GO:0007290	spermatid nucleus elongation	2	6	0.333	Biological Process	0.00825127	0.0880477
GO:0030538	embryonic genitalia morphogenesis	2	6	0.333	Biological Process	0.00825127	0.0880477
GO:0036015	response to interleukin-3	2	6	0.333	Biological Process	0.00825127	0.0880477
GO:0036016	cellular response to interleukin-3	2	6	0.333	Biological Process	0.00825127	0.0880477
GO:0044821	meiotic telomere tethering at nuclear periphery	2	6	0.333	Biological Process	0.00825127	0.0880477
GO:0060318	definitive erythrocyte differentiation	2	6	0.333	Biological Process	0.00825127	0.0880477
GO:0070197	meiotic attachment of telomere to nuclear envelope	2	6	0.333	Biological Process	0.00825127	0.0880477
GO:2000158	positive regulation of ubiquitin-specific protease activity	2	6	0.333	Biological Process	0.00825127	0.0880477
GO:2000346	negative regulation of hepatocyte proliferation	2	6	0.333	Biological Process	0.00825127	0.0880477
GO:2000618	regulation of histone H4-K16 acetylation	2	6	0.333	Biological Process	0.00825127	0.0880477
GO:0000186	activation of MAPKK activity	5	52	0.096	Biological Process	0.00835811	0.0887166
GO:0046580	negative regulation of Ras protein signal transduction	5	52	0.096	Biological Process	0.00835811	0.0887166
GO:0048008	platelet-derived growth factor receptor signaling pathway	5	52	0.096	Biological Process	0.00835811	0.0887166
GO:0043565	sequence-specific DNA binding	44	1198	0.037	Molecular Function	0.00578129	0.0887176
GO:0035005	1-phosphatidylinositol-4-phosphate 3-kinase activity	2	5	0.4	Molecular Function	0.00584084	0.0887176
GO:0098821	BMP receptor activity	2	5	0.4	Molecular Function	0.00584084	0.0887176
GO:1990778	protein localization to cell periphery	14	279	0.05	Biological Process	0.00842123	0.0892295
GO:0048563	post-embryonic organ morphogenesis	8	119	0.067	Biological Process	0.00847445	0.0896068
GO:0060341	regulation of cellular localization	44	1253	0.035	Biological Process	0.00850086	0.0896068
GO:0001701	in utero embryonic development	17	367	0.046	Biological Process	0.00850142	0.0896068
GO:0031344	regulation of cell projection organization	27	680	0.04	Biological Process	0.0085348	0.0898016
GO:0001704	formation of primary germ layer	9	144	0.062	Biological Process	0.00855555	0.0898631
GO:0015631	tubulin binding	18	375	0.048	Molecular Function	0.0060303	0.0903742
GO:0042886	amide transport	59	1785	0.033	Biological Process	0.0086243	0.0904276
GO:0006479	protein methylation	12	224	0.054	Biological Process	0.00872711	0.0908481
GO:0008213	protein alkylation	12	224	0.054	Biological Process	0.00872711	0.0908481
GO:0031532	actin cytoskeleton reorganization	7	96	0.073	Biological Process	0.00880618	0.0908481
GO:0010452	histone H3-K36 methylation	3	18	0.167	Biological Process	0.00881509	0.0908481
GO:0039694	viral RNA genome replication	3	18	0.167	Biological Process	0.00881509	0.0908481
GO:0039703	RNA replication	3	18	0.167	Biological Process	0.00881509	0.0908481
GO:0045886	negative regulation of synaptic growth at neuromuscular junction	3	18	0.167	Biological Process	0.00881509	0.0908481
GO:0048268	clathrin coat assembly	3	18	0.167	Biological Process	0.00881509	0.0908481
GO:0051043	regulation of membrane protein ectodomain proteolysis	3	18	0.167	Biological Process	0.00881509	0.0908481
GO:1902895	positive regulation of pri-miRNA transcription from RNA polymerase II promoter	3	18	0.167	Biological Process	0.00881509	0.0908481
GO:1902679	negative regulation of RNA biosynthetic process	45	1291	0.035	Biological Process	0.00886827	0.0912403
GO:0031234	extrinsic component of cytoplasmic side of plasma membrane	7	102	0.069	Cellular Component	0.0111684	0.0912651
GO:0031114	regulation of microtubule depolymerization	4	34	0.118	Biological Process	0.00889993	0.09141
GO:0007369	gastrulation	13	253	0.051	Biological Process	0.00905182	0.092812
GO:0033143	regulation of intracellular steroid hormone receptor signaling pathway	6	74	0.081	Biological Process	0.00908573	0.0930014
GO:1901361	organic cyclic compound catabolic process	29	750	0.039	Biological Process	0.00926473	0.094673
GO:0043085	positive regulation of catalytic activity	45	1295	0.035	Biological Process	0.00934424	0.0951944
GO:1901564	organonitrogen compound metabolic process	162	5727	0.028	Biological Process	0.00935377	0.0951944
GO:0016458	gene silencing	16	341	0.047	Biological Process	0.00936312	0.0951944
GO:0090575	RNA polymerase II transcription factor complex	10	181	0.055	Cellular Component	0.011835	0.0954861
GO:1990904	ribonucleoprotein complex	37	1052	0.035	Cellular Component	0.011921	0.0954861
GO:0005637	nuclear inner membrane	5	58	0.086	Cellular Component	0.0123303	0.0977958
GO:0007444	imaginal disc development	10	173	0.058	Biological Process	0.00971917	0.0985423
GO:2000058	regulation of protein ubiquitination involved in ubiquitin-dependent protein catabolic process	9	147	0.061	Biological Process	0.00972511	0.0985423
GO:0038095	Fc-epsilon receptor signaling pathway	5	54	0.093	Biological Process	0.00977943	0.0989265
GO:0009261	ribonucleotide catabolic process	4	35	0.114	Biological Process	0.00985992	0.0992412
GO:0045601	regulation of endothelial cell differentiation	4	35	0.114	Biological Process	0.00985992	0.0992412
GO:0061028	establishment of endothelial barrier	4	35	0.114	Biological Process	0.00985992	0.0992412
GO:0032838	cell projection cytoplasm	10	183	0.055	Cellular Component	0.0127093	0.0998233
GO:0016023	cytoplasmic, membrane-bounded vesicle	43	1270	0.034	Cellular Component	0.0129352	0.100621
GO:0048598	embryonic morphogenesis	29	755	0.038	Biological Process	0.0100912	0.101221
GO:2001235	positive regulation of apoptotic signaling pathway	10	174	0.057	Biological Process	0.0100967	0.101221
GO:0007548	sex differentiation	17	374	0.045	Biological Process	0.0101361	0.101221
GO:0007270	neuron-neuron synaptic transmission	9	148	0.061	Biological Process	0.0101406	0.101221
GO:0042787	protein ubiquitination involved in ubiquitin-dependent protein catabolic process	9	148	0.061	Biological Process	0.0101406	0.101221
GO:0016740	transferase activity	98	3131	0.031	Molecular Function	0.00685239	0.101343
GO:0090068	positive regulation of cell cycle process	15	315	0.048	Biological Process	0.0102803	0.101474
GO:0002347	response to tumor cell	3	19	0.158	Biological Process	0.0102823	0.101474
GO:0043970	histone H3-K9 acetylation	3	19	0.158	Biological Process	0.0102823	0.101474
GO:0043984	histone H4-K16 acetylation	3	19	0.158	Biological Process	0.0102823	0.101474
GO:0090050	positive regulation of cell migration involved in sprouting angiogenesis	3	19	0.158	Biological Process	0.0102823	0.101474
GO:1904397	negative regulation of neuromuscular junction development	3	19	0.158	Biological Process	0.0102823	0.101474
GO:0031060	regulation of histone methylation	6	76	0.079	Biological Process	0.0103005	0.101474
GO:0090630	activation of GTPase activity	6	76	0.079	Biological Process	0.0103005	0.101474
GO:2000060	positive regulation of protein ubiquitination involved in ubiquitin-dependent protein catabolic process	7	99	0.071	Biological Process	0.0103454	0.101749
GO:1902532	negative regulation of intracellular signal transduction	22	530	0.042	Biological Process	0.0104247	0.102363
GO:0002119	nematode larval development	9	149	0.06	Biological Process	0.0105693	0.103613
GO:0008047	enzyme activator activity	22	501	0.044	Molecular Function	0.00717675	0.104129
GO:0042054	histone methyltransferase activity	6	69	0.087	Molecular Function	0.00722632	0.104129
GO:0008134	transcription factor binding	29	721	0.04	Molecular Function	0.00740911	0.104129
GO:0016874	ligase activity	16	325	0.049	Molecular Function	0.00741133	0.104129
GO:0019901	protein kinase binding	26	627	0.041	Molecular Function	0.00754179	0.104654
GO:0021761	limbic system development	8	124	0.065	Biological Process	0.0107269	0.104988
GO:0005844	polysome	6	82	0.073	Cellular Component	0.0136591	0.10524
GO:0048873	homeostasis of number of cells within a tissue	4	36	0.111	Biological Process	0.0108846	0.105841
GO:0090049	regulation of cell migration involved in sprouting angiogenesis	4	36	0.111	Biological Process	0.0108846	0.105841
GO:2000369	regulation of clathrin-mediated endocytosis	4	36	0.111	Biological Process	0.0108846	0.105841
GO:0030516	regulation of axon extension	7	100	0.07	Biological Process	0.0108994	0.105841
GO:0034622	cellular macromolecular complex assembly	43	1237	0.035	Biological Process	0.0109019	0.105841
GO:0005546	phosphatidylinositol-4,5-bisphosphate binding	6	70	0.086	Molecular Function	0.00774287	0.106134
GO:0004012	phospholipid-translocating ATPase activity	3	17	0.176	Molecular Function	0.00795448	0.107629
GO:0008997	ribonuclease R activity	2	6	0.333	Molecular Function	0.00861795	0.107629
GO:0009374	biotin binding	2	6	0.333	Molecular Function	0.00861795	0.107629
GO:0016163	nitrogenase activity	2	6	0.333	Molecular Function	0.00861795	0.107629
GO:0016732	oxidoreductase activity, acting on iron-sulfur proteins as donors, dinitrogen as acceptor	2	6	0.333	Molecular Function	0.00861795	0.107629
GO:0035800	deubiquitinase activator activity	2	6	0.333	Molecular Function	0.00861795	0.107629
GO:0045322	unmethylated CpG binding	2	6	0.333	Molecular Function	0.00861795	0.107629
GO:0046975	histone methyltransferase activity (H3-K36 specific)	2	6	0.333	Molecular Function	0.00861795	0.107629
GO:0016279	protein-lysine N-methyltransferase activity	6	72	0.083	Molecular Function	0.0088549	0.107738
GO:0016887	ATPase activity	29	731	0.04	Molecular Function	0.00887313	0.107738
GO:0030695	GTPase regulator activity	15	303	0.05	Molecular Function	0.00891424	0.107738
GO:0043632	modification-dependent macromolecule catabolic process	29	761	0.038	Biological Process	0.0111617	0.107758
GO:0022604	regulation of cell morphogenesis	25	630	0.04	Biological Process	0.0112182	0.107758
GO:0045637	regulation of myeloid cell differentiation	11	204	0.054	Biological Process	0.0112473	0.107758
GO:0001885	endothelial cell development	5	56	0.089	Biological Process	0.0113585	0.107758
GO:0003175	tricuspid valve development	2	7	0.286	Biological Process	0.0113674	0.107758
GO:0006610	ribosomal protein import into nucleus	2	7	0.286	Biological Process	0.0113674	0.107758
GO:0035507	regulation of myosin-light-chain-phosphatase activity	2	7	0.286	Biological Process	0.0113674	0.107758
GO:0035947	regulation of gluconeogenesis by regulation of transcription from RNA polymerase II promoter	2	7	0.286	Biological Process	0.0113674	0.107758
GO:0046007	negative regulation of activated T cell proliferation	2	7	0.286	Biological Process	0.0113674	0.107758
GO:0048842	positive regulation of axon extension involved in axon guidance	2	7	0.286	Biological Process	0.0113674	0.107758
GO:0051045	negative regulation of membrane protein ectodomain proteolysis	2	7	0.286	Biological Process	0.0113674	0.107758
GO:0070417	cellular response to cold	2	7	0.286	Biological Process	0.0113674	0.107758
GO:0090156	cellular sphingolipid homeostasis	2	7	0.286	Biological Process	0.0113674	0.107758
GO:0098597	observational learning	2	7	0.286	Biological Process	0.0113674	0.107758
GO:0099560	synaptic membrane adhesion	2	7	0.286	Biological Process	0.0113674	0.107758
GO:0031331	positive regulation of cellular catabolic process	17	379	0.045	Biological Process	0.0114499	0.108264
GO:0001890	placenta development	9	151	0.06	Biological Process	0.0114673	0.108264
GO:0009187	cyclic nucleotide metabolic process	7	101	0.069	Biological Process	0.0114747	0.108264
GO:1903313	positive regulation of mRNA metabolic process	6	78	0.077	Biological Process	0.0116264	0.109223
GO:1901362	organic cyclic compound biosynthetic process	141	4928	0.029	Biological Process	0.011629	0.109223
GO:0006357	regulation of transcription from RNA polymerase II promoter	73	2325	0.031	Biological Process	0.0116306	0.109223
GO:0050794	regulation of cellular process	300	11465	0.026	Biological Process	0.0116498	0.109232
GO:0006396	RNA processing	45	1313	0.034	Biological Process	0.0117586	0.110081
GO:0097470	ribbon synapse	2	8	0.25	Cellular Component	0.0144876	0.110289
GO:0030136	clathrin-coated vesicle	8	133	0.06	Cellular Component	0.014587	0.110289
GO:0045495	pole plasm	4	40	0.1	Cellular Component	0.0148833	0.110976
GO:0031985	Golgi cisterna	7	108	0.065	Cellular Component	0.0149522	0.110976
GO:0033145	positive regulation of intracellular steroid hormone receptor signaling pathway	3	20	0.15	Biological Process	0.0118826	0.11107
GO:0005905	coated pit	5	61	0.082	Cellular Component	0.0151118	0.111141
GO:0051055	negative regulation of lipid biosynthetic process	4	37	0.108	Biological Process	0.0119756	0.111766
GO:0017049	GTP-Rho binding	3	18	0.167	Molecular Function	0.00937211	0.111829
GO:0016278	lysine N-methyltransferase activity	6	73	0.082	Molecular Function	0.00945177	0.111829
GO:0048259	regulation of receptor-mediated endocytosis	7	102	0.069	Biological Process	0.0120716	0.112388
GO:1903507	negative regulation of nucleic acid-templated transcription	44	1280	0.034	Biological Process	0.0120795	0.112388
GO:0070615	nucleosome-dependent ATPase activity	4	34	0.118	Molecular Function	0.00961111	0.11253
GO:0071822	protein complex subunit organization	69	2182	0.032	Biological Process	0.0121678	0.113035
GO:1902494	catalytic complex	60	1906	0.031	Cellular Component	0.0155144	0.113074
GO:0048488	synaptic vesicle endocytosis	5	57	0.088	Biological Process	0.0122096	0.113248
GO:1902533	positive regulation of intracellular signal transduction	33	901	0.037	Biological Process	0.0122385	0.113342
GO:0005543	phospholipid binding	18	394	0.046	Molecular Function	0.00979531	0.113504
GO:0043547	positive regulation of GTPase activity	17	382	0.045	Biological Process	0.0123007	0.113744
GO:0030178	negative regulation of Wnt signaling pathway	9	153	0.059	Biological Process	0.0124213	0.114508
GO:1900180	regulation of protein localization to nucleus	9	153	0.059	Biological Process	0.0124213	0.114508
GO:0008380	RNA splicing	22	539	0.041	Biological Process	0.0124807	0.11488
GO:0060249	anatomical structure homeostasis	18	414	0.043	Biological Process	0.0126805	0.116541
GO:0045892	negative regulation of transcription, DNA-templated	43	1249	0.034	Biological Process	0.0127218	0.116743
GO:0032869	cellular response to insulin stimulus	12	236	0.051	Biological Process	0.0128325	0.117579
GO:0003300	cardiac muscle hypertrophy	6	80	0.075	Biological Process	0.0130683	0.119558
GO:1902803	regulation of synaptic vesicle transport	5	58	0.086	Biological Process	0.0131028	0.119617
GO:0032196	transposition	4	38	0.105	Biological Process	0.0131343	0.119617
GO:0070317	negative regulation of G0 to G1 transition	4	38	0.105	Biological Process	0.0131343	0.119617
GO:0050803	regulation of synapse structure or activity	17	385	0.044	Biological Process	0.0132006	0.120039
GO:0005618	cell wall	3	23	0.13	Cellular Component	0.0168051	0.121046
GO:0031988	membrane-bounded vesicle	44	1328	0.033	Cellular Component	0.0169075	0.121046
GO:0006366	transcription from RNA polymerase II promoter	76	2451	0.031	Biological Process	0.0133356	0.121085
GO:0007417	central nervous system development	37	1044	0.035	Biological Process	0.013375	0.12126
GO:1901699	cellular response to nitrogen compound	25	640	0.039	Biological Process	0.0134381	0.121649
GO:0000712	resolution of meiotic recombination intermediates	3	21	0.143	Biological Process	0.0136178	0.12254
GO:0003181	atrioventricular valve morphogenesis	3	21	0.143	Biological Process	0.0136178	0.12254
GO:0010528	regulation of transposition	3	21	0.143	Biological Process	0.0136178	0.12254
GO:2000114	regulation of establishment of cell polarity	3	21	0.143	Biological Process	0.0136178	0.12254
GO:0032886	regulation of microtubule-based process	12	238	0.05	Biological Process	0.0136406	0.122562
GO:0007267	cell-cell signaling	47	1396	0.034	Biological Process	0.013666	0.122608
GO:0052548	regulation of endopeptidase activity	15	326	0.046	Biological Process	0.0137207	0.122915
GO:0014896	muscle hypertrophy	6	81	0.074	Biological Process	0.0138343	0.123201
GO:0014897	striated muscle hypertrophy	6	81	0.074	Biological Process	0.0138343	0.123201
GO:0034333	adherens junction assembly	6	81	0.074	Biological Process	0.0138343	0.123201
GO:0035249	synaptic transmission, glutamatergic	6	81	0.074	Biological Process	0.0138343	0.123201
GO:0052547	regulation of peptidase activity	16	357	0.045	Biological Process	0.0140073	0.124291
GO:0007269	neurotransmitter secretion	10	183	0.055	Biological Process	0.0140162	0.124291
GO:0035773	insulin secretion involved in cellular response to glucose stimulus	5	59	0.085	Biological Process	0.0140392	0.124291
GO:0051058	negative regulation of small GTPase mediated signal transduction	5	59	0.085	Biological Process	0.0140392	0.124291
GO:0046965	retinoid X receptor binding	3	19	0.158	Molecular Function	0.0109276	0.125333
GO:0010226	response to lithium ion	4	39	0.103	Biological Process	0.0143619	0.126776
GO:0010718	positive regulation of epithelial to mesenchymal transition	4	39	0.103	Biological Process	0.0143619	0.126776
GO:0010212	response to ionizing radiation	9	157	0.057	Biological Process	0.0145051	0.127852
GO:0035120	post-embryonic appendage morphogenesis	6	82	0.073	Biological Process	0.014631	0.128774
GO:1901343	negative regulation of vasculature development	7	106	0.066	Biological Process	0.0146845	0.128829
GO:0031329	regulation of cellular catabolic process	29	778	0.037	Biological Process	0.0147067	0.128829
GO:0043087	regulation of GTPase activity	19	452	0.042	Biological Process	0.0147188	0.128829
GO:0003383	apical constriction	2	8	0.25	Biological Process	0.014915	0.128829
GO:0007509	mesoderm migration involved in gastrulation	2	8	0.25	Biological Process	0.014915	0.128829
GO:0010216	maintenance of DNA methylation	2	8	0.25	Biological Process	0.014915	0.128829
GO:0045610	regulation of hemocyte differentiation	2	8	0.25	Biological Process	0.014915	0.128829
GO:0061626	pharyngeal arch artery morphogenesis	2	8	0.25	Biological Process	0.014915	0.128829
GO:0070842	aggresome assembly	2	8	0.25	Biological Process	0.014915	0.128829
GO:0071440	regulation of histone H3-K14 acetylation	2	8	0.25	Biological Process	0.014915	0.128829
GO:1902915	negative regulation of protein polyubiquitination	2	8	0.25	Biological Process	0.014915	0.128829
GO:1904354	negative regulation of telomere capping	2	8	0.25	Biological Process	0.014915	0.128829
GO:2000152	regulation of ubiquitin-specific protease activity	2	8	0.25	Biological Process	0.014915	0.128829
GO:0045178	basal part of cell	5	64	0.078	Cellular Component	0.0182845	0.128984
GO:0044233	ER-mitochondrion membrane contact site	2	9	0.222	Cellular Component	0.0183352	0.128984
GO:0050790	regulation of catalytic activity	67	2130	0.031	Biological Process	0.0150177	0.129531
GO:0030168	platelet activation	9	158	0.057	Biological Process	0.015064	0.129744
GO:0006898	receptor-mediated endocytosis	14	300	0.047	Biological Process	0.0151494	0.130244
GO:0044699	single-organism process	383	15204	0.025	Biological Process	0.0151652	0.130244
GO:0032446	protein modification by small protein conjugation	33	916	0.036	Biological Process	0.0152693	0.130951
GO:0010595	positive regulation of endothelial cell migration	6	83	0.072	Biological Process	0.0154591	0.131715
GO:0035114	imaginal disc-derived appendage morphogenesis	6	83	0.072	Biological Process	0.0154591	0.131715
GO:0045332	phospholipid translocation	3	22	0.136	Biological Process	0.0154894	0.131715
GO:0045671	negative regulation of osteoclast differentiation	3	22	0.136	Biological Process	0.0154894	0.131715
GO:0071285	cellular response to lithium ion	3	22	0.136	Biological Process	0.0154894	0.131715
GO:0099558	maintenance of synapse structure	3	22	0.136	Biological Process	0.0154894	0.131715
GO:0051301	cell division	37	1055	0.035	Biological Process	0.0155332	0.131901
GO:0010952	positive regulation of peptidase activity	9	159	0.057	Biological Process	0.0156387	0.132331
GO:0001954	positive regulation of cell-matrix adhesion	4	40	0.1	Biological Process	0.0156599	0.132331
GO:0046825	regulation of protein export from nucleus	4	40	0.1	Biological Process	0.0156599	0.132331
GO:0009987	cellular process	404	16232	0.025	Biological Process	0.0156905	0.132331
GO:1901700	response to oxygen-containing compound	52	1587	0.033	Biological Process	0.0156936	0.132331
GO:0006950	response to stress	125	4346	0.029	Biological Process	0.0159336	0.134167
GO:0001162	RNA polymerase II intronic transcription regulatory region sequence-specific DNA binding	2	7	0.286	Molecular Function	0.0118682	0.134746
GO:2001233	regulation of apoptotic signaling pathway	16	363	0.044	Biological Process	0.0161515	0.135813
GO:0007626	locomotory behavior	13	273	0.048	Biological Process	0.0162263	0.136251
GO:0008170	N-methyltransferase activity	8	124	0.065	Molecular Function	0.0121523	0.136592
GO:0035107	appendage morphogenesis	12	244	0.049	Biological Process	0.0162987	0.136669
GO:0048489	synaptic vesicle transport	10	188	0.053	Biological Process	0.0166347	0.139099
GO:0097480	establishment of synaptic vesicle localization	10	188	0.053	Biological Process	0.0166347	0.139099
GO:0045597	positive regulation of cell differentiation	34	957	0.036	Biological Process	0.0167891	0.140196
GO:1903310	positive regulation of chromatin modification	7	109	0.064	Biological Process	0.0168924	0.140863
GO:0006376	mRNA splice site selection	4	41	0.098	Biological Process	0.0170293	0.141418
GO:0045023	G0 to G1 transition	4	41	0.098	Biological Process	0.0170293	0.141418
GO:0070316	regulation of G0 to G1 transition	4	41	0.098	Biological Process	0.0170293	0.141418
GO:0048260	positive regulation of receptor-mediated endocytosis	5	62	0.081	Biological Process	0.0171153	0.141937
GO:0061008	hepaticobiliary system development	10	189	0.053	Biological Process	0.0171991	0.142344
GO:0044033	multi-organism metabolic process	6	85	0.071	Biological Process	0.0172116	0.142344
GO:0030029	actin filament-based process	27	721	0.037	Biological Process	0.0172493	0.142461
GO:0044452	nucleolar part	9	169	0.053	Cellular Component	0.020439	0.142544
GO:0006310	DNA recombination	19	460	0.041	Biological Process	0.0173675	0.143147
GO:0043409	negative regulation of MAPK cascade	9	162	0.056	Biological Process	0.0174595	0.143147
GO:0016578	histone deubiquitination	3	23	0.13	Biological Process	0.0174986	0.143147
GO:0034204	lipid translocation	3	23	0.13	Biological Process	0.0174986	0.143147
GO:0035112	genitalia morphogenesis	3	23	0.13	Biological Process	0.0174986	0.143147
GO:0048339	paraxial mesoderm development	3	23	0.13	Biological Process	0.0174986	0.143147
GO:0071027	nuclear RNA surveillance	3	23	0.13	Biological Process	0.0174986	0.143147
GO:1901655	cellular response to ketone	7	110	0.064	Biological Process	0.0176778	0.144416
GO:0070382	exocytic vesicle	10	198	0.051	Cellular Component	0.0208926	0.144462
GO:0046661	male sex differentiation	10	190	0.053	Biological Process	0.0177776	0.145035
GO:0003677	DNA binding	81	2577	0.031	Molecular Function	0.0130551	0.145287
GO:0003779	actin binding	18	407	0.044	Molecular Function	0.0133147	0.145649
GO:0035254	glutamate receptor binding	5	57	0.088	Molecular Function	0.0133468	0.145649
GO:0051592	response to calcium ion	8	136	0.059	Biological Process	0.017903	0.145861
GO:0010976	positive regulation of neuron projection development	14	307	0.046	Biological Process	0.0181305	0.147316
GO:0051056	regulation of small GTPase mediated signal transduction	14	307	0.046	Biological Process	0.0181305	0.147316
GO:0031462	Cul2-RING ubiquitin ligase complex	2	10	0.2	Cellular Component	0.0225609	0.148647
GO:0034098	VCP-NPL4-UFD1 AAA ATPase complex	2	10	0.2	Cellular Component	0.0225609	0.148647
GO:0031410	cytoplasmic vesicle	59	1911	0.031	Cellular Component	0.0233473	0.148647
GO:0008328	ionotropic glutamate receptor complex	4	46	0.087	Cellular Component	0.0237839	0.148647
GO:0031519	PcG protein complex	4	46	0.087	Cellular Component	0.0237839	0.148647
GO:0000802	transverse filament	1	1	1	Cellular Component	0.0238864	0.148647
GO:0032019	mitochondrial cloud	1	1	1	Cellular Component	0.0238864	0.148647
GO:0032126	eisosome	1	1	1	Cellular Component	0.0238864	0.148647
GO:0038038	G-protein coupled receptor homodimeric complex	1	1	1	Cellular Component	0.0238864	0.148647
GO:0090512	eisosome membrane domain/MCC	1	1	1	Cellular Component	0.0238864	0.148647
GO:0098820	trans-synaptic protein complex	1	1	1	Cellular Component	0.0238864	0.148647
GO:1903754	cortical microtubule plus-end	1	1	1	Cellular Component	0.0238864	0.148647
GO:1904511	cytoplasmic microtubule plus-end	1	1	1	Cellular Component	0.0238864	0.148647
GO:0099531	presynaptic process involved in synaptic transmission	10	191	0.052	Biological Process	0.0183703	0.149064
GO:0001974	blood vessel remodeling	4	42	0.095	Biological Process	0.0184713	0.14928
GO:0003179	heart valve morphogenesis	4	42	0.095	Biological Process	0.0184713	0.14928
GO:0032968	positive regulation of transcription elongation from RNA polymerase II promoter	4	42	0.095	Biological Process	0.0184713	0.14928
GO:0043009	chordate embryonic development	26	692	0.038	Biological Process	0.0185258	0.14952
GO:0032868	response to insulin	13	278	0.047	Biological Process	0.0185591	0.14959
GO:0098805	whole membrane	69	2293	0.03	Cellular Component	0.0243159	0.150165
GO:0016579	protein deubiquitination	11	220	0.05	Biological Process	0.01877	0.150698
GO:0016325	oocyte microtubule cytoskeleton organization	2	9	0.222	Biological Process	0.0188716	0.150698
GO:0034398	telomere tethering at nuclear periphery	2	9	0.222	Biological Process	0.0188716	0.150698
GO:0072383	plus-end-directed vesicle transport along microtubule	2	9	0.222	Biological Process	0.0188716	0.150698
GO:0097113	AMPA glutamate receptor clustering	2	9	0.222	Biological Process	0.0188716	0.150698
GO:0097240	chromosome attachment to the nuclear envelope	2	9	0.222	Biological Process	0.0188716	0.150698
GO:1902065	response to L-glutamate	2	9	0.222	Biological Process	0.0188716	0.150698
GO:0032091	negative regulation of protein binding	6	87	0.069	Biological Process	0.0190961	0.152289
GO:0050769	positive regulation of neurogenesis	20	497	0.04	Biological Process	0.0191807	0.152762
GO:0030529	intracellular ribonucleoprotein complex	34	1002	0.034	Cellular Component	0.0249368	0.152833
GO:0048545	response to steroid hormone	22	562	0.039	Biological Process	0.0192283	0.152939
GO:0051963	regulation of synapse assembly	8	138	0.058	Biological Process	0.0193699	0.153749
GO:0032269	negative regulation of cellular protein metabolic process	39	1142	0.034	Biological Process	0.0193813	0.153749
GO:0099504	synaptic vesicle cycle	9	165	0.055	Biological Process	0.0194302	0.153935
GO:0031505	fungal-type cell wall organization	3	24	0.125	Biological Process	0.0196461	0.155237
GO:1903393	positive regulation of adherens junction organization	3	24	0.125	Biological Process	0.0196461	0.155237
GO:0090543	Flemming body	3	27	0.111	Cellular Component	0.0258817	0.156274
GO:0098802	plasma membrane receptor complex	8	148	0.054	Cellular Component	0.0258847	0.156274
GO:0006397	mRNA processing	22	564	0.039	Biological Process	0.0199287	0.156901
GO:0000226	microtubule cytoskeleton organization	23	597	0.039	Biological Process	0.0199851	0.156901
GO:0008105	asymmetric protein localization	4	43	0.093	Biological Process	0.0199867	0.156901
GO:0035329	hippo signaling	4	43	0.093	Biological Process	0.0199867	0.156901
GO:2001222	regulation of neuron migration	4	43	0.093	Biological Process	0.0199867	0.156901
GO:0007156	homophilic cell adhesion via plasma membrane adhesion molecules	8	139	0.058	Biological Process	0.0201346	0.157652
GO:0010950	positive regulation of endopeptidase activity	8	139	0.058	Biological Process	0.0201346	0.157652
GO:0050680	negative regulation of epithelial cell proliferation	7	113	0.062	Biological Process	0.0201877	0.157862
GO:0048569	post-embryonic organ development	10	194	0.052	Biological Process	0.0202356	0.158032
GO:0016482	cytoplasmic transport	44	1323	0.033	Biological Process	0.0202846	0.158209
GO:0008278	cohesin complex	2	11	0.182	Cellular Component	0.0271444	0.159129
GO:0030122	AP-2 adaptor complex	2	11	0.182	Cellular Component	0.0271444	0.159129
GO:0071556	integral component of lumenal side of endoplasmic reticulum membrane	2	11	0.182	Cellular Component	0.0271444	0.159129
GO:0098553	lumenal side of endoplasmic reticulum membrane	2	11	0.182	Cellular Component	0.0271444	0.159129
GO:0042733	embryonic digit morphogenesis	5	65	0.077	Biological Process	0.020608	0.160524
GO:0016567	protein ubiquitination	31	869	0.036	Biological Process	0.0207669	0.161553
GO:0051726	regulation of cell cycle	40	1183	0.034	Biological Process	0.0207937	0.161553
GO:0034329	cell junction assembly	10	195	0.051	Biological Process	0.0208871	0.161862
GO:0048813	dendrite morphogenesis	10	195	0.051	Biological Process	0.0208871	0.161862
GO:0016772	transferase activity, transferring phosphorus-containing groups	51	1513	0.034	Molecular Function	0.015052	0.162677
GO:0030312	external encapsulating structure	7	123	0.057	Cellular Component	0.0282376	0.164347
GO:0097479	synaptic vesicle localization	10	196	0.051	Biological Process	0.0215538	0.164387
GO:0032268	regulation of cellular protein metabolic process	78	2581	0.03	Biological Process	0.0215661	0.164387
GO:0042130	negative regulation of T cell proliferation	4	44	0.091	Biological Process	0.0215766	0.164387
GO:1902742	apoptotic process involved in development	4	44	0.091	Biological Process	0.0215766	0.164387
GO:0050678	regulation of epithelial cell proliferation	13	284	0.046	Biological Process	0.0216827	0.164387
GO:0000278	mitotic cell cycle	37	1081	0.034	Biological Process	0.021768	0.164387
GO:0003171	atrioventricular valve development	3	25	0.12	Biological Process	0.0219323	0.164387
GO:0032482	Rab protein signal transduction	3	25	0.12	Biological Process	0.0219323	0.164387
GO:0021766	hippocampus development	6	90	0.067	Biological Process	0.0221792	0.164387
GO:0044710	single-organism metabolic process	170	6181	0.028	Biological Process	0.022301	0.164387
GO:0071417	cellular response to organonitrogen compound	21	538	0.039	Biological Process	0.0224704	0.164387
GO:0019538	protein metabolic process	167	6062	0.028	Biological Process	0.0224921	0.164387
GO:0048015	phosphatidylinositol-mediated signaling	8	142	0.056	Biological Process	0.0225574	0.164387
GO:0051098	regulation of binding	15	347	0.043	Biological Process	0.0227057	0.164387
GO:0061387	regulation of extent of cell growth	7	116	0.06	Biological Process	0.0229361	0.164387
GO:0051248	negative regulation of protein metabolic process	40	1192	0.034	Biological Process	0.0231576	0.164387
GO:0033148	positive regulation of intracellular estrogen receptor signaling pathway	2	10	0.2	Biological Process	0.0232152	0.164387
GO:0042386	hemocyte differentiation	2	10	0.2	Biological Process	0.0232152	0.164387
GO:0042532	negative regulation of tyrosine phosphorylation of STAT protein	2	10	0.2	Biological Process	0.0232152	0.164387
GO:0042766	nucleosome mobilization	2	10	0.2	Biological Process	0.0232152	0.164387
GO:0051561	positive regulation of mitochondrial calcium ion concentration	2	10	0.2	Biological Process	0.0232152	0.164387
GO:0072386	plus-end-directed organelle transport along microtubule	2	10	0.2	Biological Process	0.0232152	0.164387
GO:1901142	insulin metabolic process	2	10	0.2	Biological Process	0.0232152	0.164387
GO:1901993	regulation of meiotic cell cycle phase transition	2	10	0.2	Biological Process	0.0232152	0.164387
GO:2000628	regulation of miRNA metabolic process	2	10	0.2	Biological Process	0.0232152	0.164387
GO:0032092	positive regulation of protein binding	6	91	0.066	Biological Process	0.0232772	0.164387
GO:0009605	response to external stimulus	74	2440	0.03	Biological Process	0.0233658	0.164387
GO:0007596	blood coagulation	13	287	0.045	Biological Process	0.0233843	0.164387
GO:0043393	regulation of protein binding	10	199	0.05	Biological Process	0.0236467	0.164387
GO:1903649	regulation of cytoplasmic transport	14	318	0.044	Biological Process	0.02369	0.164387
GO:0007623	circadian rhythm	11	228	0.048	Biological Process	0.0236977	0.164387
GO:0048511	rhythmic process	15	349	0.043	Biological Process	0.0237497	0.164387
GO:0006511	ubiquitin-dependent protein catabolic process	26	708	0.037	Biological Process	0.0238415	0.164387
GO:0035220	wing disc development	7	117	0.06	Biological Process	0.0239069	0.164387
GO:0002413	tolerance induction to tumor cell	1	1	1	Biological Process	0.0242533	0.164387
GO:0002806	negative regulation of antimicrobial peptide biosynthetic process	1	1	1	Biological Process	0.0242533	0.164387
GO:0002809	negative regulation of antibacterial peptide biosynthetic process	1	1	1	Biological Process	0.0242533	0.164387
GO:0002814	negative regulation of biosynthetic process of antibacterial peptides active against Gram-negative bacteria	1	1	1	Biological Process	0.0242533	0.164387
GO:0002843	regulation of tolerance induction to tumor cell	1	1	1	Biological Process	0.0242533	0.164387
GO:0002845	positive regulation of tolerance induction to tumor cell	1	1	1	Biological Process	0.0242533	0.164387
GO:0003064	regulation of heart rate by hormone	1	1	1	Biological Process	0.0242533	0.164387
GO:0006169	adenosine salvage	1	1	1	Biological Process	0.0242533	0.164387
GO:0006175	dATP biosynthetic process	1	1	1	Biological Process	0.0242533	0.164387
GO:0006671	phytosphingosine metabolic process	1	1	1	Biological Process	0.0242533	0.164387
GO:0007305	vitelline membrane formation involved in chorion-containing eggshell formation	1	1	1	Biological Process	0.0242533	0.164387
GO:0007311	maternal specification of dorsal/ventral axis, oocyte, germ-line encoded	1	1	1	Biological Process	0.0242533	0.164387
GO:0007633	pattern orientation	1	1	1	Biological Process	0.0242533	0.164387
GO:0009305	protein biotinylation	1	1	1	Biological Process	0.0242533	0.164387
GO:0010223	secondary shoot formation	1	1	1	Biological Process	0.0242533	0.164387
GO:0010346	shoot axis formation	1	1	1	Biological Process	0.0242533	0.164387
GO:0010974	negative regulation of barrier septum assembly	1	1	1	Biological Process	0.0242533	0.164387
GO:0016340	calcium-dependent cell-matrix adhesion	1	1	1	Biological Process	0.0242533	0.164387
GO:0018054	peptidyl-lysine biotinylation	1	1	1	Biological Process	0.0242533	0.164387
GO:0018315	molybdenum incorporation into molybdenum-molybdopterin complex	1	1	1	Biological Process	0.0242533	0.164387
GO:0019102	male somatic sex determination	1	1	1	Biological Process	0.0242533	0.164387
GO:0021998	neural plate mediolateral regionalization	1	1	1	Biological Process	0.0242533	0.164387
GO:0031028	septation initiation signaling	1	1	1	Biological Process	0.0242533	0.164387
GO:0031029	regulation of septation initiation signaling	1	1	1	Biological Process	0.0242533	0.164387
GO:0031030	negative regulation of septation initiation signaling	1	1	1	Biological Process	0.0242533	0.164387
GO:0034516	response to vitamin B6	1	1	1	Biological Process	0.0242533	0.164387
GO:0035202	tracheal pit formation in open tracheal system	1	1	1	Biological Process	0.0242533	0.164387
GO:0035882	defecation rhythm	1	1	1	Biological Process	0.0242533	0.164387
GO:0039521	suppression by virus of host autophagy	1	1	1	Biological Process	0.0242533	0.164387
GO:0042040	metal incorporation into metallo-molybdopterin complex	1	1	1	Biological Process	0.0242533	0.164387
GO:0045849	negative regulation of nurse cell apoptotic process	1	1	1	Biological Process	0.0242533	0.164387
GO:0048352	paraxial mesoderm structural organization	1	1	1	Biological Process	0.0242533	0.164387
GO:0051878	lateral element assembly	1	1	1	Biological Process	0.0242533	0.164387
GO:0055095	lipoprotein particle mediated signaling	1	1	1	Biological Process	0.0242533	0.164387
GO:0055096	low-density lipoprotein particle mediated signaling	1	1	1	Biological Process	0.0242533	0.164387
GO:0055107	Golgi to secretory granule transport	1	1	1	Biological Process	0.0242533	0.164387
GO:0060237	regulation of fungal-type cell wall organization	1	1	1	Biological Process	0.0242533	0.164387
GO:0060399	positive regulation of growth hormone receptor signaling pathway	1	1	1	Biological Process	0.0242533	0.164387
GO:0061492	asymmetric protein localization to old or new spindle pole body	1	1	1	Biological Process	0.0242533	0.164387
GO:0061509	asymmetric protein localization to old mitotic spindle pole body	1	1	1	Biological Process	0.0242533	0.164387
GO:0070237	positive regulation of activation-induced cell death of T cells	1	1	1	Biological Process	0.0242533	0.164387
GO:0070781	response to biotin	1	1	1	Biological Process	0.0242533	0.164387
GO:0071109	superior temporal gyrus development	1	1	1	Biological Process	0.0242533	0.164387
GO:0071110	histone biotinylation	1	1	1	Biological Process	0.0242533	0.164387
GO:0071602	phytosphingosine biosynthetic process	1	1	1	Biological Process	0.0242533	0.164387
GO:0072361	regulation of glycolytic process by regulation of transcription from RNA polymerase II promoter	1	1	1	Biological Process	0.0242533	0.164387
GO:0072362	regulation of glycolytic process by negative regulation of transcription from RNA polymerase II promoter	1	1	1	Biological Process	0.0242533	0.164387
GO:0072579	glycine receptor clustering	1	1	1	Biological Process	0.0242533	0.164387
GO:0090173	regulation of synaptonemal complex assembly	1	1	1	Biological Process	0.0242533	0.164387
GO:0097115	neurexin clustering involved in presynaptic membrane assembly	1	1	1	Biological Process	0.0242533	0.164387
GO:1900383	regulation of synaptic plasticity by receptor localization to synapse	1	1	1	Biological Process	0.0242533	0.164387
GO:1900443	regulation of filamentous growth of a population of unicellular organisms in response to biotic stimulus	1	1	1	Biological Process	0.0242533	0.164387
GO:1900445	positive regulation of filamentous growth of a population of unicellular organisms in response to biotic stimulus	1	1	1	Biological Process	0.0242533	0.164387
GO:1901350	cell-cell signaling involved in cell-cell junction organization	1	1	1	Biological Process	0.0242533	0.164387
GO:1901367	response to L-cysteine	1	1	1	Biological Process	0.0242533	0.164387
GO:1901892	negative regulation of cell septum assembly	1	1	1	Biological Process	0.0242533	0.164387
GO:1902035	positive regulation of hematopoietic stem cell proliferation	1	1	1	Biological Process	0.0242533	0.164387
GO:1902635	1-phosphatidyl-1D-myo-inositol 4,5-bisphosphate biosynthetic process	1	1	1	Biological Process	0.0242533	0.164387
GO:1902646	regulation of 1-phosphatidyl-1D-myo-inositol 4,5-bisphosphate biosynthetic process	1	1	1	Biological Process	0.0242533	0.164387
GO:1902647	negative regulation of 1-phosphatidyl-1D-myo-inositol 4,5-bisphosphate biosynthetic process	1	1	1	Biological Process	0.0242533	0.164387
GO:1903241	U2-type prespliceosome assembly	1	1	1	Biological Process	0.0242533	0.164387
GO:1903699	tarsal gland development	1	1	1	Biological Process	0.0242533	0.164387
GO:1903709	uterine gland development	1	1	1	Biological Process	0.0242533	0.164387
GO:1904414	positive regulation of cardiac ventricle development	1	1	1	Biological Process	0.0242533	0.164387
GO:1990074	polyuridylation-dependent mRNA catabolic process	1	1	1	Biological Process	0.0242533	0.164387
GO:1990550	mitochondrial alpha-ketoglutarate transmembrane transport	1	1	1	Biological Process	0.0242533	0.164387
GO:1990551	mitochondrial 2-oxoadipate transmembrane transport	1	1	1	Biological Process	0.0242533	0.164387
GO:1990636	reproductive senescence	1	1	1	Biological Process	0.0242533	0.164387
GO:2000077	negative regulation of type B pancreatic cell development	1	1	1	Biological Process	0.0242533	0.164387
GO:2000466	negative regulation of glycogen (starch) synthase activity	1	1	1	Biological Process	0.0242533	0.164387
GO:2000746	regulation of defecation rhythm	1	1	1	Biological Process	0.0242533	0.164387
GO:2000771	positive regulation of establishment or maintenance of cell polarity regulating cell shape	1	1	1	Biological Process	0.0242533	0.164387
GO:0051100	negative regulation of binding	8	144	0.056	Biological Process	0.0242825	0.164387
GO:0071322	cellular response to carbohydrate stimulus	8	144	0.056	Biological Process	0.0242825	0.164387
GO:0032535	regulation of cellular component size	17	413	0.041	Biological Process	0.0243071	0.164387
GO:0007349	cellularization	3	26	0.115	Biological Process	0.0243573	0.164387
GO:0045836	positive regulation of meiotic nuclear division	3	26	0.115	Biological Process	0.0243573	0.164387
GO:0051964	negative regulation of synapse assembly	3	26	0.115	Biological Process	0.0243573	0.164387
GO:0071025	RNA surveillance	3	26	0.115	Biological Process	0.0243573	0.164387
GO:0072576	liver morphogenesis	3	26	0.115	Biological Process	0.0243573	0.164387
GO:1903421	regulation of synaptic vesicle recycling	3	26	0.115	Biological Process	0.0243573	0.164387
GO:0070507	regulation of microtubule cytoskeleton organization	10	200	0.05	Biological Process	0.0243759	0.164387
GO:0050772	positive regulation of axonogenesis	6	92	0.065	Biological Process	0.0244111	0.164441
GO:0016607	nuclear speck	15	363	0.041	Cellular Component	0.028581	0.164904
GO:0044430	cytoskeletal part	48	1523	0.032	Cellular Component	0.028741	0.164904
GO:0045833	negative regulation of lipid metabolic process	5	68	0.074	Biological Process	0.024536	0.164914
GO:0048512	circadian behavior	5	68	0.074	Biological Process	0.024536	0.164914
GO:0004654	polyribonucleotide nucleotidyltransferase activity	4	39	0.103	Molecular Function	0.015477	0.165063
GO:1990446	U1 snRNP binding	2	8	0.25	Molecular Function	0.0155665	0.165063
GO:0090090	negative regulation of canonical Wnt signaling pathway	7	118	0.059	Biological Process	0.0249056	0.167172
GO:0002042	cell migration involved in sprouting angiogenesis	4	46	0.087	Biological Process	0.0249829	0.167172
GO:0002833	positive regulation of response to biotic stimulus	4	46	0.087	Biological Process	0.0249829	0.167172
GO:0009220	pyrimidine ribonucleotide biosynthetic process	4	46	0.087	Biological Process	0.0249829	0.167172
GO:1903533	regulation of protein targeting	8	145	0.055	Biological Process	0.0251788	0.167952
GO:0016358	dendrite development	13	290	0.045	Biological Process	0.0251831	0.167952
GO:0050817	coagulation	13	290	0.045	Biological Process	0.0251831	0.167952
GO:0045862	positive regulation of proteolysis	15	352	0.043	Biological Process	0.0253828	0.169097
GO:0007423	sensory organ development	27	747	0.036	Biological Process	0.0257253	0.17119
GO:0007599	hemostasis	13	291	0.045	Biological Process	0.0258048	0.17153
GO:0000793	condensed chromosome	12	271	0.044	Cellular Component	0.0301221	0.171597
GO:0000932	cytoplasmic mRNA processing body	5	73	0.068	Cellular Component	0.0303317	0.171597
GO:0014065	phosphatidylinositol 3-kinase signaling	7	119	0.059	Biological Process	0.0259325	0.171893
GO:0048806	genitalia development	5	69	0.072	Biological Process	0.025945	0.171893
GO:0060411	cardiac septum morphogenesis	5	69	0.072	Biological Process	0.025945	0.171893
GO:0048017	inositol lipid-mediated signaling	8	146	0.055	Biological Process	0.026098	0.172717
GO:1901981	phosphatidylinositol phosphate binding	9	157	0.057	Molecular Function	0.0165433	0.173782
GO:0008757	S-adenosylmethionine-dependent methyltransferase activity	11	213	0.052	Molecular Function	0.0175522	0.175004
GO:0060589	nucleoside-triphosphatase regulator activity	16	359	0.045	Molecular Function	0.0177527	0.175004
GO:0080025	phosphatidylinositol-3,5-bisphosphate binding	3	23	0.13	Molecular Function	0.0185672	0.175004
GO:0030234	enzyme regulator activity	37	1045	0.035	Molecular Function	0.0185925	0.175004
GO:0005057	receptor signaling protein activity	8	134	0.06	Molecular Function	0.0186282	0.175004
GO:0030165	PDZ domain binding	7	109	0.064	Molecular Function	0.0188525	0.175004
GO:0001161	intronic transcription regulatory region sequence-specific DNA binding	2	9	0.222	Molecular Function	0.0196887	0.175004
GO:0044213	intronic transcription regulatory region DNA binding	2	9	0.222	Molecular Function	0.0196887	0.175004
GO:0016741	transferase activity, transferring one-carbon groups	14	306	0.046	Molecular Function	0.0209692	0.175004
GO:0004672	protein kinase activity	27	718	0.038	Molecular Function	0.0212289	0.175004
GO:0031625	ubiquitin protein ligase binding	13	277	0.047	Molecular Function	0.0212649	0.175004
GO:0004112	cyclic-nucleotide phosphodiesterase activity	4	43	0.093	Molecular Function	0.0215027	0.175004
GO:0042162	telomeric DNA binding	4	43	0.093	Molecular Function	0.0215027	0.175004
GO:0070566	adenylyltransferase activity	6	88	0.068	Molecular Function	0.0221437	0.175004
GO:0042623	ATPase activity, coupled	22	559	0.039	Molecular Function	0.0227825	0.175004
GO:0015085	calcium ion transmembrane transporter activity	9	166	0.054	Molecular Function	0.0228558	0.175004
GO:0004709	MAP kinase kinase kinase activity	3	25	0.12	Molecular Function	0.0232531	0.175004
GO:0030552	cAMP binding	3	25	0.12	Molecular Function	0.0232531	0.175004
GO:0004521	endoribonuclease activity	8	140	0.057	Molecular Function	0.0235306	0.175004
GO:0008017	microtubule binding	13	282	0.046	Molecular Function	0.0241826	0.175004
GO:0016434	rRNA (cytosine) methyltransferase activity	2	10	0.2	Molecular Function	0.0242116	0.175004
GO:0016730	oxidoreductase activity, acting on iron-sulfur proteins as donors	2	10	0.2	Molecular Function	0.0242116	0.175004
GO:0016880	acid-ammonia (or amide) ligase activity	2	10	0.2	Molecular Function	0.0242116	0.175004
GO:0035615	clathrin adaptor activity	2	10	0.2	Molecular Function	0.0242116	0.175004
GO:0003774	motor activity	8	141	0.057	Molecular Function	0.024428	0.175004
GO:0003921	GMP synthase activity	1	1	1	Molecular Function	0.0248046	0.175004
GO:0004001	adenosine kinase activity	1	1	1	Molecular Function	0.0248046	0.175004
GO:0004078	biotin-[methylcrotonoyl-CoA-carboxylase] ligase activity	1	1	1	Molecular Function	0.0248046	0.175004
GO:0004079	biotin-[methylmalonyl-CoA-carboxytransferase] ligase activity	1	1	1	Molecular Function	0.0248046	0.175004
GO:0004080	biotin-[propionyl-CoA-carboxylase (ATP-hydrolyzing)] ligase activity	1	1	1	Molecular Function	0.0248046	0.175004
GO:0004883	glucocorticoid receptor activity	1	1	1	Molecular Function	0.0248046	0.175004
GO:0005130	granulocyte colony-stimulating factor receptor binding	1	1	1	Molecular Function	0.0248046	0.175004
GO:0005131	growth hormone receptor binding	1	1	1	Molecular Function	0.0248046	0.175004
GO:0015139	alpha-ketoglutarate transmembrane transporter activity	1	1	1	Molecular Function	0.0248046	0.175004
GO:0015292	uniporter activity	1	1	1	Molecular Function	0.0248046	0.175004
GO:0016362	activin receptor activity, type II	1	1	1	Molecular Function	0.0248046	0.175004
GO:0017178	diphthine-ammonia ligase activity	1	1	1	Molecular Function	0.0248046	0.175004
GO:0019778	Atg12 activating enzyme activity	1	1	1	Molecular Function	0.0248046	0.175004
GO:0019779	Atg8 activating enzyme activity	1	1	1	Molecular Function	0.0248046	0.175004
GO:0030379	neurotensin receptor activity, non-G-protein coupled	1	1	1	Molecular Function	0.0248046	0.175004
GO:0030429	kynureninase activity	1	1	1	Molecular Function	0.0248046	0.175004
GO:0035598	N6-threonylcarbomyladenosine methylthiotransferase activity	1	1	1	Molecular Function	0.0248046	0.175004
GO:0047464	heparosan-N-sulfate-glucuronate 5-epimerase activity	1	1	1	Molecular Function	0.0248046	0.175004
GO:0047777	(3S)-citramalyl-CoA lyase activity	1	1	1	Molecular Function	0.0248046	0.175004
GO:0050104	L-gulonate 3-dehydrogenase activity	1	1	1	Molecular Function	0.0248046	0.175004
GO:0050379	UDP-glucuronate 5'-epimerase activity	1	1	1	Molecular Function	0.0248046	0.175004
GO:0061598	molybdopterin adenylyltransferase activity	1	1	1	Molecular Function	0.0248046	0.175004
GO:0061599	molybdopterin molybdotransferase activity	1	1	1	Molecular Function	0.0248046	0.175004
GO:0061712	tRNA (N(6)-L-threonylcarbamoyladenosine(37)-C(2))-methylthiotransferase	1	1	1	Molecular Function	0.0248046	0.175004
GO:0070774	phytoceramidase activity	1	1	1	Molecular Function	0.0248046	0.175004
GO:0071424	rRNA (cytosine-N4-)-methyltransferase activity	1	1	1	Molecular Function	0.0248046	0.175004
GO:0071734	biotin-[pyruvate-carboxylase] ligase activity	1	1	1	Molecular Function	0.0248046	0.175004
GO:0016881	acid-amino acid ligase activity	4	45	0.089	Molecular Function	0.0249839	0.175004
GO:0016773	phosphotransferase activity, alcohol group as acceptor	33	931	0.035	Molecular Function	0.0250673	0.175004
GO:0030162	regulation of proteolysis	27	749	0.036	Biological Process	0.0264916	0.175129
GO:0001012	RNA polymerase II regulatory region DNA binding	25	663	0.038	Molecular Function	0.025259	0.175254
GO:0018105	peptidyl-serine phosphorylation	12	262	0.046	Biological Process	0.0266318	0.175863
GO:0016525	negative regulation of angiogenesis	6	94	0.064	Biological Process	0.0267884	0.176039
GO:0043500	muscle adaptation	6	94	0.064	Biological Process	0.0267884	0.176039
GO:0006195	purine nucleotide catabolic process	4	47	0.085	Biological Process	0.0268006	0.176039
GO:0051489	regulation of filopodium assembly	4	47	0.085	Biological Process	0.0268006	0.176039
GO:0008354	germ cell migration	3	27	0.111	Biological Process	0.0269211	0.176039
GO:0019350	teichoic acid biosynthetic process	3	27	0.111	Biological Process	0.0269211	0.176039
GO:0046374	teichoic acid metabolic process	3	27	0.111	Biological Process	0.0269211	0.176039
GO:0051307	meiotic chromosome separation	3	27	0.111	Biological Process	0.0269211	0.176039
GO:1904837	beta-catenin-TCF complex assembly	3	27	0.111	Biological Process	0.0269211	0.176039
GO:0000800	lateral element	2	12	0.167	Cellular Component	0.0320663	0.177683
GO:0017146	NMDA selective glutamate receptor complex	2	12	0.167	Cellular Component	0.0320663	0.177683
GO:0030128	clathrin coat of endocytic vesicle	2	12	0.167	Cellular Component	0.0320663	0.177683
GO:0006275	regulation of DNA replication	11	233	0.047	Biological Process	0.0272215	0.17781
GO:1903311	regulation of mRNA metabolic process	12	263	0.046	Biological Process	0.02732	0.178158
GO:0007622	rhythmic behavior	5	70	0.071	Biological Process	0.0274047	0.178158
GO:0071702	organic substance transport	91	3108	0.029	Biological Process	0.0278118	0.178158
GO:0002328	pro-B cell differentiation	2	11	0.182	Biological Process	0.0279249	0.178158
GO:0003183	mitral valve morphogenesis	2	11	0.182	Biological Process	0.0279249	0.178158
GO:0007446	imaginal disc growth	2	11	0.182	Biological Process	0.0279249	0.178158
GO:0008407	chaeta morphogenesis	2	11	0.182	Biological Process	0.0279249	0.178158
GO:0017121	phospholipid scrambling	2	11	0.182	Biological Process	0.0279249	0.178158
GO:0021932	hindbrain radial glia guided cell migration	2	11	0.182	Biological Process	0.0279249	0.178158
GO:0030210	heparin biosynthetic process	2	11	0.182	Biological Process	0.0279249	0.178158
GO:0034770	histone H4-K20 methylation	2	11	0.182	Biological Process	0.0279249	0.178158
GO:0040038	polar body extrusion after meiotic divisions	2	11	0.182	Biological Process	0.0279249	0.178158
GO:0043116	negative regulation of vascular permeability	2	11	0.182	Biological Process	0.0279249	0.178158
GO:0048537	mucosal-associated lymphoid tissue development	2	11	0.182	Biological Process	0.0279249	0.178158
GO:0048541	Peyer's patch development	2	11	0.182	Biological Process	0.0279249	0.178158
GO:0051103	DNA ligation involved in DNA repair	2	11	0.182	Biological Process	0.0279249	0.178158
GO:0060391	positive regulation of SMAD protein import into nucleus	2	11	0.182	Biological Process	0.0279249	0.178158
GO:0070234	positive regulation of T cell apoptotic process	2	11	0.182	Biological Process	0.0279249	0.178158
GO:0072364	regulation of cellular ketone metabolic process by regulation of transcription from RNA polymerase II promoter	2	11	0.182	Biological Process	0.0279249	0.178158
GO:0097688	glutamate receptor clustering	2	11	0.182	Biological Process	0.0279249	0.178158
GO:1902412	regulation of mitotic cytokinesis	2	11	0.182	Biological Process	0.0279249	0.178158
GO:2001241	positive regulation of extrinsic apoptotic signaling pathway in absence of ligand	2	11	0.182	Biological Process	0.0279249	0.178158
GO:1901654	response to ketone	11	234	0.047	Biological Process	0.0279693	0.178252
GO:0006564	L-serine biosynthetic process	4	48	0.083	Biological Process	0.0286955	0.182495
GO:0040018	positive regulation of multicellular organism growth	4	48	0.083	Biological Process	0.0286955	0.182495
GO:0072659	protein localization to plasma membrane	12	265	0.045	Biological Process	0.0287352	0.182555
GO:0008285	negative regulation of cell proliferation	23	619	0.037	Biological Process	0.0287859	0.182685
GO:0060078	regulation of postsynaptic membrane potential	7	122	0.057	Biological Process	0.029186	0.185029
GO:0017112	Rab guanyl-nucleotide exchange factor activity	4	46	0.087	Molecular Function	0.0268445	0.185111
GO:0043467	regulation of generation of precursor metabolites and energy	6	96	0.062	Biological Process	0.0293144	0.185521
GO:0051246	regulation of protein metabolic process	81	2733	0.03	Biological Process	0.0293252	0.185521
GO:0001953	negative regulation of cell-matrix adhesion	3	28	0.107	Biological Process	0.0296233	0.18604
GO:0007130	synaptonemal complex assembly	3	28	0.107	Biological Process	0.0296233	0.18604
GO:0033119	negative regulation of RNA splicing	3	28	0.107	Biological Process	0.0296233	0.18604
GO:0048846	axon extension involved in axon guidance	3	28	0.107	Biological Process	0.0296233	0.18604
GO:0071852	fungal-type cell wall organization or biogenesis	3	28	0.107	Biological Process	0.0296233	0.18604
GO:1902284	neuron projection extension involved in neuron projection guidance	3	28	0.107	Biological Process	0.0296233	0.18604
GO:2000772	regulation of cellular senescence	3	28	0.107	Biological Process	0.0296233	0.18604
GO:0009536	plastid	6	101	0.059	Cellular Component	0.0340773	0.186389
GO:0071004	U2-type prespliceosome	3	30	0.1	Cellular Component	0.0340983	0.186389
GO:0044389	ubiquitin-like protein ligase binding	13	287	0.045	Molecular Function	0.0273868	0.1877
GO:0006901	vesicle coating	5	72	0.069	Biological Process	0.0304782	0.190813
GO:0007476	imaginal disc-derived wing morphogenesis	5	72	0.069	Biological Process	0.0304782	0.190813
GO:0043535	regulation of blood vessel endothelial cell migration	5	72	0.069	Biological Process	0.0304782	0.190813
GO:0051445	regulation of meiotic cell cycle	6	97	0.062	Biological Process	0.0306341	0.19101
GO:0035196	production of miRNAs involved in gene silencing by miRNA	4	49	0.082	Biological Process	0.0306681	0.19101
GO:0042430	indole-containing compound metabolic process	4	49	0.082	Biological Process	0.0306681	0.19101
GO:0061647	histone H3-K9 modification	4	49	0.082	Biological Process	0.0306681	0.19101
GO:1900181	negative regulation of protein localization to nucleus	4	49	0.082	Biological Process	0.0306681	0.19101
GO:0008168	methyltransferase activity	13	288	0.045	Molecular Function	0.0280633	0.191171
GO:0010975	regulation of neuron projection development	20	523	0.038	Biological Process	0.0307493	0.191318
GO:0045787	positive regulation of cell cycle	17	425	0.04	Biological Process	0.0308024	0.191451
GO:0010769	regulation of cell morphogenesis involved in differentiation	16	393	0.041	Biological Process	0.0308927	0.191814
GO:0005577	fibrinogen complex	4	52	0.077	Cellular Component	0.0353352	0.191853
GO:0008266	poly(U) RNA binding	3	27	0.111	Molecular Function	0.02852	0.191955
GO:0047473	D-alanine-poly(phosphoribitol) ligase activity	3	27	0.111	Molecular Function	0.02852	0.191955
GO:0030100	regulation of endocytosis	11	238	0.046	Biological Process	0.0311086	0.192957
GO:0034452	dynactin binding	2	11	0.182	Molecular Function	0.029113	0.193627
GO:0098748	endocytic adaptor activity	2	11	0.182	Molecular Function	0.029113	0.193627
GO:0006468	protein phosphorylation	56	1803	0.031	Biological Process	0.0316293	0.195985
GO:0009507	chloroplast	5	77	0.065	Cellular Component	0.0369773	0.197269
GO:0071010	prespliceosome	3	31	0.097	Cellular Component	0.0371025	0.197269
GO:0005951	carbamoyl-phosphate synthase complex	2	13	0.154	Cellular Component	0.037308	0.197269
GO:0031464	Cul4A-RING E3 ubiquitin ligase complex	2	13	0.154	Cellular Component	0.037308	0.197269
GO:0070646	protein modification by small protein removal	11	239	0.046	Biological Process	0.0319312	0.197421
GO:0007492	endoderm development	6	98	0.061	Biological Process	0.031992	0.197421
GO:0035195	gene silencing by miRNA	6	98	0.061	Biological Process	0.031992	0.197421
GO:2000181	negative regulation of blood vessel morphogenesis	6	98	0.061	Biological Process	0.031992	0.197421
GO:0006772	thiamine metabolic process	5	73	0.068	Biological Process	0.0320929	0.197639
GO:0048546	digestive tract morphogenesis	5	73	0.068	Biological Process	0.0320929	0.197639
GO:0072657	protein localization to membrane	21	559	0.038	Biological Process	0.0322144	0.198184
GO:0019787	ubiquitin-like protein transferase activity	20	510	0.039	Molecular Function	0.029975	0.198188
GO:0012505	endomembrane system	109	3913	0.028	Cellular Component	0.0381633	0.198361
GO:0031982	vesicle	60	2005	0.03	Cellular Component	0.0384082	0.198361
GO:0000123	histone acetyltransferase complex	6	104	0.058	Cellular Component	0.0384875	0.198361
GO:0001726	ruffle	8	160	0.05	Cellular Component	0.0384953	0.198361
GO:0006914	autophagy	18	460	0.039	Biological Process	0.0322816	0.198395
GO:0005901	caveola	5	78	0.064	Cellular Component	0.0387675	0.198499
GO:0002376	immune system process	73	2442	0.03	Biological Process	0.03234	0.198552
GO:0043414	macromolecule methylation	14	332	0.042	Biological Process	0.0324947	0.199298
GO:2001056	positive regulation of cysteine-type endopeptidase activity	7	125	0.056	Biological Process	0.0327046	0.199838
GO:0009218	pyrimidine ribonucleotide metabolic process	4	50	0.08	Biological Process	0.0327186	0.199838
GO:0045739	positive regulation of DNA repair	4	50	0.08	Biological Process	0.0327186	0.199838
GO:0000956	nuclear-transcribed mRNA catabolic process	9	181	0.05	Biological Process	0.0327256	0.199838
GO:0001921	positive regulation of receptor recycling	2	12	0.167	Biological Process	0.0329805	0.199838
GO:0003174	mitral valve development	2	12	0.167	Biological Process	0.0329805	0.199838
GO:0007291	sperm individualization	2	12	0.167	Biological Process	0.0329805	0.199838
GO:0030202	heparin metabolic process	2	12	0.167	Biological Process	0.0329805	0.199838
GO:0034086	maintenance of sister chromatid cohesion	2	12	0.167	Biological Process	0.0329805	0.199838
GO:0034088	maintenance of mitotic sister chromatid cohesion	2	12	0.167	Biological Process	0.0329805	0.199838
GO:0035458	cellular response to interferon-beta	2	12	0.167	Biological Process	0.0329805	0.199838
GO:0060766	negative regulation of androgen receptor signaling pathway	2	12	0.167	Biological Process	0.0329805	0.199838
GO:0031252	cell leading edge	15	379	0.04	Cellular Component	0.03943	0.200622
GO:0071705	nitrogen compound transport	67	2219	0.03	Biological Process	0.0332074	0.20095
GO:0051302	regulation of cell division	17	429	0.04	Biological Process	0.0332305	0.20095
GO:0051219	phosphoprotein binding	6	95	0.063	Molecular Function	0.0308063	0.201329
GO:0019894	kinesin binding	4	48	0.083	Molecular Function	0.0308084	0.201329
GO:0048471	perinuclear region of cytoplasm	25	720	0.035	Cellular Component	0.0398569	0.201527
GO:0031058	positive regulation of histone modification	6	99	0.061	Biological Process	0.0333886	0.201703
GO:2000116	regulation of cysteine-type endopeptidase activity	10	211	0.047	Biological Process	0.0334948	0.202142
GO:0030371	translation repressor activity	3	28	0.107	Molecular Function	0.0313703	0.202645
GO:0035035	histone acetyltransferase binding	3	28	0.107	Molecular Function	0.0313703	0.202645
GO:0042393	histone binding	9	176	0.051	Molecular Function	0.0317073	0.203652
GO:0071333	cellular response to glucose stimulus	7	126	0.056	Biological Process	0.0339377	0.20461
GO:0030135	coated vesicle	10	222	0.045	Cellular Component	0.0410884	0.206463
GO:0030509	BMP signaling pathway	8	154	0.052	Biological Process	0.0343044	0.206615
GO:0071559	response to transforming growth factor beta	10	212	0.047	Biological Process	0.0344278	0.207151
GO:0030534	adult behavior	9	183	0.049	Biological Process	0.0347435	0.208428
GO:0003170	heart valve development	4	51	0.078	Biological Process	0.0348475	0.208428
GO:0006563	L-serine metabolic process	4	51	0.078	Biological Process	0.0348475	0.208428
GO:0007424	open tracheal system development	4	51	0.078	Biological Process	0.0348475	0.208428
GO:0032786	positive regulation of DNA-templated transcription, elongation	4	51	0.078	Biological Process	0.0348475	0.208428
GO:0060119	inner ear receptor cell development	4	51	0.078	Biological Process	0.0348475	0.208428
GO:0009896	positive regulation of catabolic process	17	432	0.039	Biological Process	0.0351422	0.209983
GO:0048640	negative regulation of developmental growth	7	127	0.055	Biological Process	0.0352013	0.210127
GO:0016877	ligase activity, forming carbon-sulfur bonds	4	49	0.082	Molecular Function	0.0329127	0.210192
GO:0050673	epithelial cell proliferation	14	336	0.042	Biological Process	0.0353984	0.210512
GO:0003209	cardiac atrium morphogenesis	3	30	0.1	Biological Process	0.0354396	0.210512
GO:0007026	negative regulation of microtubule depolymerization	3	30	0.1	Biological Process	0.0354396	0.210512
GO:0071514	genetic imprinting	3	30	0.1	Biological Process	0.0354396	0.210512
GO:0030010	establishment of cell polarity	8	155	0.052	Biological Process	0.0354403	0.210512
GO:0010717	regulation of epithelial to mesenchymal transition	5	75	0.067	Biological Process	0.0354801	0.210541
GO:0098576	lumenal side of membrane	2	14	0.143	Cellular Component	0.0428514	0.210982
GO:0005875	microtubule associated complex	8	164	0.049	Cellular Component	0.0434784	0.210982
GO:0019898	extrinsic component of membrane	12	288	0.042	Cellular Component	0.0445574	0.210982
GO:0034708	methyltransferase complex	6	108	0.056	Cellular Component	0.0449098	0.210982
GO:0002081	outer acrosomal membrane	1	2	0.5	Cellular Component	0.0472036	0.210982
GO:0010370	perinucleolar chromocenter	1	2	0.5	Cellular Component	0.0472036	0.210982
GO:0030993	axonemal heterotrimeric kinesin-II complex	1	2	0.5	Cellular Component	0.0472036	0.210982
GO:0031213	RSF complex	1	2	0.5	Cellular Component	0.0472036	0.210982
GO:0032116	SMC loading complex	1	2	0.5	Cellular Component	0.0472036	0.210982
GO:0033290	eukaryotic 48S preinitiation complex	1	2	0.5	Cellular Component	0.0472036	0.210982
GO:0034686	integrin alphav-beta8 complex	1	2	0.5	Cellular Component	0.0472036	0.210982
GO:0036398	TCR signalosome	1	2	0.5	Cellular Component	0.0472036	0.210982
GO:0045025	mitochondrial degradosome	1	2	0.5	Cellular Component	0.0472036	0.210982
GO:0055036	virion membrane	1	2	0.5	Cellular Component	0.0472036	0.210982
GO:0061176	type Ib terminal bouton	1	2	0.5	Cellular Component	0.0472036	0.210982
GO:0061177	type Is terminal bouton	1	2	0.5	Cellular Component	0.0472036	0.210982
GO:0070381	endosome to plasma membrane transport vesicle	1	2	0.5	Cellular Component	0.0472036	0.210982
GO:0090537	CERF complex	1	2	0.5	Cellular Component	0.0472036	0.210982
GO:1990590	ATF1-ATF4 transcription factor complex	1	2	0.5	Cellular Component	0.0472036	0.210982
GO:1990923	PET complex	1	2	0.5	Cellular Component	0.0472036	0.210982
GO:0005730	nucleolus	29	876	0.033	Cellular Component	0.047651	0.211811
GO:0001558	regulation of cell growth	17	433	0.039	Biological Process	0.0357971	0.212213
GO:0043195	terminal bouton	6	110	0.055	Cellular Component	0.0483569	0.213775
GO:0035098	ESC/E(Z) complex	2	15	0.133	Cellular Component	0.0486792	0.21403
GO:0016405	CoA-ligase activity	3	29	0.103	Molecular Function	0.0343641	0.214489
GO:0042974	retinoic acid receptor binding	3	29	0.103	Molecular Function	0.0343641	0.214489
GO:0042288	MHC class I protein binding	2	12	0.167	Molecular Function	0.0343713	0.214489
GO:0070990	snRNP binding	2	12	0.167	Molecular Function	0.0343713	0.214489
GO:0003730	mRNA 3'-UTR binding	5	73	0.068	Molecular Function	0.0348437	0.214489
GO:0046332	SMAD binding	5	73	0.068	Molecular Function	0.0348437	0.214489
GO:0016896	exoribonuclease activity, producing 5'-phosphomonoesters	4	50	0.08	Molecular Function	0.035099	0.214489
GO:0016879	ligase activity, forming carbon-nitrogen bonds	6	98	0.061	Molecular Function	0.0351121	0.214489
GO:0004842	ubiquitin-protein transferase activity	19	487	0.039	Molecular Function	0.0353282	0.214642
GO:0003279	cardiac septum development	6	101	0.059	Biological Process	0.0362988	0.214976
GO:0098742	cell-cell adhesion via plasma-membrane adhesion molecules	10	214	0.047	Biological Process	0.0363481	0.215057
GO:0043200	response to amino acid	7	128	0.055	Biological Process	0.0364957	0.215507
GO:0071331	cellular response to hexose stimulus	7	128	0.055	Biological Process	0.0364957	0.215507
GO:0001775	cell activation	36	1089	0.033	Biological Process	0.0366034	0.215932
GO:0008094	DNA-dependent ATPase activity	8	152	0.053	Molecular Function	0.0359217	0.217075
GO:0001889	liver development	9	185	0.049	Biological Process	0.0368455	0.217147
GO:0030520	intracellular estrogen receptor signaling pathway	4	52	0.077	Biological Process	0.0370549	0.217955
GO:0072698	protein localization to microtubule cytoskeleton	4	52	0.077	Biological Process	0.0370549	0.217955
GO:0016310	phosphorylation	66	2195	0.03	Biological Process	0.0371312	0.218191
GO:0042723	thiamine-containing compound metabolic process	5	76	0.066	Biological Process	0.0372533	0.218483
GO:0046854	phosphatidylinositol phosphorylation	5	76	0.066	Biological Process	0.0372533	0.218483
GO:0034248	regulation of cellular amide metabolic process	20	535	0.037	Biological Process	0.0375871	0.220226
GO:0038061	NIK/NF-kappaB signaling	6	102	0.059	Biological Process	0.037813	0.22074
GO:0042306	regulation of protein import into nucleus	6	102	0.059	Biological Process	0.037813	0.22074
GO:0009166	nucleotide catabolic process	7	129	0.054	Biological Process	0.0378212	0.22074
GO:0071326	cellular response to monosaccharide stimulus	7	129	0.054	Biological Process	0.0378212	0.22074
GO:0006611	protein export from nucleus	9	186	0.048	Biological Process	0.0379285	0.220904
GO:0018209	peptidyl-serine modification	12	277	0.043	Biological Process	0.0383585	0.220904
GO:0007183	SMAD protein complex assembly	2	13	0.154	Biological Process	0.0383624	0.220904
GO:0010826	negative regulation of centrosome duplication	2	13	0.154	Biological Process	0.0383624	0.220904
GO:0018996	molting cycle, collagen and cuticulin-based cuticle	2	13	0.154	Biological Process	0.0383624	0.220904
GO:0033151	V(D)J recombination	2	13	0.154	Biological Process	0.0383624	0.220904
GO:0035372	protein localization to microtubule	2	13	0.154	Biological Process	0.0383624	0.220904
GO:0036093	germ cell proliferation	2	13	0.154	Biological Process	0.0383624	0.220904
GO:0045141	meiotic telomere clustering	2	13	0.154	Biological Process	0.0383624	0.220904
GO:0048382	mesendoderm development	2	13	0.154	Biological Process	0.0383624	0.220904
GO:0051895	negative regulation of focal adhesion assembly	2	13	0.154	Biological Process	0.0383624	0.220904
GO:0090239	regulation of histone H4 acetylation	2	13	0.154	Biological Process	0.0383624	0.220904
GO:0097106	postsynaptic density organization	2	13	0.154	Biological Process	0.0383624	0.220904
GO:1903392	negative regulation of adherens junction organization	2	13	0.154	Biological Process	0.0383624	0.220904
GO:0000784	nuclear chromosome, telomeric region	5	84	0.06	Cellular Component	0.0506076	0.221306
GO:0045616	regulation of keratinocyte differentiation	3	31	0.097	Biological Process	0.0385519	0.221361
GO:0097120	receptor localization to synapse	3	31	0.097	Biological Process	0.0385519	0.221361
GO:2000463	positive regulation of excitatory postsynaptic potential	3	31	0.097	Biological Process	0.0385519	0.221361
GO:0019941	modification-dependent protein catabolic process	26	742	0.035	Biological Process	0.0390152	0.223808
GO:0007472	wing disc morphogenesis	5	77	0.065	Biological Process	0.03908	0.223967
GO:0004532	exoribonuclease activity	4	51	0.078	Molecular Function	0.0373675	0.224585
GO:0003712	transcription cofactor activity	22	589	0.037	Molecular Function	0.037564	0.224585
GO:0015630	microtubule cytoskeleton	36	1138	0.032	Cellular Component	0.0516425	0.224617
GO:0060795	cell fate commitment involved in formation of primary germ layer	4	53	0.075	Biological Process	0.0393411	0.225249
GO:0051241	negative regulation of multicellular organismal process	36	1096	0.033	Biological Process	0.0396128	0.226589
GO:0051962	positive regulation of nervous system development	21	572	0.037	Biological Process	0.0396619	0.226656
GO:0000781	chromosome, telomeric region	7	141	0.05	Cellular Component	0.0526183	0.22706
GO:0010494	cytoplasmic stress granule	5	85	0.059	Cellular Component	0.0527655	0.22706
GO:0003993	acid phosphatase activity	6	100	0.06	Molecular Function	0.0381877	0.227106
GO:0043254	regulation of protein complex assembly	18	472	0.038	Biological Process	0.0399206	0.227918
GO:0043281	regulation of cysteine-type endopeptidase activity involved in apoptotic process	9	188	0.048	Biological Process	0.0401592	0.229063
GO:0046890	regulation of lipid biosynthetic process	8	159	0.05	Biological Process	0.0402372	0.229291
GO:0032844	regulation of homeostatic process	16	407	0.039	Biological Process	0.0404512	0.230293
GO:0022408	negative regulation of cell-cell adhesion	7	131	0.053	Biological Process	0.0405662	0.230512
GO:0061013	regulation of mRNA catabolic process	7	131	0.053	Biological Process	0.0405662	0.230512
GO:0003777	microtubule motor activity	6	101	0.059	Molecular Function	0.0397879	0.231556
GO:0004088	carbamoyl-phosphate synthase (glutamine-hydrolyzing) activity	2	13	0.154	Molecular Function	0.039966	0.231556
GO:0017151	DEAD/H-box RNA helicase binding	2	13	0.154	Molecular Function	0.039966	0.231556
GO:0031005	filamin binding	2	13	0.154	Molecular Function	0.039966	0.231556
GO:0042975	peroxisome proliferator activated receptor binding	2	13	0.154	Molecular Function	0.039966	0.231556
GO:0000288	nuclear-transcribed mRNA catabolic process, deadenylation-dependent decay	5	78	0.064	Biological Process	0.0409604	0.231878
GO:0048661	positive regulation of smooth muscle cell proliferation	5	78	0.064	Biological Process	0.0409604	0.231878
GO:0060021	palate development	5	78	0.064	Biological Process	0.0409604	0.231878
GO:0070206	protein trimerization	5	78	0.064	Biological Process	0.0409604	0.231878
GO:0005672	transcription factor TFIIA complex	2	16	0.125	Cellular Component	0.0547747	0.232004
GO:0071437	invadopodium	2	16	0.125	Cellular Component	0.0547747	0.232004
GO:1990124	messenger ribonucleoprotein complex	2	16	0.125	Cellular Component	0.0547747	0.232004
GO:0045926	negative regulation of growth	12	280	0.043	Biological Process	0.0410818	0.232347
GO:0009056	catabolic process	81	2779	0.029	Biological Process	0.0412955	0.233138
GO:0009611	response to wounding	29	851	0.034	Biological Process	0.041299	0.233138
GO:0097190	apoptotic signaling pathway	20	541	0.037	Biological Process	0.0413994	0.233486
GO:0032456	endocytic recycling	4	54	0.074	Biological Process	0.041706	0.234204
GO:0060324	face development	4	54	0.074	Biological Process	0.041706	0.234204
GO:0099518	vesicle cytoskeletal trafficking	4	54	0.074	Biological Process	0.041706	0.234204
GO:0010762	regulation of fibroblast migration	3	32	0.094	Biological Process	0.0417986	0.234204
GO:0015012	heparan sulfate proteoglycan biosynthetic process	3	32	0.094	Biological Process	0.0417986	0.234204
GO:0051930	regulation of sensory perception of pain	3	32	0.094	Biological Process	0.0417986	0.234204
GO:0071354	cellular response to interleukin-6	3	32	0.094	Biological Process	0.0417986	0.234204
GO:0030177	positive regulation of Wnt signaling pathway	7	132	0.053	Biological Process	0.041986	0.235014
GO:0022618	ribonucleoprotein complex assembly	11	250	0.044	Biological Process	0.0420211	0.235014
GO:0043679	axon terminus	8	173	0.046	Cellular Component	0.0561963	0.235835
GO:0099512	supramolecular fiber	27	818	0.033	Cellular Component	0.0562623	0.235835
GO:0032587	ruffle membrane	5	87	0.057	Cellular Component	0.0572397	0.236261
GO:0031248	protein acetyltransferase complex	6	115	0.052	Cellular Component	0.0576724	0.236261
GO:1902493	acetyltransferase complex	6	115	0.052	Cellular Component	0.0576724	0.236261
GO:0005667	transcription factor complex	15	400	0.037	Cellular Component	0.0577805	0.236261
GO:0045334	clathrin-coated endocytic vesicle	3	37	0.081	Cellular Component	0.0578241	0.236261
GO:0046578	regulation of Ras protein signal transduction	10	220	0.045	Biological Process	0.0425524	0.236281
GO:0030808	regulation of nucleotide biosynthetic process	6	105	0.057	Biological Process	0.0425951	0.236281
GO:1900371	regulation of purine nucleotide biosynthetic process	6	105	0.057	Biological Process	0.0425951	0.236281
GO:1904018	positive regulation of vasculature development	8	161	0.05	Biological Process	0.0427905	0.236281
GO:0032204	regulation of telomere maintenance	5	79	0.063	Biological Process	0.0428947	0.236281
GO:0071359	cellular response to dsRNA	5	79	0.063	Biological Process	0.0428947	0.236281
GO:0044708	single-organism behavior	21	578	0.036	Biological Process	0.0434977	0.236281
GO:0044248	cellular catabolic process	70	2368	0.03	Biological Process	0.0440419	0.236281
GO:0007158	neuron cell-cell adhesion	2	14	0.143	Biological Process	0.044052	0.236281
GO:0010866	regulation of triglyceride biosynthetic process	2	14	0.143	Biological Process	0.044052	0.236281
GO:0010918	positive regulation of mitochondrial membrane potential	2	14	0.143	Biological Process	0.044052	0.236281
GO:0033227	dsRNA transport	2	14	0.143	Biological Process	0.044052	0.236281
GO:0044154	histone H3-K14 acetylation	2	14	0.143	Biological Process	0.044052	0.236281
GO:0044771	meiotic cell cycle phase transition	2	14	0.143	Biological Process	0.044052	0.236281
GO:0045722	positive regulation of gluconeogenesis	2	14	0.143	Biological Process	0.044052	0.236281
GO:0048681	negative regulation of axon regeneration	2	14	0.143	Biological Process	0.044052	0.236281
GO:0070230	positive regulation of lymphocyte apoptotic process	2	14	0.143	Biological Process	0.044052	0.236281
GO:0071380	cellular response to prostaglandin E stimulus	2	14	0.143	Biological Process	0.044052	0.236281
GO:0090220	chromosome localization to nuclear envelope involved in homologous chromosome segregation	2	14	0.143	Biological Process	0.044052	0.236281
GO:2001185	regulation of CD8-positive, alpha-beta T cell activation	2	14	0.143	Biological Process	0.044052	0.236281
GO:0001101	response to acid chemical	15	379	0.04	Biological Process	0.0440527	0.236281
GO:0007017	microtubule-based process	28	821	0.034	Biological Process	0.0440586	0.236281
GO:0007260	tyrosine phosphorylation of STAT protein	4	55	0.073	Biological Process	0.0441497	0.236281
GO:0015693	magnesium ion transport	4	55	0.073	Biological Process	0.0441497	0.236281
GO:0032515	negative regulation of phosphoprotein phosphatase activity	4	55	0.073	Biological Process	0.0441497	0.236281
GO:0042307	positive regulation of protein import into nucleus	4	55	0.073	Biological Process	0.0441497	0.236281
GO:0016337	single organismal cell-cell adhesion	21	579	0.036	Biological Process	0.0441624	0.236281
GO:0019079	viral genome replication	6	106	0.057	Biological Process	0.0442697	0.236281
GO:1904589	regulation of protein import	6	106	0.057	Biological Process	0.0442697	0.236281
GO:0051053	negative regulation of DNA metabolic process	9	192	0.047	Biological Process	0.0448836	0.236281
GO:0002474	antigen processing and presentation of peptide antigen via MHC class I	3	33	0.091	Biological Process	0.0451781	0.236281
GO:0014047	glutamate secretion	3	33	0.091	Biological Process	0.0451781	0.236281
GO:0032228	regulation of synaptic transmission, GABAergic	3	33	0.091	Biological Process	0.0451781	0.236281
GO:0033144	negative regulation of intracellular steroid hormone receptor signaling pathway	3	33	0.091	Biological Process	0.0451781	0.236281
GO:0045742	positive regulation of epidermal growth factor receptor signaling pathway	3	33	0.091	Biological Process	0.0451781	0.236281
GO:0060122	inner ear receptor stereocilium organization	3	33	0.091	Biological Process	0.0451781	0.236281
GO:1900087	positive regulation of G1/S transition of mitotic cell cycle	3	33	0.091	Biological Process	0.0451781	0.236281
GO:2000300	regulation of synaptic vesicle exocytosis	3	33	0.091	Biological Process	0.0451781	0.236281
GO:0050807	regulation of synapse organization	10	223	0.045	Biological Process	0.0459104	0.236281
GO:0030031	cell projection assembly	19	514	0.037	Biological Process	0.0460364	0.236281
GO:0002164	larval development	9	193	0.047	Biological Process	0.0461203	0.236281
GO:0043113	receptor clustering	4	56	0.071	Biological Process	0.0466721	0.236281
GO:0045670	regulation of osteoclast differentiation	4	56	0.071	Biological Process	0.0466721	0.236281
GO:0051668	localization within membrane	8	164	0.049	Biological Process	0.0468175	0.236281
GO:0007215	glutamate receptor signaling pathway	5	81	0.062	Biological Process	0.0469258	0.236281
GO:0043044	ATP-dependent chromatin remodeling	5	81	0.062	Biological Process	0.0469258	0.236281
GO:0033993	response to lipid	32	968	0.033	Biological Process	0.0469861	0.236281
GO:0071375	cellular response to peptide hormone stimulus	13	318	0.041	Biological Process	0.0471721	0.236281
GO:0006282	regulation of DNA repair	6	108	0.056	Biological Process	0.047741	0.236281
GO:0000962	positive regulation of mitochondrial RNA catabolic process	1	2	0.5	Biological Process	0.0479197	0.236281
GO:0001410	chlamydospore formation	1	2	0.5	Biological Process	0.0479197	0.236281
GO:0001715	ectodermal cell fate specification	1	2	0.5	Biological Process	0.0479197	0.236281
GO:0002424	T cell mediated immune response to tumor cell	1	2	0.5	Biological Process	0.0479197	0.236281
GO:0002465	peripheral tolerance induction	1	2	0.5	Biological Process	0.0479197	0.236281
GO:0002635	negative regulation of germinal center formation	1	2	0.5	Biological Process	0.0479197	0.236281
GO:0002654	positive regulation of tolerance induction dependent upon immune response	1	2	0.5	Biological Process	0.0479197	0.236281
GO:0002658	regulation of peripheral tolerance induction	1	2	0.5	Biological Process	0.0479197	0.236281
GO:0002660	positive regulation of peripheral tolerance induction	1	2	0.5	Biological Process	0.0479197	0.236281
GO:0002787	negative regulation of antibacterial peptide production	1	2	0.5	Biological Process	0.0479197	0.236281
GO:0002840	regulation of T cell mediated immune response to tumor cell	1	2	0.5	Biological Process	0.0479197	0.236281
GO:0003252	negative regulation of cell proliferation involved in heart valve morphogenesis	1	2	0.5	Biological Process	0.0479197	0.236281
GO:0003290	atrial septum secundum morphogenesis	1	2	0.5	Biological Process	0.0479197	0.236281
GO:0003349	epicardium-derived cardiac endothelial cell differentiation	1	2	0.5	Biological Process	0.0479197	0.236281
GO:0009153	purine deoxyribonucleotide biosynthetic process	1	2	0.5	Biological Process	0.0479197	0.236281
GO:0009216	purine deoxyribonucleoside triphosphate biosynthetic process	1	2	0.5	Biological Process	0.0479197	0.236281
GO:0009867	jasmonic acid mediated signaling pathway	1	2	0.5	Biological Process	0.0479197	0.236281
GO:0010512	negative regulation of phosphatidylinositol biosynthetic process	1	2	0.5	Biological Process	0.0479197	0.236281
GO:0010530	positive regulation of transposition	1	2	0.5	Biological Process	0.0479197	0.236281
GO:0010808	positive regulation of synaptic vesicle priming	1	2	0.5	Biological Process	0.0479197	0.236281
GO:0010868	negative regulation of triglyceride biosynthetic process	1	2	0.5	Biological Process	0.0479197	0.236281
GO:0010908	regulation of heparan sulfate proteoglycan biosynthetic process	1	2	0.5	Biological Process	0.0479197	0.236281
GO:0010909	positive regulation of heparan sulfate proteoglycan biosynthetic process	1	2	0.5	Biological Process	0.0479197	0.236281
GO:0014018	neuroblast fate specification	1	2	0.5	Biological Process	0.0479197	0.236281
GO:0014916	regulation of lung blood pressure	1	2	0.5	Biological Process	0.0479197	0.236281
GO:0016076	snRNA catabolic process	1	2	0.5	Biological Process	0.0479197	0.236281
GO:0017055	negative regulation of RNA polymerase II transcriptional preinitiation complex assembly	1	2	0.5	Biological Process	0.0479197	0.236281
GO:0018339	peptidyl-L-beta-methylthioaspartic acid biosynthetic process from peptidyl-aspartic acid	1	2	0.5	Biological Process	0.0479197	0.236281
GO:0019442	tryptophan catabolic process to acetyl-CoA	1	2	0.5	Biological Process	0.0479197	0.236281
GO:0021896	forebrain astrocyte differentiation	1	2	0.5	Biological Process	0.0479197	0.236281
GO:0021897	forebrain astrocyte development	1	2	0.5	Biological Process	0.0479197	0.236281
GO:0022606	establishment of proximal/distal cell polarity	1	2	0.5	Biological Process	0.0479197	0.236281
GO:0030704	vitelline membrane formation	1	2	0.5	Biological Process	0.0479197	0.236281
GO:0034354	'de novo' NAD biosynthetic process from tryptophan	1	2	0.5	Biological Process	0.0479197	0.236281
GO:0035320	imaginal disc-derived wing hair site selection	1	2	0.5	Biological Process	0.0479197	0.236281
GO:0035600	tRNA methylthiolation	1	2	0.5	Biological Process	0.0479197	0.236281
GO:0036168	filamentous growth of a population of unicellular organisms in response to heat	1	2	0.5	Biological Process	0.0479197	0.236281
GO:0038016	insulin receptor internalization	1	2	0.5	Biological Process	0.0479197	0.236281
GO:0038018	Wnt receptor catabolic process	1	2	0.5	Biological Process	0.0479197	0.236281
GO:0039519	modulation by virus of host autophagy	1	2	0.5	Biological Process	0.0479197	0.236281
GO:0042066	perineurial glial growth	1	2	0.5	Biological Process	0.0479197	0.236281
GO:0043420	anthranilate metabolic process	1	2	0.5	Biological Process	0.0479197	0.236281
GO:0043630	ncRNA polyadenylation involved in polyadenylation-dependent ncRNA catabolic process	1	2	0.5	Biological Process	0.0479197	0.236281
GO:0044334	canonical Wnt signaling pathway involved in positive regulation of epithelial to mesenchymal transition	1	2	0.5	Biological Process	0.0479197	0.236281
GO:0044337	canonical Wnt signaling pathway involved in positive regulation of apoptotic process	1	2	0.5	Biological Process	0.0479197	0.236281
GO:0044648	histone H3-K4 dimethylation	1	2	0.5	Biological Process	0.0479197	0.236281
GO:0045572	positive regulation of imaginal disc growth	1	2	0.5	Biological Process	0.0479197	0.236281
GO:0045925	positive regulation of female receptivity	1	2	0.5	Biological Process	0.0479197	0.236281
GO:0045976	negative regulation of mitotic cell cycle, embryonic	1	2	0.5	Biological Process	0.0479197	0.236281
GO:0046086	adenosine biosynthetic process	1	2	0.5	Biological Process	0.0479197	0.236281
GO:0048338	mesoderm structural organization	1	2	0.5	Biological Process	0.0479197	0.236281
GO:0048372	lateral mesodermal cell fate commitment	1	2	0.5	Biological Process	0.0479197	0.236281
GO:0048377	lateral mesodermal cell fate specification	1	2	0.5	Biological Process	0.0479197	0.236281
GO:0048378	regulation of lateral mesodermal cell fate specification	1	2	0.5	Biological Process	0.0479197	0.236281
GO:0048883	neuromast primordium migration	1	2	0.5	Biological Process	0.0479197	0.236281
GO:0048920	posterior lateral line neuromast primordium migration	1	2	0.5	Biological Process	0.0479197	0.236281
GO:0051232	meiotic spindle elongation	1	2	0.5	Biological Process	0.0479197	0.236281
GO:0051759	sister chromosome movement towards spindle pole involved in meiotic sister chromatid segregation	1	2	0.5	Biological Process	0.0479197	0.236281
GO:0060821	inactivation of X chromosome by DNA methylation	1	2	0.5	Biological Process	0.0479197	0.236281
GO:0070285	pigment cell development	1	2	0.5	Biological Process	0.0479197	0.236281
GO:0070782	phosphatidylserine exposure on apoptotic cell surface	1	2	0.5	Biological Process	0.0479197	0.236281
GO:0070894	regulation of transposon integration	1	2	0.5	Biological Process	0.0479197	0.236281
GO:0070896	positive regulation of transposon integration	1	2	0.5	Biological Process	0.0479197	0.236281
GO:0071282	cellular response to iron(II) ion	1	2	0.5	Biological Process	0.0479197	0.236281
GO:0071395	cellular response to jasmonic acid stimulus	1	2	0.5	Biological Process	0.0479197	0.236281
GO:0071580	regulation of zinc ion transmembrane transport	1	2	0.5	Biological Process	0.0479197	0.236281
GO:0071582	negative regulation of zinc ion transport	1	2	0.5	Biological Process	0.0479197	0.236281
GO:0071583	negative regulation of zinc ion transmembrane transport	1	2	0.5	Biological Process	0.0479197	0.236281
GO:0072368	regulation of lipid transport by negative regulation of transcription from RNA polymerase II promoter	1	2	0.5	Biological Process	0.0479197	0.236281
GO:0090298	negative regulation of mitochondrial DNA replication	1	2	0.5	Biological Process	0.0479197	0.236281
GO:0090648	response to environmental enrichment	1	2	0.5	Biological Process	0.0479197	0.236281
GO:0097053	L-kynurenine catabolic process	1	2	0.5	Biological Process	0.0479197	0.236281
GO:0097111	endoplasmic reticulum-Golgi intermediate compartment organization	1	2	0.5	Biological Process	0.0479197	0.236281
GO:0097359	UDP-glucosylation	1	2	0.5	Biological Process	0.0479197	0.236281
GO:0099545	trans-synaptic signaling by trans-synaptic complex	1	2	0.5	Biological Process	0.0479197	0.236281
GO:1900440	regulation of filamentous growth of a population of unicellular organisms in response to neutral pH	1	2	0.5	Biological Process	0.0479197	0.236281
GO:1900442	positive regulation of filamentous growth of a population of unicellular organisms in response to neutral pH	1	2	0.5	Biological Process	0.0479197	0.236281
GO:1900741	regulation of filamentous growth of a population of unicellular organisms in response to pH	1	2	0.5	Biological Process	0.0479197	0.236281
GO:1900743	positive regulation of filamentous growth of a population of unicellular organisms in response to pH	1	2	0.5	Biological Process	0.0479197	0.236281
GO:1901143	insulin catabolic process	1	2	0.5	Biological Process	0.0479197	0.236281
GO:1901893	positive regulation of cell septum assembly	1	2	0.5	Biological Process	0.0479197	0.236281
GO:1902413	negative regulation of mitotic cytokinesis	1	2	0.5	Biological Process	0.0479197	0.236281
GO:1902440	protein localization to mitotic spindle pole body	1	2	0.5	Biological Process	0.0479197	0.236281
GO:1902633	1-phosphatidyl-1D-myo-inositol 4,5-bisphosphate metabolic process	1	2	0.5	Biological Process	0.0479197	0.236281
GO:1902730	positive regulation of proteoglycan biosynthetic process	1	2	0.5	Biological Process	0.0479197	0.236281
GO:1903437	negative regulation of mitotic cytokinetic process	1	2	0.5	Biological Process	0.0479197	0.236281
GO:1903929	primary palate development	1	2	0.5	Biological Process	0.0479197	0.236281
GO:1904412	regulation of cardiac ventricle development	1	2	0.5	Biological Process	0.0479197	0.236281
GO:1904562	phosphatidylinositol 5-phosphate metabolic process	1	2	0.5	Biological Process	0.0479197	0.236281
GO:1990478	response to ultrasound	1	2	0.5	Biological Process	0.0479197	0.236281
GO:1990798	pancreas regeneration	1	2	0.5	Biological Process	0.0479197	0.236281
GO:2000563	positive regulation of CD4-positive, alpha-beta T cell proliferation	1	2	0.5	Biological Process	0.0479197	0.236281
GO:2000588	positive regulation of platelet-derived growth factor receptor-beta signaling pathway	1	2	0.5	Biological Process	0.0479197	0.236281
GO:2000627	positive regulation of miRNA catabolic process	1	2	0.5	Biological Process	0.0479197	0.236281
GO:2001229	negative regulation of response to gamma radiation	1	2	0.5	Biological Process	0.0479197	0.236281
GO:0051017	actin filament bundle assembly	7	136	0.051	Biological Process	0.047986	0.236281
GO:1901292	nucleoside phosphate catabolic process	7	136	0.051	Biological Process	0.047986	0.236281
GO:0006913	nucleocytoplasmic transport	18	483	0.037	Biological Process	0.0480087	0.236281
GO:0005681	spliceosomal complex	9	205	0.044	Cellular Component	0.0581331	0.23633
GO:0060491	regulation of cell projection assembly	8	165	0.048	Biological Process	0.048213	0.237093
GO:0042176	regulation of protein catabolic process	16	417	0.038	Biological Process	0.0484725	0.237689
GO:0055123	digestive system development	9	195	0.046	Biological Process	0.0486615	0.237689
GO:0001710	mesodermal cell fate commitment	3	34	0.088	Biological Process	0.0486889	0.237689
GO:0003230	cardiac atrium development	3	34	0.088	Biological Process	0.0486889	0.237689
GO:0006568	tryptophan metabolic process	3	34	0.088	Biological Process	0.0486889	0.237689
GO:0016246	RNA interference	3	34	0.088	Biological Process	0.0486889	0.237689
GO:0035735	intraciliary transport involved in cilium morphogenesis	3	34	0.088	Biological Process	0.0486889	0.237689
GO:0048713	regulation of oligodendrocyte differentiation	3	34	0.088	Biological Process	0.0486889	0.237689
GO:0070193	synaptonemal complex organization	3	34	0.088	Biological Process	0.0486889	0.237689
GO:0003714	transcription corepressor activity	10	214	0.047	Molecular Function	0.0412803	0.237944
GO:0009070	serine family amino acid biosynthetic process	5	82	0.061	Biological Process	0.0490229	0.238449
GO:0017145	stem cell division	5	82	0.061	Biological Process	0.0490229	0.238449
GO:0010611	regulation of cardiac muscle hypertrophy	4	57	0.07	Biological Process	0.0492731	0.238449
GO:0014743	regulation of muscle hypertrophy	4	57	0.07	Biological Process	0.0492731	0.238449
GO:0032945	negative regulation of mononuclear cell proliferation	4	57	0.07	Biological Process	0.0492731	0.238449
GO:0034243	regulation of transcription elongation from RNA polymerase II promoter	4	57	0.07	Biological Process	0.0492731	0.238449
GO:0050672	negative regulation of lymphocyte proliferation	4	57	0.07	Biological Process	0.0492731	0.238449
GO:0060071	Wnt signaling pathway, planar cell polarity pathway	4	57	0.07	Biological Process	0.0492731	0.238449
GO:0033135	regulation of peptidyl-serine phosphorylation	6	109	0.055	Biological Process	0.049538	0.238449
GO:0097327	response to antineoplastic agent	6	109	0.055	Biological Process	0.049538	0.238449
GO:0001678	cellular glucose homeostasis	7	137	0.051	Biological Process	0.0495669	0.238449
GO:0030326	embryonic limb morphogenesis	7	137	0.051	Biological Process	0.0495669	0.238449
GO:0045807	positive regulation of endocytosis	7	137	0.051	Biological Process	0.0495669	0.238449
GO:0071772	response to BMP	8	166	0.048	Biological Process	0.0496354	0.238449
GO:0071773	cellular response to BMP stimulus	8	166	0.048	Biological Process	0.0496354	0.238449
GO:0033554	cellular response to stress	73	2499	0.029	Biological Process	0.0498512	0.238449
GO:0009048	dosage compensation by inactivation of X chromosome	2	15	0.133	Biological Process	0.0500312	0.238449
GO:0009826	unidimensional cell growth	2	15	0.133	Biological Process	0.0500312	0.238449
GO:0019323	pentose catabolic process	2	15	0.133	Biological Process	0.0500312	0.238449
GO:0021542	dentate gyrus development	2	15	0.133	Biological Process	0.0500312	0.238449
GO:0031054	pre-miRNA processing	2	15	0.133	Biological Process	0.0500312	0.238449
GO:0034134	toll-like receptor 2 signaling pathway	2	15	0.133	Biological Process	0.0500312	0.238449
GO:0034162	toll-like receptor 9 signaling pathway	2	15	0.133	Biological Process	0.0500312	0.238449
GO:0035456	response to interferon-beta	2	15	0.133	Biological Process	0.0500312	0.238449
GO:0046606	negative regulation of centrosome cycle	2	15	0.133	Biological Process	0.0500312	0.238449
GO:0048340	paraxial mesoderm morphogenesis	2	15	0.133	Biological Process	0.0500312	0.238449
GO:0048853	forebrain morphogenesis	2	15	0.133	Biological Process	0.0500312	0.238449
GO:0051151	negative regulation of smooth muscle cell differentiation	2	15	0.133	Biological Process	0.0500312	0.238449
GO:0060215	primitive hemopoiesis	2	15	0.133	Biological Process	0.0500312	0.238449
GO:2000345	regulation of hepatocyte proliferation	2	15	0.133	Biological Process	0.0500312	0.238449
GO:0019897	extrinsic component of plasma membrane	7	145	0.048	Cellular Component	0.0594077	0.240304
GO:0008187	poly-pyrimidine tract binding	3	32	0.094	Molecular Function	0.0441948	0.240484
GO:0061659	ubiquitin-like protein ligase activity	15	371	0.04	Molecular Function	0.0443684	0.240484
GO:0016462	pyrophosphatase activity	39	1188	0.033	Molecular Function	0.044468	0.240484
GO:0015095	magnesium ion transmembrane transporter activity	4	54	0.074	Molecular Function	0.0446676	0.240484
GO:0045182	translation regulator activity	4	54	0.074	Molecular Function	0.0446676	0.240484
GO:0005088	Ras guanyl-nucleotide exchange factor activity	10	218	0.046	Molecular Function	0.0458111	0.240484
GO:0004825	methionine-tRNA ligase activity	2	14	0.143	Molecular Function	0.0458771	0.240484
GO:0046912	transferase activity, transferring acyl groups, acyl groups converted into alkyl on transfer	2	14	0.143	Molecular Function	0.0458771	0.240484
GO:0047555	3',5'-cyclic-GMP phosphodiesterase activity	2	14	0.143	Molecular Function	0.0458771	0.240484
GO:0015444	magnesium-importing ATPase activity	3	33	0.091	Molecular Function	0.0477496	0.240484
GO:0016878	acid-thiol ligase activity	3	33	0.091	Molecular Function	0.0477496	0.240484
GO:0001566	non-kinase phorbol ester receptor activity	1	2	0.5	Molecular Function	0.0489954	0.240484
GO:0001639	PLC activating G-protein coupled glutamate receptor activity	1	2	0.5	Molecular Function	0.0489954	0.240484
GO:0004118	cGMP-stimulated cyclic-nucleotide phosphodiesterase activity	1	2	0.5	Molecular Function	0.0489954	0.240484
GO:0004119	cGMP-inhibited cyclic-nucleotide phosphodiesterase activity	1	2	0.5	Molecular Function	0.0489954	0.240484
GO:0004382	guanosine-diphosphatase activity	1	2	0.5	Molecular Function	0.0489954	0.240484
GO:0004474	malate synthase activity	1	2	0.5	Molecular Function	0.0489954	0.240484
GO:0004788	thiamine diphosphokinase activity	1	2	0.5	Molecular Function	0.0489954	0.240484
GO:0005026	transforming growth factor beta receptor activity, type II	1	2	0.5	Molecular Function	0.0489954	0.240484
GO:0005171	hepatocyte growth factor receptor binding	1	2	0.5	Molecular Function	0.0489954	0.240484
GO:0008955	peptidoglycan glycosyltransferase activity	1	2	0.5	Molecular Function	0.0489954	0.240484
GO:0010465	nerve growth factor receptor activity	1	2	0.5	Molecular Function	0.0489954	0.240484
GO:0010698	acetyltransferase activator activity	1	2	0.5	Molecular Function	0.0489954	0.240484
GO:0030305	heparanase activity	1	2	0.5	Molecular Function	0.0489954	0.240484
GO:0030772	tryptophan 2-C-methyltransferase activity	1	2	0.5	Molecular Function	0.0489954	0.240484
GO:0032810	sterol response element binding	1	2	0.5	Molecular Function	0.0489954	0.240484
GO:0033958	DNA-deoxyinosine glycosylase activity	1	2	0.5	Molecular Function	0.0489954	0.240484
GO:0050816	phosphothreonine binding	1	2	0.5	Molecular Function	0.0489954	0.240484
GO:0051994	P-methyltransferase activity	1	2	0.5	Molecular Function	0.0489954	0.240484
GO:0090624	endoribonuclease activity, cleaving miRNA-paired mRNA	1	2	0.5	Molecular Function	0.0489954	0.240484
GO:0098641	cadherin binding involved in cell-cell adhesion	1	2	0.5	Molecular Function	0.0489954	0.240484
GO:0099530	G-protein coupled receptor activity involved in regulation of postsynaptic membrane potential	1	2	0.5	Molecular Function	0.0489954	0.240484
GO:1990447	U2 snRNP binding	1	2	0.5	Molecular Function	0.0489954	0.240484
GO:1990829	C-rich single-stranded DNA binding	1	2	0.5	Molecular Function	0.0489954	0.240484
GO:0045664	regulation of neuron differentiation	24	692	0.035	Biological Process	0.0507375	0.241624
GO:0034703	cation channel complex	9	207	0.043	Cellular Component	0.0610397	0.24221
GO:0000159	protein phosphatase type 2A complex	2	17	0.118	Cellular Component	0.061122	0.24221
GO:0030057	desmosome	2	17	0.118	Cellular Component	0.061122	0.24221
GO:0089717	spanning component of membrane	2	17	0.118	Cellular Component	0.061122	0.24221
GO:0000124	SAGA complex	3	38	0.079	Cellular Component	0.0617111	0.24221
GO:0009925	basal plasma membrane	3	39	0.077	Cellular Component	0.0657166	0.24221
GO:0030133	transport vesicle	14	374	0.037	Cellular Component	0.0659775	0.24221
GO:0044462	external encapsulating structure part	5	91	0.055	Cellular Component	0.0668212	0.24221
GO:1904949	ATPase complex	11	276	0.04	Cellular Component	0.0681149	0.24221
GO:0044450	microtubule organizing center part	7	150	0.047	Cellular Component	0.0686198	0.24221
GO:0005668	RNA polymerase transcription factor SL1 complex	1	3	0.333	Cellular Component	0.0699651	0.24221
GO:0005958	DNA-dependent protein kinase-DNA ligase 4 complex	1	3	0.333	Cellular Component	0.0699651	0.24221
GO:0009505	plant-type cell wall	1	3	0.333	Cellular Component	0.0699651	0.24221
GO:0010339	external side of cell wall	1	3	0.333	Cellular Component	0.0699651	0.24221
GO:0016939	kinesin II complex	1	3	0.333	Cellular Component	0.0699651	0.24221
GO:0030445	yeast-form cell wall	1	3	0.333	Cellular Component	0.0699651	0.24221
GO:0031499	TRAMP complex	1	3	0.333	Cellular Component	0.0699651	0.24221
GO:0032807	DNA ligase IV complex	1	3	0.333	Cellular Component	0.0699651	0.24221
GO:0034991	nuclear meiotic cohesin complex	1	3	0.333	Cellular Component	0.0699651	0.24221
GO:0035867	alphav-beta3 integrin-IGF-1-IGF1R complex	1	3	0.333	Cellular Component	0.0699651	0.24221
GO:0043293	apoptosome	1	3	0.333	Cellular Component	0.0699651	0.24221
GO:0044299	C-fiber	1	3	0.333	Cellular Component	0.0699651	0.24221
GO:0044426	cell wall part	1	3	0.333	Cellular Component	0.0699651	0.24221
GO:0045274	plasma membrane respiratory chain complex II	1	3	0.333	Cellular Component	0.0699651	0.24221
GO:0045282	plasma membrane succinate dehydrogenase complex	1	3	0.333	Cellular Component	0.0699651	0.24221
GO:0070369	beta-catenin-TCF7L2 complex	1	3	0.333	Cellular Component	0.0699651	0.24221
GO:0070470	plasma membrane respiratory chain	1	3	0.333	Cellular Component	0.0699651	0.24221
GO:0070985	TFIIK complex	1	3	0.333	Cellular Component	0.0699651	0.24221
GO:0071664	catenin-TCF7L2 complex	1	3	0.333	Cellular Component	0.0699651	0.24221
GO:0090443	FAR/SIN/STRIPAK complex	1	3	0.333	Cellular Component	0.0699651	0.24221
GO:0097632	extrinsic component of pre-autophagosomal structure membrane	1	3	0.333	Cellular Component	0.0699651	0.24221
GO:0098855	HCN channel complex	1	3	0.333	Cellular Component	0.0699651	0.24221
GO:1990452	Parkin-FBXW7-Cul1 ubiquitin ligase complex	1	3	0.333	Cellular Component	0.0699651	0.24221
GO:0005802	trans-Golgi network	9	213	0.042	Cellular Component	0.07031	0.24221
GO:0098797	plasma membrane protein complex	22	657	0.033	Cellular Component	0.0703576	0.24221
GO:0042221	response to chemical	122	4410	0.028	Biological Process	0.0509553	0.24247
GO:0032465	regulation of cytokinesis	5	83	0.06	Biological Process	0.0511744	0.242775
GO:0046928	regulation of neurotransmitter secretion	5	83	0.06	Biological Process	0.0511744	0.242775
GO:1901879	regulation of protein depolymerization	5	83	0.06	Biological Process	0.0511744	0.242775
GO:0061572	actin filament bundle organization	7	138	0.051	Biological Process	0.0511804	0.242775
GO:0051169	nuclear transport	18	487	0.037	Biological Process	0.051221	0.242776
GO:0097306	cellular response to alcohol	9	197	0.046	Biological Process	0.0512936	0.24293
GO:0030810	positive regulation of nucleotide biosynthetic process	4	58	0.069	Biological Process	0.0519524	0.244189
GO:0031050	dsRNA fragmentation	4	58	0.069	Biological Process	0.0519524	0.244189
GO:0044380	protein localization to cytoskeleton	4	58	0.069	Biological Process	0.0519524	0.244189
GO:0070918	production of small RNA involved in gene silencing by RNA	4	58	0.069	Biological Process	0.0519524	0.244189
GO:1900373	positive regulation of purine nucleotide biosynthetic process	4	58	0.069	Biological Process	0.0519524	0.244189
GO:1904591	positive regulation of protein import	4	58	0.069	Biological Process	0.0519524	0.244189
GO:2000779	regulation of double-strand break repair	4	58	0.069	Biological Process	0.0519524	0.244189
GO:0008284	positive regulation of cell proliferation	27	799	0.034	Biological Process	0.0519702	0.244189
GO:0006793	phosphorus metabolic process	94	3316	0.028	Biological Process	0.052285	0.244189
GO:0007398	ectoderm development	3	35	0.086	Biological Process	0.0523291	0.244189
GO:0033146	regulation of intracellular estrogen receptor signaling pathway	3	35	0.086	Biological Process	0.0523291	0.244189
GO:0042051	compound eye photoreceptor development	3	35	0.086	Biological Process	0.0523291	0.244189
GO:0045475	locomotor rhythm	3	35	0.086	Biological Process	0.0523291	0.244189
GO:0046329	negative regulation of JNK cascade	3	35	0.086	Biological Process	0.0523291	0.244189
GO:0060033	anatomical structure regression	3	35	0.086	Biological Process	0.0523291	0.244189
GO:0060325	face morphogenesis	3	35	0.086	Biological Process	0.0523291	0.244189
GO:0071555	cell wall organization	3	35	0.086	Biological Process	0.0523291	0.244189
GO:1900271	regulation of long-term synaptic potentiation	3	35	0.086	Biological Process	0.0523291	0.244189
GO:1901186	positive regulation of ERBB signaling pathway	3	35	0.086	Biological Process	0.0523291	0.244189
GO:0000790	nuclear chromatin	16	447	0.036	Cellular Component	0.0712571	0.244267
GO:0001764	neuron migration	8	168	0.048	Biological Process	0.052561	0.244523
GO:0007266	Rho protein signal transduction	8	168	0.048	Biological Process	0.052561	0.244523
GO:0017157	regulation of exocytosis	9	198	0.045	Biological Process	0.0526441	0.244523
GO:0031032	actomyosin structure organization	9	198	0.045	Biological Process	0.0526441	0.244523
GO:0035303	regulation of dephosphorylation	9	198	0.045	Biological Process	0.0526441	0.244523
GO:1903322	positive regulation of protein modification by small protein conjugation or removal	9	198	0.045	Biological Process	0.0526441	0.244523
GO:0010608	posttranscriptional regulation of gene expression	21	591	0.036	Biological Process	0.0527248	0.24471
GO:0042303	molting cycle	7	139	0.05	Biological Process	0.0528268	0.244995
GO:0042578	phosphoric ester hydrolase activity	19	508	0.037	Molecular Function	0.0501955	0.245303
GO:0010171	body morphogenesis	5	84	0.06	Biological Process	0.0533804	0.247182
GO:0015908	fatty acid transport	5	84	0.06	Biological Process	0.0533804	0.247182
GO:0005795	Golgi stack	7	152	0.046	Cellular Component	0.0725314	0.247586
GO:0004008	copper-exporting ATPase activity	3	34	0.088	Molecular Function	0.0514405	0.248151
GO:0035255	ionotropic glutamate receptor binding	3	34	0.088	Molecular Function	0.0514405	0.248151
GO:0043682	copper-transporting ATPase activity	3	34	0.088	Molecular Function	0.0514405	0.248151
GO:0030163	protein catabolic process	32	980	0.033	Biological Process	0.0537994	0.248931
GO:0046488	phosphatidylinositol metabolic process	9	199	0.045	Biological Process	0.0540177	0.249749
GO:0055106	ubiquitin-protein transferase regulator activity	2	15	0.133	Molecular Function	0.0520857	0.250189
GO:0005665	DNA-directed RNA polymerase II, core complex	2	19	0.105	Cellular Component	0.0745103	0.250205
GO:0032433	filopodium tip	2	19	0.105	Cellular Component	0.0745103	0.250205
GO:0044232	organelle membrane contact site	2	19	0.105	Cellular Component	0.0745103	0.250205
GO:0031256	leading edge membrane	7	153	0.046	Cellular Component	0.0745358	0.250205
GO:0023014	signal transduction by protein phosphorylation	27	803	0.034	Biological Process	0.0545904	0.251982
GO:0006893	Golgi to plasma membrane transport	4	59	0.068	Biological Process	0.0547097	0.251982
GO:0031646	positive regulation of neurological system process	4	59	0.068	Biological Process	0.0547097	0.251982
GO:0032922	circadian regulation of gene expression	4	59	0.068	Biological Process	0.0547097	0.251982
GO:0043297	apical junction assembly	4	59	0.068	Biological Process	0.0547097	0.251982
GO:0048863	stem cell differentiation	14	358	0.039	Biological Process	0.0547691	0.252063
GO:0004702	receptor signaling protein serine/threonine kinase activity	4	57	0.07	Molecular Function	0.0527082	0.252102
GO:0010243	response to organonitrogen compound	32	982	0.033	Biological Process	0.0550018	0.252941
GO:0043112	receptor metabolic process	8	170	0.047	Biological Process	0.0555954	0.253419
GO:0000045	autophagosome assembly	5	85	0.059	Biological Process	0.055641	0.253419
GO:0031110	regulation of microtubule polymerization or depolymerization	5	85	0.059	Biological Process	0.055641	0.253419
GO:0050848	regulation of calcium-mediated signaling	5	85	0.059	Biological Process	0.055641	0.253419
GO:0050804	modulation of synaptic transmission	16	425	0.038	Biological Process	0.0556517	0.253419
GO:1902105	regulation of leukocyte differentiation	10	231	0.043	Biological Process	0.0557275	0.253419
GO:0000289	nuclear-transcribed mRNA poly(A) tail shortening	3	36	0.083	Biological Process	0.0560968	0.253419
GO:0006509	membrane protein ectodomain proteolysis	3	36	0.083	Biological Process	0.0560968	0.253419
GO:0010862	positive regulation of pathway-restricted SMAD protein phosphorylation	3	36	0.083	Biological Process	0.0560968	0.253419
GO:0016601	Rac protein signal transduction	3	36	0.083	Biological Process	0.0560968	0.253419
GO:0032205	negative regulation of telomere maintenance	3	36	0.083	Biological Process	0.0560968	0.253419
GO:0045920	negative regulation of exocytosis	3	36	0.083	Biological Process	0.0560968	0.253419
GO:0048011	neurotrophin TRK receptor signaling pathway	3	36	0.083	Biological Process	0.0560968	0.253419
GO:0006620	posttranslational protein targeting to membrane	2	16	0.125	Biological Process	0.0562827	0.253419
GO:0007252	I-kappaB phosphorylation	2	16	0.125	Biological Process	0.0562827	0.253419
GO:0008078	mesodermal cell migration	2	16	0.125	Biological Process	0.0562827	0.253419
GO:0014051	gamma-aminobutyric acid secretion	2	16	0.125	Biological Process	0.0562827	0.253419
GO:0030852	regulation of granulocyte differentiation	2	16	0.125	Biological Process	0.0562827	0.253419
GO:0031065	positive regulation of histone deacetylation	2	16	0.125	Biological Process	0.0562827	0.253419
GO:0033182	regulation of histone ubiquitination	2	16	0.125	Biological Process	0.0562827	0.253419
GO:0060413	atrial septum morphogenesis	2	16	0.125	Biological Process	0.0562827	0.253419
GO:0060965	negative regulation of gene silencing by miRNA	2	16	0.125	Biological Process	0.0562827	0.253419
GO:0070571	negative regulation of neuron projection regeneration	2	16	0.125	Biological Process	0.0562827	0.253419
GO:0070886	positive regulation of calcineurin-NFAT signaling cascade	2	16	0.125	Biological Process	0.0562827	0.253419
GO:0071071	regulation of phospholipid biosynthetic process	2	16	0.125	Biological Process	0.0562827	0.253419
GO:0071379	cellular response to prostaglandin stimulus	2	16	0.125	Biological Process	0.0562827	0.253419
GO:0071712	ER-associated misfolded protein catabolic process	2	16	0.125	Biological Process	0.0562827	0.253419
GO:1903025	regulation of RNA polymerase II regulatory region sequence-specific DNA binding	2	16	0.125	Biological Process	0.0562827	0.253419
GO:0051015	actin filament binding	8	165	0.048	Molecular Function	0.0536358	0.255452
GO:0098602	single organism cell adhesion	22	631	0.035	Biological Process	0.0569283	0.256135
GO:0006892	post-Golgi vesicle-mediated transport	6	113	0.053	Biological Process	0.057138	0.256424
GO:0043280	positive regulation of cysteine-type endopeptidase activity involved in apoptotic process	6	113	0.053	Biological Process	0.057138	0.256424
GO:0006109	regulation of carbohydrate metabolic process	8	171	0.047	Biological Process	0.0571536	0.256424
GO:1901698	response to nitrogen compound	35	1094	0.032	Biological Process	0.0571627	0.256424
GO:0070664	negative regulation of leukocyte proliferation	4	60	0.067	Biological Process	0.0575447	0.257563
GO:0071277	cellular response to calcium ion	4	60	0.067	Biological Process	0.0575447	0.257563
GO:1901224	positive regulation of NIK/NF-kappaB signaling	4	60	0.067	Biological Process	0.0575447	0.257563
GO:0035270	endocrine system development	7	142	0.049	Biological Process	0.0579638	0.259246
GO:0005388	calcium-transporting ATPase activity	3	35	0.086	Molecular Function	0.0552652	0.259908
GO:0008376	acetylgalactosaminyltransferase activity	3	35	0.086	Molecular Function	0.0552652	0.259908
GO:0015434	cadmium-transporting ATPase activity	3	35	0.086	Molecular Function	0.0552652	0.259908
GO:2001020	regulation of response to DNA damage stimulus	9	202	0.045	Biological Process	0.0582778	0.260457
GO:0000976	transcription regulatory region sequence-specific DNA binding	25	718	0.035	Molecular Function	0.055795	0.261207
GO:0005516	calmodulin binding	9	196	0.046	Molecular Function	0.0560061	0.261207
GO:0043434	response to peptide hormone	16	428	0.037	Biological Process	0.0585246	0.261367
GO:0016818	hydrolase activity, acting on acid anhydrides, in phosphorus-containing anhydrides	39	1211	0.032	Molecular Function	0.056363	0.261785
GO:0007610	behavior	32	988	0.032	Biological Process	0.0587264	0.262074
GO:0048660	regulation of smooth muscle cell proliferation	6	114	0.053	Biological Process	0.0591414	0.263535
GO:0051261	protein depolymerization	6	114	0.053	Biological Process	0.0591414	0.263535
GO:0000978	RNA polymerase II core promoter proximal region sequence-specific DNA binding	17	450	0.038	Molecular Function	0.0571852	0.264511
GO:0007259	JAK-STAT cascade	7	143	0.049	Biological Process	0.0597423	0.26516
GO:0035113	embryonic appendage morphogenesis	7	143	0.049	Biological Process	0.0597423	0.26516
GO:0061640	cytoskeleton-dependent cytokinesis	7	143	0.049	Biological Process	0.0597423	0.26516
GO:0001941	postsynaptic membrane organization	3	37	0.081	Biological Process	0.0599899	0.26516
GO:0007064	mitotic sister chromatid cohesion	3	37	0.081	Biological Process	0.0599899	0.26516
GO:0010907	positive regulation of glucose metabolic process	3	37	0.081	Biological Process	0.0599899	0.26516
GO:0033206	meiotic cytokinesis	3	37	0.081	Biological Process	0.0599899	0.26516
GO:0051569	regulation of histone H3-K4 methylation	3	37	0.081	Biological Process	0.0599899	0.26516
GO:0051931	regulation of sensory perception	3	37	0.081	Biological Process	0.0599899	0.26516
GO:0070741	response to interleukin-6	3	37	0.081	Biological Process	0.0599899	0.26516
GO:0090342	regulation of cell aging	3	37	0.081	Biological Process	0.0599899	0.26516
GO:0032580	Golgi cisterna membrane	4	68	0.059	Cellular Component	0.0794507	0.265602
GO:0032231	regulation of actin filament bundle assembly	5	87	0.057	Biological Process	0.0603256	0.266074
GO:0046834	lipid phosphorylation	5	87	0.057	Biological Process	0.0603256	0.266074
GO:0042594	response to starvation	11	266	0.041	Biological Process	0.060329	0.266074
GO:0008574	ATP-dependent microtubule motor activity, plus-end-directed	2	16	0.125	Molecular Function	0.0585734	0.267979
GO:0035259	glucocorticoid receptor binding	2	16	0.125	Molecular Function	0.0585734	0.267979
GO:0016817	hydrolase activity, acting on acid anhydrides	39	1215	0.032	Molecular Function	0.0586502	0.267979
GO:0000398	mRNA splicing, via spliceosome	14	364	0.038	Biological Process	0.061114	0.268764
GO:0071560	cellular response to transforming growth factor beta stimulus	9	204	0.044	Biological Process	0.0612348	0.268764
GO:0034728	nucleosome organization	8	174	0.046	Biological Process	0.0619934	0.268764
GO:0010638	positive regulation of organelle organization	22	638	0.034	Biological Process	0.0625687	0.268764
GO:0030098	lymphocyte differentiation	12	300	0.04	Biological Process	0.0627364	0.268764
GO:1900182	positive regulation of protein localization to nucleus	5	88	0.057	Biological Process	0.0627495	0.268764
GO:1901222	regulation of NIK/NF-kappaB signaling	5	88	0.057	Biological Process	0.0627495	0.268764
GO:0002320	lymphoid progenitor cell differentiation	2	17	0.118	Biological Process	0.0627899	0.268764
GO:0003180	aortic valve morphogenesis	2	17	0.118	Biological Process	0.0627899	0.268764
GO:0006431	methionyl-tRNA aminoacylation	2	17	0.118	Biological Process	0.0627899	0.268764
GO:0010529	negative regulation of transposition	2	17	0.118	Biological Process	0.0627899	0.268764
GO:0015732	prostaglandin transport	2	17	0.118	Biological Process	0.0627899	0.268764
GO:0016078	tRNA catabolic process	2	17	0.118	Biological Process	0.0627899	0.268764
GO:0034397	telomere localization	2	17	0.118	Biological Process	0.0627899	0.268764
GO:0034427	nuclear-transcribed mRNA catabolic process, exonucleolytic, 3'-5'	2	17	0.118	Biological Process	0.0627899	0.268764
GO:0035020	regulation of Rac protein signal transduction	2	17	0.118	Biological Process	0.0627899	0.268764
GO:0042921	glucocorticoid receptor signaling pathway	2	17	0.118	Biological Process	0.0627899	0.268764
GO:0071625	vocalization behavior	2	17	0.118	Biological Process	0.0627899	0.268764
GO:1902003	regulation of beta-amyloid formation	2	17	0.118	Biological Process	0.0627899	0.268764
GO:0051961	negative regulation of nervous system development	13	333	0.039	Biological Process	0.0632615	0.268764
GO:0034404	nucleobase-containing small molecule biosynthetic process	7	145	0.048	Biological Process	0.0633993	0.268764
GO:0071554	cell wall organization or biogenesis	7	145	0.048	Biological Process	0.0633993	0.268764
GO:0097696	STAT cascade	7	145	0.048	Biological Process	0.0633993	0.268764
GO:0003382	epithelial cell morphogenesis	4	62	0.065	Biological Process	0.0634461	0.268764
GO:0030166	proteoglycan biosynthetic process	4	62	0.065	Biological Process	0.0634461	0.268764
GO:0033077	T cell differentiation in thymus	4	62	0.065	Biological Process	0.0634461	0.268764
GO:0071594	thymocyte aggregation	4	62	0.065	Biological Process	0.0634461	0.268764
GO:1903364	positive regulation of cellular protein catabolic process	8	175	0.046	Biological Process	0.063662	0.268764
GO:0097285	cell-type specific apoptotic process	17	467	0.036	Biological Process	0.0637183	0.268764
GO:2000027	regulation of organ morphogenesis	10	237	0.042	Biological Process	0.0639356	0.268764
GO:0001881	receptor recycling	3	38	0.079	Biological Process	0.064006	0.268764
GO:0006586	indolalkylamine metabolic process	3	38	0.079	Biological Process	0.064006	0.268764
GO:0010824	regulation of centrosome duplication	3	38	0.079	Biological Process	0.064006	0.268764
GO:0030201	heparan sulfate proteoglycan metabolic process	3	38	0.079	Biological Process	0.064006	0.268764
GO:0030851	granulocyte differentiation	3	38	0.079	Biological Process	0.064006	0.268764
GO:0040024	dauer larval development	3	38	0.079	Biological Process	0.064006	0.268764
GO:0060412	ventricular septum morphogenesis	3	38	0.079	Biological Process	0.064006	0.268764
GO:0031623	receptor internalization	5	89	0.056	Biological Process	0.0652276	0.268764
GO:0001654	eye development	19	537	0.035	Biological Process	0.0652573	0.268764
GO:0019882	antigen processing and presentation	7	146	0.048	Biological Process	0.0652777	0.268764
GO:0043484	regulation of RNA splicing	7	146	0.048	Biological Process	0.0652777	0.268764
GO:0051099	positive regulation of binding	8	176	0.045	Biological Process	0.0653583	0.268764
GO:0051249	regulation of lymphocyte activation	13	335	0.039	Biological Process	0.0656525	0.268764
GO:0010676	positive regulation of cellular carbohydrate metabolic process	4	63	0.063	Biological Process	0.0665114	0.268764
GO:0090175	regulation of establishment of planar polarity	4	63	0.063	Biological Process	0.0665114	0.268764
GO:0071826	ribonucleoprotein complex subunit organization	11	271	0.041	Biological Process	0.0669831	0.268764
GO:0045766	positive regulation of angiogenesis	7	147	0.048	Biological Process	0.0671896	0.268764
GO:0031109	microtubule polymerization or depolymerization	6	118	0.051	Biological Process	0.0675699	0.268764
GO:0048659	smooth muscle cell proliferation	6	118	0.051	Biological Process	0.0675699	0.268764
GO:2000243	positive regulation of reproductive process	6	118	0.051	Biological Process	0.0675699	0.268764
GO:0051899	membrane depolarization	5	90	0.056	Biological Process	0.0677599	0.268764
GO:0002064	epithelial cell development	13	337	0.039	Biological Process	0.0681027	0.268764
GO:0002762	negative regulation of myeloid leukocyte differentiation	3	39	0.077	Biological Process	0.0681431	0.268764
GO:0006545	glycine biosynthetic process	3	39	0.077	Biological Process	0.0681431	0.268764
GO:0010501	RNA secondary structure unwinding	3	39	0.077	Biological Process	0.0681431	0.268764
GO:0035162	embryonic hemopoiesis	3	39	0.077	Biological Process	0.0681431	0.268764
GO:0043001	Golgi to plasma membrane protein transport	3	39	0.077	Biological Process	0.0681431	0.268764
GO:0051168	nuclear export	9	209	0.043	Biological Process	0.0690411	0.268764
GO:0070925	organelle assembly	27	823	0.033	Biological Process	0.0691322	0.268764
GO:1901800	positive regulation of proteasomal protein catabolic process	7	148	0.047	Biological Process	0.0691349	0.268764
GO:0000917	barrier septum assembly	2	18	0.111	Biological Process	0.0695368	0.268764
GO:0003323	type B pancreatic cell development	2	18	0.111	Biological Process	0.0695368	0.268764
GO:0010640	regulation of platelet-derived growth factor receptor signaling pathway	2	18	0.111	Biological Process	0.0695368	0.268764
GO:0031958	corticosteroid receptor signaling pathway	2	18	0.111	Biological Process	0.0695368	0.268764
GO:0035518	histone H2A monoubiquitination	2	18	0.111	Biological Process	0.0695368	0.268764
GO:0043633	polyadenylation-dependent RNA catabolic process	2	18	0.111	Biological Process	0.0695368	0.268764
GO:0045466	R7 cell differentiation	2	18	0.111	Biological Process	0.0695368	0.268764
GO:0046929	negative regulation of neurotransmitter secretion	2	18	0.111	Biological Process	0.0695368	0.268764
GO:0060065	uterus development	2	18	0.111	Biological Process	0.0695368	0.268764
GO:1900242	regulation of synaptic vesicle endocytosis	2	18	0.111	Biological Process	0.0695368	0.268764
GO:1902669	positive regulation of axon guidance	2	18	0.111	Biological Process	0.0695368	0.268764
GO:1902805	positive regulation of synaptic vesicle transport	2	18	0.111	Biological Process	0.0695368	0.268764
GO:2000370	positive regulation of clathrin-mediated endocytosis	2	18	0.111	Biological Process	0.0695368	0.268764
GO:2000781	positive regulation of double-strand break repair	2	18	0.111	Biological Process	0.0695368	0.268764
GO:0007632	visual behavior	4	64	0.062	Biological Process	0.0696524	0.268764
GO:0046847	filopodium assembly	4	64	0.062	Biological Process	0.0696524	0.268764
GO:0072523	purine-containing compound catabolic process	4	64	0.062	Biological Process	0.0696524	0.268764
GO:0030218	erythrocyte differentiation	6	119	0.05	Biological Process	0.0697807	0.268764
GO:0098657	import into cell	19	542	0.035	Biological Process	0.0700731	0.268764
GO:0000377	RNA splicing, via transesterification reactions with bulged adenosine as nucleophile	14	372	0.038	Biological Process	0.0703204	0.268764
GO:0000165	MAPK cascade	26	789	0.033	Biological Process	0.0705514	0.268764
GO:0051781	positive regulation of cell division	8	179	0.045	Biological Process	0.0706142	0.268764
GO:0045666	positive regulation of neuron differentiation	15	406	0.037	Biological Process	0.0708525	0.268764
GO:0000348	mRNA branch site recognition	1	3	0.333	Biological Process	0.0710135	0.268764
GO:0000958	mitochondrial mRNA catabolic process	1	3	0.333	Biological Process	0.0710135	0.268764
GO:0002652	regulation of tolerance induction dependent upon immune response	1	3	0.333	Biological Process	0.0710135	0.268764
GO:0002785	negative regulation of antimicrobial peptide production	1	3	0.333	Biological Process	0.0710135	0.268764
GO:0002813	regulation of biosynthetic process of antibacterial peptides active against Gram-negative bacteria	1	3	0.333	Biological Process	0.0710135	0.268764
GO:0002835	negative regulation of response to tumor cell	1	3	0.333	Biological Process	0.0710135	0.268764
GO:0002838	negative regulation of immune response to tumor cell	1	3	0.333	Biological Process	0.0710135	0.268764
GO:0002856	negative regulation of natural killer cell mediated immune response to tumor cell	1	3	0.333	Biological Process	0.0710135	0.268764
GO:0002859	negative regulation of natural killer cell mediated cytotoxicity directed against tumor cell target	1	3	0.333	Biological Process	0.0710135	0.268764
GO:0003249	cell proliferation involved in heart valve morphogenesis	1	3	0.333	Biological Process	0.0710135	0.268764
GO:0003250	regulation of cell proliferation involved in heart valve morphogenesis	1	3	0.333	Biological Process	0.0710135	0.268764
GO:0003285	septum secundum development	1	3	0.333	Biological Process	0.0710135	0.268764
GO:0006931	substrate-dependent cell migration, cell attachment to substrate	1	3	0.333	Biological Process	0.0710135	0.268764
GO:0007206	phospholipase C-activating G-protein coupled glutamate receptor signaling pathway	1	3	0.333	Biological Process	0.0710135	0.268764
GO:0007428	primary branching, open tracheal system	1	3	0.333	Biological Process	0.0710135	0.268764
GO:0007529	establishment of synaptic specificity at neuromuscular junction	1	3	0.333	Biological Process	0.0710135	0.268764
GO:0007624	ultradian rhythm	1	3	0.333	Biological Process	0.0710135	0.268764
GO:0009863	salicylic acid mediated signaling pathway	1	3	0.333	Biological Process	0.0710135	0.268764
GO:0010607	negative regulation of cytoplasmic mRNA processing body assembly	1	3	0.333	Biological Process	0.0710135	0.268764
GO:0010710	regulation of collagen catabolic process	1	3	0.333	Biological Process	0.0710135	0.268764
GO:0010841	positive regulation of circadian sleep/wake cycle, wakefulness	1	3	0.333	Biological Process	0.0710135	0.268764
GO:0015742	alpha-ketoglutarate transport	1	3	0.333	Biological Process	0.0710135	0.268764
GO:0016077	snoRNA catabolic process	1	3	0.333	Biological Process	0.0710135	0.268764
GO:0018125	peptidyl-cysteine methylation	1	3	0.333	Biological Process	0.0710135	0.268764
GO:0018197	peptidyl-aspartic acid modification	1	3	0.333	Biological Process	0.0710135	0.268764
GO:0019100	male germ-line sex determination	1	3	0.333	Biological Process	0.0710135	0.268764
GO:0019303	D-ribose catabolic process	1	3	0.333	Biological Process	0.0710135	0.268764
GO:0019529	taurine catabolic process	1	3	0.333	Biological Process	0.0710135	0.268764
GO:0030476	ascospore wall assembly	1	3	0.333	Biological Process	0.0710135	0.268764
GO:0031991	regulation of actomyosin contractile ring contraction	1	3	0.333	Biological Process	0.0710135	0.268764
GO:0032346	positive regulation of aldosterone metabolic process	1	3	0.333	Biological Process	0.0710135	0.268764
GO:0032349	positive regulation of aldosterone biosynthetic process	1	3	0.333	Biological Process	0.0710135	0.268764
GO:0032696	negative regulation of interleukin-13 production	1	3	0.333	Biological Process	0.0710135	0.268764
GO:0032714	negative regulation of interleukin-5 production	1	3	0.333	Biological Process	0.0710135	0.268764
GO:0032955	regulation of barrier septum assembly	1	3	0.333	Biological Process	0.0710135	0.268764
GO:0033183	negative regulation of histone ubiquitination	1	3	0.333	Biological Process	0.0710135	0.268764
GO:0035026	leading edge cell differentiation	1	3	0.333	Biological Process	0.0710135	0.268764
GO:0035261	external genitalia morphogenesis	1	3	0.333	Biological Process	0.0710135	0.268764
GO:0035624	receptor transactivation	1	3	0.333	Biological Process	0.0710135	0.268764
GO:0035803	egg coat formation	1	3	0.333	Biological Process	0.0710135	0.268764
GO:0035928	rRNA import into mitochondrion	1	3	0.333	Biological Process	0.0710135	0.268764
GO:0036215	response to stem cell factor	1	3	0.333	Biological Process	0.0710135	0.268764
GO:0036216	cellular response to stem cell factor stimulus	1	3	0.333	Biological Process	0.0710135	0.268764
GO:0038028	insulin receptor signaling pathway via phosphatidylinositol 3-kinase	1	3	0.333	Biological Process	0.0710135	0.268764
GO:0038109	Kit signaling pathway	1	3	0.333	Biological Process	0.0710135	0.268764
GO:0039689	negative stranded viral RNA replication	1	3	0.333	Biological Process	0.0710135	0.268764
GO:0042065	glial cell growth	1	3	0.333	Biological Process	0.0710135	0.268764
GO:0042244	spore wall assembly	1	3	0.333	Biological Process	0.0710135	0.268764
GO:0043317	regulation of cytotoxic T cell degranulation	1	3	0.333	Biological Process	0.0710135	0.268764
GO:0043318	negative regulation of cytotoxic T cell degranulation	1	3	0.333	Biological Process	0.0710135	0.268764
GO:0043402	glucocorticoid mediated signaling pathway	1	3	0.333	Biological Process	0.0710135	0.268764
GO:0043629	ncRNA polyadenylation	1	3	0.333	Biological Process	0.0710135	0.268764
GO:0043974	histone H3-K27 acetylation	1	3	0.333	Biological Process	0.0710135	0.268764
GO:0044027	hypermethylation of CpG island	1	3	0.333	Biological Process	0.0710135	0.268764
GO:0044209	AMP salvage	1	3	0.333	Biological Process	0.0710135	0.268764
GO:0045200	establishment of neuroblast polarity	1	3	0.333	Biological Process	0.0710135	0.268764
GO:0046398	UDP-glucuronate metabolic process	1	3	0.333	Biological Process	0.0710135	0.268764
GO:0048014	Tie signaling pathway	1	3	0.333	Biological Process	0.0710135	0.268764
GO:0048023	positive regulation of melanin biosynthetic process	1	3	0.333	Biological Process	0.0710135	0.268764
GO:0048371	lateral mesodermal cell differentiation	1	3	0.333	Biological Process	0.0710135	0.268764
GO:0048571	long-day photoperiodism	1	3	0.333	Biological Process	0.0710135	0.268764
[truncated: 5,963 more rows]

## Sheet: cluster4--GO
ID	Descrption	fg_num	bg_num	ratio	class	Pvalue	Qvalue
GO:0005623	cell	1216	14226	0.085	Cellular Component	1.99217e-37	2.30295e-34
GO:0044464	cell part	1213	14199	0.085	Cellular Component	1.8311e-36	1.05838e-33
GO:0044424	intracellular part	1115	12449	0.09	Cellular Component	1.4399e-35	5.5484e-33
GO:0005622	intracellular	1124	12608	0.089	Cellular Component	2.13777e-35	6.17815e-33
GO:0006996	organelle organization	528	4367	0.121	Biological Process	4.32452e-32	3.73942e-28
GO:0043226	organelle	1007	11065	0.091	Cellular Component	3.89102e-28	7.70793e-26
GO:0005929	cilium	123	561	0.219	Cellular Component	4.00066e-28	7.70793e-26
GO:1902589	single-organism organelle organization	425	3412	0.125	Biological Process	3.69081e-27	1.59572e-23
GO:0044422	organelle part	811	8408	0.096	Cellular Component	2.05883e-25	3.40001e-23
GO:0043229	intracellular organelle	981	10904	0.09	Cellular Component	1.38957e-23	2.00793e-21
GO:0044446	intracellular organelle part	787	8185	0.096	Cellular Component	1.84614e-23	2.37127e-21
GO:0044782	cilium organization	88	338	0.26	Biological Process	8.61441e-25	2.48296e-21
GO:0015630	microtubule cytoskeleton	180	1138	0.158	Cellular Component	1.03139e-22	1.19229e-20
GO:0044441	ciliary part	91	398	0.229	Cellular Component	2.46165e-22	2.58697e-20
GO:0060271	cilium morphogenesis	84	324	0.259	Biological Process	1.40829e-23	3.04437e-20
GO:0048232	male gamete generation	119	583	0.204	Biological Process	4.46536e-23	7.72239e-20
GO:0007283	spermatogenesis	112	548	0.204	Biological Process	8.26458e-22	1.19106e-18
GO:0007017	microtubule-based process	145	821	0.177	Biological Process	1.66794e-21	2.06038e-18
GO:0070925	organelle assembly	143	823	0.174	Biological Process	1.5589e-20	1.68497e-17
GO:0043232	intracellular non-membrane-bounded organelle	456	4219	0.108	Cellular Component	1.94851e-19	1.87707e-17
GO:0043228	non-membrane-bounded organelle	457	4249	0.108	Cellular Component	4.64341e-19	4.12906e-17
GO:0007276	gamete generation	157	955	0.164	Biological Process	4.82036e-20	4.63129e-17
GO:0005737	cytoplasm	919	10282	0.089	Cellular Component	1.2319e-18	1.0172e-16
GO:0005488	binding	1121	12677	0.088	Molecular Function	1.3778e-19	2.67845e-16
GO:0005930	axoneme	41	116	0.353	Cellular Component	7.74144e-18	5.96607e-16
GO:0044428	nuclear part	446	4184	0.107	Cellular Component	9.82027e-18	7.01758e-16
GO:0044430	cytoskeletal part	206	1523	0.135	Cellular Component	1.032e-17	7.01758e-16
GO:0097014	ciliary plasm	41	117	0.35	Cellular Component	1.10672e-17	7.10761e-16
GO:0019953	sexual reproduction	175	1150	0.152	Biological Process	1.08217e-18	9.35754e-16
GO:0031514	motile cilium	56	209	0.268	Cellular Component	1.79548e-17	1.09241e-15
GO:0007049	cell cycle	268	2064	0.13	Biological Process	1.39173e-18	1.09403e-15
GO:0099568	cytoplasmic region	96	513	0.187	Cellular Component	4.0168e-17	2.32171e-15
GO:0044702	single organism reproductive process	234	1758	0.133	Biological Process	1.95722e-17	1.41034e-14
GO:0016043	cellular component organization	679	6840	0.099	Biological Process	2.44567e-17	1.62675e-14
GO:0031981	nuclear lumen	398	3695	0.108	Cellular Component	3.25797e-16	1.79344e-14
GO:0005634	nucleus	612	6320	0.097	Cellular Component	4.46225e-16	2.34471e-14
GO:0005856	cytoskeleton	244	1978	0.123	Cellular Component	5.78123e-16	2.90569e-14
GO:0051276	chromosome organization	249	1940	0.128	Biological Process	1.39848e-16	8.17251e-14
GO:0030031	cell projection assembly	97	514	0.189	Biological Process	1.41769e-16	8.17251e-14
GO:0005815	microtubule organizing center	110	672	0.164	Cellular Component	3.92982e-15	1.89287e-13
GO:0048609	multicellular organismal reproductive process	170	1171	0.145	Biological Process	3.75473e-16	2.02919e-13
GO:0005694	chromosome	163	1181	0.138	Cellular Component	7.73122e-15	3.57491e-13
GO:0032504	multicellular organism reproduction	171	1191	0.144	Biological Process	8.77082e-16	4.46125e-13
GO:0022402	cell cycle process	210	1574	0.133	Biological Process	9.7526e-16	4.68504e-13
GO:0007018	microtubule-based movement	68	305	0.223	Biological Process	1.22459e-15	5.57318e-13
GO:0032991	macromolecular complex	560	5771	0.097	Cellular Component	2.45279e-14	1.06078e-12
GO:0005654	nucleoplasm	339	3105	0.109	Cellular Component	2.4776e-14	1.06078e-12
GO:0007059	chromosome segregation	148	990	0.149	Biological Process	3.2982e-15	1.42598e-12
GO:0032838	cell projection cytoplasm	47	183	0.257	Cellular Component	4.01061e-14	1.65581e-12
GO:0003341	cilium movement	31	78	0.397	Biological Process	4.48966e-15	1.84867e-12
GO:0032559	adenyl ribonucleotide binding	279	2289	0.122	Molecular Function	1.94369e-15	1.86897e-12
GO:0030554	adenyl nucleotide binding	279	2296	0.122	Molecular Function	2.88421e-15	1.86897e-12
GO:0042995	cell projection	248	2101	0.118	Cellular Component	5.75658e-14	2.29469e-12
GO:0043227	membrane-bounded organelle	880	10042	0.088	Cellular Component	7.72433e-14	2.97644e-12
GO:0022414	reproductive process	246	1975	0.125	Biological Process	8.12795e-15	3.19465e-12
GO:0071840	cellular component organization or biogenesis	693	7175	0.097	Biological Process	9.29533e-15	3.49464e-12
GO:0005524	ATP binding	271	2234	0.121	Molecular Function	1.02586e-14	4.83442e-12
GO:0043167	ion binding	640	6504	0.098	Molecular Function	1.24342e-14	4.83442e-12
GO:0032553	ribonucleotide binding	300	2553	0.118	Molecular Function	1.65198e-14	5.35241e-12
GO:0000003	reproduction	259	2125	0.122	Biological Process	1.78989e-14	6.44881e-12
GO:0005813	centrosome	85	488	0.174	Cellular Component	1.89957e-13	7.08357e-12
GO:0032555	purine ribonucleotide binding	297	2534	0.117	Molecular Function	3.29871e-14	9.16098e-12
GO:0017076	purine nucleotide binding	297	2544	0.117	Molecular Function	5.49632e-14	1.33561e-11
GO:1901363	heterocyclic compound binding	603	6111	0.099	Molecular Function	1.1443e-13	2.30123e-11
GO:0035639	purine ribonucleoside triphosphate binding	289	2473	0.117	Molecular Function	1.20919e-13	2.30123e-11
GO:0032550	purine ribonucleoside binding	290	2486	0.117	Molecular Function	1.35063e-13	2.30123e-11
GO:0001883	purine nucleoside binding	290	2487	0.117	Molecular Function	1.42051e-13	2.30123e-11
GO:0032549	ribonucleoside binding	290	2489	0.117	Molecular Function	1.57103e-13	2.34929e-11
GO:0042384	cilium assembly	39	130	0.3	Biological Process	7.48329e-14	2.58832e-11
GO:0001882	nucleoside binding	290	2494	0.116	Molecular Function	2.01879e-13	2.80323e-11
GO:0035082	axoneme assembly	28	71	0.394	Biological Process	1.19698e-13	3.98088e-11
GO:0000226	microtubule cytoskeleton organization	100	597	0.168	Biological Process	1.4078e-13	4.40941e-11
GO:0022412	cellular process involved in reproduction in multicellular organism	109	676	0.161	Biological Process	1.42782e-13	4.40941e-11
GO:0006323	DNA packaging	127	840	0.151	Biological Process	1.5964e-13	4.76003e-11
GO:0097159	organic cyclic compound binding	605	6173	0.098	Molecular Function	4.24968e-13	5.50759e-11
GO:0032990	cell part morphogenesis	155	1108	0.14	Biological Process	2.11714e-13	6.1023e-11
GO:0044444	cytoplasmic part	760	8503	0.089	Cellular Component	1.94152e-12	7.01375e-11
GO:0043234	protein complex	465	4718	0.099	Cellular Component	2.2981e-12	8.01889e-11
GO:0043231	intracellular membrane-bounded organelle	864	9927	0.087	Cellular Component	2.3585e-12	8.01889e-11
GO:0071103	DNA conformation change	142	988	0.144	Biological Process	3.00876e-13	8.30947e-11
GO:0048858	cell projection morphogenesis	152	1084	0.14	Biological Process	3.07509e-13	8.30947e-11
GO:0006139	nucleobase-containing compound metabolic process	619	6356	0.097	Biological Process	3.22569e-13	8.45229e-11
GO:0090304	nucleic acid metabolic process	562	5663	0.099	Biological Process	3.77214e-13	9.59344e-11
GO:0044703	multi-organism reproductive process	180	1364	0.132	Biological Process	4.30464e-13	1.06349e-10
GO:0030261	chromosome condensation	106	667	0.159	Biological Process	8.10388e-13	1.94651e-10
GO:0051321	meiotic cell cycle	76	412	0.184	Biological Process	1.02526e-12	2.39606e-10
GO:0000166	nucleotide binding	317	2867	0.111	Molecular Function	7.10136e-12	8.48238e-10
GO:1901265	nucleoside phosphate binding	317	2868	0.111	Molecular Function	7.41772e-12	8.48238e-10
GO:0043168	anion binding	362	3386	0.107	Molecular Function	1.17697e-11	1.27112e-09
GO:0048285	organelle fission	102	652	0.156	Biological Process	5.90832e-12	1.33489e-09
GO:0048869	cellular developmental process	452	4425	0.102	Biological Process	6.02066e-12	1.33489e-09
GO:0070013	intracellular organelle lumen	442	4540	0.097	Cellular Component	8.39016e-11	2.77115e-09
GO:0043233	organelle lumen	442	4541	0.097	Cellular Component	8.67498e-11	2.78563e-09
GO:0010927	cellular component assembly involved in morphogenesis	57	280	0.204	Biological Process	1.32281e-11	2.85958e-09
GO:0031974	membrane-enclosed lumen	442	4543	0.097	Cellular Component	9.27314e-11	2.89723e-09
GO:0030286	dynein complex	20	49	0.408	Cellular Component	1.01353e-10	3.08327e-09
GO:0070727	cellular macromolecule localization	233	1977	0.118	Biological Process	1.70408e-11	3.59394e-09
[truncated: 11,650 more rows]

## Sheet: cluster7--GO
ID	Descrption	fg_num	bg_num	ratio	class	Pvalue	Qvalue
[truncated: 11,146 more rows]

[truncated: 4 more sheets: cluster1--KEGG, cluster2--KEGG, cluster4--KEGG, cluster7--KEGG]
